# Supplementary material for: Colonization of root endophytic fungus Serendipita indica improves drought tolerance of Pinus taeda seedlings by regulating metabolome and proteome
Source: Front Microbiol. 2024 Mar 15;15:1294833. doi: 10.3389/fmicb.2024.1294833 (PMC10978793; doi:10.3389/fmicb.2024.1294833)
Supplement: Supplementary file 1 [file Data_Sheet_1.zip]

Archive with 18 entries (18 files):
- 1294833_Sun/1294833_Sun_Data-Sheet-1.docx
- 1294833_Sun/1294833_Sun_Data-Sheet-2.docx
- 1294833_Sun/1294833_Sun_Data-Sheet-3.docx
- 1294833_Sun/1294833_Sun_Table-1.XLSX
- 1294833_Sun/1294833_Sun_Table-10.XLS
- 1294833_Sun/1294833_Sun_Table-11.XLS
- 1294833_Sun/1294833_Sun_Table-12.XLS
- 1294833_Sun/1294833_Sun_Table-13.XLS
- 1294833_Sun/1294833_Sun_Table-14.XLS
- 1294833_Sun/1294833_Sun_Table-15.XLSX
- 1294833_Sun/1294833_Sun_Table-2.XLS
- 1294833_Sun/1294833_Sun_Table-3.XLS
- 1294833_Sun/1294833_Sun_Table-4.XLS
- 1294833_Sun/1294833_Sun_Table-5.XLS
- 1294833_Sun/1294833_Sun_Table-6.XLS
- 1294833_Sun/1294833_Sun_Table-7.XLS
- 1294833_Sun/1294833_Sun_Table-8.XLSX
- 1294833_Sun/1294833_Sun_Table-9.XLS
