# Supplementary material for: Colonization of root endophytic fungus Serendipita indica improves drought tolerance of Pinus taeda seedlings by regulating metabolome and proteome
Source: Front Microbiol. 2024 Mar 15;15:1294833. doi: 10.3389/fmicb.2024.1294833 (PMC10978793; doi:10.3389/fmicb.2024.1294833)
Supplement: Supplementary file 1 [file Data_Sheet_1.zip › 1294833_Sun/1294833_Sun_Table-1.XLSX]

## Sheet: Sheet1
Peptide fraction separation liquid chromatography elution gradient table
Time (min)	Flow rate (mL/min)	Mobile phase A (%)	Mobile phase B (%)
0	1	97	3
10	1	95	5
30	1	80	20
48	1	60	40
50	1	50	50
53	1	30	70
54	1	0	100
nanoElute Liquid chromatography elution gradient table
Time (min)	Flow rate (mL/min)	Mobile phase A (%)	Mobile phase B (%)
0	600	94	6
2	600	90	10
45	600	70	30
48	600	65	35
50	600	50	50
51	600	0	100
60.5	600	95	5
61.5	600	95	5
62	600	5	95
67	600	5	95
70	600	95	5
