# Supplementary material for: Colonization of root endophytic fungus Serendipita indica improves drought tolerance of Pinus taeda seedlings by regulating metabolome and proteome
Source: Front Microbiol. 2024 Mar 15;15:1294833. doi: 10.3389/fmicb.2024.1294833 (PMC10978793; doi:10.3389/fmicb.2024.1294833)
Supplement: Supplementary file 1 [file Data_Sheet_1.zip › 1294833_Sun/1294833_Sun_Table-10.XLS]

## Sheet: I_W.vs.NI_W.diff_prot
Protein	Description	Gene	B1	B2	B3	A1	A2	A3	B.vs.A FC	B.vs.A Pvalue	B.vs.A log2FC	B.vs.A UP.DOWN	GO_NUM	GO_Description	KEGG_Description	KEGG_EC	KEGG_ko	KOGs_Function_Description	KOGs_Function_Class	KOGs_Class_Description	IPR_Term	Subcellular_localization	TF_family
A0A385JF21	Ribosomal protein L2	rpl2	526063	339490	584757	0	0	0	Inf	0	Inf	up	4	Molecular Function:structural constituent of ribosome (GO:0003735),Cellular Component:intracellular (GO:0005622),Cellular Component:ribosome (GO:0005840),Biological Process:translation (GO:0006412)	--	--	--	Mitochondrial/chloroplast ribosomal protein L2	J	Translation, ribosomal structure and biogenesis ;	IPR022666 [Ribosomal Proteins L2, RNA binding domain] ; IPR022669 [Ribosomal protein L2, C-terminal]	mitochondrion protein	--
H9VK00	DHHA1 domain-containing protein (Fragment)	UMN_5830_01	3.97165e+06	3.67833e+06	4.12818e+06	0	0	0	Inf	0	Inf	up	1	Molecular Function:nucleic acid binding (GO:0003676)	alanyl-tRNA synthetase	6.1.1.7	ko00970 Aminoacyl-tRNA biosynthesis	--	--	--	IPR003156 [DHHA1 domain]	--	--
H9V5W8	Uncharacterized protein (Fragment)	CL445Contig1_03	4060445	3.6893e+06	3.80274e+06	0	0	0	Inf	0	Inf	up	--	--	--	--	ko00030 Pentose phosphate pathway ko00480 Glutathione metabolism ko01100 Metabolic pathways ko01110 Biosynthesis of secondary metabolites ko01200 Carbon metabolism	Glucose-6-phosphate 1-dehydrogenase	G	Carbohydrate transport and metabolism ;	--	cytoplasm protein	--
Q06IN7	1-aminocyclopropane-1-carboxylate synthase	ACS1	2.55718e+06	2.23168e+06	2.5056e+06	0	0	0	Inf	0	Inf	up	2	Biological Process:biosynthetic process (GO:0009058),Molecular Function:pyridoxal phosphate binding (GO:0030170)	aminotransferase	--	--	1-aminocyclopropane-1-carboxylate synthase, and related proteins	T	Signal transduction mechanisms ;	IPR004839 [Aminotransferase, class I/classII]	--	--
K7NJV0	Uncharacterized protein (Fragment)	0_12630_01	488193	558754	797925	0	0	0	Inf	0	Inf	up	--	--	--	--	--	--	--	--	--	--	--
H9WJS5	Abhydrolase_3 domain-containing protein (Fragment)	0_13090_01	548320	511398	385208	0	0	0	Inf	0	Inf	up	2	Biological Process:metabolic process (GO:0008152),Molecular Function:hydrolase activity (GO:0016787)	--	--	--	Arylacetamide deacetylase	V	Defense mechanisms ;	IPR013094 [Alpha/beta hydrolase fold-3]	nucleus protein	--
H9VRU0	Uncharacterized protein (Fragment)	CL2019Contig1_03	1.61297e+06	1.13844e+06	1.52665e+06	232946	247611	0	5.93486	0.00811201	2.56921	up	--	--	--	--	--	Methyltransferase	R	General function prediction only ;	--	--	--
A0A3G6JFD6	Expansin-like B1	beta	2.63931e+06	2.60506e+06	2.49463e+06	0	702166	529780	4.18795	0.000180543	2.06625	up	--	--	--	--	--	--	--	--	IPR007117 [Expansin, cellulose-binding-like domain] ; IPR009009 [RlpA-like protein, double-psi beta-barrel domain]	cell wall protein	--
Q84KL6	(-)-alpha-pinene synthase, chloroplastic	PT1	8.28549e+06	8.42658e+06	1.00475e+07	4.40584e+06	1.97022e+06	1.64926e+06	3.33438	0.0038415	1.73742	up	4	Molecular Function:magnesium ion binding (GO:0000287),Biological Process:metabolic process (GO:0008152),Molecular Function:terpene synthase activity (GO:0010333),Molecular Function:lyase activity (GO:0016829)	isoprene synthase	4.2.3.27	ko00900 Terpenoid backbone biosynthesis ko01110 Biosynthesis of secondary metabolites	--	--	--	IPR001906 [Terpene synthase, N-terminal domain] ; IPR005630 [Terpene synthase, metal-binding domain]	chloroplast protein	--
H9WM87	Uncharacterized protein (Fragment)	CL1627Contig1_04	8.37774e+07	6.86485e+07	6.44907e+07	2.46781e+06	4.02839e+07	3.60552e+07	2.75251	0.0259152	1.46075	up	--	--	--	--	--	--	--	--	--	--	--
H9VDZ0	Glutamate decarboxylase (Fragment)	0_17195_01	1.56602e+07	1.14718e+07	1.09829e+07	4.70822e+06	4.99092e+06	4.22733e+06	2.73686	0.0299264	1.45252	up	3	Molecular Function:carboxy-lyase activity (GO:0016831),Biological Process:carboxylic acid metabolic process (GO:0019752),Molecular Function:pyridoxal phosphate binding (GO:0030170)	glutamate decarboxylase	4.1.1.15	ko00250 Alanine, aspartate and glutamate metabolism ko00410 beta-Alanine metabolism ko00430 Taurine and hypotaurine metabolism ko00650 Butanoate metabolism ko01100 Metabolic pathways ko01110 Biosynthesis of secondary metabolites	Glutamate decarboxylase/sphingosine phosphate lyase	E	Amino acid transport and metabolism ;	IPR002129 [Pyridoxal phosphate-dependent decarboxylase]	--	--
H9V0U7	Uncharacterized protein (Fragment)	0_12636_01	1.10708e+07	1.35248e+07	1.0139e+07	4.53133e+06	3.4812e+06	4.85274e+06	2.69987	0.00261224	1.43289	up	--	--	--	--	--	G protein-coupled seven transmembrane receptor	T	Signal transduction mechanisms ;	--	--	--
H9VBI7	Thioredoxin-dependent peroxiredoxin (Fragment)	2_5450_01	1.83999e+07	1.87415e+07	1.98338e+07	7.10316e+06	8.03534e+06	6.13522e+06	2.6782	6.96059e-05	1.42126	up	3	Molecular Function:antioxidant activity (GO:0016209),Molecular Function:oxidoreductase activity (GO:0016491),Biological Process:oxidation-reduction process (GO:0055114)	--	--	--	--	--	--	IPR000866 [Alkyl hydroperoxide reductase subunit C/ Thiol specific antioxidant]	--	--
K7NI20	GST C-terminal domain-containing protein (Fragment)	0_18592_02	2.42385e+07	2.67824e+07	2.25049e+07	8.62053e+06	9.71684e+06	1.01908e+07	2.57731	0.000348497	1.36587	up	--	--	glutathione S-transferase	2.5.1.18	ko00480 Glutathione metabolism	Glutathione S-transferase	O	Posttranslational modification, protein turnover, chaperones ;	IPR004046 [Glutathione S-transferase, C-terminal]	--	--
H9W5R1	ACOX domain-containing protein (Fragment)	0_11029_01	4.06595e+06	5.21716e+06	6.77621e+06	2.458e+06	1.33571e+06	2.70728e+06	2.47029	0.0232909	1.30468	up	4	Molecular Function:acyl-CoA oxidase activity (GO:0003997),Cellular Component:peroxisome (GO:0005777),Biological Process:fatty acid beta-oxidation (GO:0006635),Biological Process:oxidation-reduction process (GO:0055114)	acyl-CoA oxidase	1.3.3.6	ko00071 Fatty acid degradation ko00592 alpha-Linolenic acid metabolism ko01040 Biosynthesis of unsaturated fatty acids ko01100 Metabolic pathways ko01110 Biosynthesis of secondary metabolites ko01212 Fatty acid metabolism ko04146 Peroxisome	Acyl-CoA oxidase	I	Lipid transport and metabolism ;	IPR002655 [Acyl-CoA oxidase, C-terminal]	--	--
H9X3A2	Uncharacterized protein (Fragment)	0_3211_01	904058	889561	1.04745e+06	324932	410431	424980	2.44847	0.000698645	1.29188	up	--	--	nuclear protein localization protein 4 homolog	--	ko04141 Protein processing in endoplasmic reticulum	Nuclear pore complex, rNpl4 component (sc Npl4)	YU	Nuclear structure ; Intracellular trafficking, secretion, and vesicular transport ;	--	--	--
A0A023SGT4	Phenylalanine ammonia-lyase	PAL	1.00397e+07	9.86333e+06	1.03657e+07	1.63403e+06	6.24921e+06	4.55867e+06	2.4328	0.0463134	1.28262	up	--	--	phenylalanine ammonia-lyase	4.3.1.24	ko00360 Phenylalanine metabolism ko00940 Phenylpropanoid biosynthesis ko01100 Metabolic pathways ko01110 Biosynthesis of secondary metabolites	Phenylalanine and histidine ammonia-lyase	Q	Secondary metabolites biosynthesis, transport and catabolism ;	IPR001106 [Aromatic amino acid lyase]	--	--
H9WN69	Cupin type-1 domain-containing protein (Fragment)	CL1490Contig1_03	1.90042e+06	1.91141e+06	2.53777e+06	855885	910638	871843	2.40664	0.0271893	1.26702	up	1	Molecular Function:nutrient reservoir activity (GO:0045735)	--	--	--	--	--	--	IPR006045 [Cupin 1]	extracell protein	--
H9VYE8	Uncharacterized protein (Fragment)	UMN_CL231Contig1_03	5.92136e+06	5.07143e+06	6.04062e+06	2.8465e+06	0	1.99546e+06	2.34525	0.00759273	1.22974	up	--	--	large subunit ribosomal protein L27Ae	--	ko03010 Ribosome	60s ribosomal protein L15/L27	J	Translation, ribosomal structure and biogenesis ;	--	--	--
H9VGG4	Uncharacterized protein (Fragment)	CL53Contig1_02	4.31756e+06	5.26137e+06	4.493e+06	2.15924e+06	2.16152e+06	1.74637e+06	2.31937	0.00114415	1.21373	up	--	--	elongation factor 2	--		Elongation factor 2	J	Translation, ribosomal structure and biogenesis ;	--	cytoplasm protein	--
H9WCE4	Uncharacterized protein (Fragment)	UMN_2770_01	6.33491e+06	4.74364e+06	6.95171e+06	4.26248e+06	1.65641e+06	1.85498e+06	2.31934	0.0325826	1.21371	up	4	Cellular Component:signal peptidase complex (GO:0005787),Biological Process:signal peptide processing (GO:0006465),Molecular Function:peptidase activity (GO:0008233),Cellular Component:integral component of membrane (GO:0016021)	signal peptidase complex subunit 1	3.4.-.-	ko03060 Protein export	Signal peptidase subunit	U	Intracellular trafficking, secretion, and vesicular transport ;	IPR009542 [Microsomal signal peptidase 12kDa subunit]	--	--
H9V0L7	Dirigent protein (Fragment)	UMN_CL16Contig1_04	10894324	1.00407e+07	1.35773e+07	5.59648e+06	2.63509e+06	6.80454e+06	2.2953	0.0164892	1.19868	up	--	--	--	--	--	--	--	--	IPR004265 [Plant disease resistance response protein]	--	--
H9VE48	Ldh_1_C domain-containing protein (Fragment)	CL1148Contig1_03	1.5153e+07	1.48466e+07	1.22416e+07	6.14209e+06	6.17256e+06	6.23454e+06	2.27725	0.0133452	1.18729	up	1	Biological Process:oxidation-reduction process (GO:0055114)	malate dehydrogenase	1.1.1.37	ko00020 Citrate cycle (TCA cycle) ko00270 Cysteine and methionine metabolism ko00620 Pyruvate metabolism ko00630 Glyoxylate and dicarboxylate metabolism ko00710 Carbon fixation in photosynthetic organisms ko01100 Metabolic pathways ko01110 Biosynthesis of secondary metabolites ko01200 Carbon metabolism	NAD-dependent malate dehydrogenase	C	Energy production and conversion ;	IPR022383 [Lactate/malate dehydrogenase, C-terminal]	peroxisome protein	--
Q50EK4	Cytochrome P450 750A1	CYP750A1	3456867	3.42473e+06	2.95109e+06	1.29678e+06	1.89236e+06	1.3486e+06	2.16687	0.002156	1.11561	up	3	Molecular Function:iron ion binding (GO:0005506),Molecular Function:heme binding (GO:0020037),Biological Process:oxidation-reduction process (GO:0055114)	biphenyl-4-hydroxylase	--	--	Cytochrome P450 CYP2 subfamily	Q	Secondary metabolites biosynthesis, transport and catabolism ;	IPR001128 [Cytochrome P450]	endoplasmic reticulum protein	--
A0A3G6JDK7	Fasciclin-like arabinogalactan protein 8	FLA6	32643246	3.0825e+07	2.30249e+07	1.19611e+07	1.55398e+07	1.24856e+07	2.16305	0.00795839	1.11307	up	--	--	--	--	--	--	--	--	IPR000782 [FAS1 domain]	cell membrane protein	--
H9W235	Uncharacterized protein (Fragment)	UMN_5367_02	4.41318e+07	3.92929e+07	4.36084e+07	1.28179e+07	1.24053e+07	3.38794e+07	2.14936	0.0354766	1.10391	up	1	Molecular Function:ATP binding (GO:0005524)	T-complex protein 1 subunit delta	--	--	Chaperonin complex component, TCP-1 delta subunit (CCT4)	O	Posttranslational modification, protein turnover, chaperones ;	IPR002423 [Chaperonin Cpn60/TCP-1 family]	cytoplasm protein	--
O22431	60S ribosomal protein L10	RPL10	2.3978e+07	2.80188e+07	2.44337e+07	1.12107e+07	1.63894e+07	9.15337e+06	2.07955	0.00615651	1.05627	up	3	Molecular Function:structural constituent of ribosome (GO:0003735),Cellular Component:ribosome (GO:0005840),Biological Process:translation (GO:0006412)	large subunit ribosomal protein L10e	--	ko03010 Ribosome	60s ribosomal protein L10	J	Translation, ribosomal structure and biogenesis ;	IPR016180 [Ribosomal protein L10e/L16]	--	--
K7NML8	KH domain-containing protein (Fragment)	2_4903_01	9.6315e+06	9.64652e+06	7.48126e+06	4.30001e+06	4.87284e+06	3.79435e+06	2.06361	0.004219	1.04517	up	1	Molecular Function:RNA binding (GO:0003723)	--	--	--	CCCH-type Zn-finger protein	R	General function prediction only ;	IPR004088 [K Homology domain, type 1]	--	--
H9VV18	Prohibitin (Fragment)	CL4771Contig1_04	2.40791e+07	1.79995e+07	2.05754e+07	1.1968e+07	6.64339e+06	1.1857e+07	2.05636	0.0125241	1.0401	up	--	--	prohibitin 1	--	--	Prohibitin	O	Posttranslational modification, protein turnover, chaperones ;	--	--	--
H9WAU3	Uncharacterized protein (Fragment)	CL3470Contig1_03	1.58249e+06	1.57027e+06	1.39491e+06	875035	571428	775903	2.04632	0.00199522	1.03303	up	3	Molecular Function:threonine-type endopeptidase activity (GO:0004298),Cellular Component:proteasome core complex (GO:0005839),Biological Process:proteolysis involved in cellular protein catabolic process (GO:0051603)	20S proteasome subunit alpha 3	3.4.25.1	ko03050 Proteasome	20S proteasome, regulatory subunit alpha type PSMA4/PRE9	O	Posttranslational modification, protein turnover, chaperones ;	IPR001353 [Proteasome, subunit alpha/beta]	--	--
K7NJX0	Uncharacterized protein (Fragment)	0_12887_01	6.82931e+06	5.40413e+06	7.63336e+06	4.13547e+06	3.21747e+06	2.46824e+06	2.02285	0.0144901	1.01639	up	--	--	DNA damage-inducible protein 1	--	--	--	--	--	--	--	--
H9VX25	Uncharacterized protein (Fragment)	CL2299Contig1_03	2.75279e+07	1.71751e+07	1.91107e+07	8.42406e+06	1.48177e+07	8.52987e+06	2.00851	0.0488892	1.00613	up	3	Molecular Function:structural constituent of ribosome (GO:0003735),Cellular Component:ribosome (GO:0005840),Biological Process:translation (GO:0006412)	small subunit ribosomal protein S15e	--	ko03010 Ribosome	40S ribosomal protein S15	J	Translation, ribosomal structure and biogenesis ;	IPR002222 [Ribosomal protein S19/S15]	cytoplasm protein	--
H9WZ62	Ribosomal_L16 domain-containing protein (Fragment)	CL69Contig1_05	23729858	2.40748e+07	2.13404e+07	1.23062e+07	1.29738e+07	9.66976e+06	1.97841	0.00100451	0.984344	up	3	Molecular Function:structural constituent of ribosome (GO:0003735),Cellular Component:ribosome (GO:0005840),Biological Process:translation (GO:0006412)	large subunit ribosomal protein L10e	--	ko03010 Ribosome	60s ribosomal protein L10	J	Translation, ribosomal structure and biogenesis ;	IPR016180 [Ribosomal protein L10e/L16]	--	--
H9WG89	Uncharacterized protein (Fragment)	CL3402Contig1_04	24955077	1.93557e+07	1.94586e+07	1.22724e+07	1.08988e+07	9.3803e+06	1.95903	0.00684995	0.970137	up	4	Molecular Function:structural constituent of ribosome (GO:0003735),Cellular Component:intracellular (GO:0005622),Cellular Component:ribosome (GO:0005840),Biological Process:translation (GO:0006412)	large subunit ribosomal protein L27e	--	ko03010 Ribosome	60S ribosomal protein L27	J	Translation, ribosomal structure and biogenesis ;	IPR001141 [Ribosomal protein L27e]	--	--
K7NND8	Uncharacterized protein (Fragment)	CL31Contig2_04	5.72989e+06	5.82034e+06	4.14034e+06	2.97659e+06	2.57876e+06	2.60931e+06	1.92177	0.0110141	0.942434	up	1	Biological Process:carbohydrate metabolic process (GO:0005975)	--	--	--	--	--	--	IPR000490 [Glycoside hydrolase family 17]	extracell protein	--
H9WX14	Uncharacterized protein (Fragment)	CL899Contig1_04	8.03708e+06	6.77841e+06	7.61531e+06	5.1648e+06	3.76206e+06	3.26203e+06	1.84027	0.00734738	0.879915	up	1	Molecular Function:protein binding (GO:0005515)	--	--	--	Kelch repeat-containing proteins	R	General function prediction only ;	IPR006652 [Kelch repeat type 1]	--	--
H9WJV1	40S ribosomal protein S26 (Fragment)	CL472Contig1_02	44914860	4.45477e+07	3.79251e+07	1.99986e+07	2.50824e+07	2.49467e+07	1.8191	0.00247173	0.863227	up	4	Molecular Function:structural constituent of ribosome (GO:0003735),Cellular Component:intracellular (GO:0005622),Cellular Component:ribosome (GO:0005840),Biological Process:translation (GO:0006412)	small subunit ribosomal protein S26e	--	ko03010 Ribosome	40s ribosomal protein S26	J	Translation, ribosomal structure and biogenesis ;	IPR000892 [Ribosomal protein S26e]	--	--
H9VBV6	Uncharacterized protein (Fragment)	2_207_02	1.83061e+07	1.84239e+07	2.0575e+07	1.14348e+07	9.55062e+06	1.12599e+07	1.77716	0.000927853	0.82957	up	4	Molecular Function:structural constituent of ribosome (GO:0003735),Cellular Component:intracellular (GO:0005622),Cellular Component:ribosome (GO:0005840),Biological Process:translation (GO:0006412)	large subunit ribosomal protein L3e	--	ko03010 Ribosome	60S ribosomal protein L3 and related proteins	J	Translation, ribosomal structure and biogenesis ;	IPR000597 [Ribosomal protein L3]	cytoplasm protein	--
Q9LL41	Phenylcoumaran benzylic ether reductase PT1	PCBER	8.08074e+08	7.57199e+08	7.56429e+08	4.47414e+08	4.34569e+08	4.29255e+08	1.77062	4.716e-05	0.824253	up	--	--	--	--	--	--	--	--	IPR008030 [NmrA-like domain]	cytoplasm protein	--
H9WNY2	Uncharacterized protein (Fragment)	CL163Contig2_03	3704783	3.34027e+06	3.07562e+06	2.00818e+06	1.90394e+06	1.83335e+06	1.7615	0.00152818	0.816806	up	3	Molecular Function:structural constituent of ribosome (GO:0003735),Cellular Component:ribosome (GO:0005840),Biological Process:translation (GO:0006412)	small subunit ribosomal protein S3Ae	--	ko03010 Ribosome	40S ribosomal protein S3A	J	Translation, ribosomal structure and biogenesis ;	IPR001593 [Ribosomal protein S3Ae]	cytoplasm protein	--
H9WMG6	Uncharacterized protein (Fragment)	2_9960_01	1.24308e+07	1.03728e+07	1.14452e+07	6.42819e+06	6.73805e+06	6.29282e+06	1.76005	0.00126332	0.815612	up	--	--	leucyl-tRNA synthetase	6.1.1.4	ko00970 Aminoacyl-tRNA biosynthesis	Leucyl-tRNA synthetase	J	Translation, ribosomal structure and biogenesis ;	--	--	--
H9XB69	Uncharacterized protein (Fragment)	2_3444_01	6017176	7.19995e+06	5.74112e+06	2.86656e+06	3.7816e+06	4.21154e+06	1.74574	0.0106985	0.803842	up	--	--	(+)-neomenthol dehydrogenase	1.1.1.208	ko00902 Monoterpenoid biosynthesis ko01110 Biosynthesis of secondary metabolites	Dehydrogenases with different specificities (related to short-chain alcohol dehydrogenases)	Q	Secondary metabolites biosynthesis, transport and catabolism ;	IPR002347 [Short-chain dehydrogenase/reductase SDR]	--	--
H9VUR4	Uncharacterized protein (Fragment)	2_1071_01	9.57038e+06	1.13905e+07	9.45653e+06	4.80148e+06	5.52219e+06	7.19476e+06	1.73631	0.0104588	0.796023	up	--	--	--	--	--	--	--	--	--	--	--
H9VP85	HpcH_HpaI domain-containing protein (Fragment)	CL785Contig1_05	4.75092e+06	4.90638e+06	5.62898e+06	2.50532e+06	3.40209e+06	2.8968e+06	1.73625	0.00449781	0.795972	up	1	Molecular Function:catalytic activity (GO:0003824)	--	--	--	--	--	--	IPR005000 [HpcH/HpaI aldolase/citrate lyase domain]	--	--
H9V739	Uncharacterized protein (Fragment)	0_18478_02	1.54046e+06	1.68525e+06	1.98443e+06	1.09465e+06	976513	934317	1.73354	0.00618117	0.793723	up	--	--	--	--	--	--	--	--	IPR021855 [Protein of unknown function DUF3464]	--	--
H9W1P0	Uncharacterized protein (Fragment)	CL625Contig1_03	1.38671e+07	1.20244e+07	1.39214e+07	8.12781e+06	6.43547e+06	8.44804e+06	1.73015	0.00315609	0.790893	up	--	--	--	--	ko00010 Glycolysis / Gluconeogenesis ko00071 Fatty acid degradation ko00350 Tyrosine metabolism ko01100 Metabolic pathways ko01110 Biosynthesis of secondary metabolites ko01200 Carbon metabolism	Alcohol dehydrogenase, class III	Q	Secondary metabolites biosynthesis, transport and catabolism ;	--	cytoplasm protein	--
C3VYP4	30S ribosomal protein S8, chloroplastic	rps8	2.7498e+07	2.67405e+07	2.58653e+07	1.46444e+07	1.55347e+07	1.66896e+07	1.70911	0.000126836	0.773246	up	3	Molecular Function:structural constituent of ribosome (GO:0003735),Cellular Component:ribosome (GO:0005840),Biological Process:translation (GO:0006412)	small subunit ribosomal protein S8	--	ko03010 Ribosome	40S ribosomal protein S15/S22	J	Translation, ribosomal structure and biogenesis ;	IPR000630 [Ribosomal protein S8]	chloroplast protein	--
H9VUB1	Uncharacterized protein (Fragment)	0_3483_01	1.0605e+07	1.05009e+07	1.12032e+07	5.12985e+06	7.53303e+06	6.63535e+06	1.6742	0.00411613	0.743471	up	1	Biological Process:carbohydrate metabolic process (GO:0005975)	alpha 1,3-glucosidase	3.2.1.84	ko00510 N-Glycan biosynthesis ko01100 Metabolic pathways ko04141 Protein processing in endoplasmic reticulum	Glucosidase II catalytic (alpha) subunit and related enzymes, glycosyl hydrolase family 31	GMO	Carbohydrate transport and metabolism ; Cell wall/membrane/envelope biogenesis ; Posttranslational modification, protein turnover, chaperones ;	IPR000322 [Glycoside hydrolase family 31]	extracell protein	--
H9WY59	UN_NPL4 domain-containing protein (Fragment)	2_792_01	9.44518e+06	9.66683e+06	1.10255e+07	3.66057e+06	7.9423e+06	6.86126e+06	1.63222	0.0475642	0.706835	up	--	--	nuclear protein localization protein 4 homolog	--	ko04141 Protein processing in endoplasmic reticulum	Nuclear pore complex, rNpl4 component (sc Npl4)	YU	Nuclear structure ; Intracellular trafficking, secretion, and vesicular transport ;	IPR024682 [Nuclear pore localisation protein Npl4, ubiquitin-like domain]	--	--
H9VNX9	TAXi_C domain-containing protein (Fragment)	CL29Contig1_01	8.61982e+06	8.88745e+06	8.03317e+06	4.34811e+06	5.49022e+06	5.87404e+06	1.6255	0.00331689	0.700882	up	--	--	--	--	--	Aspartyl protease	O	Posttranslational modification, protein turnover, chaperones ;	IPR032799 [Xylanase inhibitor, C-terminal]	--	--
H9VLJ7	Uncharacterized protein (Fragment)	CL2642Contig1_01	2.78494e+06	2.68808e+06	2.13998e+06	1.58101e+06	1.85882e+06	1.30437e+06	1.6047	0.0204029	0.682301	up	--	--	--	--	--	FOG: PPR repeat	R	General function prediction only ;	IPR002885 [Pentatricopeptide repeat]	--	--
A6N837	Sucrose synthase	SuSy1	3.12905e+07	2.89772e+07	2.84385e+07	1.95132e+07	1.79451e+07	1.85453e+07	1.58394	0.000381952	0.663515	up	2	Biological Process:sucrose metabolic process (GO:0005985),Molecular Function:sucrose synthase activity (GO:0016157)	sucrose synthase	2.4.1.13	ko00500 Starch and sucrose metabolism ko01100 Metabolic pathways	Glycosyltransferase	M	Cell wall/membrane/envelope biogenesis ;	IPR000368 [Sucrose synthase] ; IPR001296 [Glycosyl transferase, family 1]	--	--
H9V2L1	Uncharacterized protein (Fragment)	2_3184_02	2195562	2.27858e+06	2.26134e+06	1.43204e+06	0	1.41077e+06	1.57953	0.000148816	0.659498	up	4	Molecular Function:structural constituent of ribosome (GO:0003735),Cellular Component:intracellular (GO:0005622),Cellular Component:ribosome (GO:0005840),Biological Process:translation (GO:0006412)	large subunit ribosomal protein L27	--	ko03010 Ribosome	Mitochondrial ribosomal protein MRP7 (L2)	J	Translation, ribosomal structure and biogenesis ;	IPR001684 [Ribosomal protein L27]	chloroplast protein	--
H9VPC9	GHMP_kinases_C domain-containing protein (Fragment)	2_8852_01	5607281	5.64335e+06	5.56064e+06	3.47301e+06	3.69716e+06	3.54466e+06	1.56897	8.52317e-06	0.64982	up	--	--	N-acetylgalactosamine kinase	2.7.1.157	--	Galactokinase	G	Carbohydrate transport and metabolism ;	IPR013750 [GHMP kinase, C-terminal domain]	--	--
H9V595	Uncharacterized protein (Fragment)	CL1713Contig1_03	3.08822e+06	3.07391e+06	2.9055e+06	2.52735e+06	1.80481e+06	1.46865e+06	1.56317	0.0266193	0.644471	up	--	--	--	--	--	Asparagine synthase (glutamine-hydrolyzing)	E	Amino acid transport and metabolism ;	--	--	--
H9VLB3	Ribosomal_L2 domain-containing protein (Fragment)	CL1541Contig1_06	44982991	4.56393e+07	4.83951e+07	3.09866e+07	2.85215e+07	2.95008e+07	1.56184	0.000192967	0.643244	up	4	Molecular Function:structural constituent of ribosome (GO:0003735),Cellular Component:intracellular (GO:0005622),Cellular Component:ribosome (GO:0005840),Biological Process:translation (GO:0006412)	large subunit ribosomal protein L8e	--	ko03010 Ribosome	60s ribosomal protein L2/L8	J	Translation, ribosomal structure and biogenesis ;	IPR022666 [Ribosomal Proteins L2, RNA binding domain]	cytoplasm protein	--
H9V8G2	ACOX domain-containing protein (Fragment)	CL814Contig1_06	2.97037e+06	3.08861e+06	2.36004e+06	1.63636e+06	2.07208e+06	1.71055e+06	1.55361	0.0190235	0.635629	up	4	Molecular Function:acyl-CoA oxidase activity (GO:0003997),Cellular Component:peroxisome (GO:0005777),Biological Process:fatty acid beta-oxidation (GO:0006635),Biological Process:oxidation-reduction process (GO:0055114)	acyl-CoA oxidase	1.3.3.6	ko00071 Fatty acid degradation ko00592 alpha-Linolenic acid metabolism ko01040 Biosynthesis of unsaturated fatty acids ko01100 Metabolic pathways ko01110 Biosynthesis of secondary metabolites ko01212 Fatty acid metabolism ko04146 Peroxisome	--	--	--	IPR002655 [Acyl-CoA oxidase, C-terminal]	--	--
H9VVI9	Uncharacterized protein (Fragment)	CL3398Contig1_03	14810055	1.76403e+07	1.59015e+07	9.5602e+06	1.12587e+07	1.04549e+07	1.54608	0.00403898	0.628618	up	--	--	5-methylthioribose kinase	2.7.1.100	ko00270 Cysteine and methionine metabolism ko01100 Metabolic pathways	--	--	--	--	--	--
O22599	NADPH-protochlorophyllide oxidoreductase (Fragment)	porA	3.32911e+07	3.00405e+07	2.87968e+07	1.92592e+07	2.22609e+07	1.8192e+07	1.54288	0.0039606	0.625624	up	--	--	protochlorophyllide reductase	1.3.1.33	ko00860 Porphyrin and chlorophyll metabolism ko01100 Metabolic pathways ko01110 Biosynthesis of secondary metabolites	Dehydrogenases with different specificities (related to short-chain alcohol dehydrogenases)	Q	Secondary metabolites biosynthesis, transport and catabolism ;	IPR002347 [Short-chain dehydrogenase/reductase SDR]	chloroplast protein	--
H9W8V8	Uncharacterized protein (Fragment)	CL163Contig2_05	24987853	2.50588e+07	2.606e+07	1.58991e+07	1.82293e+07	1.53158e+07	1.53924	0.000741821	0.622219	up	3	Molecular Function:structural constituent of ribosome (GO:0003735),Cellular Component:ribosome (GO:0005840),Biological Process:translation (GO:0006412)	small subunit ribosomal protein S3Ae	--	ko03010 Ribosome	40S ribosomal protein S3A	J	Translation, ribosomal structure and biogenesis ;	IPR001593 [Ribosomal protein S3Ae]	cytoplasm protein	--
K7NM36	Uncharacterized protein (Fragment)	0_8089_01	3.50933e+06	3.70461e+06	3.30437e+06	1.99967e+06	2.2141e+06	2.6384e+06	1.53503	0.00517409	0.618271	up	3	Molecular Function:iron ion binding (GO:0005506),Molecular Function:heme binding (GO:0020037),Biological Process:oxidation-reduction process (GO:0055114)	--	--	--	Cytochrome P450 CYP2 subfamily	Q	Secondary metabolites biosynthesis, transport and catabolism ;	IPR001128 [Cytochrome P450]	endoplasmic reticulum protein	--
H9W7A6	Uncharacterized protein (Fragment)	CL580Contig1_03	71129639	6.53433e+07	5.96613e+07	4.27163e+07	4.59582e+07	3.97904e+07	1.52675	0.00388269	0.610467	up	2	Molecular Function:intramolecular transferase activity (GO:0016866),Biological Process:cellulose biosynthetic process (GO:0030244)	--	--	ko00520 Amino sugar and nucleotide sugar metabolism	--	--	--	IPR004901 [Reversibly glycosylated polypeptide family]	Golgi apparatus protein	--
A0A3G6JA21	Fasciclin-like arabinogalactan protein 8	FLA5	0	0	0	1.64133e+06	1.73424e+06	1.65442e+06	#NAME?	0	#NAME?	down	--	--	--	--	--	--	--	--	IPR000782 [FAS1 domain]	cell membrane protein	--
H9XBF0	GFO_IDH_MocA domain-containing protein (Fragment)	UMN_1507_01	0	0	0	3.79455e+06	4.35644e+06	3.73526e+06	#NAME?	0	#NAME?	down	1	Molecular Function:oxidoreductase activity (GO:0016491)	--	--	--	Dimeric dihydrodiol dehydrogenase	GQ	Carbohydrate transport and metabolism ; Secondary metabolites biosynthesis, transport and catabolism ;	IPR000683 [Oxidoreductase, N-terminal]	--	--
H9WDG4	Uncharacterized protein (Fragment)	CL115Contig2_06	0	0	0	3.21008e+06	2.62852e+06	2.99453e+06	#NAME?	0	#NAME?	down	3	Molecular Function:transporter activity (GO:0005215),Biological Process:transport (GO:0006810),Cellular Component:membrane (GO:0016020)	aquaporin PIP	--	--	Aquaporin (major intrinsic protein family)	G	Carbohydrate transport and metabolism ;	IPR000425 [Major intrinsic protein]	cell membrane protein	--
K7NMB8	Peptidase A1 domain-containing protein (Fragment)	CL3308Contig1_01	0	0	0	668700	857780	842661	#NAME?	0	#NAME?	down	--	--	--	--	--	Aspartyl protease	O	Posttranslational modification, protein turnover, chaperones ;	IPR032799 [Xylanase inhibitor, C-terminal]	--	--
H9WSD7	Uncharacterized protein (Fragment)	2_987_02	0	0	0	3.78498e+06	3.81511e+06	3.78148e+06	#NAME?	0	#NAME?	down	--	--	--	--	--	--	--	--	--	--	--
H9WKX6	DAGKa domain-containing protein (Fragment)	CL582Contig1_03	0	0	0	970878	1.13441e+06	1.25322e+06	#NAME?	0	#NAME?	down	2	Molecular Function:diacylglycerol kinase activity (GO:0004143),Biological Process:protein kinase C-activating G-protein coupled receptor signaling pathway (GO:0007205)	diacylglycerol kinase (ATP)	2.7.1.107	ko00561 Glycerolipid metabolism ko00564 Glycerophospholipid metabolism ko01100 Metabolic pathways ko01110 Biosynthesis of secondary metabolites ko04070 Phosphatidylinositol signaling system	Diacylglycerol kinase	IT	Lipid transport and metabolism ; Signal transduction mechanisms ;	IPR000756 [Diacylglycerol kinase, accessory domain]	--	--
H9VR01	Uncharacterized protein (Fragment)	UMN_CL97Contig1_06	75811920	7.1177e+07	7.89066e+07	1.16855e+08	1.1664e+08	1.10979e+08	0.655768	0.000181219	-0.608743	down	--	--	thiamine thiazole synthase	--	ko00730 Thiamine metabolism ko01100 Metabolic pathways	Protein involved in thiamine biosynthesis and DNA damage tolerance	R	General function prediction only ;	--	--	--
H9VMI1	Dirigent protein (Fragment)	0_9449_02	7.92719e+06	7.78577e+06	7.65331e+06	1.09863e+07	1.33763e+07	1.14523e+07	0.652419	0.0284989	-0.616129	down	--	--	--	--	--	--	--	--	IPR004265 [Plant disease resistance response protein]	--	--
H9X6V5	Uncharacterized protein (Fragment)	CL3161Contig1_04	16138763	2.0181e+07	1.72738e+07	2.22454e+07	3.17584e+07	2.91317e+07	0.644653	0.0330321	-0.633406	down	4	Molecular Function:structural constituent of ribosome (GO:0003735),Cellular Component:intracellular (GO:0005622),Cellular Component:ribosome (GO:0005840),Biological Process:translation (GO:0006412)	large subunit ribosomal protein L3e	--	ko03010 Ribosome	60S ribosomal protein L3 and related proteins	J	Translation, ribosomal structure and biogenesis ;	IPR000597 [Ribosomal protein L3]	cytoplasm protein	--
H9VRA7	Uncharacterized protein (Fragment)	CL1004Contig1_08	1.11927e+07	1.20705e+07	1.51721e+07	1.65456e+07	2.15467e+07	2.16023e+07	0.643865	0.0265237	-0.63517	down	1	Molecular Function:ATP binding (GO:0005524)	T-complex protein 1 subunit epsilon	--	--	Chaperonin complex component, TCP-1 epsilon subunit (CCT5)	O	Posttranslational modification, protein turnover, chaperones ;	IPR002423 [Chaperonin Cpn60/TCP-1 family]	--	--
H9V4J8	SHSP domain-containing protein (Fragment)	2_8489_01	2.43196e+08	2.56818e+08	2.48964e+08	4.00054e+08	3.93491e+08	3.70104e+08	0.643646	0.000153222	-0.635662	down	--	--	HSP20 family protein	--	ko04141 Protein processing in endoplasmic reticulum	Molecular chaperone (small heat-shock protein Hsp26/Hsp42)	O	Posttranslational modification, protein turnover, chaperones ;	IPR002068 [Alpha crystallin/Hsp20 domain]	nucleus protein	--
H9WLM4	Uncharacterized protein (Fragment)	2_2559_01	73720011	8.67565e+07	8.83346e+07	1.42e+08	1.29649e+08	1.24126e+08	0.628667	0.00222467	-0.669631	down	2	Molecular Function:hydrogen ion transmembrane transporter activity (GO:0015078),Biological Process:ATP synthesis coupled proton transport (GO:0015986)	F-type H+-transporting ATPase subunit b	--	ko00190 Oxidative phosphorylation ko00195 Photosynthesis ko01100 Metabolic pathways	--	--	--	IPR002146 [ATP synthase, F0 complex, subunit B/B', bacterial/chloroplast]	--	--
K7NK48	Uncharacterized protein (Fragment)	CL246Contig1_02	5.87168e+06	3.79657e+06	6.27308e+06	8.90873e+06	8.27037e+06	8.41014e+06	0.62297	0.0153079	-0.682766	down	--	--	--	--	--	Uncharacterized conserved protein	S	Function unknown ;	--	--	--
H9VFX4	SHSP domain-containing protein (Fragment)	2_9760_02	2.62806e+07	1.82014e+07	1.89188e+07	3.93714e+07	3.5178e+07	2.82074e+07	0.616999	0.0342787	-0.69666	down	--	--	HSP20 family protein	--	ko04141 Protein processing in endoplasmic reticulum	Molecular chaperone (small heat-shock protein Hsp26/Hsp42)	O	Posttranslational modification, protein turnover, chaperones ;	IPR002068 [Alpha crystallin/Hsp20 domain]	nucleus protein	--
Q8L8I8	NBS/LRR (Fragment)		6.9719e+06	7.7757e+06	7.2052e+06	1.21505e+07	1.19498e+07	1.21104e+07	0.606251	4.26485e-05	-0.722012	down	1	Molecular Function:ADP binding (GO:0043531)	--	--	--	--	--	--	IPR002182 [NB-ARC]	cytoplasm protein	--
H9VI35	GST C-terminal domain-containing protein (Fragment)	0_1979_01	2.52257e+07	2.59288e+07	2.53978e+07	3.96507e+07	4.36539e+07	4.33955e+07	0.604201	0.000217786	-0.7269	down	--	--	glutathione S-transferase	2.5.1.18	ko00480 Glutathione metabolism	Glutathione S-transferase	O	Posttranslational modification, protein turnover, chaperones ;	--	--	--
H9VCM7	Xyloglucan:xyloglucosyl transferase (Fragment)	0_4627_01	638758	887376	653976	1.15392e+06	1.2765e+06	1.26397e+06	0.590115	0.00484314	-0.760933	down	5	Cellular Component:cell wall (GO:0005618),Biological Process:carbohydrate metabolic process (GO:0005975),Biological Process:cellular glucan metabolic process (GO:0006073),Molecular Function:xyloglucan:xyloglucosyl transferase activity (GO:0016762),Cellular Component:apoplast (GO:0048046)	xyloglucan:xyloglucosyl transferase	2.4.1.207	--	--	--	--	IPR000757 [Glycoside hydrolase family 16] ; IPR010713 [Xyloglucan endo-transglycosylase, C-terminal]	extracell protein	--
H9X9L0	Methyltransf_11 domain-containing protein (Fragment)	0_16821_02	9.1741e+06	1.00962e+07	1.34218e+07	1.6773e+07	1.88451e+07	2.01363e+07	0.586359	0.00899687	-0.770144	down	2	Biological Process:metabolic process (GO:0008152),Molecular Function:methyltransferase activity (GO:0008168)	--	--	--	SAM-dependent methyltransferases	IR	Lipid transport and metabolism ; General function prediction only ;	IPR013216 [Methyltransferase type 11]	--	--
H9V143	DUF3598 domain-containing protein (Fragment)	2_6489_02	39150079	4.10754e+07	4.35235e+07	6.04607e+07	7.78078e+07	7.32363e+07	0.585088	0.00541723	-0.773274	down	--	--	--	--	--	--	--	--	IPR022017 [Domain of unknown function DUF3598]	--	--
H9VZM7	SHSP domain-containing protein (Fragment)	CL25Contig3_05	3.85606e+07	3.61277e+07	3.73005e+07	5.38259e+07	7.4272e+07	6.48465e+07	0.58042	0.0430251	-0.784831	down	--	--	HSP20 family protein	--	ko04141 Protein processing in endoplasmic reticulum	Molecular chaperone (small heat-shock protein Hsp26/Hsp42)	O	Posttranslational modification, protein turnover, chaperones ;	IPR002068 [Alpha crystallin/Hsp20 domain]	chloroplast protein	--
H9WFN5	SHSP domain-containing protein (Fragment)	CL3601Contig1_03	109552208	1.13718e+08	1.14069e+08	1.94111e+08	2.03359e+08	2.02617e+08	0.562151	1.20159e-05	-0.830971	down	--	--	HSP20 family protein	--	ko04141 Protein processing in endoplasmic reticulum	Molecular chaperone (small heat-shock protein Hsp26/Hsp42)	O	Posttranslational modification, protein turnover, chaperones ;	IPR002068 [Alpha crystallin/Hsp20 domain]	nucleus protein	--
R4LC26	50S ribosomal protein L16, chloroplastic	rpl16	3.16837e+07	3.05823e+07	3.01907e+07	5.23554e+07	5.76719e+07	5.52168e+07	0.559517	0.000110239	-0.837747	down	3	Molecular Function:structural constituent of ribosome (GO:0003735),Cellular Component:ribosome (GO:0005840),Biological Process:translation (GO:0006412)	large subunit ribosomal protein L16	--	ko03010 Ribosome	Mitochondrial ribosomal protein L16	J	Translation, ribosomal structure and biogenesis ;	IPR016180 [Ribosomal protein L10e/L16]	chloroplast protein	--
K7NJ14	GST C-terminal domain-containing protein (Fragment)	0_17758_01	4.2903e+06	3.89399e+06	4.2287e+06	8.00962e+06	6.9353e+06	7.35491e+06	0.55664	0.000605489	-0.845183	down	--	--	glutathione S-transferase	2.5.1.18	ko00480 Glutathione metabolism	Glutathione S-transferase	O	Posttranslational modification, protein turnover, chaperones ;	IPR004046 [Glutathione S-transferase, C-terminal]	--	--
H9WS54	Abhydrolase_3 domain-containing protein (Fragment)	2_2483_01	9.27376e+06	9.52688e+06	8.81708e+06	1.65848e+07	1.6893e+07	1.61624e+07	0.556359	1.58206e-05	-0.845913	down	2	Biological Process:metabolic process (GO:0008152),Molecular Function:hydrolase activity (GO:0016787)	--	--	--	Arylacetamide deacetylase	V	Defense mechanisms ;	IPR013094 [Alpha/beta hydrolase fold-3]	nucleus protein	--
H9V5X1	Uncharacterized protein (Fragment)	CL445Contig1_03	1.40727e+06	1.34235e+06	0	2.56354e+06	2.66392e+06	2.43146e+06	0.538513	0.000969336	-0.892946	down	--	--	--	--	ko00030 Pentose phosphate pathway ko00480 Glutathione metabolism ko01100 Metabolic pathways ko01110 Biosynthesis of secondary metabolites ko01200 Carbon metabolism	Glucose-6-phosphate 1-dehydrogenase	G	Carbohydrate transport and metabolism ;	--	cytoplasm protein	--
K7NNM7	Uncharacterized protein (Fragment)	0_2136_01	4.44681e+07	4.48325e+07	4.76066e+07	9.17954e+07	8.49964e+07	8.16528e+07	0.529735	0.000209235	-0.916656	down	1	Molecular Function:protein binding (GO:0005515)	glutathione S-transferase	2.5.1.18	ko00480 Glutathione metabolism	Glutathione S-transferase	O	Posttranslational modification, protein turnover, chaperones ;	IPR004045 [Glutathione S-transferase, N-terminal]	--	--
H9X1G6	SHSP domain-containing protein (Fragment)	CL49Contig5_02	8.19433e+07	7.88955e+07	8.84997e+07	1.6177e+08	1.63343e+08	1.56196e+08	0.518042	2.68163e-05	-0.948858	down	--	--	HSP20 family protein	--	ko04141 Protein processing in endoplasmic reticulum	Molecular chaperone (small heat-shock protein Hsp26/Hsp42)	O	Posttranslational modification, protein turnover, chaperones ;	IPR002068 [Alpha crystallin/Hsp20 domain]	chloroplast protein	--
H9VCC2	DnaJ_C domain-containing protein (Fragment)	CL2379Contig1_01	1.42186e+07	1.40238e+07	1.4632e+07	2.85788e+07	2.81986e+07	2.89923e+07	0.499879	1.02657e-06	-1.00035	down	--	--	DnaJ homolog subfamily B member 4	--	--	Molecular chaperone (DnaJ superfamily)	O	Posttranslational modification, protein turnover, chaperones ;	IPR002939 [Chaperone DnaJ, C-terminal]	--	--
Q41072	Arabinogalactan-like protein	FLA4	615841	663574	0	1.35676e+06	1.54469e+06	1.31037e+06	0.455651	0.00391197	-1.134	down	--	--	--	--	--	--	--	--	IPR000782 [FAS1 domain]	cell membrane protein	--
H9X8V1	Uncharacterized protein (Fragment)	0_3920_01	1.48845e+06	1.24485e+06	0	0	3.1185e+06	3.89655e+06	0.389633	0.0343973	-1.35981	down	--	--	--	--	--	--	--	--	--	--	--
R4L654	30S ribosomal protein S18, chloroplastic	rps18	2.33996e+06	1.90935e+06	2.78066e+06	4.5928e+06	7.99354e+06	5.55969e+06	0.387411	0.0237068	-1.36806	down	4	Molecular Function:structural constituent of ribosome (GO:0003735),Cellular Component:intracellular (GO:0005622),Cellular Component:ribosome (GO:0005840),Biological Process:translation (GO:0006412)	small subunit ribosomal protein S18	--	ko03010 Ribosome	Mitochondrial/chloroplast ribosomal protein S18	J	Translation, ribosomal structure and biogenesis ;	IPR001648 [Ribosomal protein S18]	plastid protein	--
H9XAU6	Uncharacterized protein (Fragment)	0_6316_02	375069	0	273550	1.11081e+06	1.01405e+06	870348	0.324828	0.00625629	-1.62225	down	1	Biological Process:phosphatidylinositol phosphorylation (GO:0046854)	3'(2'), 5'-bisphosphate nucleotidase	3.1.3.7	ko00920 Sulfur metabolism ko01100 Metabolic pathways	Salt-sensitive 3'-phosphoadenosine-5'-phosphatase HAL2/SAL1	FP	Nucleotide transport and metabolism ; Inorganic ion transport and metabolism ;	IPR000760 [Inositol monophosphatase-like]	--	--
H9W9Y6	Uncharacterized protein (Fragment)	CL4079Contig1_04	3.00007e+07	2.97325e+07	2.95031e+07	9.46749e+07	1.07675e+08	1.02403e+08	0.292815	0.00271758	-1.77194	down	--	--	2-methylene-furan-3-one reductase	1.3.1.105	--	Zinc-binding oxidoreductase	CR	Energy production and conversion ; General function prediction only ;	--	--	--
H9X0G1	Serine/threonine-protein phosphatase 2A activator (Fragment)	2_9652_01	1.18866e+06	922683	845659	3.5396e+06	3.19918e+06	3.89648e+06	0.278038	0.00034983	-1.84665	down	1	Molecular Function:phosphatase activator activity (GO:0019211)	serine/threonine-protein phosphatase 2A activator	--		Phosphotyrosyl phosphatase activator	DT	Cell cycle control, cell division, chromosome partitioning ; Signal transduction mechanisms ;	IPR004327 [Phosphotyrosyl phosphatase activator, PTPA]	--	--
H9WTG5	4Fe-4S ferredoxin-type domain-containing protein (Fragment)	CL1758Contig1_04	2.26707e+06	2.00146e+06	4.76867e+06	1.55718e+07	7.86963e+06	1.53466e+07	0.232989	0.0208244	-2.10167	down	--	--	--	--	ko00190 Oxidative phosphorylation ko01100 Metabolic pathways	NADH:ubiquinone oxidoreductase, NDUFS8/23 kDa subunit	C	Energy production and conversion ;	IPR017896 [4Fe-4S ferredoxin-type, iron-sulphur binding domain]	mitochondrion protein	--

## Sheet: NI_D.vs.NI_W.diff_prot
Protein	Description	Gene	C1	C2	C3	A1	A2	A3	C.vs.A FC	C.vs.A Pvalue	C.vs.A log2FC	C.vs.A UP.DOWN	GO_NUM	GO_Description	KEGG_Description	KEGG_EC	KEGG_ko	KOGs_Function_Description	KOGs_Function_Class	KOGs_Class_Description	IPR_Term	Subcellular_localization	TF_family
H9V821	Uncharacterized protein (Fragment)	CL85Contig2_06	3.30868e+06	3.32635e+06	4.02834e+06	0	0	0	Inf	0	Inf	up	--	--	anthocyanidin reductase [(2S)-flavan-3-ol-forming]	1.3.1.112	--	Flavonol reductase/cinnamoyl-CoA reductase	V	Defense mechanisms ;	--	--	--
A0A385JF21	Ribosomal protein L2	rpl2	266838	467887	300501	0	0	0	Inf	0	Inf	up	4	Molecular Function:structural constituent of ribosome (GO:0003735),Cellular Component:intracellular (GO:0005622),Cellular Component:ribosome (GO:0005840),Biological Process:translation (GO:0006412)	--	--	--	Mitochondrial/chloroplast ribosomal protein L2	J	Translation, ribosomal structure and biogenesis ;	IPR022666 [Ribosomal Proteins L2, RNA binding domain] ; IPR022669 [Ribosomal protein L2, C-terminal]	mitochondrion protein	--
H9V5W8	Uncharacterized protein (Fragment)	CL445Contig1_03	1.3337e+06	923456	830539	0	0	0	Inf	0	Inf	up	--	--	--	--	ko00030 Pentose phosphate pathway ko00480 Glutathione metabolism ko01100 Metabolic pathways ko01110 Biosynthesis of secondary metabolites ko01200 Carbon metabolism	Glucose-6-phosphate 1-dehydrogenase	G	Carbohydrate transport and metabolism ;	--	cytoplasm protein	--
K7NJV0	Uncharacterized protein (Fragment)	0_12630_01	670234	870120	638932	0	0	0	Inf	0	Inf	up	--	--	--	--	--	--	--	--	--	--	--
H9WW19	Transmembrane 9 superfamily member (Fragment)	CL1634Contig1_05	9.40126e+06	1.01828e+07	1.02226e+07	0	0	0	Inf	0	Inf	up	1	Cellular Component:integral component of membrane (GO:0016021)	transmembrane 9 superfamily member 2/4	--	--	Endosomal membrane proteins, EMP70	U	Intracellular trafficking, secretion, and vesicular transport ;	IPR004240 [Nonaspanin (TM9SF)]	--	--
H9VCA2	FeThRed_A domain-containing protein (Fragment)	2_1716_01	8.56889e+06	1.02752e+07	8.06706e+06	395503	942454	0	13.4091	0.00257963	3.74514	up	1	Biological Process:photosynthesis (GO:0015979)	--	--	--	Lipoate synthase	H	Coenzyme transport and metabolism ;	IPR004207 [Ferredoxin thioredoxin reductase, alpha chain]	chloroplast protein	--
O22430	Histone H2A	lp15	4.18438e+06	1.99807e+06	3.83158e+06	401913	0	346588	8.91919	0.0482937	3.15691	up	1	Molecular Function:DNA binding (GO:0003677)	histone H2A	--		Histone 2A	B	Chromatin structure and dynamics ;	IPR007125 [Histone H2A/H2B/H3] ; IPR032454 [Histone H2A, C-terminal domain]	nucleus protein	--
K7NML8	KH domain-containing protein (Fragment)	2_4903_01	1.5674e+07	1.33041e+07	1.20332e+07	4.30001e+06	4.87284e+06	3.79435e+06	3.16269	0.00109367	1.66115	up	1	Molecular Function:RNA binding (GO:0003723)	--	--	--	CCCH-type Zn-finger protein	R	General function prediction only ;	IPR004088 [K Homology domain, type 1]	--	--
H9VBI7	Thioredoxin-dependent peroxiredoxin (Fragment)	2_5450_01	1.6834e+07	2.0666e+07	2.27277e+07	7.10316e+06	8.03534e+06	6.13522e+06	2.83108	0.00200681	1.50135	up	3	Molecular Function:antioxidant activity (GO:0016209),Molecular Function:oxidoreductase activity (GO:0016491),Biological Process:oxidation-reduction process (GO:0055114)	--	--	--	--	--	--	IPR000866 [Alkyl hydroperoxide reductase subunit C/ Thiol specific antioxidant]	--	--
H9VVX5	Uncharacterized protein (Fragment)	CL631Contig1_05	8.33004e+06	7.94171e+06	9.68738e+06	3.85262e+06	3.69009e+06	3.83475e+06	2.28163	0.0110758	1.19006	up	--	--	alanine transaminase	2.6.1.2	ko00220 Arginine biosynthesis ko00250 Alanine, aspartate and glutamate metabolism ko00710 Carbon fixation in photosynthetic organisms ko01100 Metabolic pathways ko01200 Carbon metabolism ko01210 2-Oxocarboxylic acid metabolism ko01230 Biosynthesis of amino acids	Alanine aminotransferase	E	Amino acid transport and metabolism ;	--	--	--
H9WFS7	Bet_v_1 domain-containing protein (Fragment)	0_596_01	3.89869e+06	3.80913e+06	2.97171e+06	1.39124e+06	0	1.83114e+06	2.20945	0.0182524	1.14369	up	2	Biological Process:defense response (GO:0006952),Biological Process:response to biotic stimulus (GO:0009607)	--	--	--	--	--	--	IPR000916 [Bet v I/Major latex protein]	cytoplasm protein	--
Q41096	Water deficit stress inducible protein LP3-2 (Fragment)	lp3-2	9.33796e+07	1.31981e+08	1.43451e+08	4.87721e+07	7.86412e+07	4.26133e+07	2.16914	0.024319	1.11712	up	1	Biological Process:response to stress (GO:0006950)	--	--	--	--	--	--	IPR003496 [ABA/WDS induced protein]	nucleus protein	--
H9V0L7	Dirigent protein (Fragment)	UMN_CL16Contig1_04	1.18235e+07	1.20015e+07	8.48896e+06	5.59648e+06	2.63509e+06	6.80454e+06	2.14909	0.026827	1.10373	up	--	--	--	--	--	--	--	--	IPR004265 [Plant disease resistance response protein]	--	--
Q06ZR9	Ferritin (Fragment)		3.95862e+07	4.20993e+07	4.52217e+07	2.03177e+07	1.96428e+07	1.92107e+07	2.14475	0.000169761	1.10081	up	2	Biological Process:cellular iron ion homeostasis (GO:0006879),Molecular Function:ferric iron binding (GO:0008199)	ferritin heavy chain	1.16.3.2		Ferritin	P	Inorganic ion transport and metabolism ;	IPR008331 [Ferritin/DPS protein domain]	plastid protein	--
H9VCR5	Uncharacterized protein (Fragment)	CL3957Contig1_03	4.90954e+07	4.97261e+07	4.54531e+07	2.22291e+07	2.42985e+07	2.09914e+07	2.1368	9.96277e-05	1.09545	up	--	--	phenylalanine ammonia-lyase	4.3.1.24	ko00360 Phenylalanine metabolism ko00940 Phenylpropanoid biosynthesis ko01100 Metabolic pathways ko01110 Biosynthesis of secondary metabolites	Phenylalanine and histidine ammonia-lyase	Q	Secondary metabolites biosynthesis, transport and catabolism ;	--	--	--
O22601	Ferritin (Fragment)		4.05268e+07	5.03777e+07	3.77257e+07	2.02777e+07	2.03566e+07	2.20643e+07	2.05156	0.0268786	1.03672	up	2	Biological Process:cellular iron ion homeostasis (GO:0006879),Molecular Function:ferric iron binding (GO:0008199)	ferritin heavy chain	1.16.3.2		Ferritin	P	Inorganic ion transport and metabolism ;	IPR008331 [Ferritin/DPS protein domain]	chloroplast protein	--
H9VE48	Ldh_1_C domain-containing protein (Fragment)	CL1148Contig1_03	1.28538e+07	1.22417e+07	1.07274e+07	6.14209e+06	6.17256e+06	6.23454e+06	1.93124	0.0117179	0.949525	up	1	Biological Process:oxidation-reduction process (GO:0055114)	malate dehydrogenase	1.1.1.37	ko00020 Citrate cycle (TCA cycle) ko00270 Cysteine and methionine metabolism ko00620 Pyruvate metabolism ko00630 Glyoxylate and dicarboxylate metabolism ko00710 Carbon fixation in photosynthetic organisms ko01100 Metabolic pathways ko01110 Biosynthesis of secondary metabolites ko01200 Carbon metabolism	NAD-dependent malate dehydrogenase	C	Energy production and conversion ;	IPR022383 [Lactate/malate dehydrogenase, C-terminal]	peroxisome protein	--
H9W1F4	Uncharacterized protein (Fragment)	2_3802_02	5.76922e+06	5.66399e+06	5.4065e+06	0	3.23226e+06	2.86367e+06	1.84164	0.000955928	0.880987	up	2	Cellular Component:monolayer-surrounded lipid storage body (GO:0012511),Cellular Component:integral component of membrane (GO:0016021)	--	--	--	--	--	--	IPR000136 [Oleosin]	--	--
H9W6H2	Uncharacterized protein (Fragment)	CL2628Contig1_01	3.15942e+06	3.43698e+06	2.33128e+06	1.6274e+06	1.45951e+06	1.77826e+06	1.83502	0.0171144	0.875792	up	--	--	--	--	--	--	--	--	IPR008802 [Rubber elongation factor]	cytoplasm protein	--
H9VPZ0	Ribosomal_S5_C domain-containing protein (Fragment)	CL1400Contig1_02	6.08463e+06	4.43597e+06	4.62905e+06	3.208e+06	2.42027e+06	2.79654e+06	1.79822	0.0168588	0.846569	up	3	Molecular Function:structural constituent of ribosome (GO:0003735),Cellular Component:ribosome (GO:0005840),Biological Process:translation (GO:0006412)	small subunit ribosomal protein S5	--	ko03010 Ribosome	40S ribosomal protein S2/30S ribosomal protein S5	J	Translation, ribosomal structure and biogenesis ;	IPR005324 [Ribosomal protein S5, C-terminal]	chloroplast protein	--
O22599	NADPH-protochlorophyllide oxidoreductase (Fragment)	porA	3.66797e+07	3.42771e+07	3.55893e+07	1.92592e+07	2.22609e+07	1.8192e+07	1.78433	0.000370319	0.835383	up	--	--	protochlorophyllide reductase	1.3.1.33	ko00860 Porphyrin and chlorophyll metabolism ko01100 Metabolic pathways ko01110 Biosynthesis of secondary metabolites	Dehydrogenases with different specificities (related to short-chain alcohol dehydrogenases)	Q	Secondary metabolites biosynthesis, transport and catabolism ;	IPR002347 [Short-chain dehydrogenase/reductase SDR]	chloroplast protein	--
H9VV18	Prohibitin (Fragment)	CL4771Contig1_04	1.70205e+07	1.91385e+07	1.80209e+07	1.1968e+07	6.64339e+06	1.1857e+07	1.77824	0.0131675	0.830446	up	--	--	prohibitin 1	--	--	Prohibitin	O	Posttranslational modification, protein turnover, chaperones ;	--	--	--
H9WG89	Uncharacterized protein (Fragment)	CL3402Contig1_04	1.60224e+07	2.01127e+07	1.85021e+07	1.22724e+07	1.08988e+07	9.3803e+06	1.67848	0.00715662	0.747156	up	4	Molecular Function:structural constituent of ribosome (GO:0003735),Cellular Component:intracellular (GO:0005622),Cellular Component:ribosome (GO:0005840),Biological Process:translation (GO:0006412)	large subunit ribosomal protein L27e	--	ko03010 Ribosome	60S ribosomal protein L27	J	Translation, ribosomal structure and biogenesis ;	IPR001141 [Ribosomal protein L27e]	--	--
H9VV91	Ldh_1_N domain-containing protein (Fragment)	CL1148Contig1_07	2.02311e+07	1.79853e+07	1.35672e+07	1.20993e+07	7.26139e+06	1.15469e+07	1.67543	0.0487307	0.744533	up	2	Molecular Function:oxidoreductase activity (GO:0016491),Biological Process:oxidation-reduction process (GO:0055114)	malate dehydrogenase	1.1.1.37	ko00020 Citrate cycle (TCA cycle) ko00270 Cysteine and methionine metabolism ko00620 Pyruvate metabolism ko00630 Glyoxylate and dicarboxylate metabolism ko00710 Carbon fixation in photosynthetic organisms ko01100 Metabolic pathways ko01110 Biosynthesis of secondary metabolites ko01200 Carbon metabolism	NAD-dependent malate dehydrogenase	C	Energy production and conversion ;	IPR001236 [Lactate/malate dehydrogenase, N-terminal]	peroxisome protein	--
H9X3A2	Uncharacterized protein (Fragment)	0_3211_01	632155	626798	645857	324932	410431	424980	1.64159	0.00144116	0.715094	up	--	--	nuclear protein localization protein 4 homolog	--	ko04141 Protein processing in endoplasmic reticulum	Nuclear pore complex, rNpl4 component (sc Npl4)	YU	Nuclear structure ; Intracellular trafficking, secretion, and vesicular transport ;	--	--	--
H9V5C5	Uncharacterized protein (Fragment)	2_9287_01	3.22957e+07	2.3729e+07	3.2047e+07	1.98329e+07	1.26278e+07	2.13893e+07	1.6355	0.0430218	0.709731	up	4	Molecular Function:structural constituent of ribosome (GO:0003735),Cellular Component:intracellular (GO:0005622),Cellular Component:ribosome (GO:0005840),Biological Process:translation (GO:0006412)	large subunit ribosomal protein L17	--	ko03010 Ribosome	Mitochondrial/chloroplast ribosomal protein L17	J	Translation, ribosomal structure and biogenesis ;	IPR000456 [Ribosomal protein L17]	chloroplast protein	--
B2CBS5	Leucoanthocyanidin deoxygenase (Fragment)	LDOX-A	1.80319e+06	1.8842e+06	1.83713e+06	1.36929e+06	871263	1.24745e+06	1.58386	0.0425305	0.663448	up	2	Molecular Function:oxidoreductase activity (GO:0016491),Biological Process:oxidation-reduction process (GO:0055114)	leucoanthocyanidin dioxygenase	1.14.11.19	ko00941 Flavonoid biosynthesis ko01100 Metabolic pathways ko01110 Biosynthesis of secondary metabolites	Iron/ascorbate family oxidoreductases	QR	Secondary metabolites biosynthesis, transport and catabolism ; General function prediction only ;	IPR005123 [Oxoglutarate/iron-dependent dioxygenase]	cytoplasm protein	--
H9VBV6	Uncharacterized protein (Fragment)	2_207_02	1.65279e+07	1.72023e+07	1.73032e+07	1.14348e+07	9.55062e+06	1.12599e+07	1.58266	0.000642983	0.662347	up	4	Molecular Function:structural constituent of ribosome (GO:0003735),Cellular Component:intracellular (GO:0005622),Cellular Component:ribosome (GO:0005840),Biological Process:translation (GO:0006412)	large subunit ribosomal protein L3e	--	ko03010 Ribosome	60S ribosomal protein L3 and related proteins	J	Translation, ribosomal structure and biogenesis ;	IPR000597 [Ribosomal protein L3]	cytoplasm protein	--
H9XB69	Uncharacterized protein (Fragment)	2_3444_01	4.62014e+06	5.92456e+06	6.55147e+06	2.86656e+06	3.7816e+06	4.21154e+06	1.57428	0.0400286	0.654689	up	--	--	(+)-neomenthol dehydrogenase	1.1.1.208	ko00902 Monoterpenoid biosynthesis ko01110 Biosynthesis of secondary metabolites	Dehydrogenases with different specificities (related to short-chain alcohol dehydrogenases)	Q	Secondary metabolites biosynthesis, transport and catabolism ;	IPR002347 [Short-chain dehydrogenase/reductase SDR]	--	--
H9WZ62	Ribosomal_L16 domain-containing protein (Fragment)	CL69Contig1_05	1.78608e+07	1.5544e+07	1.97897e+07	1.23062e+07	1.29738e+07	9.66976e+06	1.52203	0.018647	0.605995	up	3	Molecular Function:structural constituent of ribosome (GO:0003735),Cellular Component:ribosome (GO:0005840),Biological Process:translation (GO:0006412)	large subunit ribosomal protein L10e	--	ko03010 Ribosome	60s ribosomal protein L10	J	Translation, ribosomal structure and biogenesis ;	IPR016180 [Ribosomal protein L10e/L16]	--	--
H9VLJ7	Uncharacterized protein (Fragment)	CL2642Contig1_01	2.51936e+06	2.30035e+06	2.35425e+06	1.58101e+06	1.85882e+06	1.30437e+06	1.51215	0.00945273	0.596605	up	--	--	--	--	--	FOG: PPR repeat	R	General function prediction only ;	IPR002885 [Pentatricopeptide repeat]	--	--
H9WJB3	Tubulin beta chain (Fragment)	0_2321_02	6.0647e+07	6.10556e+07	6.07606e+07	4.16419e+07	4.11188e+07	3.81262e+07	1.50937	0.00256545	0.593948	up	1	Molecular Function:GTPase activity (GO:0003924)	tubulin beta	--	ko04145 Phagosome	Beta tubulin	Z	Cytoskeleton ;	IPR003008 [Tubulin/FtsZ, GTPase domain]	cytoplasm protein	--
H9WT28	Uncharacterized protein (Fragment)	2_1063_01	0	0	0	1.66099e+06	2.04398e+06	1.8572e+06	#NAME?	0	#NAME?	down	--	--	--	--	--	Reductases with broad range of substrate specificities	R	General function prediction only ;	--	cytoplasm protein	--
H9X056	Aspartate transaminase (Fragment)	CL799Contig1_03	0	0	0	1.40272e+06	1.11572e+06	751292	#NAME?	0	#NAME?	down	2	Biological Process:biosynthetic process (GO:0009058),Molecular Function:pyridoxal phosphate binding (GO:0030170)	aspartate aminotransferase, cytoplasmic	2.6.1.1	ko00220 Arginine biosynthesis ko00250 Alanine, aspartate and glutamate metabolism ko00270 Cysteine and methionine metabolism ko00330 Arginine and proline metabolism ko00350 Tyrosine metabolism ko00360 Phenylalanine metabolism ko00400 Phenylalanine, tyrosine and tryptophan biosynthesis ko00710 Carbon fixation in photosynthetic organisms ko00950 Isoquinoline alkaloid biosynthesis ko00960 Tropane, p…	Aspartate aminotransferase/Glutamic oxaloacetic transaminase AAT1/GOT2	E	Amino acid transport and metabolism ;	IPR004839 [Aminotransferase, class I/classII]	cytoplasm protein	--
H9VCM7	Xyloglucan:xyloglucosyl transferase (Fragment)	0_4627_01	0	0	0	1.15392e+06	1.2765e+06	1.26397e+06	#NAME?	0	#NAME?	down	5	Cellular Component:cell wall (GO:0005618),Biological Process:carbohydrate metabolic process (GO:0005975),Biological Process:cellular glucan metabolic process (GO:0006073),Molecular Function:xyloglucan:xyloglucosyl transferase activity (GO:0016762),Cellular Component:apoplast (GO:0048046)	xyloglucan:xyloglucosyl transferase	2.4.1.207	--	--	--	--	IPR000757 [Glycoside hydrolase family 16] ; IPR010713 [Xyloglucan endo-transglycosylase, C-terminal]	extracell protein	--
H9VDW5	Stress-response A/B barrel domain-containing protein (Fragment)	UMN_CL390Contig1_03	0	0	0	631431	1.36129e+06	574622	#NAME?	0	#NAME?	down	--	--	--	--	--	--	--	--	IPR013097 [Stress responsive alpha-beta barrel]	--	--
K7NLQ9	Uncharacterized protein (Fragment)	0_11707_01	0	0	0	1.09997e+06	785871	890061	#NAME?	0	#NAME?	down	1	Biological Process:carbohydrate metabolic process (GO:0005975)	alpha-D-xyloside xylohydrolase	3.2.1.177	--	Maltase glucoamylase and related hydrolases, glycosyl hydrolase family 31	G	Carbohydrate transport and metabolism ;	IPR000322 [Glycoside hydrolase family 31]	extracell protein	--
H9VKS9	Eukaryotic translation initiation factor 3 30 kDa subunit (Fragment)	CL3310Contig1_01	1.43165e+07	1.44354e+07	1.71546e+07	2.51852e+07	2.14739e+07	2.23215e+07	0.665498	0.00615868	-0.587494	down	3	Molecular Function:translation initiation factor activity (GO:0003743),Cellular Component:cytoplasm (GO:0005737),Cellular Component:eukaryotic translation initiation factor 3 complex (GO:0005852)	translation initiation factor 3 subunit J	--	ko03013 RNA transport	Translation initiation factor eIF3, p35 subunit	J	Translation, ribosomal structure and biogenesis ;	IPR013906 [Eukaryotic translation initiation factor 3 subunit J]	--	--
A0A2D1UKD2	Dehydrin 5 protein (Fragment)	dhn5	1.74745e+07	1.36261e+07	2.034e+07	3.02776e+07	2.21105e+07	2.49468e+07	0.665166	0.0488979	-0.588214	down	2	Biological Process:response to stress (GO:0006950),Biological Process:response to water (GO:0009415)	--	--	--	--	--	--	IPR000167 [Dehydrin]	--	--
H9WKD5	Bet_v_1 domain-containing protein (Fragment)	CL20Contig1_01	1.77465e+08	1.44099e+08	1.8172e+08	2.53968e+08	2.5445e+08	2.49336e+08	0.664177	0.017612	-0.59036	down	2	Biological Process:defense response (GO:0006952),Biological Process:response to biotic stimulus (GO:0009607)	--	--	--	--	--	--	IPR000916 [Bet v I/Major latex protein]	cytoplasm protein	--
A0A3G6J9T6	Glucan endo-1,3-beta-D-glucosidase	GH17b	5.63195e+06	4.38595e+06	5.86903e+06	7.32023e+06	8.20607e+06	8.46327e+06	0.662243	0.00936729	-0.594567	down	1	Biological Process:carbohydrate metabolic process (GO:0005975)	--	--	--	--	--	--	IPR000490 [Glycoside hydrolase family 17] ; IPR012946 [X8 domain]	cell wall protein	--
H9WH81	RRM domain-containing protein (Fragment)	2_5255_01	8.40684e+07	8.48762e+07	8.44048e+07	1.23581e+08	1.3518e+08	1.25805e+08	0.658793	0.00635762	-0.602103	down	1	Molecular Function:nucleic acid binding (GO:0003676)	translation initiation factor 3 subunit G	--	ko03013 RNA transport	Translation initiation factor 3, subunit g (eIF-3g)	J	Translation, ribosomal structure and biogenesis ;	IPR000504 [RNA recognition motif domain]	chloroplast protein	--
H9XB10	Glyco_hydro_3_C domain-containing protein (Fragment)	0_10642_01	1.18262e+06	1.36099e+06	1.23981e+06	2.25735e+06	1.91411e+06	1.57886e+06	0.657951	0.0318891	-0.603947	down	1	Biological Process:carbohydrate metabolic process (GO:0005975)	beta-glucosidase	3.2.1.21	ko00460 Cyanoamino acid metabolism ko00500 Starch and sucrose metabolism ko00940 Phenylpropanoid biosynthesis ko01100 Metabolic pathways ko01110 Biosynthesis of secondary metabolites	--	--	--	IPR002772 [Glycoside hydrolase family 3 C-terminal domain]	--	--
K7NK48	Uncharacterized protein (Fragment)	CL246Contig1_02	5.2813e+06	5.36362e+06	6.15072e+06	8.90873e+06	8.27037e+06	8.41014e+06	0.656356	0.000974228	-0.60745	down	--	--	--	--	--	Uncharacterized conserved protein	S	Function unknown ;	--	--	--
H9V846	Phosphotransferase (Fragment)	CL4147Contig1_01	4.4874e+07	4.90439e+07	5.42529e+07	7.17637e+07	8.09218e+07	7.40481e+07	0.653501	0.0024751	-0.613738	down	2	Molecular Function:ATP binding (GO:0005524),Biological Process:carbohydrate metabolic process (GO:0005975)	hexokinase	2.7.1.1	ko00010 Glycolysis / Gluconeogenesis ko00051 Fructose and mannose metabolism ko00052 Galactose metabolism ko00500 Starch and sucrose metabolism ko00520 Amino sugar and nucleotide sugar metabolism ko01100 Metabolic pathways ko01110 Biosynthesis of secondary metabolites ko01200 Carbon metabolism	Hexokinase	G	Carbohydrate transport and metabolism ;	IPR022673 [Hexokinase, C-terminal]	mitochondrion protein	--
H9V6D7	Dirigent protein (Fragment)	2_9838_01	1.19193e+07	1.07603e+07	9.20097e+06	1.64022e+07	1.75909e+07	1.49709e+07	0.651103	0.00646484	-0.619043	down	--	--	--	--	--	--	--	--	IPR004265 [Plant disease resistance response protein]	--	--
H9VAU7	Uncharacterized protein (Fragment)	CL8Contig6_03	4.30412e+07	4.06729e+07	3.88365e+07	6.27985e+07	6.06552e+07	6.48391e+07	0.650852	0.000216027	-0.619599	down	--	--	--	--	--	--	--	--	--	--	--
H9VQ19	Uncharacterized protein (Fragment)	CL4768Contig1_03	1.05636e+06	1.33634e+06	1.24891e+06	1.88036e+06	1.81277e+06	1.93035e+06	0.647573	0.00179158	-0.626886	down	--	--	UDP-glucose 4-epimerase	5.1.3.2	ko00052 Galactose metabolism ko00520 Amino sugar and nucleotide sugar metabolism ko01100 Metabolic pathways	UDP-glucose 4-epimerase/UDP-sulfoquinovose synthase	M	Cell wall/membrane/envelope biogenesis ;	--	--	--
H9W0E8	Uncharacterized protein (Fragment)	CL517Contig1_04	835477	720083	813925	1.38805e+06	1.31543e+06	965755	0.645771	0.0326751	-0.630906	down	--	--	vacuolar protein sorting-associated protein 29	--	ko04144 Endocytosis	Membrane coat complex Retromer, subunit VPS29/PEP11	U	Intracellular trafficking, secretion, and vesicular transport ;	--	--	--
H9VFU4	PEROXIDASE_4 domain-containing protein (Fragment)	2_10243_02	7.39273e+06	1.21658e+07	7.10827e+06	1.45915e+07	1.4985e+07	1.24159e+07	0.635038	0.0488266	-0.655085	down	--	--	peroxidase	1.11.1.7	ko00940 Phenylpropanoid biosynthesis ko01100 Metabolic pathways ko01110 Biosynthesis of secondary metabolites	--	--	--	--	--	--
H9V143	DUF3598 domain-containing protein (Fragment)	2_6489_02	4.37402e+07	4.37594e+07	4.52921e+07	6.04607e+07	7.78078e+07	7.32363e+07	0.627842	0.0358672	-0.671526	down	--	--	--	--	--	--	--	--	IPR022017 [Domain of unknown function DUF3598]	--	--
H9VBG6	Peptidase A1 domain-containing protein (Fragment)	UMN_5224_01	1.17279e+07	1.03901e+07	1.43489e+07	2.18821e+07	1.88436e+07	1.77006e+07	0.624151	0.012726	-0.680032	down	--	--	--	--	--	Aspartyl protease	O	Posttranslational modification, protein turnover, chaperones ;	--	--	--
H9W129	Uncharacterized protein (Fragment)	CL119Contig1_02	1.27228e+06	1.64492e+06	1.53282e+06	2.2789e+06	2.65775e+06	2.26849e+06	0.617617	0.00557142	-0.695216	down	4	Molecular Function:ATP binding (GO:0005524),Biological Process:protein folding (GO:0006457),Biological Process:response to stress (GO:0006950),Molecular Function:unfolded protein binding (GO:0051082)	molecular chaperone HtpG	--	ko04141 Protein processing in endoplasmic reticulum ko04626 Plant-pathogen interaction	Molecular chaperone (HSP90 family)	O	Posttranslational modification, protein turnover, chaperones ;	IPR001404 [Heat shock protein Hsp90 family]	endoplasmic reticulum protein	--
C3VXI1	50S ribosomal protein L22, chloroplastic	rpl22	7.02412e+07	7.13517e+07	7.28064e+07	1.08058e+08	1.20997e+08	1.18753e+08	0.61643	0.000394848	-0.697992	down	3	Molecular Function:structural constituent of ribosome (GO:0003735),Cellular Component:ribosome (GO:0005840),Biological Process:translation (GO:0006412)	large subunit ribosomal protein L22	--	ko03010 Ribosome	Mitochondrial/chloroplast ribosomal protein L22	J	Translation, ribosomal structure and biogenesis ;	IPR001063 [Ribosomal protein L22/L17]	plastid protein	--
H9VHM8	Uncharacterized protein (Fragment)	2_7121_02	1.31753e+07	1.41413e+07	1.4155e+07	2.40187e+07	2.29608e+07	2.0727e+07	0.612521	0.00102807	-0.707169	down	--	--	--	--	--	--	--	--	IPR011659 [WD40-like Beta Propeller]	--	--
A0A3G6JCI1	Chitinase-like protein 1	GH19b	526758	644936	555067	924420	1.06526e+06	843759	0.609423	0.007527	-0.714485	down	3	Molecular Function:chitinase activity (GO:0004568),Biological Process:chitin catabolic process (GO:0006032),Biological Process:cell wall macromolecule catabolic process (GO:0016998)	--	--	--	Predicted chitinase	R	General function prediction only ;	IPR000726 [Glycoside hydrolase, family 19, catalytic]	vacuole protein	--
Q4VT03	Putative LEA protein (Fragment)	ifg8612	5.35892e+07	5.01869e+07	5.56101e+07	8.07703e+07	9.05425e+07	9.13409e+07	0.60683	0.000781091	-0.720635	down	--	--	--	--	--	--	--	--	IPR004864 [Late embryogenesis abundant protein, LEA-14]	--	--
R4LAN1	DNA-directed RNA polymerase subunit alpha	rpoA	3.32356e+07	3.57779e+07	3.21512e+07	5.45695e+07	6.06139e+07	5.25907e+07	0.602982	0.00109675	-0.729814	down	3	Molecular Function:DNA binding (GO:0003677),Molecular Function:DNA-directed 5'-3' RNA polymerase activity (GO:0003899),Molecular Function:protein dimerization activity (GO:0046983)	DNA-directed RNA polymerase subunit alpha	2.7.7.6	ko00230 Purine metabolism ko00240 Pyrimidine metabolism ko01100 Metabolic pathways ko03020 RNA polymerase	--	--	--	IPR011260 [RNA polymerase, alpha subunit, C-terminal] ; IPR011262 [DNA-directed RNA polymerase, insert domain] ; IPR011263 [DNA-directed RNA polymerase, RpoA/D/Rpb3-type]	plastid protein	--
H9VCA1	FeThRed_A domain-containing protein (Fragment)	2_1716_01	1.20346e+07	1.9397e+07	1.79546e+07	2.34754e+07	2.61414e+07	3.27197e+07	0.599811	0.0365146	-0.737421	down	1	Biological Process:photosynthesis (GO:0015979)	--	--	--	Lipoate synthase	H	Coenzyme transport and metabolism ;	IPR004207 [Ferredoxin thioredoxin reductase, alpha chain]	chloroplast protein	--
H9VGE1	Peptidase A1 domain-containing protein (Fragment)	CL1136Contig1_03	1.77742e+06	1.49631e+06	1.66062e+06	3.02335e+06	2.49448e+06	2.74021e+06	0.597521	0.00306644	-0.74294	down	--	--	--	--	--	Aspartyl protease	O	Posttranslational modification, protein turnover, chaperones ;	IPR032799 [Xylanase inhibitor, C-terminal]	--	--
H9V9A5	Usp domain-containing protein (Fragment)	2_896_01	3.65963e+07	3.44893e+07	3.18688e+07	5.83333e+07	5.69495e+07	5.7202e+07	0.596889	8.52719e-05	-0.744466	down	1	Biological Process:response to stress (GO:0006950)	--	--	--	--	--	--	IPR006016 [UspA]	--	--
K7NNM7	Uncharacterized protein (Fragment)	0_2136_01	5.00295e+07	5.24284e+07	5.17141e+07	9.17954e+07	8.49964e+07	8.16528e+07	0.596538	0.00034587	-0.745315	down	1	Molecular Function:protein binding (GO:0005515)	glutathione S-transferase	2.5.1.18	ko00480 Glutathione metabolism	Glutathione S-transferase	O	Posttranslational modification, protein turnover, chaperones ;	IPR004045 [Glutathione S-transferase, N-terminal]	--	--
R4LC26	50S ribosomal protein L16, chloroplastic	rpl16	3.30442e+07	3.11977e+07	3.09034e+07	5.23554e+07	5.76719e+07	5.52168e+07	0.575786	0.0001535	-0.796395	down	3	Molecular Function:structural constituent of ribosome (GO:0003735),Cellular Component:ribosome (GO:0005840),Biological Process:translation (GO:0006412)	large subunit ribosomal protein L16	--	ko03010 Ribosome	Mitochondrial ribosomal protein L16	J	Translation, ribosomal structure and biogenesis ;	IPR016180 [Ribosomal protein L10e/L16]	chloroplast protein	--
A0A385JEN6	Mitochondrial protein YMF19	ATP8	1.63784e+07	2.51772e+07	1.46157e+07	3.73356e+07	3.17976e+07	2.8637e+07	0.574524	0.0285693	-0.799561	down	2	Cellular Component:mitochondrion (GO:0005739),Cellular Component:integral component of membrane (GO:0016021)	F-type H+-transporting ATPase subunit b	--	ko00190 Oxidative phosphorylation ko00195 Photosynthesis ko01100 Metabolic pathways	--	--	--	IPR003319 [ATP synthase YMF19-like, N-terminal] ; IPR009455 [ATP synthase YMF19, uncharacterised, C-terminal]	mitochondrion protein	--
A0A3G6JAC7	Expansin	lpha	411895	469500	288511	708662	691733	657429	0.568516	0.00594286	-0.814726	down	--	--	--	--	--	--	--	--	IPR007117 [Expansin, cellulose-binding-like domain] ; IPR009009 [RlpA-like protein, double-psi beta-barrel domain]	cell wall protein	--
Q41095	Water deficit inducible protein LP3-3 (Fragment)	lp3-3	5.29488e+07	7.68691e+07	6.60049e+07	1.3174e+08	1.12141e+08	1.06267e+08	0.559257	0.00765042	-0.838416	down	1	Biological Process:response to stress (GO:0006950)	--	--	--	--	--	--	IPR003496 [ABA/WDS induced protein]	nucleus protein	--
H9WJ41	Uncharacterized protein (Fragment)	CL24Contig3_04	3.48144e+07	3.55402e+07	3.5986e+07	5.98402e+07	6.66236e+07	6.52742e+07	0.554614	0.000171802	-0.850444	down	1	Biological Process:carbohydrate metabolic process (GO:0005975)	--	--	--	--	--	--	IPR000490 [Glycoside hydrolase family 17]	extracell protein	--
H9VTC5	Uncharacterized protein (Fragment)	CL1662Contig1_01	2.16029e+06	1.68421e+06	2.00172e+06	3.72542e+06	3.4706e+06	3.39354e+06	0.552074	0.000781017	-0.857066	down	--	--	phytanoyl-CoA hydroxylase	1.14.11.18	ko04146 Peroxisome	Peroxisomal phytanoyl-CoA hydroxylase	I	Lipid transport and metabolism ;	IPR008775 [Phytanoyl-CoA dioxygenase]	--	--
H9VC92	Dirigent protein (Fragment)	0_1145_01	1.20681e+07	9.78839e+06	1.0919e+07	2.04733e+07	1.99316e+07	2.03429e+07	0.539533	0.000162034	-0.890216	down	--	--	--	--	--	--	--	--	IPR004265 [Plant disease resistance response protein]	--	--
H9X1F4	Uncharacterized protein (Fragment)	0_2407_02	954282	677552	1.10355e+06	0	1.80279e+06	1.5874e+06	0.537902	0.0224153	-0.894585	down	--	--	pathogen-inducible salicylic acid glucosyltransferase	2.4.1.-	--	UDP-glucuronosyl and UDP-glucosyl transferase	GC	Carbohydrate transport and metabolism ; Energy production and conversion ;	--	--	--
H9X9L0	Methyltransf_11 domain-containing protein (Fragment)	0_16821_02	6.68068e+06	1.08051e+07	1.24373e+07	1.6773e+07	1.88451e+07	2.01363e+07	0.536697	0.0120285	-0.897822	down	2	Biological Process:metabolic process (GO:0008152),Molecular Function:methyltransferase activity (GO:0008168)	--	--	--	SAM-dependent methyltransferases	IR	Lipid transport and metabolism ; General function prediction only ;	IPR013216 [Methyltransferase type 11]	--	--
H9WS54	Abhydrolase_3 domain-containing protein (Fragment)	2_2483_01	8.05967e+06	8.88828e+06	9.63506e+06	1.65848e+07	1.6893e+07	1.61624e+07	0.535514	0.000106038	-0.901003	down	2	Biological Process:metabolic process (GO:0008152),Molecular Function:hydrolase activity (GO:0016787)	--	--	--	Arylacetamide deacetylase	V	Defense mechanisms ;	IPR013094 [Alpha/beta hydrolase fold-3]	nucleus protein	--
H9W1S8	Uncharacterized protein (Fragment)	UMN_5064_02	2.45451e+06	2.55659e+06	2.17794e+06	4.56348e+06	4.43086e+06	4.46461e+06	0.534146	6.35988e-05	-0.904694	down	--	--	--	--	--	--	--	--	IPR021102 [Peptide-N4-(N-acetyl-beta-glucosaminyl)asparagine amidase A]	--	--
K7NND8	Uncharacterized protein (Fragment)	CL31Contig2_04	1.95539e+06	1.07244e+06	1.28741e+06	2.97659e+06	2.57876e+06	2.60931e+06	0.528526	0.0121559	-0.919952	down	1	Biological Process:carbohydrate metabolic process (GO:0005975)	--	--	--	--	--	--	IPR000490 [Glycoside hydrolase family 17]	extracell protein	--
H9VMI1	Dirigent protein (Fragment)	0_9449_02	6.97742e+06	6.91629e+06	4.99002e+06	1.09863e+07	1.33763e+07	1.14523e+07	0.527261	0.0045137	-0.923412	down	--	--	--	--	--	--	--	--	IPR004265 [Plant disease resistance response protein]	--	--
H9VYP0	Histone deacetylase (Fragment)	CL2476Contig1_01	5.11208e+06	4.27976e+06	4.87552e+06	9.17746e+06	9.50824e+06	9.04903e+06	0.514422	9.21571e-05	-0.958975	down	--	--	--	--	--	Histone deacetylase complex, catalytic component HDA1	B	Chromatin structure and dynamics ;	IPR023801 [Histone deacetylase domain]	nucleus protein	--
H9V4M9	Uncharacterized protein (Fragment)	CL106Contig1_04	1.10355e+07	1.30426e+07	1.21891e+07	2.70681e+07	2.36146e+07	2.17339e+07	0.500814	0.00194207	-0.997654	down	--	--	small subunit ribosomal protein S10e	--	ko03010 Ribosome	40s ribosomal protein s10	J	Translation, ribosomal structure and biogenesis ;	IPR005326 [Plectin/S10, N-terminal]	--	--
A0A3G6JA21	Fasciclin-like arabinogalactan protein 8	FLA5	890911	786892	790076	1.64133e+06	1.73424e+06	1.65442e+06	0.490634	4.47216e-05	-1.02728	down	--	--	--	--	--	--	--	--	IPR000782 [FAS1 domain]	cell membrane protein	--
H9X360	Uncharacterized protein (Fragment)	0_16169_01	1.35908e+06	744837	1.13532e+06	2.59398e+06	2.16936e+06	1.87548e+06	0.487923	0.0146307	-1.03527	down	3	Cellular Component:integral component of membrane (GO:0016021),Molecular Function:transmembrane transporter activity (GO:0022857),Biological Process:transmembrane transport (GO:0055085)	--	--	--	Predicted transporter (major facilitator superfamily)	R	General function prediction only ;	IPR005828 [Major facilitator, sugar transporter-like]	cell membrane protein	--
H9VXD6	Uncharacterized protein (Fragment)	0_18144_01	2.07245e+06	1.99864e+06	1.90157e+06	4.90668e+06	3.30294e+06	4.18574e+06	0.481846	0.0424731	-1.05335	down	1	Biological Process:metabolic process (GO:0008152)	--	--	--	UDP-glucuronosyl and UDP-glucosyl transferase	GC	Carbohydrate transport and metabolism ; Energy production and conversion ;	IPR002213 [UDP-glucuronosyl/UDP-glucosyltransferase]	--	--
K7NJ14	GST C-terminal domain-containing protein (Fragment)	0_17758_01	3.34125e+06	3.52149e+06	3.45076e+06	8.00962e+06	6.9353e+06	7.35491e+06	0.462492	0.00022799	-1.1125	down	--	--	glutathione S-transferase	2.5.1.18	ko00480 Glutathione metabolism	Glutathione S-transferase	O	Posttranslational modification, protein turnover, chaperones ;	IPR004046 [Glutathione S-transferase, C-terminal]	--	--
H9VI35	GST C-terminal domain-containing protein (Fragment)	0_1979_01	1.91503e+07	1.7274e+07	1.77522e+07	3.96507e+07	4.36539e+07	4.33955e+07	0.427597	6.80198e-05	-1.22568	down	--	--	glutathione S-transferase	2.5.1.18	ko00480 Glutathione metabolism	Glutathione S-transferase	O	Posttranslational modification, protein turnover, chaperones ;	--	--	--
H9WR60	Peroxidase (Fragment)	0_5488_02	4.37383e+07	4.45543e+07	5.17195e+07	1.11884e+08	1.28765e+08	1.07872e+08	0.401732	0.000541907	-1.31569	down	4	Molecular Function:peroxidase activity (GO:0004601),Biological Process:response to oxidative stress (GO:0006979),Molecular Function:heme binding (GO:0020037),Biological Process:oxidation-reduction process (GO:0055114)	peroxidase	1.11.1.7	ko00940 Phenylpropanoid biosynthesis ko01100 Metabolic pathways ko01110 Biosynthesis of secondary metabolites	--	--	--	IPR002016 [Haem peroxidase, plant/fungal/bacterial]	--	--
H9WTS5	Uncharacterized protein (Fragment)	UMN_1397_01	184581	0	259170	574688	0	536240	0.399442	0.0154541	-1.32394	down	3	Molecular Function:translation initiation factor activity (GO:0003743),Cellular Component:cytoplasm (GO:0005737),Cellular Component:eukaryotic translation initiation factor 3 complex (GO:0005852)	translation initiation factor 3 subunit D	--	ko03013 RNA transport	Translation initiation factor 3, subunit d (eIF-3d)	J	Translation, ribosomal structure and biogenesis ;	IPR007783 [Eukaryotic translation initiation factor 3 subunit D]	--	--
H9X1G6	SHSP domain-containing protein (Fragment)	CL49Contig5_02	6.48244e+07	6.12731e+07	6.22415e+07	1.6177e+08	1.63343e+08	1.56196e+08	0.391305	2.22877e-06	-1.35363	down	--	--	HSP20 family protein	--	ko04141 Protein processing in endoplasmic reticulum	Molecular chaperone (small heat-shock protein Hsp26/Hsp42)	O	Posttranslational modification, protein turnover, chaperones ;	IPR002068 [Alpha crystallin/Hsp20 domain]	chloroplast protein	--
H9XAC0	Peroxidase (Fragment)	CL314Contig1_03	3.33651e+06	3.13949e+06	2.98122e+06	7.77707e+06	8.48786e+06	8.16988e+06	0.387039	2.65661e-05	-1.36945	down	4	Molecular Function:peroxidase activity (GO:0004601),Biological Process:response to oxidative stress (GO:0006979),Molecular Function:heme binding (GO:0020037),Biological Process:oxidation-reduction process (GO:0055114)	peroxidase	1.11.1.7	ko00940 Phenylpropanoid biosynthesis ko01100 Metabolic pathways ko01110 Biosynthesis of secondary metabolites	--	--	--	IPR002016 [Haem peroxidase, plant/fungal/bacterial]	cytoplasm protein	--
R4L654	30S ribosomal protein S18, chloroplastic	rps18	1.75198e+06	2.08744e+06	3.18176e+06	4.5928e+06	7.99354e+06	5.55969e+06	0.386926	0.0280092	-1.36987	down	4	Molecular Function:structural constituent of ribosome (GO:0003735),Cellular Component:intracellular (GO:0005622),Cellular Component:ribosome (GO:0005840),Biological Process:translation (GO:0006412)	small subunit ribosomal protein S18	--	ko03010 Ribosome	Mitochondrial/chloroplast ribosomal protein S18	J	Translation, ribosomal structure and biogenesis ;	IPR001648 [Ribosomal protein S18]	plastid protein	--
H9VRX6	Uncharacterized protein (Fragment)	CL1752Contig1_03	1.02191e+06	1.19819e+06	1.07793e+06	2.70001e+06	3.35357e+06	2.80145e+06	0.372447	0.000905372	-1.42489	down	--	--	--	--	--	--	--	--	IPR007541 [Uncharacterised protein family, basic secretory protein]	--	--
H9W9Y6	Uncharacterized protein (Fragment)	CL4079Contig1_04	3.64597e+07	3.49343e+07	3.59368e+07	9.46749e+07	1.07675e+08	1.02403e+08	0.352189	0.00293515	-1.50558	down	--	--	2-methylene-furan-3-one reductase	1.3.1.105	--	Zinc-binding oxidoreductase	CR	Energy production and conversion ; General function prediction only ;	--	--	--
H9VZM7	SHSP domain-containing protein (Fragment)	CL25Contig3_05	2.53945e+07	1.94495e+07	2.10165e+07	5.38259e+07	7.4272e+07	6.48465e+07	0.341345	0.00235742	-1.5507	down	--	--	HSP20 family protein	--	ko04141 Protein processing in endoplasmic reticulum	Molecular chaperone (small heat-shock protein Hsp26/Hsp42)	O	Posttranslational modification, protein turnover, chaperones ;	IPR002068 [Alpha crystallin/Hsp20 domain]	chloroplast protein	--
H9WTG5	4Fe-4S ferredoxin-type domain-containing protein (Fragment)	CL1758Contig1_04	4.17889e+06	5.5736e+06	1.84731e+06	1.55718e+07	7.86963e+06	1.53466e+07	0.299056	0.0302026	-1.74151	down	--	--	--	--	ko00190 Oxidative phosphorylation ko01100 Metabolic pathways	NADH:ubiquinone oxidoreductase, NDUFS8/23 kDa subunit	C	Energy production and conversion ;	IPR017896 [4Fe-4S ferredoxin-type, iron-sulphur binding domain]	mitochondrion protein	--

## Sheet: I_D.vs.I_W.diff_prot
Protein	Description	Gene	D1	D2	D3	B1	B2	B3	D.vs.B FC	D.vs.B Pvalue	D.vs.B log2FC	D.vs.B UP.DOWN	GO_NUM	GO_Description	KEGG_Description	KEGG_EC	KEGG_ko	KOGs_Function_Description	KOGs_Function_Class	KOGs_Class_Description	IPR_Term	Subcellular_localization	TF_family
H9V821	Uncharacterized protein (Fragment)	CL85Contig2_06	5.08601e+06	5.54633e+06	5.33905e+06	0	0	0	Inf	0	Inf	up	--	--	anthocyanidin reductase [(2S)-flavan-3-ol-forming]	1.3.1.112	--	Flavonol reductase/cinnamoyl-CoA reductase	V	Defense mechanisms ;	--	--	--
A0A3G6JA21	Fasciclin-like arabinogalactan protein 8	FLA5	1.40466e+06	1.15964e+06	789936	0	0	0	Inf	0	Inf	up	--	--	--	--	--	--	--	--	IPR000782 [FAS1 domain]	cell membrane protein	--
K7NMB8	Peptidase A1 domain-containing protein (Fragment)	CL3308Contig1_01	381528	298756	567875	0	0	0	Inf	0	Inf	up	--	--	--	--	--	Aspartyl protease	O	Posttranslational modification, protein turnover, chaperones ;	IPR032799 [Xylanase inhibitor, C-terminal]	--	--
H9WSD7	Uncharacterized protein (Fragment)	2_987_02	3.53956e+06	3.45836e+06	3.5704e+06	0	0	0	Inf	0	Inf	up	--	--	--	--	--	--	--	--	--	--	--
H9WKX6	DAGKa domain-containing protein (Fragment)	CL582Contig1_03	701669	699607	999769	0	0	0	Inf	0	Inf	up	2	Molecular Function:diacylglycerol kinase activity (GO:0004143),Biological Process:protein kinase C-activating G-protein coupled receptor signaling pathway (GO:0007205)	diacylglycerol kinase (ATP)	2.7.1.107	ko00561 Glycerolipid metabolism ko00564 Glycerophospholipid metabolism ko01100 Metabolic pathways ko01110 Biosynthesis of secondary metabolites ko04070 Phosphatidylinositol signaling system	Diacylglycerol kinase	IT	Lipid transport and metabolism ; Signal transduction mechanisms ;	IPR000756 [Diacylglycerol kinase, accessory domain]	--	--
H9VNE7	Uncharacterized protein (Fragment)	CL415Contig1_04	4.19375e+07	4.07378e+07	3.39908e+07	8.69777e+06	8.52542e+06	2.29074e+06	5.97861	0.000569464	2.57981	up	2	Biological Process:protein transport (GO:0015031),Cellular Component:membrane (GO:0016020)	protein transport protein SEC61 subunit alpha	--	ko03060 Protein export ko04141 Protein processing in endoplasmic reticulum ko04145 Phagosome	Transport protein Sec61, alpha subunit	UO	Intracellular trafficking, secretion, and vesicular transport ; Posttranslational modification, protein turnover, chaperones ;	IPR002208 [SecY/SEC61-alpha family]	--	--
Q41096	Water deficit stress inducible protein LP3-2 (Fragment)	lp3-2	2.29882e+08	2.46251e+08	1.87812e+08	3.45705e+07	3.6617e+07	7.11002e+07	4.66622	0.00117306	2.22226	up	1	Biological Process:response to stress (GO:0006950)	--	--	--	--	--	--	IPR003496 [ABA/WDS induced protein]	nucleus protein	--
H9X0G1	Serine/threonine-protein phosphatase 2A activator (Fragment)	2_9652_01	3.48244e+06	4.43907e+06	3.49317e+06	1.18866e+06	922683	845659	3.86022	0.00107523	1.94868	up	1	Molecular Function:phosphatase activator activity (GO:0019211)	serine/threonine-protein phosphatase 2A activator	--		Phosphotyrosyl phosphatase activator	DT	Cell cycle control, cell division, chromosome partitioning ; Signal transduction mechanisms ;	IPR004327 [Phosphotyrosyl phosphatase activator, PTPA]	--	--
O22430	Histone H2A	lp15	3.38467e+06	0	2.27204e+06	374347	392136	1.51733e+06	3.71531	0.0483026	1.89348	up	1	Molecular Function:DNA binding (GO:0003677)	histone H2A	--		Histone 2A	B	Chromatin structure and dynamics ;	IPR007125 [Histone H2A/H2B/H3] ; IPR032454 [Histone H2A, C-terminal domain]	nucleus protein	--
Q06ZR9	Ferritin (Fragment)		6.04106e+07	6.03384e+07	7.60849e+07	2.53653e+07	2.30054e+07	2.33134e+07	2.74585	0.0140055	1.45725	up	2	Biological Process:cellular iron ion homeostasis (GO:0006879),Molecular Function:ferric iron binding (GO:0008199)	ferritin heavy chain	1.16.3.2		Ferritin	P	Inorganic ion transport and metabolism ;	IPR008331 [Ferritin/DPS protein domain]	plastid protein	--
Q41072	Arabinogalactan-like protein	FLA4	1.4881e+06	1.59472e+06	1.58099e+06	615841	663574	0	2.43017	0.000291459	1.28106	up	--	--	--	--	--	--	--	--	IPR000782 [FAS1 domain]	cell membrane protein	--
C3VXI1	50S ribosomal protein L22, chloroplastic	rpl22	2.15851e+08	2.12117e+08	2.13323e+08	9.01957e+07	8.58153e+07	8.92576e+07	2.41752	2.16062e-07	1.27353	up	3	Molecular Function:structural constituent of ribosome (GO:0003735),Cellular Component:ribosome (GO:0005840),Biological Process:translation (GO:0006412)	large subunit ribosomal protein L22	--	ko03010 Ribosome	Mitochondrial/chloroplast ribosomal protein L22	J	Translation, ribosomal structure and biogenesis ;	IPR001063 [Ribosomal protein L22/L17]	plastid protein	--
H9X056	Aspartate transaminase (Fragment)	CL799Contig1_03	1.19878e+06	907657	1.19139e+06	0	577174	483998	2.07181	0.021428	1.05089	up	2	Biological Process:biosynthetic process (GO:0009058),Molecular Function:pyridoxal phosphate binding (GO:0030170)	aspartate aminotransferase, cytoplasmic	2.6.1.1	ko00220 Arginine biosynthesis ko00250 Alanine, aspartate and glutamate metabolism ko00270 Cysteine and methionine metabolism ko00330 Arginine and proline metabolism ko00350 Tyrosine metabolism ko00360 Phenylalanine metabolism ko00400 Phenylalanine, tyrosine and tryptophan biosynthesis ko00710 Carbon fixation in photosynthetic organisms ko00950 Isoquinoline alkaloid biosynthesis ko00960 Tropane, p…	Aspartate aminotransferase/Glutamic oxaloacetic transaminase AAT1/GOT2	E	Amino acid transport and metabolism ;	IPR004839 [Aminotransferase, class I/classII]	cytoplasm protein	--
C6ZG55	1-deoxy-D-xylulose-5-phosphate synthase		1.08637e+07	1.07243e+07	1.26023e+07	5.38368e+06	7.21862e+06	4.50816e+06	1.99821	0.0047253	0.998707	up	2	Molecular Function:1-deoxy-D-xylulose-5-phosphate synthase activity (GO:0008661),Biological Process:terpenoid biosynthetic process (GO:0016114)	1-deoxy-D-xylulose-5-phosphate synthase	2.2.1.7	ko00730 Thiamine metabolism ko00900 Terpenoid backbone biosynthesis ko01100 Metabolic pathways ko01110 Biosynthesis of secondary metabolites	Transketolase	G	Carbohydrate transport and metabolism ;	IPR005475 [Transketolase-like, pyrimidine-binding domain] ; IPR005477 [Deoxyxylulose-5-phosphate synthase] ; IPR033248 [Transketolase, C-terminal domain]	mitochondrion protein	--
H9XBP5	GST C-terminal domain-containing protein (Fragment)	CL1951Contig1_03	1.43795e+07	1.30274e+07	1.30696e+07	8.08362e+06	9.0097e+06	3.41403e+06	1.97376	0.0204101	0.980944	up	--	--	glutathione S-transferase	2.5.1.18	ko00480 Glutathione metabolism	Glutathione S-transferase	O	Posttranslational modification, protein turnover, chaperones ;	IPR004046 [Glutathione S-transferase, C-terminal]	cytoplasm protein	--
O24314	Water deficit inducible protein LP3	lp3	4.84998e+07	5.9801e+07	3.69245e+07	2.51811e+07	2.75128e+07	2.30316e+07	1.91779	0.026234	0.939443	up	1	Biological Process:response to stress (GO:0006950)	--	--	--	--	--	--	IPR003496 [ABA/WDS induced protein]	nucleus protein	--
O22429	Calcium binding protein	lp8	1.13482e+07	1.35799e+07	1.34162e+07	7.25912e+06	6.67892e+06	6.40131e+06	1.88523	0.00140025	0.914738	up	1	Molecular Function:calcium ion binding (GO:0005509)	calcium-binding protein CML	--	ko04626 Plant-pathogen interaction	Calmodulin and related proteins (EF-Hand superfamily)	T	Signal transduction mechanisms ;	IPR002048 [EF-hand domain]	vacuole protein	--
H9W5R1	ACOX domain-containing protein (Fragment)	0_11029_01	1.07191e+07	9.85115e+06	8.51941e+06	4.06595e+06	5.21716e+06	6.77621e+06	1.81139	0.0127647	0.857097	up	4	Molecular Function:acyl-CoA oxidase activity (GO:0003997),Cellular Component:peroxisome (GO:0005777),Biological Process:fatty acid beta-oxidation (GO:0006635),Biological Process:oxidation-reduction process (GO:0055114)	acyl-CoA oxidase	1.3.3.6	ko00071 Fatty acid degradation ko00592 alpha-Linolenic acid metabolism ko01040 Biosynthesis of unsaturated fatty acids ko01100 Metabolic pathways ko01110 Biosynthesis of secondary metabolites ko01212 Fatty acid metabolism ko04146 Peroxisome	Acyl-CoA oxidase	I	Lipid transport and metabolism ;	IPR002655 [Acyl-CoA oxidase, C-terminal]	--	--
H9W1J3	GMC_oxred_C domain-containing protein (Fragment)	2_10207_01	1.27648e+06	1.21747e+06	1.01355e+06	640437	764412	705037	1.66241	0.00594557	0.733278	up	1	Biological Process:oxidation-reduction process (GO:0055114)	(R)-mandelonitrile lyase	4.1.2.10	ko00460 Cyanoamino acid metabolism ko01110 Biosynthesis of secondary metabolites	Glucose dehydrogenase/choline dehydrogenase/mandelonitrile lyase (GMC oxidoreductase family)	R	General function prediction only ;	IPR007867 [Glucose-methanol-choline oxidoreductase, C-terminal]	vacuole protein	--
H9VCC2	DnaJ_C domain-containing protein (Fragment)	CL2379Contig1_01	2.30271e+07	2.15369e+07	2.59958e+07	1.42186e+07	1.40238e+07	1.4632e+07	1.64573	0.0180695	0.71873	up	--	--	DnaJ homolog subfamily B member 4	--	--	Molecular chaperone (DnaJ superfamily)	O	Posttranslational modification, protein turnover, chaperones ;	IPR002939 [Chaperone DnaJ, C-terminal]	--	--
H9V143	DUF3598 domain-containing protein (Fragment)	2_6489_02	8.04058e+07	5.78091e+07	6.45128e+07	39150079	4.10754e+07	4.35235e+07	1.63822	0.0181357	0.712127	up	--	--	--	--	--	--	--	--	IPR022017 [Domain of unknown function DUF3598]	--	--
O22598	NADPH:protochlorophyllide oxidoreductase porB (Fragment)	porB	1.20511e+07	1.39409e+07	1.22436e+07	7.84876e+06	7.42424e+06	8.12848e+06	1.6339	0.00146141	0.708319	up	--	--	protochlorophyllide reductase	1.3.1.33	ko00860 Porphyrin and chlorophyll metabolism ko01100 Metabolic pathways ko01110 Biosynthesis of secondary metabolites	Dehydrogenases with different specificities (related to short-chain alcohol dehydrogenases)	Q	Secondary metabolites biosynthesis, transport and catabolism ;	--	chloroplast protein	--
H9WBB6	Uncharacterized protein (Fragment)	CL934Contig2_04	2.30431e+08	2.5227e+08	2.95525e+08	1.59682e+08	1.49724e+08	1.71362e+08	1.61872	0.00788765	0.69485	up	--	--	--	--	--	Acyl-CoA synthetase	I	Lipid transport and metabolism ;	--	--	--
H9VXU2	DLH domain-containing protein (Fragment)	2_8021_02	5.477e+07	5.98173e+07	5.90628e+07	2.81074e+07	3.10833e+07	5.08799e+07	1.57763	0.044285	0.657755	up	1	Molecular Function:hydrolase activity (GO:0016787)	carboxymethylenebutenolidase	3.1.1.45	ko01100 Metabolic pathways ko01110 Biosynthesis of secondary metabolites	Predicted hydrolase related to dienelactone hydrolase	R	General function prediction only ;	IPR002925 [Dienelactone hydrolase]	--	--
A0A023W8I6	Dehydrin 1 (Fragment)	dhn-1	5.40379e+06	6.12397e+06	6.03384e+06	4.15949e+06	3.36281e+06	3.63746e+06	1.57365	0.00279763	0.654118	up	2	Biological Process:response to stress (GO:0006950),Biological Process:response to water (GO:0009415)	--	--	--	--	--	--	IPR000167 [Dehydrin]	--	--
H9VPZ0	Ribosomal_S5_C domain-containing protein (Fragment)	CL1400Contig1_02	5.00809e+06	5.34104e+06	3.95141e+06	3.01159e+06	3.21354e+06	2.90452e+06	1.56638	0.0158419	0.647437	up	3	Molecular Function:structural constituent of ribosome (GO:0003735),Cellular Component:ribosome (GO:0005840),Biological Process:translation (GO:0006412)	small subunit ribosomal protein S5	--	ko03010 Ribosome	40S ribosomal protein S2/30S ribosomal protein S5	J	Translation, ribosomal structure and biogenesis ;	IPR005324 [Ribosomal protein S5, C-terminal]	chloroplast protein	--
H9V740	Uncharacterized protein (Fragment)	0_18478_02	2.22585e+06	2.56846e+06	2.02429e+06	1.7974e+06	1.47793e+06	1.20606e+06	1.52154	0.0288559	0.605529	up	--	--	--	--	--	--	--	--	IPR021855 [Protein of unknown function DUF3464]	--	--
A0A2D1UL07	Dehydrin 5 protein (Fragment)	dhn5	6.04391e+06	6.49196e+06	4.77408e+06	4.57379e+06	3.89091e+06	3.0646e+06	1.50139	0.0460967	0.586295	up	--	--	--	--	--	--	--	--	--	--	--
H9VK00	DHHA1 domain-containing protein (Fragment)	UMN_5830_01	0	0	0	3.97165e+06	3.67833e+06	4.12818e+06	#NAME?	0	#NAME?	down	1	Molecular Function:nucleic acid binding (GO:0003676)	alanyl-tRNA synthetase	6.1.1.7	ko00970 Aminoacyl-tRNA biosynthesis	--	--	--	IPR003156 [DHHA1 domain]	--	--
H9VCM7	Xyloglucan:xyloglucosyl transferase (Fragment)	0_4627_01	0	0	0	638758	887376	653976	#NAME?	0	#NAME?	down	5	Cellular Component:cell wall (GO:0005618),Biological Process:carbohydrate metabolic process (GO:0005975),Biological Process:cellular glucan metabolic process (GO:0006073),Molecular Function:xyloglucan:xyloglucosyl transferase activity (GO:0016762),Cellular Component:apoplast (GO:0048046)	xyloglucan:xyloglucosyl transferase	2.4.1.207	--	--	--	--	IPR000757 [Glycoside hydrolase family 16] ; IPR010713 [Xyloglucan endo-transglycosylase, C-terminal]	extracell protein	--
H9V739	Uncharacterized protein (Fragment)	0_18478_02	0	0	0	1.54046e+06	1.68525e+06	1.98443e+06	#NAME?	0	#NAME?	down	--	--	--	--	--	--	--	--	IPR021855 [Protein of unknown function DUF3464]	--	--
A0A3G6JFD6	Expansin-like B1	beta	0	0	0	2.63931e+06	2.60506e+06	2.49463e+06	#NAME?	0	#NAME?	down	--	--	--	--	--	--	--	--	IPR007117 [Expansin, cellulose-binding-like domain] ; IPR009009 [RlpA-like protein, double-psi beta-barrel domain]	cell wall protein	--
K7NJV0	Uncharacterized protein (Fragment)	0_12630_01	0	0	0	488193	558754	797925	#NAME?	0	#NAME?	down	--	--	--	--	--	--	--	--	--	--	--
H9VRP1	Uncharacterized protein (Fragment)	CL1897Contig1_04	0	0	0	328853	321117	405405	#NAME?	0	#NAME?	down	--	--	--	--	--	Methyltransferase	R	General function prediction only ;	--	--	--
H9WNY2	Uncharacterized protein (Fragment)	CL163Contig2_03	2.04079e+06	2.61969e+06	2.07367e+06	3704783	3.34027e+06	3.07562e+06	0.665386	0.0125175	-0.587737	down	3	Molecular Function:structural constituent of ribosome (GO:0003735),Cellular Component:ribosome (GO:0005840),Biological Process:translation (GO:0006412)	small subunit ribosomal protein S3Ae	--	ko03010 Ribosome	40S ribosomal protein S3A	J	Translation, ribosomal structure and biogenesis ;	IPR001593 [Ribosomal protein S3Ae]	cytoplasm protein	--
H9V2L1	Uncharacterized protein (Fragment)	2_3184_02	1.79396e+06	1.2777e+06	1.37117e+06	2195562	2.27858e+06	2.26134e+06	0.659617	0.037694	-0.6003	down	4	Molecular Function:structural constituent of ribosome (GO:0003735),Cellular Component:intracellular (GO:0005622),Cellular Component:ribosome (GO:0005840),Biological Process:translation (GO:0006412)	large subunit ribosomal protein L27	--	ko03010 Ribosome	Mitochondrial ribosomal protein MRP7 (L2)	J	Translation, ribosomal structure and biogenesis ;	IPR001684 [Ribosomal protein L27]	chloroplast protein	--
H9X3Q6	Phosphogluconate dehydrogenase (NADP(+)-dependent, decarboxylating) (Fragment)	CL1107Contig1_05	1.86087e+07	2.07147e+07	1.93587e+07	30948800	3.06849e+07	2.73356e+07	0.659578	0.00155283	-0.600384	down	3	Molecular Function:phosphogluconate dehydrogenase (decarboxylating) activity (GO:0004616),Biological Process:pentose-phosphate shunt (GO:0006098),Biological Process:oxidation-reduction process (GO:0055114)	--	--	ko00030 Pentose phosphate pathway ko00480 Glutathione metabolism ko01100 Metabolic pathways ko01110 Biosynthesis of secondary metabolites ko01200 Carbon metabolism	6-phosphogluconate dehydrogenase	G	Carbohydrate transport and metabolism ;	IPR006114 [6-phosphogluconate dehydrogenase, C-terminal]	--	--
H9V1Z9	Oxidored_FMN domain-containing protein (Fragment)	CL34Contig2_10	2.50664e+06	1.90592e+06	2.51071e+06	3.38216e+06	3.31486e+06	3.83991e+06	0.657049	0.00978024	-0.605928	down	3	Molecular Function:FMN binding (GO:0010181),Molecular Function:oxidoreductase activity (GO:0016491),Biological Process:oxidation-reduction process (GO:0055114)	12-oxophytodienoic acid reductase	1.3.1.42	ko00592 alpha-Linolenic acid metabolism ko01100 Metabolic pathways ko01110 Biosynthesis of secondary metabolites	NADH:flavin oxidoreductase/12-oxophytodienoate reductase	CR	Energy production and conversion ; General function prediction only ;	IPR001155 [NADH:flavin oxidoreductase/NADH oxidase, N-terminal]	cytoplasm protein	--
H9V805	Uncharacterized protein (Fragment)	CL85Contig2_06	1.40714e+07	1.34632e+07	1.35707e+07	2.1792e+07	1.99085e+07	2.089e+07	0.656733	0.000239347	-0.606622	down	--	--	anthocyanidin reductase [(2S)-flavan-3-ol-forming]	1.3.1.112	--	Flavonol reductase/cinnamoyl-CoA reductase	V	Defense mechanisms ;	--	--	--
H9VGE1	Peptidase A1 domain-containing protein (Fragment)	CL1136Contig1_03	1.79985e+06	2.05809e+06	2.12287e+06	3254878	3.16581e+06	2.71278e+06	0.654825	0.00570071	-0.610819	down	--	--	--	--	--	Aspartyl protease	O	Posttranslational modification, protein turnover, chaperones ;	IPR032799 [Xylanase inhibitor, C-terminal]	--	--
A0A3G6JDJ9	Cinnamyl alcohol dehydrogenase	CAD1	4.68313e+07	4.90777e+07	4.60311e+07	6.8601e+07	8.36274e+07	6.52307e+07	0.652721	0.0117387	-0.615461	down	1	Biological Process:oxidation-reduction process (GO:0055114)	cinnamyl-alcohol dehydrogenase	1.1.1.195	ko00940 Phenylpropanoid biosynthesis ko01100 Metabolic pathways ko01110 Biosynthesis of secondary metabolites	Alcohol dehydrogenase, class V	Q	Secondary metabolites biosynthesis, transport and catabolism ;	IPR013149 [Alcohol dehydrogenase, C-terminal] ; IPR013154 [Alcohol dehydrogenase, N-terminal]	cytoplasm protein	--
H9WR60	Peroxidase (Fragment)	0_5488_02	9.46547e+07	1.1115e+08	6.31432e+07	138252628	1.32352e+08	1.41466e+08	0.652675	0.0291477	-0.615564	down	4	Molecular Function:peroxidase activity (GO:0004601),Biological Process:response to oxidative stress (GO:0006979),Molecular Function:heme binding (GO:0020037),Biological Process:oxidation-reduction process (GO:0055114)	peroxidase	1.11.1.7	ko00940 Phenylpropanoid biosynthesis ko01100 Metabolic pathways ko01110 Biosynthesis of secondary metabolites	--	--	--	IPR002016 [Haem peroxidase, plant/fungal/bacterial]	--	--
K7NJ14	GST C-terminal domain-containing protein (Fragment)	0_17758_01	2.58522e+06	2.39986e+06	2.98822e+06	4.2903e+06	3.89399e+06	4.2287e+06	0.642335	0.00225008	-0.638602	down	--	--	glutathione S-transferase	2.5.1.18	ko00480 Glutathione metabolism	Glutathione S-transferase	O	Posttranslational modification, protein turnover, chaperones ;	IPR004046 [Glutathione S-transferase, C-terminal]	--	--
S0BE91	Uncharacterized protein (Fragment)		467438	500940	407778	691435	829681	626467	0.640792	0.0174446	-0.642071	down	--	--	ADP-ribosylation factor-like protein 8	--	--	GTP-binding ADP-ribosylation factor-like protein	R	General function prediction only ;	--	--	--
H9V0U7	Uncharacterized protein (Fragment)	0_12636_01	7.56876e+06	7.64192e+06	7.04533e+06	1.10708e+07	1.35248e+07	1.0139e+07	0.640745	0.0154802	-0.642177	down	--	--	--	--	--	G protein-coupled seven transmembrane receptor	T	Signal transduction mechanisms ;	--	--	--
H9XB10	Glyco_hydro_3_C domain-containing protein (Fragment)	0_10642_01	1.48497e+06	1.78454e+06	1.30504e+06	2.36324e+06	2.50778e+06	2.41519e+06	0.627837	0.00346869	-0.671539	down	1	Biological Process:carbohydrate metabolic process (GO:0005975)	beta-glucosidase	3.2.1.21	ko00460 Cyanoamino acid metabolism ko00500 Starch and sucrose metabolism ko00940 Phenylpropanoid biosynthesis ko01100 Metabolic pathways ko01110 Biosynthesis of secondary metabolites	--	--	--	IPR002772 [Glycoside hydrolase family 3 C-terminal domain]	--	--
A5HIY3	Thaumatin-like protein	THN	4.7483e+06	8.23393e+06	5.27363e+06	1.01607e+07	9.4266e+06	9.49442e+06	0.627744	0.0313426	-0.671752	down	--	--	--	--	--	--	--	--	IPR001938 [Thaumatin]	vacuole protein	--
H9WN61	Uncharacterized protein (Fragment)	UMN_2640_01	4.00246e+07	2.97257e+07	3.03729e+07	56998618	5.24387e+07	5.09255e+07	0.624354	0.00613942	-0.679563	down	--	--	heat shock 70kDa protein 4	--		Molecular chaperones HSP105/HSP110/SSE1, HSP70 superfamily	O	Posttranslational modification, protein turnover, chaperones ;	IPR013126 [Heat shock protein 70 family]	endoplasmic reticulum protein	--
H9W1G7	SHSP domain-containing protein (Fragment)	UMN_CL112Contig1_03	5.54092e+07	4.39031e+07	7.02241e+07	9.19044e+07	8.34136e+07	9.83123e+07	0.619582	0.0166348	-0.690633	down	--	--	HSP20 family protein	--	ko04141 Protein processing in endoplasmic reticulum	Molecular chaperone (small heat-shock protein Hsp26/Hsp42)	O	Posttranslational modification, protein turnover, chaperones ;	IPR002068 [Alpha crystallin/Hsp20 domain]	cytoplasm protein	--
H9V1W1	Uncharacterized protein (Fragment)	0_9082_02	4.1816e+07	3.92983e+07	4.69387e+07	71892384	6.22227e+07	7.45808e+07	0.613587	0.00355585	-0.70466	down	1	Biological Process:carbohydrate metabolic process (GO:0005975)	--	--	--	--	--	--	IPR000490 [Glycoside hydrolase family 17]	extracell protein	--
H9V5W8	Uncharacterized protein (Fragment)	CL445Contig1_03	2.48653e+06	2.73998e+06	1.75424e+06	4060445	3.6893e+06	3.80274e+06	0.604263	0.00843954	-0.72675	down	--	--	--	--	ko00030 Pentose phosphate pathway ko00480 Glutathione metabolism ko01100 Metabolic pathways ko01110 Biosynthesis of secondary metabolites ko01200 Carbon metabolism	Glucose-6-phosphate 1-dehydrogenase	G	Carbohydrate transport and metabolism ;	--	cytoplasm protein	--
H9WLW1	Uncharacterized protein (Fragment)	UMN_4480_01	4.40193e+06	4.5895e+06	3.86994e+06	6.86142e+06	7.40642e+06	7.77883e+06	0.58337	0.000867424	-0.777516	down	--	--	--	--	--	--	--	--	--	--	--
Q84KL6	(-)-alpha-pinene synthase, chloroplastic	PT1	4.27276e+06	5.22762e+06	5.68995e+06	8.28549e+06	8.42658e+06	1.00475e+07	0.567661	0.00536761	-0.816898	down	4	Molecular Function:magnesium ion binding (GO:0000287),Biological Process:metabolic process (GO:0008152),Molecular Function:terpene synthase activity (GO:0010333),Molecular Function:lyase activity (GO:0016829)	isoprene synthase	4.2.3.27	ko00900 Terpenoid backbone biosynthesis ko01110 Biosynthesis of secondary metabolites	--	--	--	IPR001906 [Terpene synthase, N-terminal domain] ; IPR005630 [Terpene synthase, metal-binding domain]	chloroplast protein	--
K7NJX0	Uncharacterized protein (Fragment)	0_12887_01	2.27096e+06	4.55034e+06	4.44323e+06	6.82931e+06	5.40413e+06	7.63336e+06	0.567003	0.0440269	-0.818572	down	--	--	DNA damage-inducible protein 1	--	--	--	--	--	--	--	--
K7NI20	GST C-terminal domain-containing protein (Fragment)	0_18592_02	1.08338e+07	1.35139e+07	1.65256e+07	2.42385e+07	2.67824e+07	2.25049e+07	0.555903	0.00616069	-0.847096	down	--	--	glutathione S-transferase	2.5.1.18	ko00480 Glutathione metabolism	Glutathione S-transferase	O	Posttranslational modification, protein turnover, chaperones ;	IPR004046 [Glutathione S-transferase, C-terminal]	--	--
A0A3G6JAC7	Expansin	lpha	494860	509964	486889	832003	998096	925371	0.541364	0.011547	-0.885328	down	--	--	--	--	--	--	--	--	IPR007117 [Expansin, cellulose-binding-like domain] ; IPR009009 [RlpA-like protein, double-psi beta-barrel domain]	cell wall protein	--
H9W1P0	Uncharacterized protein (Fragment)	CL625Contig1_03	6.77856e+06	6.89916e+06	7.79817e+06	1.38671e+07	1.20244e+07	1.39214e+07	0.53942	0.000955765	-0.89052	down	--	--	--	--	ko00010 Glycolysis / Gluconeogenesis ko00071 Fatty acid degradation ko00350 Tyrosine metabolism ko01100 Metabolic pathways ko01110 Biosynthesis of secondary metabolites ko01200 Carbon metabolism	Alcohol dehydrogenase, class III	Q	Secondary metabolites biosynthesis, transport and catabolism ;	--	cytoplasm protein	--
A0A385JEN6	Mitochondrial protein YMF19	ATP8	2.32092e+07	2.73439e+07	7.60591e+06	37680314	3.42127e+07	3.71942e+07	0.533142	0.0498277	-0.907408	down	2	Cellular Component:mitochondrion (GO:0005739),Cellular Component:integral component of membrane (GO:0016021)	F-type H+-transporting ATPase subunit b	--	ko00190 Oxidative phosphorylation ko00195 Photosynthesis ko01100 Metabolic pathways	--	--	--	IPR003319 [ATP synthase YMF19-like, N-terminal] ; IPR009455 [ATP synthase YMF19, uncharacterised, C-terminal]	mitochondrion protein	--
H9WDB2	Uncharacterized protein (Fragment)	CL316Contig1_02	1.51749e+07	1.48613e+07	1.16029e+07	2.69311e+07	2.604e+07	2.55178e+07	0.530509	0.00053748	-0.91455	down	--	--	glutathione S-transferase	2.5.1.18	ko00480 Glutathione metabolism	Glutathione S-transferase	O	Posttranslational modification, protein turnover, chaperones ;	--	--	--
H9VGG4	Uncharacterized protein (Fragment)	CL53Contig1_02	0	2.28196e+06	2.52428e+06	4.31756e+06	5.26137e+06	4.493e+06	0.512322	0.00952453	-0.964878	down	--	--	elongation factor 2	--		Elongation factor 2	J	Translation, ribosomal structure and biogenesis ;	--	cytoplasm protein	--
H9W235	Uncharacterized protein (Fragment)	UMN_5367_02	1.51336e+07	3.52799e+07	1.33827e+07	4.41318e+07	3.92929e+07	4.36084e+07	0.502202	0.0427552	-0.993661	down	1	Molecular Function:ATP binding (GO:0005524)	T-complex protein 1 subunit delta	--	--	Chaperonin complex component, TCP-1 delta subunit (CCT4)	O	Posttranslational modification, protein turnover, chaperones ;	IPR002423 [Chaperonin Cpn60/TCP-1 family]	cytoplasm protein	--
H9VFU4	PEROXIDASE_4 domain-containing protein (Fragment)	2_10243_02	1.03282e+07	9.07316e+06	8.46405e+06	1.98101e+07	1.87489e+07	1.95669e+07	0.479396	9.22296e-05	-1.06071	down	--	--	peroxidase	1.11.1.7	ko00940 Phenylpropanoid biosynthesis ko01100 Metabolic pathways ko01110 Biosynthesis of secondary metabolites	--	--	--	--	--	--
D4N2S2	1-aminocyclopropane-1-carboxylate oxidase 3	ACO3	8.4714e+07	8.8158e+07	5.75575e+07	1.68402e+08	1.56278e+08	1.64012e+08	0.471523	0.00112288	-1.0846	down	2	Molecular Function:oxidoreductase activity (GO:0016491),Biological Process:oxidation-reduction process (GO:0055114)	aminocyclopropanecarboxylate oxidase	1.14.17.4	ko00270 Cysteine and methionine metabolism ko01100 Metabolic pathways ko01110 Biosynthesis of secondary metabolites	Iron/ascorbate family oxidoreductases	QR	Secondary metabolites biosynthesis, transport and catabolism ; General function prediction only ;	IPR005123 [Oxoglutarate/iron-dependent dioxygenase] ; IPR026992 [Non-haem dioxygenase N-terminal domain]	cytoplasm protein	--
H9X6S3	Peptidase A1 domain-containing protein (Fragment)	CL1136Contig1_04	3.63565e+06	4.20138e+06	5.40768e+06	9869345	6.73647e+06	1.21676e+07	0.460311	0.0354896	-1.11932	down	--	--	--	--	--	Aspartyl protease	O	Posttranslational modification, protein turnover, chaperones ;	IPR032799 [Xylanase inhibitor, C-terminal]	--	--
H9WY59	UN_NPL4 domain-containing protein (Fragment)	2_792_01	7.81084e+06	3.99978e+06	1.68204e+06	9.44518e+06	9.66683e+06	1.10255e+07	0.447703	0.0402146	-1.15939	down	--	--	nuclear protein localization protein 4 homolog	--	ko04141 Protein processing in endoplasmic reticulum	Nuclear pore complex, rNpl4 component (sc Npl4)	YU	Nuclear structure ; Intracellular trafficking, secretion, and vesicular transport ;	IPR024682 [Nuclear pore localisation protein Npl4, ubiquitin-like domain]	--	--
H9VDW5	Stress-response A/B barrel domain-containing protein (Fragment)	UMN_CL390Contig1_03	676251	567000	353340	1.16457e+06	1.28952e+06	1.13809e+06	0.444464	0.00325727	-1.16986	down	--	--	--	--	--	--	--	--	IPR013097 [Stress responsive alpha-beta barrel]	--	--
H9X360	Uncharacterized protein (Fragment)	0_16169_01	393854	2.01897e+06	970747	2.98552e+06	2.58465e+06	2.31728e+06	0.428982	0.043153	-1.22101	down	3	Cellular Component:integral component of membrane (GO:0016021),Molecular Function:transmembrane transporter activity (GO:0022857),Biological Process:transmembrane transport (GO:0055085)	--	--	--	Predicted transporter (major facilitator superfamily)	R	General function prediction only ;	IPR005828 [Major facilitator, sugar transporter-like]	cell membrane protein	--
H9WCE4	Uncharacterized protein (Fragment)	UMN_2770_01	1.60182e+06	3.93456e+06	2.00854e+06	6.33491e+06	4.74364e+06	6.95171e+06	0.418459	0.023056	-1.25684	down	4	Cellular Component:signal peptidase complex (GO:0005787),Biological Process:signal peptide processing (GO:0006465),Molecular Function:peptidase activity (GO:0008233),Cellular Component:integral component of membrane (GO:0016021)	signal peptidase complex subunit 1	3.4.-.-	ko03060 Protein export	Signal peptidase subunit	U	Intracellular trafficking, secretion, and vesicular transport ;	IPR009542 [Microsomal signal peptidase 12kDa subunit]	--	--
H9WLL7	Uncharacterized protein (Fragment)	2_2559_01	9.63684e+07	9.7999e+07	5.32924e+07	134713784	2.10081e+08	2.48828e+08	0.417201	0.0343741	-1.26119	down	2	Molecular Function:hydrogen ion transmembrane transporter activity (GO:0015078),Biological Process:ATP synthesis coupled proton transport (GO:0015986)	F-type H+-transporting ATPase subunit b	--	ko00190 Oxidative phosphorylation ko00195 Photosynthesis ko01100 Metabolic pathways	--	--	--	IPR002146 [ATP synthase, F0 complex, subunit B/B', bacterial/chloroplast]	--	--
H9V4M9	Uncharacterized protein (Fragment)	CL106Contig1_04	1.38722e+07	1.56127e+07	1.3511e+07	3.72183e+07	3.26251e+07	3.59642e+07	0.40636	0.000159528	-1.29917	down	--	--	small subunit ribosomal protein S10e	--	ko03010 Ribosome	40s ribosomal protein s10	J	Translation, ribosomal structure and biogenesis ;	IPR005326 [Plectin/S10, N-terminal]	--	--
K7NND8	Uncharacterized protein (Fragment)	CL31Contig2_04	1.81133e+06	2.57911e+06	1.8976e+06	5.72989e+06	5.82034e+06	4.14034e+06	0.400753	0.0063034	-1.31922	down	1	Biological Process:carbohydrate metabolic process (GO:0005975)	--	--	--	--	--	--	IPR000490 [Glycoside hydrolase family 17]	extracell protein	--
H9VNX9	TAXi_C domain-containing protein (Fragment)	CL29Contig1_01	3.58703e+06	2.79617e+06	2.91204e+06	8.61982e+06	8.88745e+06	8.03317e+06	0.363942	0.000105083	-1.45822	down	--	--	--	--	--	Aspartyl protease	O	Posttranslational modification, protein turnover, chaperones ;	IPR032799 [Xylanase inhibitor, C-terminal]	--	--
H9WAU3	Uncharacterized protein (Fragment)	CL3470Contig1_03	328757	909215	376938	1.58249e+06	1.57027e+06	1.39491e+06	0.355107	0.0075014	-1.49367	down	3	Molecular Function:threonine-type endopeptidase activity (GO:0004298),Cellular Component:proteasome core complex (GO:0005839),Biological Process:proteolysis involved in cellular protein catabolic process (GO:0051603)	20S proteasome subunit alpha 3	3.4.25.1	ko03050 Proteasome	20S proteasome, regulatory subunit alpha type PSMA4/PRE9	O	Posttranslational modification, protein turnover, chaperones ;	IPR001353 [Proteasome, subunit alpha/beta]	--	--
A0A023SGT4	Phenylalanine ammonia-lyase	PAL	3.29192e+06	2.12129e+06	4.09663e+06	1.00397e+07	9.86333e+06	1.03657e+07	0.314181	0.000306462	-1.67033	down	--	--	phenylalanine ammonia-lyase	4.3.1.24	ko00360 Phenylalanine metabolism ko00940 Phenylpropanoid biosynthesis ko01100 Metabolic pathways ko01110 Biosynthesis of secondary metabolites	Phenylalanine and histidine ammonia-lyase	Q	Secondary metabolites biosynthesis, transport and catabolism ;	IPR001106 [Aromatic amino acid lyase]	--	--
H9VRU0	Uncharacterized protein (Fragment)	CL2019Contig1_03	704977	0	170139	1.61297e+06	1.13844e+06	1.52665e+06	0.306838	0.0366588	-1.70445	down	--	--	--	--	--	Methyltransferase	R	General function prediction only ;	--	--	--
H9X861	PAP_fibrillin domain-containing protein (Fragment)	0_2632_01	589596	928117	0	2.93634e+06	4.07601e+06	3.08139e+06	0.225543	0.0122175	-2.14853	down	--	--	--	--	--	--	--	--	IPR006843 [Plastid lipid-associated protein/fibrillin conserved domain]	chloroplast protein	--

## Sheet: I_D.vs.NI_D.diff_prot
Protein	Description	Gene	D1	D2	D3	C1	C2	C3	D.vs.C FC	D.vs.C Pvalue	D.vs.C log2FC	D.vs.C UP.DOWN	GO_NUM	GO_Description	KEGG_Description	KEGG_EC	KEGG_ko	KOGs_Function_Description	KOGs_Function_Class	KOGs_Class_Description	IPR_Term	Subcellular_localization	TF_family
H9X056	Aspartate transaminase (Fragment)	CL799Contig1_03	1.19878e+06	907657	1.19139e+06	0	0	0	Inf	0	Inf	up	2	Biological Process:biosynthetic process (GO:0009058),Molecular Function:pyridoxal phosphate binding (GO:0030170)	aspartate aminotransferase, cytoplasmic	2.6.1.1	ko00220 Arginine biosynthesis ko00250 Alanine, aspartate and glutamate metabolism ko00270 Cysteine and methionine metabolism ko00330 Arginine and proline metabolism ko00350 Tyrosine metabolism ko00360 Phenylalanine metabolism ko00400 Phenylalanine, tyrosine and tryptophan biosynthesis ko00710 Carbon fixation in photosynthetic organisms ko00950 Isoquinoline alkaloid biosynthesis ko00960 Tropane, p…	Aspartate aminotransferase/Glutamic oxaloacetic transaminase AAT1/GOT2	E	Amino acid transport and metabolism ;	IPR004839 [Aminotransferase, class I/classII]	cytoplasm protein	--
H9VDW5	Stress-response A/B barrel domain-containing protein (Fragment)	UMN_CL390Contig1_03	676251	567000	353340	0	0	0	Inf	0	Inf	up	--	--	--	--	--	--	--	--	IPR013097 [Stress responsive alpha-beta barrel]	--	--
H9VNE7	Uncharacterized protein (Fragment)	CL415Contig1_04	4.19375e+07	4.07378e+07	3.39908e+07	3.1852e+06	3.73959e+06	0	11.2317	0.00157839	3.48951	up	2	Biological Process:protein transport (GO:0015031),Cellular Component:membrane (GO:0016020)	protein transport protein SEC61 subunit alpha	--	ko03060 Protein export ko04141 Protein processing in endoplasmic reticulum ko04145 Phagosome	Transport protein Sec61, alpha subunit	UO	Intracellular trafficking, secretion, and vesicular transport ; Posttranslational modification, protein turnover, chaperones ;	IPR002208 [SecY/SEC61-alpha family]	--	--
A0A385JF23	Ribosomal protein L5	rpl5	1.95375e+07	0	1.51354e+07	0	3.44412e+06	3.24381e+06	5.1844	0.0239103	2.37418	up	--	--	--	--	--	--	--	--	--	mitochondrion protein	--
H9W5R1	ACOX domain-containing protein (Fragment)	0_11029_01	1.07191e+07	9.85115e+06	8.51941e+06	3.17026e+06	2.34247e+06	2.16682e+06	3.78794	0.000552637	1.92141	up	4	Molecular Function:acyl-CoA oxidase activity (GO:0003997),Cellular Component:peroxisome (GO:0005777),Biological Process:fatty acid beta-oxidation (GO:0006635),Biological Process:oxidation-reduction process (GO:0055114)	acyl-CoA oxidase	1.3.3.6	ko00071 Fatty acid degradation ko00592 alpha-Linolenic acid metabolism ko01040 Biosynthesis of unsaturated fatty acids ko01100 Metabolic pathways ko01110 Biosynthesis of secondary metabolites ko01212 Fatty acid metabolism ko04146 Peroxisome	Acyl-CoA oxidase	I	Lipid transport and metabolism ;	IPR002655 [Acyl-CoA oxidase, C-terminal]	--	--
C3VXI1	50S ribosomal protein L22, chloroplastic	rpl22	2.15851e+08	2.12117e+08	2.13323e+08	7.02412e+07	7.13517e+07	7.28064e+07	2.99111	4.54e-08	1.58068	up	3	Molecular Function:structural constituent of ribosome (GO:0003735),Cellular Component:ribosome (GO:0005840),Biological Process:translation (GO:0006412)	large subunit ribosomal protein L22	--	ko03010 Ribosome	Mitochondrial/chloroplast ribosomal protein L22	J	Translation, ribosomal structure and biogenesis ;	IPR001063 [Ribosomal protein L22/L17]	plastid protein	--
H9WN69	Cupin type-1 domain-containing protein (Fragment)	CL1490Contig1_03	1.89333e+06	2.00432e+06	2.35911e+06	719880	621918	847012	2.85852	0.00093728	1.51527	up	1	Molecular Function:nutrient reservoir activity (GO:0045735)	--	--	--	--	--	--	IPR006045 [Cupin 1]	extracell protein	--
R4L645	ATP synthase subunit a, chloroplastic	atpI	4.03764e+06	3.61002e+06	6.16642e+06	2.75987e+06	1.77466e+06	825220	2.57737	0.0436159	1.3659	up	2	Molecular Function:hydrogen ion transmembrane transporter activity (GO:0015078),Biological Process:ATP synthesis coupled proton transport (GO:0015986)	F-type H+-transporting ATPase subunit a	--	ko00190 Oxidative phosphorylation ko00195 Photosynthesis ko01100 Metabolic pathways	ATP synthase F0 subunit 6 and related proteins	C	Energy production and conversion ;	IPR000568 [ATP synthase, F0 complex, subunit A]	--	--
H9V5W8	Uncharacterized protein (Fragment)	CL445Contig1_03	2.48653e+06	2.73998e+06	1.75424e+06	1.3337e+06	923456	830539	2.26083	0.0176782	1.17685	up	--	--	--	--	ko00030 Pentose phosphate pathway ko00480 Glutathione metabolism ko01100 Metabolic pathways ko01110 Biosynthesis of secondary metabolites ko01200 Carbon metabolism	Glucose-6-phosphate 1-dehydrogenase	G	Carbohydrate transport and metabolism ;	--	cytoplasm protein	--
A0A023W8D4	Water-stress inducible protein 3 (Fragment)	lp3-3	1.62116e+07	2.27438e+07	1.91531e+07	1.50125e+07	5.00775e+06	6.14489e+06	2.22084	0.0445359	1.1511	up	1	Biological Process:response to stress (GO:0006950)	--	--	--	--	--	--	IPR003496 [ABA/WDS induced protein]	nucleus protein	--
H9VYP0	Histone deacetylase (Fragment)	CL2476Contig1_01	9.93566e+06	9.69561e+06	1.10837e+07	5.11208e+06	4.27976e+06	4.87552e+06	2.15282	0.000377206	1.10622	up	--	--	--	--	--	Histone deacetylase complex, catalytic component HDA1	B	Chromatin structure and dynamics ;	IPR023801 [Histone deacetylase domain]	nucleus protein	--
H9XAC0	Peroxidase (Fragment)	CL314Contig1_03	6.5447e+06	7.40986e+06	6.17686e+06	3.33651e+06	3.13949e+06	2.98122e+06	2.12868	0.000721932	1.08996	up	4	Molecular Function:peroxidase activity (GO:0004601),Biological Process:response to oxidative stress (GO:0006979),Molecular Function:heme binding (GO:0020037),Biological Process:oxidation-reduction process (GO:0055114)	peroxidase	1.11.1.7	ko00940 Phenylpropanoid biosynthesis ko01100 Metabolic pathways ko01110 Biosynthesis of secondary metabolites	--	--	--	IPR002016 [Haem peroxidase, plant/fungal/bacterial]	cytoplasm protein	--
C6ZG55	1-deoxy-D-xylulose-5-phosphate synthase		1.08637e+07	1.07243e+07	1.26023e+07	4.4779e+06	5.9744e+06	6.22835e+06	2.0497	0.00200649	1.03541	up	2	Molecular Function:1-deoxy-D-xylulose-5-phosphate synthase activity (GO:0008661),Biological Process:terpenoid biosynthetic process (GO:0016114)	1-deoxy-D-xylulose-5-phosphate synthase	2.2.1.7	ko00730 Thiamine metabolism ko00900 Terpenoid backbone biosynthesis ko01100 Metabolic pathways ko01110 Biosynthesis of secondary metabolites	Transketolase	G	Carbohydrate transport and metabolism ;	IPR005475 [Transketolase-like, pyrimidine-binding domain] ; IPR005477 [Deoxyxylulose-5-phosphate synthase] ; IPR033248 [Transketolase, C-terminal domain]	mitochondrion protein	--
A0A2D1UL07	Dehydrin 5 protein (Fragment)	dhn5	6.04391e+06	6.49196e+06	4.77408e+06	2.70701e+06	2.53054e+06	3.28802e+06	2.03035	0.00651481	1.02173	up	--	--	--	--	--	--	--	--	--	--	--
H9WTS5	Uncharacterized protein (Fragment)	UMN_1397_01	491678	479068	343410	184581	0	259170	1.97431	0.0488456	0.98135	up	3	Molecular Function:translation initiation factor activity (GO:0003743),Cellular Component:cytoplasm (GO:0005737),Cellular Component:eukaryotic translation initiation factor 3 complex (GO:0005852)	translation initiation factor 3 subunit D	--	ko03013 RNA transport	Translation initiation factor 3, subunit d (eIF-3d)	J	Translation, ribosomal structure and biogenesis ;	IPR007783 [Eukaryotic translation initiation factor 3 subunit D]	--	--
H9XBP5	GST C-terminal domain-containing protein (Fragment)	CL1951Contig1_03	1.43795e+07	1.30274e+07	1.30696e+07	5.37605e+06	7.05443e+06	8.17516e+06	1.96434	0.00202611	0.974046	up	--	--	glutathione S-transferase	2.5.1.18	ko00480 Glutathione metabolism	Glutathione S-transferase	O	Posttranslational modification, protein turnover, chaperones ;	IPR004046 [Glutathione S-transferase, C-terminal]	cytoplasm protein	--
H9X1F4	Uncharacterized protein (Fragment)	0_2407_02	2.02002e+06	0	1.48642e+06	954282	677552	1.10355e+06	1.92282	0.0461586	0.943227	up	--	--	pathogen-inducible salicylic acid glucosyltransferase	2.4.1.-	--	UDP-glucuronosyl and UDP-glucosyl transferase	GC	Carbohydrate transport and metabolism ; Energy production and conversion ;	--	--	--
H9WR60	Peroxidase (Fragment)	0_5488_02	9.46547e+07	1.1115e+08	6.31432e+07	4.37383e+07	4.45543e+07	5.17195e+07	1.92089	0.0397998	0.941776	up	4	Molecular Function:peroxidase activity (GO:0004601),Biological Process:response to oxidative stress (GO:0006979),Molecular Function:heme binding (GO:0020037),Biological Process:oxidation-reduction process (GO:0055114)	peroxidase	1.11.1.7	ko00940 Phenylpropanoid biosynthesis ko01100 Metabolic pathways ko01110 Biosynthesis of secondary metabolites	--	--	--	IPR002016 [Haem peroxidase, plant/fungal/bacterial]	--	--
H9WJ41	Uncharacterized protein (Fragment)	CL24Contig3_04	6.44408e+07	7.18558e+07	6.75648e+07	3.48144e+07	3.55402e+07	3.5986e+07	1.91706	0.00362353	0.938897	up	1	Biological Process:carbohydrate metabolic process (GO:0005975)	--	--	--	--	--	--	IPR000490 [Glycoside hydrolase family 17]	extracell protein	--
Q41096	Water deficit stress inducible protein LP3-2 (Fragment)	lp3-2	2.29882e+08	2.46251e+08	1.87812e+08	9.33796e+07	1.31981e+08	1.43451e+08	1.80023	0.0130125	0.848183	up	1	Biological Process:response to stress (GO:0006950)	--	--	--	--	--	--	IPR003496 [ABA/WDS induced protein]	nucleus protein	--
H9W1J3	GMC_oxred_C domain-containing protein (Fragment)	2_10207_01	1.27648e+06	1.21747e+06	1.01355e+06	756291	729988	542856	1.72857	0.0091108	0.789578	up	1	Biological Process:oxidation-reduction process (GO:0055114)	(R)-mandelonitrile lyase	4.1.2.10	ko00460 Cyanoamino acid metabolism ko01110 Biosynthesis of secondary metabolites	Glucose dehydrogenase/choline dehydrogenase/mandelonitrile lyase (GMC oxidoreductase family)	R	General function prediction only ;	IPR007867 [Glucose-methanol-choline oxidoreductase, C-terminal]	vacuole protein	--
H9V9A5	Usp domain-containing protein (Fragment)	2_896_01	4.84475e+07	5.65609e+07	7.25799e+07	3.65963e+07	3.44893e+07	3.18688e+07	1.72492	0.0261636	0.786533	up	1	Biological Process:response to stress (GO:0006950)	--	--	--	--	--	--	IPR006016 [UspA]	--	--
A0A023W8I6	Dehydrin 1 (Fragment)	dhn-1	5.40379e+06	6.12397e+06	6.03384e+06	3.31675e+06	3.26529e+06	3.64925e+06	1.71646	0.00067814	0.779438	up	2	Biological Process:response to stress (GO:0006950),Biological Process:response to water (GO:0009415)	--	--	--	--	--	--	IPR000167 [Dehydrin]	--	--
H9VYU1	Uncharacterized protein (Fragment)	CL2380Contig1_03	779963	869881	800600	514885	529397	391325	1.7069	0.00279172	0.771382	up	--	--	uncharacterized protein	--	--	--	--	--	--	--	--
H9VMI1	Dirigent protein (Fragment)	0_9449_02	1.16532e+07	1.07115e+07	9.72154e+06	6.97742e+06	6.91629e+06	4.99002e+06	1.69914	0.00685257	0.764807	up	--	--	--	--	--	--	--	--	IPR004265 [Plant disease resistance response protein]	--	--
H9VRX6	Uncharacterized protein (Fragment)	CL1752Contig1_03	0	1.72329e+06	1.99251e+06	1.02191e+06	1.19819e+06	1.07793e+06	1.69001	0.00813942	0.75703	up	--	--	--	--	--	--	--	--	IPR007541 [Uncharacterised protein family, basic secretory protein]	--	--
Q41087	LP3-1	lp3-1	2.4084e+08	2.82855e+08	3.34402e+08	2.22162e+08	1.37145e+08	1.49048e+08	1.68799	0.037153	0.755307	up	1	Biological Process:response to stress (GO:0006950)	--	--	--	--	--	--	IPR003496 [ABA/WDS induced protein]	nucleus protein	--
H9WQR2	UDPGT domain-containing protein (Fragment)	0_1621_01	2.87532e+06	2.8216e+06	3.11003e+06	1.344e+06	1.6362e+06	2.23818e+06	1.68768	0.0125769	0.755039	up	1	Biological Process:metabolic process (GO:0008152)	hydroquinone glucosyltransferase	2.4.1.218	--	UDP-glucuronosyl and UDP-glucosyl transferase	GC	Carbohydrate transport and metabolism ; Energy production and conversion ;	IPR002213 [UDP-glucuronosyl/UDP-glucosyltransferase]	--	--
O22429	Calcium binding protein	lp8	1.13482e+07	1.35799e+07	1.34162e+07	7.18327e+06	8.34346e+06	7.52012e+06	1.66375	0.0030587	0.734443	up	1	Molecular Function:calcium ion binding (GO:0005509)	calcium-binding protein CML	--	ko04626 Plant-pathogen interaction	Calmodulin and related proteins (EF-Hand superfamily)	T	Signal transduction mechanisms ;	IPR002048 [EF-hand domain]	vacuole protein	--
A0A2D1UKD2	Dehydrin 5 protein (Fragment)	dhn5	2.61393e+07	3.39265e+07	2.39296e+07	1.74745e+07	1.36261e+07	2.034e+07	1.63287	0.0394509	0.707406	up	2	Biological Process:response to stress (GO:0006950),Biological Process:response to water (GO:0009415)	--	--	--	--	--	--	IPR000167 [Dehydrin]	--	--
H9VCA1	FeThRed_A domain-containing protein (Fragment)	2_1716_01	2.74366e+07	2.26603e+07	3.0489e+07	1.20346e+07	1.9397e+07	1.79546e+07	1.63175	0.03149	0.706417	up	1	Biological Process:photosynthesis (GO:0015979)	--	--	--	Lipoate synthase	H	Coenzyme transport and metabolism ;	IPR004207 [Ferredoxin thioredoxin reductase, alpha chain]	chloroplast protein	--
Q41095	Water deficit inducible protein LP3-3 (Fragment)	lp3-3	9.97091e+07	1.07094e+08	1.10217e+08	5.29488e+07	7.68691e+07	6.60049e+07	1.61891	0.00597853	0.695026	up	1	Biological Process:response to stress (GO:0006950)	--	--	--	--	--	--	IPR003496 [ABA/WDS induced protein]	nucleus protein	--
H9WHC3	Uncharacterized protein (Fragment)	CL672Contig1_01	7.41066e+06	8.04744e+06	8.23617e+06	4.64918e+06	4.8763e+06	5.35317e+06	1.5925	0.000825545	0.671295	up	--	--	omega-hydroxypalmitate O-feruloyl transferase	2.3.1.188	ko00073 Cutin, suberine and wax biosynthesis	--	--	--	--	--	--
H9WM87	Uncharacterized protein (Fragment)	CL1627Contig1_04	6.69789e+07	7.74716e+07	6.25285e+07	5.51697e+07	2.92906e+07	4.62612e+07	1.58336	0.0444596	0.662989	up	--	--	--	--	--	--	--	--	--	--	--
H9VUR4	Uncharacterized protein (Fragment)	2_1071_01	7.19152e+06	8.26517e+06	5.53331e+06	4.84963e+06	4.07736e+06	4.36415e+06	1.57925	0.035975	0.659238	up	--	--	--	--	--	--	--	--	--	--	--
H9VVI9	Uncharacterized protein (Fragment)	CL3398Contig1_03	1.55502e+07	1.56421e+07	1.3811e+07	1.09954e+07	8.28086e+06	9.36561e+06	1.57124	0.00526773	0.651907	up	--	--	5-methylthioribose kinase	2.7.1.100	ko00270 Cysteine and methionine metabolism ko01100 Metabolic pathways	--	--	--	--	--	--
A0A482P6Z9	Farnesyl diphosphate synthase		4.99964e+07	4.3864e+07	5.2274e+07	2.87125e+07	2.93405e+07	3.54357e+07	1.56312	0.00602849	0.644432	up	1	Biological Process:isoprenoid biosynthetic process (GO:0008299)	--	--	ko00900 Terpenoid backbone biosynthesis ko01100 Metabolic pathways ko01110 Biosynthesis of secondary metabolites	Polyprenyl synthetase	H	Coenzyme transport and metabolism ;	IPR000092 [Polyprenyl synthetase]	mitochondrion protein	--
H9WMF0	Uncharacterized protein (Fragment)	2_9813_01	4.69931e+06	5.36458e+06	5.91443e+06	3.30923e+06	2.93262e+06	4.02808e+06	1.55583	0.0161752	0.637688	up	--	--	ribosome biogenesis protein UTP30	--	--	Uncharacterized conserved protein	S	Function unknown ;	IPR028364 [Ribosomal protein L1/ribosomal biogenesis protein]	--	--
Q06ZR9	Ferritin (Fragment)		6.04106e+07	6.03384e+07	7.60849e+07	3.95862e+07	4.20993e+07	4.52217e+07	1.55101	0.0131597	0.633205	up	2	Biological Process:cellular iron ion homeostasis (GO:0006879),Molecular Function:ferric iron binding (GO:0008199)	ferritin heavy chain	1.16.3.2		Ferritin	P	Inorganic ion transport and metabolism ;	IPR008331 [Ferritin/DPS protein domain]	plastid protein	--
Q41072	Arabinogalactan-like protein	FLA4	1.4881e+06	1.59472e+06	1.58099e+06	1.04814e+06	869502	1.09572e+06	1.54771	0.00198775	0.630135	up	--	--	--	--	--	--	--	--	IPR000782 [FAS1 domain]	cell membrane protein	--
H9VAU7	Uncharacterized protein (Fragment)	CL8Contig6_03	6.31401e+07	6.34036e+07	6.20412e+07	4.30412e+07	4.06729e+07	3.88365e+07	1.53883	6.85e-05	0.621835	up	--	--	--	--	--	--	--	--	--	--	--
H9X863	PAP_fibrillin domain-containing protein (Fragment)	0_2632_01	5.63615e+06	6.70008e+06	6.61427e+06	4.56216e+06	4.30564e+06	3.47308e+06	1.53559	0.00966231	0.61879	up	--	--	--	--	--	--	--	--	IPR006843 [Plastid lipid-associated protein/fibrillin conserved domain]	chloroplast protein	--
H9WHH5	Uncharacterized protein (Fragment)	CL1154Contig1_04	6.00696e+07	5.7382e+07	5.79372e+07	4.23582e+07	3.53388e+07	3.67461e+07	1.53254	0.000899676	0.615926	up	1	Molecular Function:calcium ion binding (GO:0005509)	--	--	--	Calmodulin and related proteins (EF-Hand superfamily)	T	Signal transduction mechanisms ;	IPR002048 [EF-hand domain]	vacuole protein	--
H9V5B3	Uncharacterized protein (Fragment)	0_10631_02	1.92536e+07	1.73148e+07	1.57629e+07	1.10144e+07	1.26088e+07	1.06592e+07	1.52648	0.00686988	0.61021	up	--	--	heat shock 70kDa protein 4	--		Molecular chaperones HSP70/HSC70, HSP70 superfamily	O	Posttranslational modification, protein turnover, chaperones ;	IPR013126 [Heat shock protein 70 family]	endoplasmic reticulum protein	--
H9VX25	Uncharacterized protein (Fragment)	CL2299Contig1_03	1.46525e+07	1.36824e+07	1.4485e+07	8.6872e+06	9.7672e+06	9.86887e+06	1.51183	0.000557729	0.596292	up	3	Molecular Function:structural constituent of ribosome (GO:0003735),Cellular Component:ribosome (GO:0005840),Biological Process:translation (GO:0006412)	small subunit ribosomal protein S15e	--	ko03010 Ribosome	40S ribosomal protein S15	J	Translation, ribosomal structure and biogenesis ;	IPR002222 [Ribosomal protein S19/S15]	cytoplasm protein	--
H9WXL2	NmrA domain-containing protein (Fragment)	CL1292Contig1_01	9.75852e+06	9.75015e+06	7.67415e+06	6.20709e+06	5.73112e+06	6.06731e+06	1.50969	0.0124182	0.594256	up	--	--	leucoanthocyanidin reductase	1.17.1.3	ko00941 Flavonoid biosynthesis ko01110 Biosynthesis of secondary metabolites	--	--	--	IPR008030 [NmrA-like domain]	cytoplasm protein	--
H9V6D7	Dirigent protein (Fragment)	2_9838_01	1.62475e+07	1.66461e+07	1.50204e+07	1.19193e+07	1.07603e+07	9.20097e+06	1.50292	0.00449348	0.587767	up	--	--	--	--	--	--	--	--	IPR004265 [Plant disease resistance response protein]	--	--
H9WDG4	Uncharacterized protein (Fragment)	CL115Contig2_06	0	0	0	3.01751e+06	2.08542e+06	2.10904e+06	#NAME?	0	#NAME?	down	3	Molecular Function:transporter activity (GO:0005215),Biological Process:transport (GO:0006810),Cellular Component:membrane (GO:0016020)	aquaporin PIP	--	--	Aquaporin (major intrinsic protein family)	G	Carbohydrate transport and metabolism ;	IPR000425 [Major intrinsic protein]	cell membrane protein	--
H9V739	Uncharacterized protein (Fragment)	0_18478_02	0	0	0	639805	659238	765039	#NAME?	0	#NAME?	down	--	--	--	--	--	--	--	--	IPR021855 [Protein of unknown function DUF3464]	--	--
K7NJV0	Uncharacterized protein (Fragment)	0_12630_01	0	0	0	670234	870120	638932	#NAME?	0	#NAME?	down	--	--	--	--	--	--	--	--	--	--	--
H9VCR5	Uncharacterized protein (Fragment)	CL3957Contig1_03	3.40382e+07	3.02855e+07	2.90712e+07	4.90954e+07	4.97261e+07	4.54531e+07	0.647341	0.00106441	-0.627402	down	--	--	phenylalanine ammonia-lyase	4.3.1.24	ko00360 Phenylalanine metabolism ko00940 Phenylpropanoid biosynthesis ko01100 Metabolic pathways ko01110 Biosynthesis of secondary metabolites	Phenylalanine and histidine ammonia-lyase	Q	Secondary metabolites biosynthesis, transport and catabolism ;	--	--	--
H9V5X1	Uncharacterized protein (Fragment)	CL445Contig1_03	1.37564e+06	1.50798e+06	0	2.4221e+06	2.11235e+06	0	0.635936	0.0392017	-0.653045	down	--	--	--	--	ko00030 Pentose phosphate pathway ko00480 Glutathione metabolism ko01100 Metabolic pathways ko01110 Biosynthesis of secondary metabolites ko01200 Carbon metabolism	Glucose-6-phosphate 1-dehydrogenase	G	Carbohydrate transport and metabolism ;	--	cytoplasm protein	--
H9WGR4	Peroxidase (Fragment)	0_13032_02	7.52678e+06	5.92219e+06	5.25062e+06	9.61315e+06	9.03975e+06	1.15176e+07	0.619798	0.0192361	-0.69013	down	4	Molecular Function:peroxidase activity (GO:0004601),Biological Process:response to oxidative stress (GO:0006979),Molecular Function:heme binding (GO:0020037),Biological Process:oxidation-reduction process (GO:0055114)	peroxidase	1.11.1.7	ko00940 Phenylpropanoid biosynthesis ko01100 Metabolic pathways ko01110 Biosynthesis of secondary metabolites	--	--	--	IPR002016 [Haem peroxidase, plant/fungal/bacterial]	--	--
H9VVX5	Uncharacterized protein (Fragment)	CL631Contig1_05	4.21829e+06	3.97618e+06	5.89776e+06	8.33004e+06	7.94171e+06	9.68738e+06	0.542863	0.00790185	-0.881341	down	--	--	alanine transaminase	2.6.1.2	ko00220 Arginine biosynthesis ko00250 Alanine, aspartate and glutamate metabolism ko00710 Carbon fixation in photosynthetic organisms ko01100 Metabolic pathways ko01200 Carbon metabolism ko01210 2-Oxocarboxylic acid metabolism ko01230 Biosynthesis of amino acids	Alanine aminotransferase	E	Amino acid transport and metabolism ;	--	--	--
R4L6A0	30S ribosomal protein S7, chloroplastic	rps7	1.54888e+07	2.12033e+07	9.07172e+06	2.70843e+07	2.69509e+07	3.05554e+07	0.541004	0.024887	-0.886289	down	--	--	small subunit ribosomal protein S7	--	ko03010 Ribosome	Ribosomal protein S7	J	Translation, ribosomal structure and biogenesis ;	IPR023798 [Ribosomal protein S7 domain]	plastid protein	--
K7NML8	KH domain-containing protein (Fragment)	2_4903_01	6.70481e+06	6.72626e+06	8.17188e+06	1.5674e+07	1.33041e+07	1.20332e+07	0.526756	0.0052605	-0.924792	down	1	Molecular Function:RNA binding (GO:0003723)	--	--	--	CCCH-type Zn-finger protein	R	General function prediction only ;	IPR004088 [K Homology domain, type 1]	--	--
H9WD94	GAT domain-containing protein (Fragment)	2_7619_01	0	787174	471594	1.41464e+06	0	1.39766e+06	0.447594	0.0389806	-1.15974	down	2	Cellular Component:intracellular (GO:0005622),Biological Process:intracellular protein transport (GO:0006886)	--	--	--	Cytosolic sorting protein GGA2/TOM1	U	Intracellular trafficking, secretion, and vesicular transport ;	IPR004152 [GAT domain]	--	--
H9WLL7	Uncharacterized protein (Fragment)	2_2559_01	9.63684e+07	9.7999e+07	5.32924e+07	1.85559e+08	1.95515e+08	2.14207e+08	0.416038	0.00235612	-1.26521	down	2	Molecular Function:hydrogen ion transmembrane transporter activity (GO:0015078),Biological Process:ATP synthesis coupled proton transport (GO:0015986)	F-type H+-transporting ATPase subunit b	--	ko00190 Oxidative phosphorylation ko00195 Photosynthesis ko01100 Metabolic pathways	--	--	--	IPR002146 [ATP synthase, F0 complex, subunit B/B', bacterial/chloroplast]	--	--
H9X861	PAP_fibrillin domain-containing protein (Fragment)	0_2632_01	589596	928117	0	3.22885e+06	3.0594e+06	3.32187e+06	0.236893	0.000614442	-2.07769	down	--	--	--	--	--	--	--	--	IPR006843 [Plastid lipid-associated protein/fibrillin conserved domain]	chloroplast protein	--
H9VCA2	FeThRed_A domain-containing protein (Fragment)	2_1716_01	1.26426e+06	421443	889490	8.56889e+06	1.02752e+07	8.06706e+06	0.0956922	0.000337387	-3.38545	down	1	Biological Process:photosynthesis (GO:0015979)	--	--	--	Lipoate synthase	H	Coenzyme transport and metabolism ;	IPR004207 [Ferredoxin thioredoxin reductase, alpha chain]	chloroplast protein	--
