# Supplementary material for: Colonization of root endophytic fungus Serendipita indica improves drought tolerance of Pinus taeda seedlings by regulating metabolome and proteome
Source: Front Microbiol. 2024 Mar 15;15:1294833. doi: 10.3389/fmicb.2024.1294833 (PMC10978793; doi:10.3389/fmicb.2024.1294833)
Supplement: Supplementary file 1 [file Data_Sheet_1.zip › 1294833_Sun/1294833_Sun_Table-11.XLS]

## Sheet: I_W.vs.NI_W.GO_Enrich.updown
GO_ID	GO_Term	GO_Class	Pvalue	AdjustedPv	x	n	y	N	Up	Up_Prot_names	Down	Down_Prot_names
GO:0003735	structural constituent of ribosome	MF	8.77503e-06	0.000155514	15	49	40	407	12	H9VX25 H9W8V8 C3VYP4 H9VBV6 H9WG89 O22431 A0A385JF21 H9VLB3 H9WZ62 H9V2L1 H9WJV1 H9WNY2	3	R4LC26 R4L654 H9X6V5
GO:0016787	hydrolase activity	MF	0.778253	1	4	49	31	407	3	H9WAU3 H9WCE4 H9WJS5	1	H9WS54
GO:0003997	acyl-CoA oxidase activity	MF	0.0142337	0.0707017	2	49	2	407	2	H9W5R1 H9V8G2	0
GO:0030170	pyridoxal phosphate binding	MF	0.248642	0.579528	2	49	8	407	2	Q06IN7 H9VDZ0	0
GO:0008233	peptidase activity	MF	0.629319	0.948674	2	49	11	407	2	H9WAU3 H9WCE4	0
GO:0016829	lyase activity	MF	0.644636	0.966954	2	49	12	407	2	Q84KL6 H9VDZ0	0
GO:0005506	iron ion binding	MF	0.68016	1	2	49	14	407	2	K7NM36 Q50EK4	0
GO:0016758	transferase activity, transferring hexosyl groups	MF	0.112038	0.34742	2	49	5	407	1	A6N837	1	H9VCM7
GO:0016866	intramolecular transferase activity	MF	0.120393	0.34742	1	49	1	407	1	H9W7A6	0
GO:0016157	sucrose synthase activity	MF	0.226553	0.536292	1	49	2	407	1	A6N837	0
GO:0004298	threonine-type endopeptidase activity	MF	0.226553	0.536292	1	49	2	407	1	H9WAU3	0
GO:0045735	nutrient reservoir activity	MF	0.32013	0.674042	1	49	3	407	1	H9WN69	0
GO:0010333	terpene synthase activity	MF	0.40259	0.758423	1	49	4	407	1	Q84KL6	0
GO:0016831	carboxy-lyase activity	MF	0.595501	0.908148	1	49	7	407	1	H9VDZ0	0
GO:0000287	magnesium ion binding	MF	1	1	1	49	8	407	1	Q84KL6	0
GO:0005215	transporter activity	MF	0.699169	1	2	49	15	407	0		2	H9WLM4 H9WDG4
GO:0019211	phosphatase activator activity	MF	0.120393	0.34742	1	49	1	407	0		1	H9X0G1
GO:0016762	xyloglucan:xyloglucosyl transferase activity	MF	0.120393	0.34742	1	49	1	407	0		1	H9VCM7
GO:0043531	ADP binding	MF	0.120393	0.34742	1	49	1	407	0		1	Q8L8I8
GO:0004143	diacylglycerol kinase activity	MF	0.120393	0.34742	1	49	1	407	0		1	H9WKX6
GO:0015078	hydrogen ion transmembrane transporter activity	MF	0.595501	0.908148	1	49	7	407	0		1	H9WLM4
GO:0044464	cell part	CC	0.00015522	0.00174191	20	49	80	407	16	H9VX25 H9W8V8 C3VYP4 H9VBV6 H9WG89 O22431 H9W5R1 A0A385JF21 H9VLB3 H9V8G2 H9WZ62 H9WAU3 H9V2L1 H9WCE4 H9WJV1 H9WNY2	4	R4LC26 H9VCM7 R4L654 H9X6V5
GO:0044424	intracellular part	CC	6.48182e-05	0.00084985	19	49	71	407	16	H9VX25 H9W8V8 C3VYP4 H9VBV6 H9WG89 O22431 H9W5R1 A0A385JF21 H9VLB3 H9V8G2 H9WZ62 H9WAU3 H9V2L1 H9WCE4 H9WJV1 H9WNY2	3	R4LC26 R4L654 H9X6V5
GO:0044444	cytoplasmic part	CC	9.98134e-08	1.30794e-05	18	49	50	407	15	H9VX25 H9W8V8 C3VYP4 H9VBV6 H9WG89 O22431 H9W5R1 A0A385JF21 H9VLB3 H9V8G2 H9WZ62 H9V2L1 H9WCE4 H9WJV1 H9WNY2	3	R4LC26 R4L654 H9X6V5
GO:0043229	intracellular organelle	CC	1.72665e-07	1.30794e-05	18	49	51	407	15	H9VX25 H9W8V8 C3VYP4 H9VBV6 H9WG89 O22431 H9W5R1 A0A385JF21 H9VLB3 H9V8G2 H9WZ62 H9V2L1 H9WCE4 H9WJV1 H9WNY2	3	R4LC26 R4L654 H9X6V5
GO:0032991	macromolecular complex	CC	6.73149e-05	0.00084985	17	49	60	407	14	H9VX25 H9W8V8 C3VYP4 H9VBV6 H9WG89 O22431 A0A385JF21 H9VLB3 H9WZ62 H9WAU3 H9V2L1 H9WCE4 H9WJV1 H9WNY2	3	R4LC26 R4L654 H9X6V5
GO:0005840	ribosome	CC	4.03359e-06	0.000111107	15	49	38	407	12	H9VX25 H9W8V8 C3VYP4 H9VBV6 H9WG89 O22431 A0A385JF21 H9VLB3 H9WZ62 H9V2L1 H9WJV1 H9WNY2	3	R4LC26 R4L654 H9X6V5
GO:0043231	intracellular membrane-bounded organelle	CC	0.165336	0.451324	3	49	12	407	3	H9W5R1 H9V8G2 H9WCE4	0
GO:0005777	peroxisome	CC	0.0142337	0.0707017	2	49	2	407	2	H9W5R1 H9V8G2	0
GO:1905368	peptidase complex	CC	0.0727518	0.329012	2	49	4	407	2	H9WAU3 H9WCE4	0
GO:0005787	signal peptidase complex	CC	0.120393	0.34742	1	49	1	407	1	H9WCE4	0
GO:0005839	proteasome core complex	CC	0.226553	0.536292	1	49	2	407	1	H9WAU3	0
GO:0048046	apoplast	CC	0.120393	0.34742	1	49	1	407	0		1	H9VCM7
GO:0005618	cell wall	CC	0.226553	0.536292	1	49	2	407	0		1	H9VCM7
GO:0008152	metabolic process	BP	0.0781421	0.34742	36	49	248	407	28	A6N837 H9VX25 Q84KL6 H9W8V8 H9W7A6 C3VYP4 H9VBV6 H9VUB1 K7NND8 H9WG89 O22431 H9W5R1 A0A385JF21 H9VLB3 H9VE48 H9V8G2 H9WZ62 Q06IN7 H9WAU3 H9V2L1 H9WCE4 H9VDZ0 H9VBI7 K7NM36 H9WJS5 Q50EK4 H9WJV1 H9WNY2	8	H9WLM4 H9X9L0 R4LC26 H9WS54 H9VCM7 R4L654 H9XAU6 H9X6V5
GO:0071704	organic substance metabolic process	BP	0.0012582	0.0115525	27	49	137	407	21	A6N837 H9VX25 H9W8V8 H9W7A6 C3VYP4 H9VBV6 H9VUB1 K7NND8 H9WG89 O22431 H9W5R1 A0A385JF21 H9VLB3 H9V8G2 H9WZ62 H9WAU3 H9V2L1 H9WCE4 H9VDZ0 H9WJV1 H9WNY2	6	H9WLM4 R4LC26 H9VCM7 R4L654 H9XAU6 H9X6V5
GO:0044238	primary metabolic process	BP	0.000933102	0.00883531	26	49	128	407	20	A6N837 H9VX25 H9W8V8 H9W7A6 C3VYP4 H9VBV6 H9VUB1 K7NND8 H9WG89 O22431 H9W5R1 A0A385JF21 H9VLB3 H9V8G2 H9WZ62 H9WAU3 H9V2L1 H9WCE4 H9WJV1 H9WNY2	6	H9WLM4 R4LC26 H9VCM7 R4L654 H9XAU6 H9X6V5
GO:0009987	cellular process	BP	0.0288315	0.136499	26	49	154	407	19	A6N837 H9VX25 H9W8V8 H9W7A6 C3VYP4 H9VBV6 H9WG89 O22431 H9W5R1 A0A385JF21 H9VLB3 H9V8G2 H9WZ62 H9WAU3 H9V2L1 H9WCE4 H9VDZ0 H9WJV1 H9WNY2	7	H9WLM4 R4LC26 H9VCM7 R4L654 H9XAU6 H9WKX6 H9X6V5
GO:0044237	cellular metabolic process	BP	0.0058442	0.0431901	25	49	133	407	19	A6N837 H9VX25 H9W8V8 H9W7A6 C3VYP4 H9VBV6 H9WG89 O22431 H9W5R1 A0A385JF21 H9VLB3 H9V8G2 H9WZ62 H9WAU3 H9V2L1 H9WCE4 H9VDZ0 H9WJV1 H9WNY2	6	H9WLM4 R4LC26 H9VCM7 R4L654 H9XAU6 H9X6V5
GO:0044260	cellular macromolecule metabolic process	BP	1.93053e-06	8.26006e-05	19	49	61	407	15	H9VX25 H9W8V8 H9W7A6 C3VYP4 H9VBV6 H9WG89 O22431 A0A385JF21 H9VLB3 H9WZ62 H9WAU3 H9V2L1 H9WCE4 H9WJV1 H9WNY2	4	R4LC26 H9VCM7 R4L654 H9X6V5
GO:0009058	biosynthetic process	BP	0.00256153	0.0215596	18	49	80	407	14	H9VX25 H9W8V8 H9W7A6 C3VYP4 H9VBV6 H9WG89 O22431 A0A385JF21 H9VLB3 H9WZ62 Q06IN7 H9V2L1 H9WJV1 H9WNY2	4	H9WLM4 R4LC26 R4L654 H9X6V5
GO:0044267	cellular protein metabolic process	BP	3.36854e-05	0.000483016	17	49	58	407	14	H9VX25 H9W8V8 C3VYP4 H9VBV6 H9WG89 O22431 A0A385JF21 H9VLB3 H9WZ62 H9WAU3 H9V2L1 H9WCE4 H9WJV1 H9WNY2	3	R4LC26 R4L654 H9X6V5
GO:0034641	cellular nitrogen compound metabolic process	BP	0.000687664	0.00672136	17	49	68	407	13	H9VX25 H9W8V8 C3VYP4 H9VBV6 H9WG89 O22431 A0A385JF21 H9VLB3 H9WZ62 H9V2L1 H9WCE4 H9WJV1 H9WNY2	4	H9WLM4 R4LC26 R4L654 H9X6V5
GO:1901576	organic substance biosynthetic process	BP	0.00177071	0.0153292	17	49	72	407	13	H9VX25 H9W8V8 H9W7A6 C3VYP4 H9VBV6 H9WG89 O22431 A0A385JF21 H9VLB3 H9WZ62 H9V2L1 H9WJV1 H9WNY2	4	H9WLM4 R4LC26 R4L654 H9X6V5
GO:0044249	cellular biosynthetic process	BP	0.00271904	0.0222667	17	49	74	407	13	H9VX25 H9W8V8 H9W7A6 C3VYP4 H9VBV6 H9WG89 O22431 A0A385JF21 H9VLB3 H9WZ62 H9V2L1 H9WJV1 H9WNY2	4	H9WLM4 R4LC26 R4L654 H9X6V5
GO:1901564	organonitrogen compound metabolic process	BP	0.00333585	0.025917	17	49	75	407	13	H9VX25 H9W8V8 C3VYP4 H9VBV6 H9WG89 O22431 A0A385JF21 H9VLB3 H9WZ62 H9V2L1 H9WCE4 H9WJV1 H9WNY2	4	H9WLM4 R4LC26 R4L654 H9X6V5
GO:0006518	peptide metabolic process	BP	1.64713e-06	8.26006e-05	16	49	46	407	13	H9VX25 H9W8V8 C3VYP4 H9VBV6 H9WG89 O22431 A0A385JF21 H9VLB3 H9WZ62 H9V2L1 H9WCE4 H9WJV1 H9WNY2	3	R4LC26 R4L654 H9X6V5
GO:0010467	gene expression	BP	1.64713e-06	8.26006e-05	16	49	46	407	13	H9VX25 H9W8V8 C3VYP4 H9VBV6 H9WG89 O22431 A0A385JF21 H9VLB3 H9WZ62 H9V2L1 H9WCE4 H9WJV1 H9WNY2	3	R4LC26 R4L654 H9X6V5
GO:0034645	cellular macromolecule biosynthetic process	BP	2.72609e-06	8.26006e-05	16	49	47	407	13	H9VX25 H9W8V8 H9W7A6 C3VYP4 H9VBV6 H9WG89 O22431 A0A385JF21 H9VLB3 H9WZ62 H9V2L1 H9WJV1 H9WNY2	3	R4LC26 R4L654 H9X6V5
GO:0044271	cellular nitrogen compound biosynthetic process	BP	0.000107657	0.0013048	16	49	56	407	12	H9VX25 H9W8V8 C3VYP4 H9VBV6 H9WG89 O22431 A0A385JF21 H9VLB3 H9WZ62 H9V2L1 H9WJV1 H9WNY2	4	H9WLM4 R4LC26 R4L654 H9X6V5
GO:1901566	organonitrogen compound biosynthetic process	BP	0.000500693	0.005057	16	49	61	407	12	H9VX25 H9W8V8 C3VYP4 H9VBV6 H9WG89 O22431 A0A385JF21 H9VLB3 H9WZ62 H9V2L1 H9WJV1 H9WNY2	4	H9WLM4 R4LC26 R4L654 H9X6V5
GO:0006412	translation	BP	1.0265e-05	0.000155514	15	49	45	407	12	H9VX25 H9W8V8 C3VYP4 H9VBV6 H9WG89 O22431 A0A385JF21 H9VLB3 H9WZ62 H9V2L1 H9WJV1 H9WNY2	3	R4LC26 R4L654 H9X6V5
GO:0005975	carbohydrate metabolic process	BP	0.361162	0.715242	5	49	28	407	4	A6N837 H9W7A6 H9VUB1 K7NND8	1	H9VCM7
GO:0044248	cellular catabolic process	BP	0.0253058	0.121709	3	49	6	407	3	H9W5R1 H9V8G2 H9WAU3	0
GO:1901575	organic substance catabolic process	BP	0.107075	0.34742	3	49	10	407	3	H9W5R1 H9V8G2 H9WAU3	0
GO:0019752	carboxylic acid metabolic process	BP	0.423715	0.787641	3	49	16	407	3	H9W5R1 H9V8G2 H9VDZ0	0
GO:0030258	lipid modification	BP	0.00165181	0.0147205	3	49	3	407	2	H9W5R1 H9V8G2	1	H9XAU6
GO:0044262	cellular carbohydrate metabolic process	BP	0.0405541	0.18618	3	49	7	407	2	A6N837 H9W7A6	1	H9VCM7
GO:0006635	fatty acid beta-oxidation	BP	0.0142337	0.0707017	2	49	2	407	2	H9W5R1 H9V8G2	0
GO:0044723	single-organism carbohydrate metabolic process	BP	0.343645	0.689565	2	49	10	407	2	A6N837 H9W7A6	0
GO:0006508	proteolysis	BP	0.629319	0.948674	2	49	11	407	2	H9WAU3 H9WCE4	0
GO:0006073	cellular glucan metabolic process	BP	0.0142337	0.0707017	2	49	2	407	1	H9W7A6	1	H9VCM7
GO:0030244	cellulose biosynthetic process	BP	0.120393	0.34742	1	49	1	407	1	H9W7A6	0
GO:0006465	signal peptide processing	BP	0.120393	0.34742	1	49	1	407	1	H9WCE4	0
GO:0051603	proteolysis involved in cellular protein catabolic process	BP	0.226553	0.536292	1	49	2	407	1	H9WAU3	0
GO:0005985	sucrose metabolic process	BP	0.32013	0.674042	1	49	3	407	1	A6N837	0
GO:0046854	phosphatidylinositol phosphorylation	BP	0.120393	0.34742	1	49	1	407	0		1	H9XAU6
GO:0007205	protein kinase C-activating G-protein coupled receptor signaling pathway	BP	0.120393	0.34742	1	49	1	407	0		1	H9WKX6

## Sheet: NI_D.vs.NI_W.GO_Enrich.updown
GO_ID	GO_Term	GO_Class	Pvalue	AdjustedPv	x	n	y	N	Up	Up_Prot_names	Down	Down_Prot_names
GO:0003735	structural constituent of ribosome	MF	0.0703099	0.360283	9	50	40	407	6	H9VPZ0 H9VBV6 H9V5C5 H9WG89 A0A385JF21 H9WZ62	3	R4LC26 C3VXI1 R4L654
GO:0003676	nucleic acid binding	MF	0.259388	0.440245	6	50	32	407	2	K7NML8 O22430	4	R4LAN1 H9WH81 H9VKS9 H9WTS5
GO:0008199	ferric iron binding	MF	0.0148267	0.130617	2	50	2	407	2	O22601 Q06ZR9	0
GO:0016209	antioxidant activity	MF	0.0859291	0.366569	3	50	9	407	1	H9VBI7	2	H9XAC0 H9WR60
GO:0003723	RNA binding	MF	0.395127	0.58693	3	50	14	407	1	K7NML8	2	H9VKS9 H9WTS5
GO:0003677	DNA binding	MF	0.632319	0.790399	2	50	11	407	1	O22430	1	R4LAN1
GO:0003924	GTPase activity	MF	0.325827	0.528755	1	50	3	407	1	H9WJB3	0
GO:0003743	translation initiation factor activity	MF	0.116096	0.366569	2	50	5	407	0		2	H9VKS9 H9WTS5
GO:0004601	peroxidase activity	MF	0.256393	0.439192	2	50	8	407	0		2	H9XAC0 H9WR60
GO:0004568	chitinase activity	MF	0.12285	0.366569	1	50	1	407	0		1	A0A3G6JCI1
GO:0016762	xyloglucan:xyloglucosyl transferase activity	MF	0.12285	0.366569	1	50	1	407	0		1	H9VCM7
GO:0046983	protein dimerization activity	MF	0.230874	0.40294	1	50	2	407	0		1	R4LAN1
GO:0003899	DNA-directed RNA polymerase activity	MF	0.409265	0.58693	1	50	4	407	0		1	R4LAN1
GO:0051082	unfolded protein binding	MF	1	1	1	50	8	407	0		1	H9W129
GO:0030170	pyridoxal phosphate binding	MF	1	1	1	50	8	407	0		1	H9X056
GO:0044464	cell part	CC	0.162937	0.40294	14	50	80	407	7	H9VPZ0 H9VBV6 H9V5C5 H9WG89 A0A385JF21 H9WZ62 H9W1F4	7	R4LC26 H9VKS9 C3VXI1 H9WTS5 A0A385JEN6 H9VCM7 R4L654
GO:0044424	intracellular part	CC	0.132807	0.378223	13	50	71	407	7	H9VPZ0 H9VBV6 H9V5C5 H9WG89 A0A385JF21 H9WZ62 H9W1F4	6	R4LC26 H9VKS9 C3VXI1 H9WTS5 A0A385JEN6 R4L654
GO:0043229	intracellular organelle	CC	0.0534297	0.29953	11	50	51	407	7	H9VPZ0 H9VBV6 H9V5C5 H9WG89 A0A385JF21 H9WZ62 H9W1F4	4	R4LC26 C3VXI1 A0A385JEN6 R4L654
GO:0043232	intracellular non-membrane-bounded organelle	CC	0.0189504	0.145171	10	50	40	407	7	H9VPZ0 H9VBV6 H9V5C5 H9WG89 A0A385JF21 H9WZ62 H9W1F4	3	R4LC26 C3VXI1 R4L654
GO:0044444	cytoplasmic part	CC	0.0137234	0.130617	12	50	50	407	6	H9VPZ0 H9VBV6 H9V5C5 H9WG89 A0A385JF21 H9WZ62	6	R4LC26 H9VKS9 C3VXI1 H9WTS5 A0A385JEN6 R4L654
GO:0032991	macromolecular complex	CC	0.182626	0.40294	11	50	60	407	6	H9VPZ0 H9VBV6 H9V5C5 H9WG89 A0A385JF21 H9WZ62	5	R4LC26 H9VKS9 C3VXI1 H9WTS5 R4L654
GO:0005840	ribosome	CC	0.0354708	0.23436	9	50	38	407	6	H9VPZ0 H9VBV6 H9V5C5 H9WG89 A0A385JF21 H9WZ62	3	R4LC26 C3VXI1 R4L654
GO:0016021	integral component of membrane	CC	0.271933	0.449175	4	50	19	407	2	H9WW19 H9W1F4	2	A0A385JEN6 H9X360
GO:0012511	monolayer-surrounded lipid storage body	CC	0.12285	0.366569	1	50	1	407	1	H9W1F4	0
GO:0005852	eukaryotic translation initiation factor 3 complex	CC	0.0409657	0.244473	2	50	3	407	0		2	H9VKS9 H9WTS5
GO:0048046	apoplast	CC	0.12285	0.366569	1	50	1	407	0		1	H9VCM7
GO:0005739	mitochondrion	CC	0.230874	0.40294	1	50	2	407	0		1	A0A385JEN6
GO:0005618	cell wall	CC	0.230874	0.40294	1	50	2	407	0		1	H9VCM7
GO:0071704	organic substance metabolic process	BP	1	1	17	50	137	407	6	H9VPZ0 H9VBV6 H9V5C5 H9WG89 A0A385JF21 H9WZ62	11	R4LC26 H9WJ41 K7NND8 A0A3G6J9T6 C3VXI1 H9V846 A0A3G6JCI1 H9VCM7 R4L654 H9XB10 K7NLQ9
GO:0044238	primary metabolic process	BP	1	1	16	50	128	407	6	H9VPZ0 H9VBV6 H9V5C5 H9WG89 A0A385JF21 H9WZ62	10	R4LC26 H9WJ41 K7NND8 A0A3G6J9T6 C3VXI1 H9V846 H9VCM7 R4L654 H9XB10 K7NLQ9
GO:0044260	cellular macromolecule metabolic process	BP	0.203486	0.40294	11	50	61	407	6	H9VPZ0 H9VBV6 H9V5C5 H9WG89 A0A385JF21 H9WZ62	5	R4LC26 C3VXI1 A0A3G6JCI1 H9VCM7 R4L654
GO:1901564	organonitrogen compound metabolic process	BP	0.911234	1	10	50	75	407	6	H9VPZ0 H9VBV6 H9V5C5 H9WG89 A0A385JF21 H9WZ62	4	R4LC26 C3VXI1 A0A3G6JCI1 R4L654
GO:0009058	biosynthetic process	BP	1	1	10	50	80	407	6	H9VPZ0 H9VBV6 H9V5C5 H9WG89 A0A385JF21 H9WZ62	4	R4LC26 C3VXI1 H9X056 R4L654
GO:0006412	translation	BP	0.152446	0.40294	9	50	45	407	6	H9VPZ0 H9VBV6 H9V5C5 H9WG89 A0A385JF21 H9WZ62	3	R4LC26 C3VXI1 R4L654
GO:0006950	response to stress	BP	0.00137762	0.130617	9	50	25	407	2	Q41096 H9WFS7	7	Q41095 H9WKD5 A0A2D1UKD2 H9W129 H9XAC0 H9WR60 H9V9A5
GO:0006879	cellular iron ion homeostasis	BP	0.0148267	0.130617	2	50	2	407	2	O22601 Q06ZR9	0
GO:0006952	defense response	BP	0.0148267	0.130617	2	50	2	407	1	H9WFS7	1	H9WKD5
GO:0009607	response to biotic stimulus	BP	0.0148267	0.130617	2	50	2	407	1	H9WFS7	1	H9WKD5
GO:0005975	carbohydrate metabolic process	BP	0.0646171	0.351593	7	50	28	407	0		7	H9WJ41 K7NND8 A0A3G6J9T6 H9V846 H9VCM7 H9XB10 K7NLQ9
GO:0006979	response to oxidative stress	BP	0.207949	0.40294	2	50	7	407	0		2	H9XAC0 H9WR60
GO:0006032	chitin catabolic process	BP	0.12285	0.366569	1	50	1	407	0		1	A0A3G6JCI1
GO:0016998	cell wall macromolecule catabolic process	BP	0.12285	0.366569	1	50	1	407	0		1	A0A3G6JCI1
GO:0009415	response to water	BP	0.230874	0.40294	1	50	2	407	0		1	A0A2D1UKD2
GO:0006073	cellular glucan metabolic process	BP	0.230874	0.40294	1	50	2	407	0		1	H9VCM7

## Sheet: I_D.vs.I_W.GO_Enrich.updown
GO_ID	GO_Term	GO_Class	Pvalue	AdjustedPv	x	n	y	N	Up	Up_Prot_names	Down	Down_Prot_names
GO:0003735	structural constituent of ribosome	MF	0.764783	0.993303	4	35	40	407	2	H9VPZ0 C3VXI1	2	H9V2L1 H9WNY2
GO:0016491	oxidoreductase activity	MF	0.58677	0.846725	5	35	48	407	1	H9W5R1	4	D4N2S2 H9V1Z9 H9WR60 H9X3Q6
GO:0016787	hydrolase activity	MF	0.740699	0.989622	3	35	31	407	1	H9VXU2	2	H9WAU3 H9WCE4
GO:0048037	cofactor binding	MF	0.68627	0.936084	2	35	20	407	1	H9X056	1	H9V1Z9
GO:0019211	phosphatase activator activity	MF	0.0859951	0.671514	1	35	1	407	1	H9X0G1	0
GO:0004143	diacylglycerol kinase activity	MF	0.0859951	0.671514	1	35	1	407	1	H9WKX6	0
GO:0008661	1-deoxy-D-xylulose-5-phosphate synthase activity	MF	0.164789	0.671514	1	35	2	407	1	C6ZG55	0
GO:0008199	ferric iron binding	MF	0.164789	0.671514	1	35	2	407	1	Q06ZR9	0
GO:0003997	acyl-CoA oxidase activity	MF	0.164789	0.671514	1	35	2	407	1	H9W5R1	0
GO:0030170	pyridoxal phosphate binding	MF	0.516117	0.846725	1	35	8	407	1	H9X056	0
GO:0005509	calcium ion binding	MF	0.597383	0.846725	1	35	10	407	1	O22429	0
GO:0003677	DNA binding	MF	1	1	1	35	11	407	1	O22430	0
GO:0022857	transmembrane transporter activity	MF	0.24243	0.705645	2	35	11	407	0		2	H9WLL7 H9X360
GO:0008233	peptidase activity	MF	0.24243	0.705645	2	35	11	407	0		2	H9WAU3 H9WCE4
GO:0010181	FMN binding	MF	0.0859951	0.671514	1	35	1	407	0		1	H9V1Z9
GO:0016762	xyloglucan:xyloglucosyl transferase activity	MF	0.0859951	0.671514	1	35	1	407	0		1	H9VCM7
GO:0004298	threonine-type endopeptidase activity	MF	0.164789	0.671514	1	35	2	407	0		1	H9WAU3
GO:0010333	terpene synthase activity	MF	0.303072	0.754209	1	35	4	407	0		1	Q84KL6
GO:0004616	phosphogluconate dehydrogenase (decarboxylating) activity	MF	0.303072	0.754209	1	35	4	407	0		1	H9X3Q6
GO:0015078	hydrogen ion transmembrane transporter activity	MF	0.469717	0.846725	1	35	7	407	0		1	H9WLL7
GO:0000287	magnesium ion binding	MF	0.516117	0.846725	1	35	8	407	0		1	Q84KL6
GO:0004601	peroxidase activity	MF	0.516117	0.846725	1	35	8	407	0		1	H9WR60
GO:0044464	cell part	CC	0.470958	0.846725	9	35	80	407	3	H9VPZ0 H9W5R1 C3VXI1	6	A0A385JEN6 H9VCM7 H9WAU3 H9V2L1 H9WCE4 H9WNY2
GO:0044424	intracellular part	CC	0.515938	0.846725	8	35	71	407	3	H9VPZ0 H9W5R1 C3VXI1	5	A0A385JEN6 H9WAU3 H9V2L1 H9WCE4 H9WNY2
GO:0044444	cytoplasmic part	CC	0.173226	0.67999	7	35	50	407	3	H9VPZ0 H9W5R1 C3VXI1	4	A0A385JEN6 H9V2L1 H9WCE4 H9WNY2
GO:0043229	intracellular organelle	CC	0.179384	0.67999	7	35	51	407	3	H9VPZ0 H9W5R1 C3VXI1	4	A0A385JEN6 H9V2L1 H9WCE4 H9WNY2
GO:0032991	macromolecular complex	CC	0.86524	1	6	35	60	407	2	H9VPZ0 C3VXI1	4	H9WAU3 H9V2L1 H9WCE4 H9WNY2
GO:0005840	ribosome	CC	0.554177	0.846725	4	35	38	407	2	H9VPZ0 C3VXI1	2	H9V2L1 H9WNY2
GO:0016020	membrane	CC	0.772334	0.99913	4	35	42	407	1	H9VNE7	3	A0A385JEN6 H9X360 H9WCE4
GO:0043231	intracellular membrane-bounded organelle	CC	0.0748139	0.671514	3	35	12	407	1	H9W5R1	2	A0A385JEN6 H9WCE4
GO:0005777	peroxisome	CC	0.164789	0.671514	1	35	2	407	1	H9W5R1	0
GO:0016021	integral component of membrane	CC	0.217856	0.705645	3	35	19	407	0		3	A0A385JEN6 H9X360 H9WCE4
GO:1905368	peptidase complex	CC	0.0386544	0.671514	2	35	4	407	0		2	H9WAU3 H9WCE4
GO:0048046	apoplast	CC	0.0859951	0.671514	1	35	1	407	0		1	H9VCM7
GO:0005787	signal peptidase complex	CC	0.0859951	0.671514	1	35	1	407	0		1	H9WCE4
GO:0005739	mitochondrion	CC	0.164789	0.671514	1	35	2	407	0		1	A0A385JEN6
GO:0005618	cell wall	CC	0.164789	0.671514	1	35	2	407	0		1	H9VCM7
GO:0005839	proteasome core complex	CC	0.164789	0.671514	1	35	2	407	0		1	H9WAU3
GO:0044699	single-organism process	BP	1	1	11	35	127	407	5	C6ZG55 Q06ZR9 H9W5R1 H9WKX6 H9W1J3	6	A0A3G6JDJ9 D4N2S2 H9WLL7 H9V1Z9 H9WR60 H9X3Q6
GO:0044238	primary metabolic process	BP	0.342542	0.790222	14	35	128	407	4	C6ZG55 H9VPZ0 H9W5R1 C3VXI1	10	H9WLL7 K7NND8 H9VCM7 H9WAU3 H9V2L1 H9WCE4 H9X3Q6 H9XB10 H9V1W1 H9WNY2
GO:0071704	organic substance metabolic process	BP	0.520199	0.846725	14	35	137	407	4	C6ZG55 H9VPZ0 H9W5R1 C3VXI1	10	H9WLL7 K7NND8 H9VCM7 H9WAU3 H9V2L1 H9WCE4 H9X3Q6 H9XB10 H9V1W1 H9WNY2
GO:0009058	biosynthetic process	BP	1	1	7	35	80	407	4	C6ZG55 H9VPZ0 C3VXI1 H9X056	3	H9WLL7 H9V2L1 H9WNY2
GO:0044763	single-organism cellular process	BP	1	1	6	35	67	407	4	C6ZG55 Q06ZR9 H9W5R1 H9WKX6	2	H9WLL7 H9X3Q6
GO:0050896	response to stimulus	BP	0.163169	0.671514	5	35	30	407	4	O24314 Q41096 A0A023W8I6 H9WKX6	1	H9WR60
GO:0006950	response to stress	BP	0.255518	0.737157	4	35	25	407	3	O24314 Q41096 A0A023W8I6	1	H9WR60
GO:0044260	cellular macromolecule metabolic process	BP	0.534418	0.846725	7	35	61	407	2	H9VPZ0 C3VXI1	5	H9VCM7 H9WAU3 H9V2L1 H9WCE4 H9WNY2
GO:0034641	cellular nitrogen compound metabolic process	BP	0.75719	0.993303	7	35	68	407	2	H9VPZ0 C3VXI1	5	H9WLL7 H9V2L1 H9WCE4 H9X3Q6 H9WNY2
GO:0055114	oxidation-reduction process	BP	0.981675	1	7	35	75	407	2	H9W5R1 H9W1J3	5	A0A3G6JDJ9 D4N2S2 H9V1Z9 H9WR60 H9X3Q6
GO:1901564	organonitrogen compound metabolic process	BP	0.981675	1	7	35	75	407	2	H9VPZ0 C3VXI1	5	H9WLL7 H9V2L1 H9WCE4 H9X3Q6 H9WNY2
GO:0044267	cellular protein metabolic process	BP	0.613049	0.865169	6	35	58	407	2	H9VPZ0 C3VXI1	4	H9WAU3 H9V2L1 H9WCE4 H9WNY2
GO:0006518	peptide metabolic process	BP	0.574706	0.846725	5	35	46	407	2	H9VPZ0 C3VXI1	3	H9V2L1 H9WCE4 H9WNY2
GO:0010467	gene expression	BP	0.574706	0.846725	5	35	46	407	2	H9VPZ0 C3VXI1	3	H9V2L1 H9WCE4 H9WNY2
GO:0044271	cellular nitrogen compound biosynthetic process	BP	1	1	5	35	56	407	2	H9VPZ0 C3VXI1	3	H9WLL7 H9V2L1 H9WNY2
GO:0006412	translation	BP	1	1	4	35	45	407	2	H9VPZ0 C3VXI1	2	H9V2L1 H9WNY2
GO:0044255	cellular lipid metabolic process	BP	0.24243	0.705645	2	35	11	407	2	C6ZG55 H9W5R1	0
GO:0065007	biological regulation	BP	0.275954	0.754209	2	35	12	407	2	Q06ZR9 H9WKX6	0
GO:0006810	transport	BP	0.449079	0.846725	3	35	24	407	1	H9VNE7	2	H9WLL7 H9X360
GO:0044248	cellular catabolic process	BP	0.0865587	0.671514	2	35	6	407	1	H9W5R1	1	H9WAU3
GO:1901575	organic substance catabolic process	BP	0.209184	0.705645	2	35	10	407	1	H9W5R1	1	H9WAU3
GO:0007205	protein kinase C-activating G-protein coupled receptor signaling pathway	BP	0.0859951	0.671514	1	35	1	407	1	H9WKX6	0
GO:0016114	terpenoid biosynthetic process	BP	0.164789	0.671514	1	35	2	407	1	C6ZG55	0
GO:0006879	cellular iron ion homeostasis	BP	0.164789	0.671514	1	35	2	407	1	Q06ZR9	0
GO:0006635	fatty acid beta-oxidation	BP	0.164789	0.671514	1	35	2	407	1	H9W5R1	0
GO:0009415	response to water	BP	0.164789	0.671514	1	35	2	407	1	A0A023W8I6	0
GO:0015031	protein transport	BP	0.303072	0.754209	1	35	4	407	1	H9VNE7	0
GO:0005975	carbohydrate metabolic process	BP	0.285259	0.754209	4	35	28	407	0		4	K7NND8 H9VCM7 H9XB10 H9V1W1
GO:0006508	proteolysis	BP	0.24243	0.705645	2	35	11	407	0		2	H9WAU3 H9WCE4
GO:0055085	transmembrane transport	BP	0.309469	0.764295	2	35	13	407	0		2	H9WLL7 H9X360
GO:0009117	nucleotide metabolic process	BP	0.649136	0.904352	2	35	17	407	0		2	H9WLL7 H9X3Q6
GO:0019693	ribose phosphate metabolic process	BP	0.649136	0.904352	2	35	17	407	0		2	H9WLL7 H9X3Q6
GO:0006465	signal peptide processing	BP	0.0859951	0.671514	1	35	1	407	0		1	H9WCE4
GO:0006073	cellular glucan metabolic process	BP	0.164789	0.671514	1	35	2	407	0		1	H9VCM7
GO:0051603	proteolysis involved in cellular protein catabolic process	BP	0.164789	0.671514	1	35	2	407	0		1	H9WAU3
GO:0006098	pentose-phosphate shunt	BP	0.236967	0.705645	1	35	3	407	0		1	H9X3Q6
GO:0006979	response to oxidative stress	BP	0.469717	0.846725	1	35	7	407	0		1	H9WR60
GO:0015986	ATP synthesis coupled proton transport	BP	0.558563	0.846725	1	35	9	407	0		1	H9WLL7

## Sheet: I_D.vs.NI_D.GO_Enrich.updown
GO_ID	GO_Term	GO_Class	Pvalue	AdjustedPv	x	n	y	N	Up	Up_Prot_names	Down	Down_Prot_names
GO:0016491	oxidoreductase activity	MF	0.780681	0.88689	4	32	48	407	3	H9W5R1 H9XAC0 H9WR60	1	H9WGR4
GO:0020037	heme binding	MF	0.201343	0.432976	3	32	20	407	2	H9XAC0 H9WR60	1	H9WGR4
GO:0004601	peroxidase activity	MF	0.0189039	0.346087	3	32	8	407	2	H9XAC0 H9WR60	1	H9WGR4
GO:0005509	calcium ion binding	MF	0.181448	0.415236	2	32	10	407	2	H9WHH5 O22429	0
GO:0005215	transporter activity	MF	0.104979	0.381853	3	32	15	407	1	R4L645	2	H9WLL7 H9WDG4
GO:0003723	RNA binding	MF	0.302715	0.47089	2	32	14	407	1	H9WTS5	1	K7NML8
GO:0015078	hydrogen ion transmembrane transporter activity	MF	0.0981119	0.381853	2	32	7	407	1	R4L645	1	H9WLL7
GO:0030170	pyridoxal phosphate binding	MF	0.483688	0.701938	1	32	8	407	1	H9X056	0
GO:0003743	translation initiation factor activity	MF	0.337377	0.5082	1	32	5	407	1	H9WTS5	0
GO:0045735	nutrient reservoir activity	MF	0.218307	0.432976	1	32	3	407	1	H9WN69	0
GO:0008661	1-deoxy-D-xylulose-5-phosphate synthase activity	MF	0.151245	0.381853	1	32	2	407	1	C6ZG55	0
GO:0008199	ferric iron binding	MF	0.151245	0.381853	1	32	2	407	1	Q06ZR9	0
GO:0003997	acyl-CoA oxidase activity	MF	0.151245	0.381853	1	32	2	407	1	H9W5R1	0
GO:0044444	cytoplasmic part	CC	1	1	4	32	50	407	4	H9VX25 H9W5R1 C3VXI1 H9WTS5	0
GO:0005852	eukaryotic translation initiation factor 3 complex	CC	0.218307	0.432976	1	32	3	407	1	H9WTS5	0
GO:0005777	peroxisome	CC	0.151245	0.381853	1	32	2	407	1	H9W5R1	0
GO:0006950	response to stress	BP	3.13e-06	0.000743985	10	32	25	407	9	Q41087 Q41095 Q41096 A0A023W8D4 A0A2D1UKD2 H9XAC0 A0A023W8I6 H9WR60 H9V9A5	1	H9WGR4
GO:0044699	single-organism process	BP	1	1	10	32	127	407	8	A0A482P6Z9 C6ZG55 R4L645 Q06ZR9 H9W5R1 H9XAC0 H9WR60 H9W1J3	2	H9WLL7 H9WGR4
GO:0009058	biosynthetic process	BP	0.922445	1	7	32	80	407	6	H9VX25 A0A482P6Z9 C6ZG55 R4L645 C3VXI1 H9X056	1	H9WLL7
GO:0044249	cellular biosynthetic process	BP	1	1	6	32	74	407	5	H9VX25 A0A482P6Z9 C6ZG55 R4L645 C3VXI1	1	H9WLL7
GO:1901576	organic substance biosynthetic process	BP	1	1	6	32	72	407	5	H9VX25 A0A482P6Z9 C6ZG55 R4L645 C3VXI1	1	H9WLL7
GO:0044763	single-organism cellular process	BP	0.908201	1	6	32	67	407	5	A0A482P6Z9 C6ZG55 R4L645 Q06ZR9 H9W5R1	1	H9WLL7
GO:0044711	single-organism biosynthetic process	BP	0.122634	0.381853	4	32	25	407	3	A0A482P6Z9 C6ZG55 R4L645	1	H9WLL7
GO:0044255	cellular lipid metabolic process	BP	0.0472776	0.381853	3	32	11	407	3	A0A482P6Z9 C6ZG55 H9W5R1	0
GO:0006810	transport	BP	0.0314833	0.35222	5	32	24	407	2	R4L645 H9VNE7	3	H9WLL7 H9WDG4 H9WD94
GO:0044281	small molecule metabolic process	BP	0.75439	0.882251	3	32	36	407	2	R4L645 H9W5R1	1	H9WLL7
GO:0006979	response to oxidative stress	BP	0.0124816	0.297063	3	32	7	407	2	H9XAC0 H9WR60	1	H9WGR4
GO:0008299	isoprenoid biosynthetic process	BP	0.0516093	0.381853	2	32	5	407	2	A0A482P6Z9 C6ZG55	0
GO:0009415	response to water	BP	0.00600332	0.158754	2	32	2	407	2	A0A2D1UKD2 A0A023W8I6	0
GO:0015979	photosynthesis	BP	0.643516	0.823423	2	32	18	407	1	H9VCA1	1	H9VCA2
GO:0015986	ATP synthesis coupled proton transport	BP	0.15242	0.381853	2	32	9	407	1	R4L645	1	H9WLL7
GO:0015031	protein transport	BP	0.0325581	0.35222	2	32	4	407	1	H9VNE7	1	H9WD94
GO:0016114	terpenoid biosynthetic process	BP	0.151245	0.381853	1	32	2	407	1	C6ZG55	0
GO:0006879	cellular iron ion homeostasis	BP	0.151245	0.381853	1	32	2	407	1	Q06ZR9	0
GO:0006635	fatty acid beta-oxidation	BP	0.151245	0.381853	1	32	2	407	1	H9W5R1	0
GO:0006886	intracellular protein transport	BP	0.218307	0.432976	1	32	3	407	0		1	H9WD94
