# Supplementary material for: Colonization of root endophytic fungus Serendipita indica improves drought tolerance of Pinus taeda seedlings by regulating metabolome and proteome
Source: Front Microbiol. 2024 Mar 15;15:1294833. doi: 10.3389/fmicb.2024.1294833 (PMC10978793; doi:10.3389/fmicb.2024.1294833)
Supplement: Supplementary file 1 [file Data_Sheet_1.zip › 1294833_Sun/1294833_Sun_Table-12.XLS]

## Sheet: I_W.vs.NI_W.KEGG_Enrich
MapID	MapTitle	Pvalue	AdjustedPv	x	y	n	N	EnrichDirect	ProtIDs	Description
map03010	Ribosome	2.50378e-05	0.00102655	15	45	50	397	Over	H9VX25 H9W8V8 R4LC26 C3VYP4 H9VBV6 H9WG89 O22431 H9VLB3 H9WZ62 R4L654 H9V2L1 H9X6V5 H9WJV1 H9WNY2 H9VYE8	Uncharacterized protein (Fragment),Uncharacterized protein (Fragment),50S ribosomal protein L16, chloroplastic,30S ribosomal protein S8, chloroplastic,Uncharacterized protein (Fragment),Uncharacterized protein (Fragment),60S ribosomal protein L10,Ribosomal_L2 domain-containing protein (Fragment),Ribosomal_L16 domain-containing protein (Fragment),30S ribosomal protein S18, chloroplastic,Uncharacte…
map00071	Fatty acid degradation	0.00689732	0.0942633	3	4	50	397	Over	H9W1P0 H9W5R1 H9V8G2	Uncharacterized protein (Fragment),ACOX domain-containing protein (Fragment),ACOX domain-containing protein (Fragment)
map01040	Biosynthesis of unsaturated fatty acids	0.0155841	0.159737	2	2	50	397	Over	H9W5R1 H9V8G2	ACOX domain-containing protein (Fragment),ACOX domain-containing protein (Fragment)
map01212	Fatty acid metabolism	0.0429646	0.311501	2	3	50	397	Over	H9W5R1 H9V8G2	ACOX domain-containing protein (Fragment),ACOX domain-containing protein (Fragment)
map04141	Protein processing in endoplasmic reticulum	0.0455855	0.311501	8	32	50	397	Over	H9VUB1 H9WY59 H9V4J8 H9VFX4 H9X1G6 H9X3A2 H9VZM7 H9WFN5	Uncharacterized protein (Fragment),UN_NPL4 domain-containing protein (Fragment),SHSP domain-containing protein (Fragment),SHSP domain-containing protein (Fragment),SHSP domain-containing protein (Fragment),Uncharacterized protein (Fragment),SHSP domain-containing protein (Fragment),SHSP domain-containing protein (Fragment)
map00480	Glutathione metabolism	0.101842	0.573748	6	24	50	397	Over	K7NNM7 K7NI20 H9V5W8 H9VI35 H9V5X1 K7NJ14	Uncharacterized protein (Fragment),GST C-terminal domain-containing protein (Fragment),Uncharacterized protein (Fragment),GST C-terminal domain-containing protein (Fragment),Uncharacterized protein (Fragment),GST C-terminal domain-containing protein (Fragment)
map00970	Aminoacyl-tRNA biosynthesis	0.121248	0.573748	2	5	50	397	Over	H9WMG6 H9VK00	Uncharacterized protein (Fragment),DHHA1 domain-containing protein (Fragment)
map00902	Monoterpenoid biosynthesis	0.125945	0.573748	1	1	50	397	Over	H9XB69	Uncharacterized protein (Fragment)
map00592	alpha-Linolenic acid metabolism	0.216305	0.605532	2	7	50	397	Over	H9W5R1 H9V8G2	ACOX domain-containing protein (Fragment),ACOX domain-containing protein (Fragment)
map00430	Taurine and hypotaurine metabolism	0.236305	0.605532	1	2	50	397	Over	H9VDZ0	Glutamate decarboxylase (Fragment)
map00650	Butanoate metabolism	0.236305	0.605532	1	2	50	397	Over	H9VDZ0	Glutamate decarboxylase (Fragment)
map00920	Sulfur metabolism	0.236305	0.605532	1	2	50	397	Over	H9XAU6	Uncharacterized protein (Fragment)
map00410	beta-Alanine metabolism	0.332975	0.724954	1	3	50	397	Over	H9VDZ0	Glutamate decarboxylase (Fragment)
map00510	N-Glycan biosynthesis	0.332975	0.724954	1	3	50	397	Over	H9VUB1	Uncharacterized protein (Fragment)
map04146	Peroxisome	0.3654	0.74907	2	10	50	397	Over	H9W5R1 H9V8G2	ACOX domain-containing protein (Fragment),ACOX domain-containing protein (Fragment)
map04070	Phosphatidylinositol signaling system	0.417623	0.7754	1	4	50	397	Over	H9WKX6	DAGKa domain-containing protein (Fragment)
map00350	Tyrosine metabolism	0.491717	0.7754	1	5	50	397	Over	H9W1P0	Uncharacterized protein (Fragment)
map00561	Glycerolipid metabolism	0.491717	0.7754	1	5	50	397	Over	H9WKX6	DAGKa domain-containing protein (Fragment)
map00730	Thiamine metabolism	0.491717	0.7754	1	5	50	397	Over	H9VR01	Uncharacterized protein (Fragment)
map00564	Glycerophospholipid metabolism	0.556549	0.786845	1	6	50	397	Over	H9WKX6	DAGKa domain-containing protein (Fragment)
map03060	Protein export	0.556549	0.786845	1	6	50	397	Over	H9WCE4	Uncharacterized protein (Fragment)
map00270	Cysteine and methionine metabolism	0.672436	0.885495	2	13	50	397	Over	H9VVI9 H9VE48	Uncharacterized protein (Fragment),Ldh_1_C domain-containing protein (Fragment)
map00030	Pentose phosphate pathway	0.692253	0.885495	2	14	50	397	Over	H9V5W8 H9V5X1	Uncharacterized protein (Fragment),Uncharacterized protein (Fragment)
map00860	Porphyrin and chlorophyll metabolism	1	1	1	7	50	397	Over	O22599	NADPH-protochlorophyllide oxidoreductase (Fragment)
map03050	Proteasome	1	1	1	7	50	397	Over	H9WAU3	Uncharacterized protein (Fragment)

## Sheet: NI_D.vs.NI_W.KEGG_Enrich
MapID	MapTitle	Pvalue	AdjustedPv	x	y	n	N	EnrichDirect	ProtIDs	Description
map03010	Ribosome	0.0312185	0.666195	9	45	40	397	Over	R4LC26 H9VPZ0 H9VBV6 H9V5C5 H9WG89 C3VXI1 H9V4M9 H9WZ62 R4L654	50S ribosomal protein L16, chloroplastic,Ribosomal_S5_C domain-containing protein (Fragment),Uncharacterized protein (Fragment),Uncharacterized protein (Fragment),Uncharacterized protein (Fragment),50S ribosomal protein L22, chloroplastic,Uncharacterized protein (Fragment),Ribosomal_L16 domain-containing protein (Fragment),30S ribosomal protein S18, chloroplastic
map00940	Phenylpropanoid biosynthesis	0.0324361	0.666195	5	19	40	397	Over	H9VFU4 H9VCR5 H9XAC0 H9WR60 H9XB10	PEROXIDASE_4 domain-containing protein (Fragment),Uncharacterized protein (Fragment),Peroxidase (Fragment),Peroxidase (Fragment),Glyco_hydro_3_C domain-containing protein (Fragment)
map03013	RNA transport	0.0884343	0.666195	3	11	40	397	Over	H9WH81 H9VKS9 H9WTS5	RRM domain-containing protein (Fragment),Eukaryotic translation initiation factor 3 30 kDa subunit (Fragment),Uncharacterized protein (Fragment)
map00902	Monoterpenoid biosynthesis	0.100756	0.666195	1	1	40	397	Over	H9XB69	Uncharacterized protein (Fragment)
map01210	2-Oxocarboxylic acid metabolism	0.1145	0.666195	2	6	40	397	Over	H9VVX5 H9X056	Uncharacterized protein (Fragment),Aspartate transaminase (Fragment)
map00270	Cysteine and methionine metabolism	0.133061	0.666195	3	13	40	397	Over	H9VV91 H9VE48 H9X056	Ldh_1_N domain-containing protein (Fragment),Ldh_1_C domain-containing protein (Fragment),Aspartate transaminase (Fragment)
map00052	Galactose metabolism	0.188011	0.666195	2	8	40	397	Over	H9V846 H9VQ19	Phosphotransferase (Fragment),Uncharacterized protein (Fragment)
map00220	Arginine biosynthesis	0.188011	0.666195	2	8	40	397	Over	H9VVX5 H9X056	Uncharacterized protein (Fragment),Aspartate transaminase (Fragment)
map00950	Isoquinoline alkaloid biosynthesis	0.191588	0.666195	1	2	40	397	Over	H9X056	Aspartate transaminase (Fragment)
map00960	Tropane, piperidine and pyridine alkaloid biosynthesis	0.191588	0.666195	1	2	40	397	Over	H9X056	Aspartate transaminase (Fragment)
map00360	Phenylalanine metabolism	0.226892	0.666195	2	9	40	397	Over	H9VCR5 H9X056	Uncharacterized protein (Fragment),Aspartate transaminase (Fragment)
map00710	Carbon fixation in photosynthetic organisms	0.260422	0.666195	4	22	40	397	Over	H9VV91 H9VVX5 H9VE48 H9X056	Ldh_1_N domain-containing protein (Fragment),Uncharacterized protein (Fragment),Ldh_1_C domain-containing protein (Fragment),Aspartate transaminase (Fragment)
map00250	Alanine, aspartate and glutamate metabolism	0.26635	0.666195	2	10	40	397	Over	H9VVX5 H9X056	Uncharacterized protein (Fragment),Aspartate transaminase (Fragment)
map00330	Arginine and proline metabolism	0.273453	0.666195	1	3	40	397	Over	H9X056	Aspartate transaminase (Fragment)
map00400	Phenylalanine, tyrosine and tryptophan biosynthesis	0.273453	0.666195	1	3	40	397	Over	H9X056	Aspartate transaminase (Fragment)
map00460	Cyanoamino acid metabolism	0.273453	0.666195	1	3	40	397	Over	H9XB10	Glyco_hydro_3_C domain-containing protein (Fragment)
map00480	Glutathione metabolism	0.285512	0.666195	4	24	40	397	Over	K7NNM7 H9V5W8 H9VI35 K7NJ14	Uncharacterized protein (Fragment),Uncharacterized protein (Fragment),GST C-terminal domain-containing protein (Fragment),GST C-terminal domain-containing protein (Fragment)
map00500	Starch and sucrose metabolism	0.345096	0.694428	2	12	40	397	Over	H9V846 H9XB10	Phosphotransferase (Fragment),Glyco_hydro_3_C domain-containing protein (Fragment)
map03020	RNA polymerase	0.347214	0.694428	1	4	40	397	Over	R4LAN1	DNA-directed RNA polymerase subunit alpha
map00240	Pyrimidine metabolism	0.413655	0.755371	1	5	40	397	Over	R4LAN1	DNA-directed RNA polymerase subunit alpha
map00350	Tyrosine metabolism	0.413655	0.755371	1	5	40	397	Over	H9X056	Aspartate transaminase (Fragment)
map00860	Porphyrin and chlorophyll metabolism	0.52735	0.921464	1	7	40	397	Over	O22599	NADPH-protochlorophyllide oxidoreductase (Fragment)
map04141	Protein processing in endoplasmic reticulum	0.54849	0.921464	4	32	40	397	Over	H9W129 H9X1G6 H9X3A2 H9VZM7	Uncharacterized protein (Fragment),SHSP domain-containing protein (Fragment),Uncharacterized protein (Fragment),SHSP domain-containing protein (Fragment)
map00020	Citrate cycle (TCA cycle)	0.629476	0.979185	2	13	40	397	Over	H9VV91 H9VE48	Ldh_1_N domain-containing protein (Fragment),Ldh_1_C domain-containing protein (Fragment)
map00520	Amino sugar and nucleotide sugar metabolism	0.629476	0.979185	2	13	40	397	Over	H9V846 H9VQ19	Phosphotransferase (Fragment),Uncharacterized protein (Fragment)
map00630	Glyoxylate and dicarboxylate metabolism	0.669576	0.990199	2	16	40	397	Over	H9VV91 H9VE48	Ldh_1_N domain-containing protein (Fragment),Ldh_1_C domain-containing protein (Fragment)
map00620	Pyruvate metabolism	0.70057	0.990199	2	18	40	397	Over	H9VV91 H9VE48	Ldh_1_N domain-containing protein (Fragment),Ldh_1_C domain-containing protein (Fragment)
map01200	Carbon metabolism	1	1	6	58	40	397	Over	H9VV91 H9VVX5 H9VE48 H9V5W8 H9X056 H9V846	Ldh_1_N domain-containing protein (Fragment),Uncharacterized protein (Fragment),Ldh_1_C domain-containing protein (Fragment),Uncharacterized protein (Fragment),Aspartate transaminase (Fragment),Phosphotransferase (Fragment)
map01110	Biosynthesis of secondary metabolites	1	1	13	129	40	397	Over	O22599 H9VV91 H9VFU4 H9VCR5 H9VE48 H9V5W8 H9X056 H9V846 H9XAC0 B2CBS5 H9WR60 H9XB10 H9XB69	NADPH-protochlorophyllide oxidoreductase (Fragment),Ldh_1_N domain-containing protein (Fragment),PEROXIDASE_4 domain-containing protein (Fragment),Uncharacterized protein (Fragment),Ldh_1_C domain-containing protein (Fragment),Uncharacterized protein (Fragment),Aspartate transaminase (Fragment),Phosphotransferase (Fragment),Peroxidase (Fragment),Leucoanthocyanidin deoxygenase (Fragment),Peroxidas…

## Sheet: I_D.vs.I_W.KEGG_Enrich
MapID	MapTitle	Pvalue	AdjustedPv	x	y	n	N	EnrichDirect	ProtIDs	Description
map00480	Glutathione metabolism	0.0146252	0.309744	6	24	36	397	Over	K7NI20 H9WDB2 H9XBP5 H9V5W8 H9X3Q6 K7NJ14	GST C-terminal domain-containing protein (Fragment),Uncharacterized protein (Fragment),GST C-terminal domain-containing protein (Fragment),Uncharacterized protein (Fragment),Phosphogluconate dehydrogenase (NADP(+)-dependent, decarboxylating) (Fragment),GST C-terminal domain-containing protein (Fragment)
map00940	Phenylpropanoid biosynthesis	0.0210692	0.309744	5	19	36	397	Over	A0A3G6JDJ9 A0A023SGT4 H9VFU4 H9WR60 H9XB10	Cinnamyl alcohol dehydrogenase,Phenylalanine ammonia-lyase,PEROXIDASE_4 domain-containing protein (Fragment),Peroxidase (Fragment),Glyco_hydro_3_C domain-containing protein (Fragment)
map00460	Cyanoamino acid metabolism	0.0226642	0.309744	2	3	36	397	Over	H9XB10 H9W1J3	Glyco_hydro_3_C domain-containing protein (Fragment),GMC_oxred_C domain-containing protein (Fragment)
map01110	Biosynthesis of secondary metabolites	0.0303654	0.311245	18	129	36	397	Over	A0A3G6JDJ9 D4N2S2 H9VXU2 Q84KL6 A0A023SGT4 C6ZG55 H9V1Z9 H9W1P0 H9VFU4 H9W5R1 H9V5W8 H9X056 O22598 H9WR60 H9X3Q6 H9XB10 H9WKX6 H9W1J3	Cinnamyl alcohol dehydrogenase,1-aminocyclopropane-1-carboxylate oxidase 3,DLH domain-containing protein (Fragment),(-)-alpha-pinene synthase, chloroplastic,Phenylalanine ammonia-lyase,1-deoxy-D-xylulose-5-phosphate synthase,Oxidored_FMN domain-containing protein (Fragment),Uncharacterized protein (Fragment),PEROXIDASE_4 domain-containing protein (Fragment),ACOX domain-containing protein (Fragmen…
map00071	Fatty acid degradation	0.0427423	0.350487	2	4	36	397	Over	H9W1P0 H9W5R1	Uncharacterized protein (Fragment),ACOX domain-containing protein (Fragment)
map00350	Tyrosine metabolism	0.0671971	0.45918	2	5	36	397	Over	H9W1P0 H9X056	Uncharacterized protein (Fragment),Aspartate transaminase (Fragment)
map03060	Protein export	0.0951142	0.557097	2	6	36	397	Over	H9VNE7 H9WCE4	Uncharacterized protein (Fragment),Uncharacterized protein (Fragment)
map00592	alpha-Linolenic acid metabolism	0.125702	0.644221	2	7	36	397	Over	H9V1Z9 H9W5R1	Oxidored_FMN domain-containing protein (Fragment),ACOX domain-containing protein (Fragment)
map00950	Isoquinoline alkaloid biosynthesis	0.173346	0.646106	1	2	36	397	Over	H9X056	Aspartate transaminase (Fragment)
map00960	Tropane, piperidine and pyridine alkaloid biosynthesis	0.173346	0.646106	1	2	36	397	Over	H9X056	Aspartate transaminase (Fragment)
map01040	Biosynthesis of unsaturated fatty acids	0.173346	0.646106	1	2	36	397	Over	H9W5R1	ACOX domain-containing protein (Fragment)
map00360	Phenylalanine metabolism	0.19225	0.656853	2	9	36	397	Over	A0A023SGT4 H9X056	Phenylalanine ammonia-lyase,Aspartate transaminase (Fragment)
map00330	Arginine and proline metabolism	0.248686	0.679742	1	3	36	397	Over	H9X056	Aspartate transaminase (Fragment)
map00400	Phenylalanine, tyrosine and tryptophan biosynthesis	0.248686	0.679742	1	3	36	397	Over	H9X056	Aspartate transaminase (Fragment)
map01212	Fatty acid metabolism	0.248686	0.679742	1	3	36	397	Over	H9W5R1	ACOX domain-containing protein (Fragment)
map00900	Terpenoid backbone biosynthesis	0.297915	0.707937	2	12	36	397	Over	Q84KL6 C6ZG55	(-)-alpha-pinene synthase, chloroplastic,1-deoxy-D-xylulose-5-phosphate synthase
map04070	Phosphatidylinositol signaling system	0.317334	0.707937	1	4	36	397	Over	H9WKX6	DAGKa domain-containing protein (Fragment)
map00270	Cysteine and methionine metabolism	0.333174	0.707937	2	13	36	397	Over	D4N2S2 H9X056	1-aminocyclopropane-1-carboxylate oxidase 3,Aspartate transaminase (Fragment)
map00030	Pentose phosphate pathway	0.36799	0.707937	2	14	36	397	Over	H9V5W8 H9X3Q6	Uncharacterized protein (Fragment),Phosphogluconate dehydrogenase (NADP(+)-dependent, decarboxylating) (Fragment)
map00561	Glycerolipid metabolism	0.379868	0.707937	1	5	36	397	Over	H9WKX6	DAGKa domain-containing protein (Fragment)
map00730	Thiamine metabolism	0.379868	0.707937	1	5	36	397	Over	C6ZG55	1-deoxy-D-xylulose-5-phosphate synthase
map00970	Aminoacyl-tRNA biosynthesis	0.379868	0.707937	1	5	36	397	Over	H9VK00	DHHA1 domain-containing protein (Fragment)
map00564	Glycerophospholipid metabolism	0.436819	0.746233	1	6	36	397	Over	H9WKX6	DAGKa domain-containing protein (Fragment)
map01210	2-Oxocarboxylic acid metabolism	0.436819	0.746233	1	6	36	397	Over	H9X056	Aspartate transaminase (Fragment)
map00860	Porphyrin and chlorophyll metabolism	0.488672	0.756311	1	7	36	397	Over	O22598	NADPH:protochlorophyllide oxidoreductase porB (Fragment)
map03050	Proteasome	0.488672	0.756311	1	7	36	397	Over	H9WAU3	Uncharacterized protein (Fragment)
map00220	Arginine biosynthesis	0.535872	0.784669	1	8	36	397	Over	H9X056	Aspartate transaminase (Fragment)
map03010	Ribosome	0.58298	0.824213	5	45	36	397	Over	H9VPZ0 C3VXI1 H9V4M9 H9V2L1 H9WNY2	Ribosomal_S5_C domain-containing protein (Fragment),50S ribosomal protein L22, chloroplastic,Uncharacterized protein (Fragment),Uncharacterized protein (Fragment),Uncharacterized protein (Fragment)
map04141	Protein processing in endoplasmic reticulum	1	1	3	32	36	397	Over	H9W1G7 H9WY59 H9VNE7	SHSP domain-containing protein (Fragment),UN_NPL4 domain-containing protein (Fragment),Uncharacterized protein (Fragment)
map04145	Phagosome	1	1	1	11	36	397	Over	H9VNE7	Uncharacterized protein (Fragment)
map00250	Alanine, aspartate and glutamate metabolism	1	1	1	10	36	397	Over	H9X056	Aspartate transaminase (Fragment)
map04146	Peroxisome	1	1	1	10	36	397	Over	H9W5R1	ACOX domain-containing protein (Fragment)

## Sheet: I_D.vs.NI_D.KEGG_Enrich
MapID	MapTitle	Pvalue	AdjustedPv	x	y	n	N	EnrichDirect	ProtIDs	Description
map00941	Flavonoid biosynthesis	1	1	1	15	24	397	Over	H9WXL2	NmrA domain-containing protein (Fragment)
map01100	Metabolic pathways	0.792338	0.814976	14	213	24	397	Over	H9WLL7 A0A482P6Z9 C6ZG55 R4L645 H9WGR4 H9W5R1 H9VCR5 H9VVX5 H9VVI9 H9V5W8 H9X056 H9V5X1 H9XAC0 H9WR60	Uncharacterized protein (Fragment),Farnesyl diphosphate synthase,1-deoxy-D-xylulose-5-phosphate synthase,ATP synthase subunit a, chloroplastic,Peroxidase (Fragment),ACOX domain-containing protein (Fragment),Uncharacterized protein (Fragment),Uncharacterized protein (Fragment),Uncharacterized protein (Fragment),Uncharacterized protein (Fragment),Aspartate transaminase (Fragment),Uncharacterized pr…
map01200	Carbon metabolism	0.76538	0.810402	4	58	24	397	Over	H9VVX5 H9V5W8 H9X056 H9V5X1	Uncharacterized protein (Fragment),Uncharacterized protein (Fragment),Aspartate transaminase (Fragment),Uncharacterized protein (Fragment)
map03010	Ribosome	0.744367	0.810402	3	45	24	397	Over	H9VX25 R4L6A0 C3VXI1	Uncharacterized protein (Fragment),30S ribosomal protein S7, chloroplastic,50S ribosomal protein L22, chloroplastic
map00195	Photosynthesis	0.691433	0.797135	2	29	24	397	Over	H9WLL7 R4L645	Uncharacterized protein (Fragment),ATP synthase subunit a, chloroplastic
map01230	Biosynthesis of amino acids	0.691433	0.797135	2	29	24	397	Over	H9VVX5 H9X056	Uncharacterized protein (Fragment),Aspartate transaminase (Fragment)
map00190	Oxidative phosphorylation	0.682269	0.797135	2	28	24	397	Over	H9WLL7 R4L645	Uncharacterized protein (Fragment),ATP synthase subunit a, chloroplastic
map00710	Carbon fixation in photosynthetic organisms	0.634066	0.797135	2	22	24	397	Over	H9VVX5 H9X056	Uncharacterized protein (Fragment),Aspartate transaminase (Fragment)
map04626	Plant-pathogen interaction	0.56114	0.748187	1	13	24	397	Over	O22429	Calcium binding protein
map03013	RNA transport	0.500934	0.6936	1	11	24	397	Over	H9WTS5	Uncharacterized protein (Fragment)
map04145	Phagosome	0.500934	0.6936	1	11	24	397	Over	H9VNE7	Uncharacterized protein (Fragment)
map04146	Peroxisome	0.467937	0.6936	1	10	24	397	Over	H9W5R1	ACOX domain-containing protein (Fragment)
map00592	alpha-Linolenic acid metabolism	0.35593	0.557107	1	7	24	397	Over	H9W5R1	ACOX domain-containing protein (Fragment)
map03060	Protein export	0.313811	0.513508	1	6	24	397	Over	H9VNE7	Uncharacterized protein (Fragment)
map00350	Tyrosine metabolism	0.269059	0.461244	1	5	24	397	Over	H9X056	Aspartate transaminase (Fragment)
map00730	Thiamine metabolism	0.269059	0.461244	1	5	24	397	Over	C6ZG55	1-deoxy-D-xylulose-5-phosphate synthase
map00071	Fatty acid degradation	0.221518	0.419719	1	4	24	397	Over	H9W5R1	ACOX domain-containing protein (Fragment)
map00030	Pentose phosphate pathway	0.204566	0.409132	2	14	24	397	Over	H9V5W8 H9V5X1	Uncharacterized protein (Fragment),Uncharacterized protein (Fragment)
map00270	Cysteine and methionine metabolism	0.181848	0.38509	2	13	24	397	Over	H9VVI9 H9X056	Uncharacterized protein (Fragment),Aspartate transaminase (Fragment)
map00330	Arginine and proline metabolism	0.171022	0.3848	1	3	24	397	Over	H9X056	Aspartate transaminase (Fragment)
map00400	Phenylalanine, tyrosine and tryptophan biosynthesis	0.171022	0.3848	1	3	24	397	Over	H9X056	Aspartate transaminase (Fragment)
map00460	Cyanoamino acid metabolism	0.171022	0.3848	1	3	24	397	Over	H9W1J3	GMC_oxred_C domain-containing protein (Fragment)
map01212	Fatty acid metabolism	0.171022	0.3848	1	3	24	397	Over	H9W5R1	ACOX domain-containing protein (Fragment)
map00480	Glutathione metabolism	0.169632	0.3848	3	24	24	397	Over	H9XBP5 H9V5W8 H9V5X1	GST C-terminal domain-containing protein (Fragment),Uncharacterized protein (Fragment),Uncharacterized protein (Fragment)
map00900	Terpenoid backbone biosynthesis	0.159603	0.3848	2	12	24	397	Over	A0A482P6Z9 C6ZG55	Farnesyl diphosphate synthase,1-deoxy-D-xylulose-5-phosphate synthase
map00950	Isoquinoline alkaloid biosynthesis	0.117396	0.3848	1	2	24	397	Over	H9X056	Aspartate transaminase (Fragment)
map00960	Tropane, piperidine and pyridine alkaloid biosynthesis	0.117396	0.3848	1	2	24	397	Over	H9X056	Aspartate transaminase (Fragment)
map01040	Biosynthesis of unsaturated fatty acids	0.117396	0.3848	1	2	24	397	Over	H9W5R1	ACOX domain-containing protein (Fragment)
map00250	Alanine, aspartate and glutamate metabolism	0.117127	0.3848	2	10	24	397	Over	H9VVX5 H9X056	Uncharacterized protein (Fragment),Aspartate transaminase (Fragment)
map00360	Phenylalanine metabolism	0.0972317	0.3848	2	9	24	397	Over	H9VCR5 H9X056	Uncharacterized protein (Fragment),Aspartate transaminase (Fragment)
map01110	Biosynthesis of secondary metabolites	0.0960441	0.3848	12	129	24	397	Over	A0A482P6Z9 C6ZG55 H9WGR4 H9W5R1 H9VCR5 H9V5W8 H9X056 H9WXL2 H9V5X1 H9XAC0 H9WR60 H9W1J3	Farnesyl diphosphate synthase,1-deoxy-D-xylulose-5-phosphate synthase,Peroxidase (Fragment),ACOX domain-containing protein (Fragment),Uncharacterized protein (Fragment),Uncharacterized protein (Fragment),Aspartate transaminase (Fragment),NmrA domain-containing protein (Fragment),Uncharacterized protein (Fragment),Peroxidase (Fragment),Peroxidase (Fragment),GMC_oxred_C domain-containing protein (F…
map00220	Arginine biosynthesis	0.078484	0.3848	2	8	24	397	Over	H9VVX5 H9X056	Uncharacterized protein (Fragment),Aspartate transaminase (Fragment)
map00073	Cutin, suberine and wax biosynthesis	0.0604534	0.3848	1	1	24	397	Over	H9WHC3	Uncharacterized protein (Fragment)
map01210	2-Oxocarboxylic acid metabolism	0.0453018	0.3848	2	6	24	397	Over	H9VVX5 H9X056	Uncharacterized protein (Fragment),Aspartate transaminase (Fragment)
map00940	Phenylpropanoid biosynthesis	0.0216375	0.3848	4	19	24	397	Over	H9WGR4 H9VCR5 H9XAC0 H9WR60	Peroxidase (Fragment),Uncharacterized protein (Fragment),Peroxidase (Fragment),Peroxidase (Fragment)
