# Supplementary material for: Colonization of root endophytic fungus Serendipita indica improves drought tolerance of Pinus taeda seedlings by regulating metabolome and proteome
Source: Front Microbiol. 2024 Mar 15;15:1294833. doi: 10.3389/fmicb.2024.1294833 (PMC10978793; doi:10.3389/fmicb.2024.1294833)
Supplement: Supplementary file 1 [file Data_Sheet_1.zip › 1294833_Sun/1294833_Sun_Table-13.XLS]

## Sheet: I_W.vs.NI_W.IPR_Enrich.merge
IPRID	IPRTitle	Pvalue	AdjustedPv	x	y	n	N	EnrichDirect	ProtID	Description
IPR000782	FAS1 domain	0.00204461	0.0665267	3	3	75	584	Over	A0A3G6JA21 A0A3G6JDK7 Q41072	Fasciclin-like arabinogalactan protein 8,Fasciclin-like arabinogalactan protein 8,Arabinogalactan-like protein
IPR002068	Alpha crystallin/Hsp20 domain	0.00255872	0.0665267	5	9	75	584	Over	H9V4J8 H9VFX4 H9X1G6 H9VZM7 H9WFN5	SHSP domain-containing protein (Fragment),SHSP domain-containing protein (Fragment),SHSP domain-containing protein (Fragment),SHSP domain-containing protein (Fragment),SHSP domain-containing protein (Fragment)
IPR008978	HSP20-like chaperone	0.00255872	0.0665267	5	9	75	584	Over	H9V4J8 H9VFX4 H9X1G6 H9VZM7 H9WFN5	SHSP domain-containing protein (Fragment),SHSP domain-containing protein (Fragment),SHSP domain-containing protein (Fragment),SHSP domain-containing protein (Fragment),SHSP domain-containing protein (Fragment)
IPR016180	Ribosomal protein L10e/L16	0.00741833	0.144657	3	4	75	584	Over	R4LC26 O22431 H9WZ62	50S ribosomal protein L16, chloroplastic,60S ribosomal protein L10,Ribosomal_L16 domain-containing protein (Fragment)
IPR001593	Ribosomal protein S3Ae	0.0163009	0.158934	2	2	75	584	Over	H9W8V8 H9WNY2	Uncharacterized protein (Fragment),Uncharacterized protein (Fragment)
IPR002198	Short-chain dehydrogenase/reductase SDR	0.0163009	0.158934	2	2	75	584	Over	O22599 H9XB69	NADPH-protochlorophyllide oxidoreductase (Fragment),Uncharacterized protein (Fragment)
IPR002347	Glucose/ribitol dehydrogenase	0.0163009	0.158934	2	2	75	584	Over	O22599 H9XB69	NADPH-protochlorophyllide oxidoreductase (Fragment),Uncharacterized protein (Fragment)
IPR002655	Acyl-CoA oxidase, C-terminal	0.0163009	0.158934	2	2	75	584	Over	H9W5R1 H9V8G2	ACOX domain-containing protein (Fragment),ACOX domain-containing protein (Fragment)
IPR000597	Ribosomal protein L3	0.0448135	0.263609	2	3	75	584	Over	H9VBV6 H9X6V5	Uncharacterized protein (Fragment),Uncharacterized protein (Fragment)
IPR013094	Alpha/beta hydrolase fold-3	0.0448135	0.263609	2	3	75	584	Over	H9WS54 H9WJS5	Abhydrolase_3 domain-containing protein (Fragment),Abhydrolase_3 domain-containing protein (Fragment)
IPR022666	Ribosomal Proteins L2, RNA binding domain	0.0448135	0.263609	2	3	75	584	Over	A0A385JF21 H9VLB3	Ribosomal protein L2,Ribosomal_L2 domain-containing protein (Fragment)
IPR002423	Chaperonin Cpn60/TCP-1	0.0822086	0.263609	2	4	75	584	Over	H9W235 H9VRA7	Uncharacterized protein (Fragment),Uncharacterized protein (Fragment)
IPR012336	Thioredoxin-like fold	0.0822086	0.263609	2	4	75	584	Over	K7NNM7 H9VBI7	Uncharacterized protein (Fragment),Thioredoxin-dependent peroxiredoxin (Fragment)
IPR004265	Plant disease resistance response protein	0.125793	0.263609	2	5	75	584	Over	H9VMI1 H9V0L7	Dirigent protein (Fragment),Dirigent protein (Fragment)
IPR012340	Nucleic acid-binding, OB-fold	0.125793	0.263609	2	5	75	584	Over	A0A385JF21 H9VLB3	Ribosomal protein L2,Ribosomal_L2 domain-containing protein (Fragment)
IPR016027	Nucleic acid-binding, OB-fold-like	0.125793	0.263609	2	5	75	584	Over	A0A385JF21 H9VLB3	Ribosomal protein L2,Ribosomal_L2 domain-containing protein (Fragment)
IPR000630	Ribosomal protein S8	0.128425	0.263609	1	1	75	584	Over	C3VYP4	30S ribosomal protein S8, chloroplastic
IPR000683	Oxidoreductase, N-terminal	0.128425	0.263609	1	1	75	584	Over	H9XBF0	GFO_IDH_MocA domain-containing protein (Fragment)
IPR000756	Diacylglycerol kinase, accessory domain	0.128425	0.263609	1	1	75	584	Over	H9WKX6	DAGKa domain-containing protein (Fragment)
IPR000760	Inositol monophosphatase	0.128425	0.263609	1	1	75	584	Over	H9XAU6	Uncharacterized protein (Fragment)
IPR000866	Alkyl hydroperoxide reductase subunit C/ Thiol specific antioxidant	0.128425	0.263609	1	1	75	584	Over	H9VBI7	Thioredoxin-dependent peroxiredoxin (Fragment)
IPR000892	Ribosomal protein S26e	0.128425	0.263609	1	1	75	584	Over	H9WJV1	40S ribosomal protein S26 (Fragment)
IPR001106	Aromatic amino acid lyase	0.128425	0.263609	1	1	75	584	Over	A0A023SGT4	Phenylalanine ammonia-lyase
IPR001141	Ribosomal protein L27e	0.128425	0.263609	1	1	75	584	Over	H9WG89	Uncharacterized protein (Fragment)
IPR001648	Ribosomal protein S18	0.128425	0.263609	1	1	75	584	Over	R4L654	30S ribosomal protein S18, chloroplastic
IPR001684	Ribosomal protein L27	0.128425	0.263609	1	1	75	584	Over	H9V2L1	Uncharacterized protein (Fragment)
IPR002182	NB-ARC	0.128425	0.263609	1	1	75	584	Over	Q8L8I8	NBS/LRR (Fragment)
IPR004327	Phosphotyrosyl phosphatase activator, PTPA	0.128425	0.263609	1	1	75	584	Over	H9X0G1	Serine/threonine-protein phosphatase 2A activator (Fragment)
IPR004901	Reversibly glycosylated polypeptide family	0.128425	0.263609	1	1	75	584	Over	H9W7A6	Uncharacterized protein (Fragment)
IPR005000	Aldehyde-lyase domain	0.128425	0.263609	1	1	75	584	Over	H9VP85	HpcH_HpaI domain-containing protein (Fragment)
IPR006652	Kelch repeat type 1	0.128425	0.263609	1	1	75	584	Over	H9WX14	Uncharacterized protein (Fragment)
IPR009542	Microsomal signal peptidase 12kDa subunit	0.128425	0.263609	1	1	75	584	Over	H9WCE4	Uncharacterized protein (Fragment)
IPR010713	Xyloglucan endo-transglycosylase, C-terminal	0.128425	0.263609	1	1	75	584	Over	H9VCM7	Xyloglucan:xyloglucosyl transferase (Fragment)
IPR013216	Methyltransferase type 11	0.128425	0.263609	1	1	75	584	Over	H9X9L0	Methyltransf_11 domain-containing protein (Fragment)
IPR013750	GHMP kinase, C-terminal domain	0.128425	0.263609	1	1	75	584	Over	H9VPC9	GHMP_kinases_C domain-containing protein (Fragment)
IPR017896	4Fe-4S ferredoxin-type, iron-sulpur binding domain	0.128425	0.263609	1	1	75	584	Over	H9WTG5	4Fe-4S ferredoxin-type domain-containing protein (Fragment)
IPR022017	Domain of unknown function DUF3598	0.128425	0.263609	1	1	75	584	Over	H9V143	DUF3598 domain-containing protein (Fragment)
IPR024682	Nuclear pore localisation protein Npl4, ubiquitin-like domain	0.128425	0.263609	1	1	75	584	Over	H9WY59	UN_NPL4 domain-containing protein (Fragment)
IPR032799	Xylanase inhibitor, C-terminal	0.223324	0.354015	2	7	75	584	Over	H9VNX9 K7NMB8	TAXi_C domain-containing protein (Fragment),Peptidase A1 domain-containing protein (Fragment)
IPR000322	Glycoside hydrolase, family 31	0.240548	0.354015	1	2	75	584	Over	H9VUB1	Uncharacterized protein (Fragment)
IPR000368	Sucrose synthase	0.240548	0.354015	1	2	75	584	Over	A6N837	Sucrose synthase
IPR000757	Glycoside hydrolase, family 16	0.240548	0.354015	1	2	75	584	Over	H9VCM7	Xyloglucan:xyloglucosyl transferase (Fragment)
IPR001296	Glycosyl transferase, family 1	0.240548	0.354015	1	2	75	584	Over	A6N837	Sucrose synthase
IPR001353	Proteasome, subunit alpha/beta	0.240548	0.354015	1	2	75	584	Over	H9WAU3	Uncharacterized protein (Fragment)
IPR002129	Pyridoxal phosphate-dependent decarboxylase	0.240548	0.354015	1	2	75	584	Over	H9VDZ0	Glutamate decarboxylase (Fragment)
IPR002222	Ribosomal protein S19/S15	0.240548	0.354015	1	2	75	584	Over	H9VX25	Uncharacterized protein (Fragment)
IPR003156	Phosphoesterase, DHHA1	0.240548	0.354015	1	2	75	584	Over	H9VK00	DHHA1 domain-containing protein (Fragment)
IPR008985	Concanavalin A-like lectin/glucanases superfamily	0.240548	0.354015	1	2	75	584	Over	H9VCM7	Xyloglucan:xyloglucosyl transferase (Fragment)
IPR008991	Translation protein SH3-like	0.240548	0.354015	1	2	75	584	Over	A0A385JF21	Ribosomal protein L2
IPR013320	Concanavalin A-like lectin/glucanase, subgroup	0.240548	0.354015	1	2	75	584	Over	H9VCM7	Xyloglucan:xyloglucosyl transferase (Fragment)
IPR015813	Pyruvate/Phosphoenolpyruvate kinase	0.240548	0.354015	1	2	75	584	Over	H9VP85	HpcH_HpaI domain-containing protein (Fragment)
IPR021855	Protein of unknown function DUF3464	0.240548	0.354015	1	2	75	584	Over	H9V739	Uncharacterized protein (Fragment)
IPR022669	Ribosomal protein L2, C-terminal	0.240548	0.354015	1	2	75	584	Over	A0A385JF21	Ribosomal protein L2
IPR004046	Glutathione S-transferase, C-terminal	0.274194	0.381913	2	8	75	584	Over	K7NI20 K7NJ14	GST C-terminal domain-containing protein (Fragment),GST C-terminal domain-containing protein (Fragment)
IPR017933	Glutathione S-transferase/chloride channel, C-terminal	0.274194	0.381913	2	8	75	584	Over	K7NI20 K7NJ14	GST C-terminal domain-containing protein (Fragment),GST C-terminal domain-containing protein (Fragment)
IPR002146	ATPase, F0 complex, subunit B/B', bacterial/chloroplast	0.338416	0.399946	1	3	75	584	Over	H9WLM4	Uncharacterized protein (Fragment)
IPR002885	Pentatricopeptide repeat	0.338416	0.399946	1	3	75	584	Over	H9VLJ7	Uncharacterized protein (Fragment)
IPR002939	Chaperone DnaJ, C-terminal	0.338416	0.399946	1	3	75	584	Over	H9VCC2	DnaJ_C domain-containing protein (Fragment)
IPR004045	Glutathione S-transferase, N-terminal	0.338416	0.399946	1	3	75	584	Over	K7NNM7	Uncharacterized protein (Fragment)
IPR006045	Cupin 1	0.338416	0.399946	1	3	75	584	Over	H9WN69	Cupin type-1 domain-containing protein (Fragment)
IPR007117	Pollen allergen/expansin, C-terminal	0.338416	0.399946	1	3	75	584	Over	A0A3G6JFD6	Expansin-like B1
IPR009009	Barwin-related endoglucanase	0.338416	0.399946	1	3	75	584	Over	A0A3G6JFD6	Expansin-like B1
IPR014733	Barwin-like endoglucanase	0.338416	0.399946	1	3	75	584	Over	A0A3G6JFD6	Expansin-like B1
IPR015955	Lactate dehydrogenase/glycoside hydrolase, family 4, C-terminal	0.338416	0.399946	1	3	75	584	Over	H9VE48	Ldh_1_C domain-containing protein (Fragment)
IPR022383	Lactate/malate dehydrogenase, C-terminal	0.338416	0.399946	1	3	75	584	Over	H9VE48	Ldh_1_C domain-containing protein (Fragment)
IPR000425	Major intrinsic protein	0.423818	0.440771	1	4	75	584	Over	H9WDG4	Uncharacterized protein (Fragment)
IPR000490	Glycoside hydrolase, family 17	0.423818	0.440771	1	4	75	584	Over	K7NND8	Uncharacterized protein (Fragment)
IPR001906	Terpene synthase-like	0.423818	0.440771	1	4	75	584	Over	Q84KL6	(-)-alpha-pinene synthase, chloroplastic
IPR004088	K Homology domain, type 1	0.423818	0.440771	1	4	75	584	Over	K7NML8	KH domain-containing protein (Fragment)
IPR004839	Aminotransferase, class I/classII	0.423818	0.440771	1	4	75	584	Over	Q06IN7	1-aminocyclopropane-1-carboxylate synthase
IPR005630	Terpene synthase, metal-binding domain	0.423818	0.440771	1	4	75	584	Over	Q84KL6	(-)-alpha-pinene synthase, chloroplastic
IPR008930	Terpenoid cyclases/protein prenyltransferase alpha-alpha toroid	0.423818	0.440771	1	4	75	584	Over	Q84KL6	(-)-alpha-pinene synthase, chloroplastic
IPR008949	Terpenoid synthase	0.423818	0.440771	1	4	75	584	Over	Q84KL6	(-)-alpha-pinene synthase, chloroplastic
IPR008030	NmrA-like	0.498325	0.511438	1	5	75	584	Over	Q9LL41	Phenylcoumaran benzylic ether reductase PT1
IPR015424	Pyridoxal phosphate-dependent transferase, major domain	0.563308	0.570624	1	6	75	584	Over	Q06IN7	1-aminocyclopropane-1-carboxylate synthase
IPR001128	Cytochrome P450	0.64058	0.64058	2	11	75	584	Over	K7NM36 Q50EK4	Uncharacterized protein (Fragment),Cytochrome P450 750A1

## Sheet: NI_D.vs.NI_W.IPR_Enrich.merge
IPRID	IPRTitle	Pvalue	AdjustedPv	x	y	n	N	EnrichDirect	ProtID	Description
IPR004265	Plant disease resistance response protein	0.00108352	0.0986006	4	5	74	584	Over	H9VMI1 H9VC92 H9V6D7 H9V0L7	Dirigent protein (Fragment),Dirigent protein (Fragment),Dirigent protein (Fragment),Dirigent protein (Fragment)
IPR000490	Glycoside hydrolase, family 17	0.00713173	0.180478	3	4	74	584	Over	H9WJ41 K7NND8 A0A3G6J9T6	Uncharacterized protein (Fragment),Uncharacterized protein (Fragment),Glucan endo-1,3-beta-D-glucosidase
IPR000916	Bet v I domain	0.0158662	0.180478	2	2	74	584	Over	H9WKD5 H9WFS7	Bet_v_1 domain-containing protein (Fragment),Bet_v_1 domain-containing protein (Fragment)
IPR002198	Short-chain dehydrogenase/reductase SDR	0.0158662	0.180478	2	2	74	584	Over	O22599 H9XB69	NADPH-protochlorophyllide oxidoreductase (Fragment),Uncharacterized protein (Fragment)
IPR002347	Glucose/ribitol dehydrogenase	0.0158662	0.180478	2	2	74	584	Over	O22599 H9XB69	NADPH-protochlorophyllide oxidoreductase (Fragment),Uncharacterized protein (Fragment)
IPR004207	Ferredoxin thioredoxin reductase, alpha chain	0.0158662	0.180478	2	2	74	584	Over	H9VCA2 H9VCA1	FeThRed_A domain-containing protein (Fragment),FeThRed_A domain-containing protein (Fragment)
IPR008331	Ferritin/DPS protein domain	0.0158662	0.180478	2	2	74	584	Over	O22601 Q06ZR9	Ferritin (Fragment),Ferritin (Fragment)
IPR008990	Electron transport accessory protein-like domain	0.0158662	0.180478	2	2	74	584	Over	H9VCA2 H9VCA1	FeThRed_A domain-containing protein (Fragment),FeThRed_A domain-containing protein (Fragment)
IPR012336	Thioredoxin-like fold	0.0802142	0.295662	2	4	74	584	Over	K7NNM7 H9VBI7	Uncharacterized protein (Fragment),Thioredoxin-dependent peroxiredoxin (Fragment)
IPR016180	Ribosomal protein L10e/L16	0.0802142	0.295662	2	4	74	584	Over	R4LC26 H9WZ62	50S ribosomal protein L16, chloroplastic,Ribosomal_L16 domain-containing protein (Fragment)
IPR002016	Haem peroxidase, plant/fungal/bacterial	0.122888	0.295662	2	5	74	584	Over	H9XAC0 H9WR60	Peroxidase (Fragment),Peroxidase (Fragment)
IPR000136	Oleosin	0.126712	0.295662	1	1	74	584	Over	H9W1F4	Uncharacterized protein (Fragment)
IPR000456	Ribosomal protein L17	0.126712	0.295662	1	1	74	584	Over	H9V5C5	Uncharacterized protein (Fragment)
IPR000726	Glycoside hydrolase, family 19, catalytic	0.126712	0.295662	1	1	74	584	Over	A0A3G6JCI1	Chitinase-like protein 1
IPR000866	Alkyl hydroperoxide reductase subunit C/ Thiol specific antioxidant	0.126712	0.295662	1	1	74	584	Over	H9VBI7	Thioredoxin-dependent peroxiredoxin (Fragment)
IPR001063	Ribosomal protein L22/L17	0.126712	0.295662	1	1	74	584	Over	C3VXI1	50S ribosomal protein L22, chloroplastic
IPR001141	Ribosomal protein L27e	0.126712	0.295662	1	1	74	584	Over	H9WG89	Uncharacterized protein (Fragment)
IPR001648	Ribosomal protein S18	0.126712	0.295662	1	1	74	584	Over	R4L654	30S ribosomal protein S18, chloroplastic
IPR003319	ATPase, F0 complex, subunit 8, mitochondrial, plant	0.126712	0.295662	1	1	74	584	Over	A0A385JEN6	Mitochondrial protein YMF19
IPR004864	Late embryogenesis abundant protein, LEA-14	0.126712	0.295662	1	1	74	584	Over	Q4VT03	Putative LEA protein (Fragment)
IPR005326	Plectin/S10, N-terminal	0.126712	0.295662	1	1	74	584	Over	H9V4M9	Uncharacterized protein (Fragment)
IPR006016	UspA	0.126712	0.295662	1	1	74	584	Over	H9V9A5	Usp domain-containing protein (Fragment)
IPR007541	Uncharacterised protein family, basic secretory protein	0.126712	0.295662	1	1	74	584	Over	H9VRX6	Uncharacterized protein (Fragment)
IPR008775	Phytanoyl-CoA dioxygenase	0.126712	0.295662	1	1	74	584	Over	H9VTC5	Uncharacterized protein (Fragment)
IPR009455	ATP synthase YMF19, uncharacterised, C-terminal	0.126712	0.295662	1	1	74	584	Over	A0A385JEN6	Mitochondrial protein YMF19
IPR010713	Xyloglucan endo-transglycosylase, C-terminal	0.126712	0.295662	1	1	74	584	Over	H9VCM7	Xyloglucan:xyloglucosyl transferase (Fragment)
IPR011260	RNA polymerase, alpha subunit, C-terminal	0.126712	0.295662	1	1	74	584	Over	R4LAN1	DNA-directed RNA polymerase subunit alpha
IPR011261	DNA-directed RNA polymerase, dimerisation	0.126712	0.295662	1	1	74	584	Over	R4LAN1	DNA-directed RNA polymerase subunit alpha
IPR011262	DNA-directed RNA polymerase, insert domain	0.126712	0.295662	1	1	74	584	Over	R4LAN1	DNA-directed RNA polymerase subunit alpha
IPR011263	DNA-directed RNA polymerase, RpoA/D/Rpb3-type	0.126712	0.295662	1	1	74	584	Over	R4LAN1	DNA-directed RNA polymerase subunit alpha
IPR011659	WD40-like Beta Propeller	0.126712	0.295662	1	1	74	584	Over	H9VHM8	Uncharacterized protein (Fragment)
IPR012946	X8	0.126712	0.295662	1	1	74	584	Over	A0A3G6J9T6	Glucan endo-1,3-beta-D-glucosidase
IPR013216	Methyltransferase type 11	0.126712	0.295662	1	1	74	584	Over	H9X9L0	Methyltransf_11 domain-containing protein (Fragment)
IPR013906	Translation initiation factor eIF3 subunit	0.126712	0.295662	1	1	74	584	Over	H9VKS9	Eukaryotic translation initiation factor 3 30 kDa subunit (Fragment)
IPR014729	Rossmann-like alpha/beta/alpha sandwich fold	0.126712	0.295662	1	1	74	584	Over	H9V9A5	Usp domain-containing protein (Fragment)
IPR017896	4Fe-4S ferredoxin-type, iron-sulpur binding domain	0.126712	0.295662	1	1	74	584	Over	H9WTG5	4Fe-4S ferredoxin-type domain-containing protein (Fragment)
IPR021102	Peptide-N4-(N-acetyl-beta-glucosaminyl)asparagine amidase A	0.126712	0.295662	1	1	74	584	Over	H9W1S8	Uncharacterized protein (Fragment)
IPR022017	Domain of unknown function DUF3598	0.126712	0.295662	1	1	74	584	Over	H9V143	DUF3598 domain-containing protein (Fragment)
IPR023801	Histone deacetylase domain	0.126712	0.295662	1	1	74	584	Over	H9VYP0	Histone deacetylase (Fragment)
IPR003496	ABA/WDS induced protein	0.169596	0.385832	2	6	74	584	Over	Q41095 Q41096	Water deficit inducible protein LP3-3 (Fragment),Water deficit stress inducible protein LP3-2 (Fragment)
IPR000167	Dehydrin	0.237558	0.407883	1	2	74	584	Over	A0A2D1UKD2	Dehydrin 5 protein (Fragment)
IPR000322	Glycoside hydrolase, family 31	0.237558	0.407883	1	2	74	584	Over	K7NLQ9	Uncharacterized protein (Fragment)
IPR000757	Glycoside hydrolase, family 16	0.237558	0.407883	1	2	74	584	Over	H9VCM7	Xyloglucan:xyloglucosyl transferase (Fragment)
IPR002772	Glycoside hydrolase family 3 C-terminal domain	0.237558	0.407883	1	2	74	584	Over	H9XB10	Glyco_hydro_3_C domain-containing protein (Fragment)
IPR004240	Nonaspanin (TM9SF)	0.237558	0.407883	1	2	74	584	Over	H9WW19	Transmembrane 9 superfamily member (Fragment)
IPR005324	Ribosomal protein S5, C-terminal	0.237558	0.407883	1	2	74	584	Over	H9VPZ0	Ribosomal_S5_C domain-containing protein (Fragment)
IPR007783	Eukaryotic translation initiation factor 3, subunit 7	0.237558	0.407883	1	2	74	584	Over	H9WTS5	Uncharacterized protein (Fragment)
IPR008802	Rubber elongation factor	0.237558	0.407883	1	2	74	584	Over	H9W6H2	Uncharacterized protein (Fragment)
IPR008985	Concanavalin A-like lectin/glucanases superfamily	0.237558	0.407883	1	2	74	584	Over	H9VCM7	Xyloglucan:xyloglucosyl transferase (Fragment)
IPR008991	Translation protein SH3-like	0.237558	0.407883	1	2	74	584	Over	A0A385JF21	Ribosomal protein L2
IPR013320	Concanavalin A-like lectin/glucanase, subgroup	0.237558	0.407883	1	2	74	584	Over	H9VCM7	Xyloglucan:xyloglucosyl transferase (Fragment)
IPR022669	Ribosomal protein L2, C-terminal	0.237558	0.407883	1	2	74	584	Over	A0A385JF21	Ribosomal protein L2
IPR022673	Hexokinase, C-terminal	0.237558	0.407883	1	2	74	584	Over	H9V846	Phosphotransferase (Fragment)
IPR002068	Alpha crystallin/Hsp20 domain	0.318871	0.422772	2	9	74	584	Over	H9X1G6 H9VZM7	SHSP domain-containing protein (Fragment),SHSP domain-containing protein (Fragment)
IPR008978	HSP20-like chaperone	0.318871	0.422772	2	9	74	584	Over	H9X1G6 H9VZM7	SHSP domain-containing protein (Fragment),SHSP domain-containing protein (Fragment)
IPR000597	Ribosomal protein L3	0.334501	0.422772	1	3	74	584	Over	H9VBV6	Uncharacterized protein (Fragment)
IPR000782	FAS1 domain	0.334501	0.422772	1	3	74	584	Over	A0A3G6JA21	Fasciclin-like arabinogalactan protein 8
IPR002885	Pentatricopeptide repeat	0.334501	0.422772	1	3	74	584	Over	H9VLJ7	Uncharacterized protein (Fragment)
IPR003008	Tubulin/FtsZ, GTPase domain	0.334501	0.422772	1	3	74	584	Over	H9WJB3	Tubulin beta chain (Fragment)
IPR004045	Glutathione S-transferase, N-terminal	0.334501	0.422772	1	3	74	584	Over	K7NNM7	Uncharacterized protein (Fragment)
IPR005828	General substrate transporter	0.334501	0.422772	1	3	74	584	Over	H9X360	Uncharacterized protein (Fragment)
IPR007117	Pollen allergen/expansin, C-terminal	0.334501	0.422772	1	3	74	584	Over	A0A3G6JAC7	Expansin
IPR009009	Barwin-related endoglucanase	0.334501	0.422772	1	3	74	584	Over	A0A3G6JAC7	Expansin
IPR011008	Dimeric alpha-beta barrel	0.334501	0.422772	1	3	74	584	Over	H9VDW5	Stress-response A/B barrel domain-containing protein (Fragment)
IPR013094	Alpha/beta hydrolase fold-3	0.334501	0.422772	1	3	74	584	Over	H9WS54	Abhydrolase_3 domain-containing protein (Fragment)
IPR013097	Stress responsive alpha-beta barrel	0.334501	0.422772	1	3	74	584	Over	H9VDW5	Stress-response A/B barrel domain-containing protein (Fragment)
IPR014721	Ribosomal protein S5 domain 2-type fold, subgroup	0.334501	0.422772	1	3	74	584	Over	H9VPZ0	Ribosomal_S5_C domain-containing protein (Fragment)
IPR014733	Barwin-like endoglucanase	0.334501	0.422772	1	3	74	584	Over	A0A3G6JAC7	Expansin
IPR015955	Lactate dehydrogenase/glycoside hydrolase, family 4, C-terminal	0.334501	0.422772	1	3	74	584	Over	H9VE48	Ldh_1_C domain-containing protein (Fragment)
IPR020568	Ribosomal protein S5 domain 2-type fold	0.334501	0.422772	1	3	74	584	Over	H9VPZ0	Ribosomal_S5_C domain-containing protein (Fragment)
IPR022383	Lactate/malate dehydrogenase, C-terminal	0.334501	0.422772	1	3	74	584	Over	H9VE48	Ldh_1_C domain-containing protein (Fragment)
IPR022666	Ribosomal Proteins L2, RNA binding domain	0.334501	0.422772	1	3	74	584	Over	A0A385JF21	Ribosomal protein L2
IPR001236	Lactate/malate dehydrogenase, N-terminal	0.419264	0.495493	1	4	74	584	Over	H9VV91	Ldh_1_N domain-containing protein (Fragment)
IPR004088	K Homology domain, type 1	0.419264	0.495493	1	4	74	584	Over	K7NML8	KH domain-containing protein (Fragment)
IPR004839	Aminotransferase, class I/classII	0.419264	0.495493	1	4	74	584	Over	H9X056	Aspartate transaminase (Fragment)
IPR032454	Histone H2A, C-terminal domain	0.419264	0.495493	1	4	74	584	Over	O22430	Histone H2A
IPR000504	RNA recognition motif domain	0.493357	0.554266	1	5	74	584	Over	H9WH81	RRM domain-containing protein (Fragment)
IPR007125	Histone core	0.493357	0.554266	1	5	74	584	Over	O22430	Histone H2A
IPR012340	Nucleic acid-binding, OB-fold	0.493357	0.554266	1	5	74	584	Over	A0A385JF21	Ribosomal protein L2
IPR016027	Nucleic acid-binding, OB-fold-like	0.493357	0.554266	1	5	74	584	Over	A0A385JF21	Ribosomal protein L2
IPR005123	Oxoglutarate/iron-dependent dioxygenase	0.55811	0.604619	1	6	74	584	Over	B2CBS5	Leucoanthocyanidin deoxygenase (Fragment)
IPR009072	Histone-fold	0.55811	0.604619	1	6	74	584	Over	O22430	Histone H2A
IPR015424	Pyridoxal phosphate-dependent transferase, major domain	0.55811	0.604619	1	6	74	584	Over	H9X056	Aspartate transaminase (Fragment)
IPR001404	Heat shock protein Hsp90	1	1	1	7	74	584	Over	H9W129	Uncharacterized protein (Fragment)
IPR032799	Xylanase inhibitor, C-terminal	1	1	1	7	74	584	Over	H9VGE1	Peptidase A1 domain-containing protein (Fragment)

## Sheet: I_D.vs.I_W.IPR_Enrich.merge
IPRID	IPRTitle	Pvalue	AdjustedPv	x	y	n	N	EnrichDirect	ProtID	Description
IPR032799	Xylanase inhibitor, C-terminal	0.00245528	0.181691	4	7	58	584	Over	H9VNX9 H9X6S3 H9VGE1 K7NMB8	TAXi_C domain-containing protein (Fragment),Peptidase A1 domain-containing protein (Fragment),Peptidase A1 domain-containing protein (Fragment),Peptidase A1 domain-containing protein (Fragment)
IPR021855	Protein of unknown function DUF3464	0.00971005	0.272197	2	2	58	584	Over	H9V739 H9V740	Uncharacterized protein (Fragment),Uncharacterized protein (Fragment)
IPR000782	FAS1 domain	0.0272615	0.272197	2	3	58	584	Over	A0A3G6JA21 Q41072	Fasciclin-like arabinogalactan protein 8,Arabinogalactan-like protein
IPR007117	Pollen allergen/expansin, C-terminal	0.0272615	0.272197	2	3	58	584	Over	A0A3G6JFD6 A0A3G6JAC7	Expansin-like B1,Expansin
IPR009009	Barwin-related endoglucanase	0.0272615	0.272197	2	3	58	584	Over	A0A3G6JFD6 A0A3G6JAC7	Expansin-like B1,Expansin
IPR014733	Barwin-like endoglucanase	0.0272615	0.272197	2	3	58	584	Over	A0A3G6JFD6 A0A3G6JAC7	Expansin-like B1,Expansin
IPR004046	Glutathione S-transferase, C-terminal	0.0363111	0.272197	3	8	58	584	Over	K7NI20 H9XBP5 K7NJ14	GST C-terminal domain-containing protein (Fragment),GST C-terminal domain-containing protein (Fragment),GST C-terminal domain-containing protein (Fragment)
IPR017933	Glutathione S-transferase/chloride channel, C-terminal	0.0363111	0.272197	3	8	58	584	Over	K7NI20 H9XBP5 K7NJ14	GST C-terminal domain-containing protein (Fragment),GST C-terminal domain-containing protein (Fragment),GST C-terminal domain-containing protein (Fragment)
IPR000490	Glycoside hydrolase, family 17	0.0510512	0.272197	2	4	58	584	Over	K7NND8 H9V1W1	Uncharacterized protein (Fragment),Uncharacterized protein (Fragment)
IPR000756	Diacylglycerol kinase, accessory domain	0.0993151	0.272197	1	1	58	584	Over	H9WKX6	DAGKa domain-containing protein (Fragment)
IPR001063	Ribosomal protein L22/L17	0.0993151	0.272197	1	1	58	584	Over	C3VXI1	50S ribosomal protein L22, chloroplastic
IPR001106	Aromatic amino acid lyase	0.0993151	0.272197	1	1	58	584	Over	A0A023SGT4	Phenylalanine ammonia-lyase
IPR001155	NADH:flavin oxidoreductase/NADH oxidase, N-terminal	0.0993151	0.272197	1	1	58	584	Over	H9V1Z9	Oxidored_FMN domain-containing protein (Fragment)
IPR001684	Ribosomal protein L27	0.0993151	0.272197	1	1	58	584	Over	H9V2L1	Uncharacterized protein (Fragment)
IPR001938	Thaumatin, pathogenesis-related	0.0993151	0.272197	1	1	58	584	Over	A5HIY3	Thaumatin-like protein
IPR002208	SecY/SEC61-alpha family	0.0993151	0.272197	1	1	58	584	Over	H9VNE7	Uncharacterized protein (Fragment)
IPR002925	Dienelactone hydrolase	0.0993151	0.272197	1	1	58	584	Over	H9VXU2	DLH domain-containing protein (Fragment)
IPR003319	ATPase, F0 complex, subunit 8, mitochondrial, plant	0.0993151	0.272197	1	1	58	584	Over	A0A385JEN6	Mitochondrial protein YMF19
IPR004327	Phosphotyrosyl phosphatase activator, PTPA	0.0993151	0.272197	1	1	58	584	Over	H9X0G1	Serine/threonine-protein phosphatase 2A activator (Fragment)
IPR005326	Plectin/S10, N-terminal	0.0993151	0.272197	1	1	58	584	Over	H9V4M9	Uncharacterized protein (Fragment)
IPR007867	Glucose-methanol-choline oxidoreductase, C-terminal	0.0993151	0.272197	1	1	58	584	Over	H9W1J3	GMC_oxred_C domain-containing protein (Fragment)
IPR009455	ATP synthase YMF19, uncharacterised, C-terminal	0.0993151	0.272197	1	1	58	584	Over	A0A385JEN6	Mitochondrial protein YMF19
IPR009542	Microsomal signal peptidase 12kDa subunit	0.0993151	0.272197	1	1	58	584	Over	H9WCE4	Uncharacterized protein (Fragment)
IPR010713	Xyloglucan endo-transglycosylase, C-terminal	0.0993151	0.272197	1	1	58	584	Over	H9VCM7	Xyloglucan:xyloglucosyl transferase (Fragment)
IPR022017	Domain of unknown function DUF3598	0.0993151	0.272197	1	1	58	584	Over	H9V143	DUF3598 domain-containing protein (Fragment)
IPR024682	Nuclear pore localisation protein Npl4, ubiquitin-like domain	0.0993151	0.272197	1	1	58	584	Over	H9WY59	UN_NPL4 domain-containing protein (Fragment)
IPR003496	ABA/WDS induced protein	0.112065	0.296172	2	6	58	584	Over	O24314 Q41096	Water deficit inducible protein LP3,Water deficit stress inducible protein LP3-2 (Fragment)
IPR000167	Dehydrin	0.18892	0.303915	1	2	58	584	Over	A0A023W8I6	Dehydrin 1 (Fragment)
IPR000757	Glycoside hydrolase, family 16	0.18892	0.303915	1	2	58	584	Over	H9VCM7	Xyloglucan:xyloglucosyl transferase (Fragment)
IPR001353	Proteasome, subunit alpha/beta	0.18892	0.303915	1	2	58	584	Over	H9WAU3	Uncharacterized protein (Fragment)
IPR001593	Ribosomal protein S3Ae	0.18892	0.303915	1	2	58	584	Over	H9WNY2	Uncharacterized protein (Fragment)
IPR002655	Acyl-CoA oxidase, C-terminal	0.18892	0.303915	1	2	58	584	Over	H9W5R1	ACOX domain-containing protein (Fragment)
IPR002772	Glycoside hydrolase family 3 C-terminal domain	0.18892	0.303915	1	2	58	584	Over	H9XB10	Glyco_hydro_3_C domain-containing protein (Fragment)
IPR003156	Phosphoesterase, DHHA1	0.18892	0.303915	1	2	58	584	Over	H9VK00	DHHA1 domain-containing protein (Fragment)
IPR005324	Ribosomal protein S5, C-terminal	0.18892	0.303915	1	2	58	584	Over	H9VPZ0	Ribosomal_S5_C domain-containing protein (Fragment)
IPR005475	Transketolase-like, pyrimidine-binding domain	0.18892	0.303915	1	2	58	584	Over	C6ZG55	1-deoxy-D-xylulose-5-phosphate synthase
IPR005477	Deoxyxylulose-5-phosphate synthase	0.18892	0.303915	1	2	58	584	Over	C6ZG55	1-deoxy-D-xylulose-5-phosphate synthase
IPR006843	Plastid lipid-associated protein/fibrillin conserved domain	0.18892	0.303915	1	2	58	584	Over	H9X861	PAP_fibrillin domain-containing protein (Fragment)
IPR008331	Ferritin/DPS protein domain	0.18892	0.303915	1	2	58	584	Over	Q06ZR9	Ferritin (Fragment)
IPR008985	Concanavalin A-like lectin/glucanases superfamily	0.18892	0.303915	1	2	58	584	Over	H9VCM7	Xyloglucan:xyloglucosyl transferase (Fragment)
IPR011032	GroES-like	0.18892	0.303915	1	2	58	584	Over	A0A3G6JDJ9	Cinnamyl alcohol dehydrogenase
IPR013154	Alcohol dehydrogenase GroES-like	0.18892	0.303915	1	2	58	584	Over	A0A3G6JDJ9	Cinnamyl alcohol dehydrogenase
IPR013320	Concanavalin A-like lectin/glucanase, subgroup	0.18892	0.303915	1	2	58	584	Over	H9VCM7	Xyloglucan:xyloglucosyl transferase (Fragment)
IPR013785	Aldolase-type TIM barrel	0.18892	0.303915	1	2	58	584	Over	H9V1Z9	Oxidored_FMN domain-containing protein (Fragment)
IPR033248	Transketolase, C-terminal domain	0.18892	0.303915	1	2	58	584	Over	C6ZG55	1-deoxy-D-xylulose-5-phosphate synthase
IPR002146	ATPase, F0 complex, subunit B/B', bacterial/chloroplast	0.269749	0.350201	1	3	58	584	Over	H9WLL7	Uncharacterized protein (Fragment)
IPR002939	Chaperone DnaJ, C-terminal	0.269749	0.350201	1	3	58	584	Over	H9VCC2	DnaJ_C domain-containing protein (Fragment)
IPR005828	General substrate transporter	0.269749	0.350201	1	3	58	584	Over	H9X360	Uncharacterized protein (Fragment)
IPR006114	6-phosphogluconate dehydrogenase, C-terminal	0.269749	0.350201	1	3	58	584	Over	H9X3Q6	Phosphogluconate dehydrogenase (NADP(+)-dependent, decarboxylating) (Fragment)
IPR008927	6-phosphogluconate dehydrogenase, C-terminal-like	0.269749	0.350201	1	3	58	584	Over	H9X3Q6	Phosphogluconate dehydrogenase (NADP(+)-dependent, decarboxylating) (Fragment)
IPR011008	Dimeric alpha-beta barrel	0.269749	0.350201	1	3	58	584	Over	H9VDW5	Stress-response A/B barrel domain-containing protein (Fragment)
IPR013097	Stress responsive alpha-beta barrel	0.269749	0.350201	1	3	58	584	Over	H9VDW5	Stress-response A/B barrel domain-containing protein (Fragment)
IPR013328	Dehydrogenase, multihelical	0.269749	0.350201	1	3	58	584	Over	H9X3Q6	Phosphogluconate dehydrogenase (NADP(+)-dependent, decarboxylating) (Fragment)
IPR014721	Ribosomal protein S5 domain 2-type fold, subgroup	0.269749	0.350201	1	3	58	584	Over	H9VPZ0	Ribosomal_S5_C domain-containing protein (Fragment)
IPR020568	Ribosomal protein S5 domain 2-type fold	0.269749	0.350201	1	3	58	584	Over	H9VPZ0	Ribosomal_S5_C domain-containing protein (Fragment)
IPR026992	Non-haem dioxygenase N-terminal domain	0.269749	0.350201	1	3	58	584	Over	D4N2S2	1-aminocyclopropane-1-carboxylate oxidase 3
IPR001906	Terpene synthase-like	0.342649	0.396188	1	4	58	584	Over	Q84KL6	(-)-alpha-pinene synthase, chloroplastic
IPR002423	Chaperonin Cpn60/TCP-1	0.342649	0.396188	1	4	58	584	Over	H9W235	Uncharacterized protein (Fragment)
IPR004839	Aminotransferase, class I/classII	0.342649	0.396188	1	4	58	584	Over	H9X056	Aspartate transaminase (Fragment)
IPR005630	Terpene synthase, metal-binding domain	0.342649	0.396188	1	4	58	584	Over	Q84KL6	(-)-alpha-pinene synthase, chloroplastic
IPR008930	Terpenoid cyclases/protein prenyltransferase alpha-alpha toroid	0.342649	0.396188	1	4	58	584	Over	Q84KL6	(-)-alpha-pinene synthase, chloroplastic
IPR008949	Terpenoid synthase	0.342649	0.396188	1	4	58	584	Over	Q84KL6	(-)-alpha-pinene synthase, chloroplastic
IPR032454	Histone H2A, C-terminal domain	0.342649	0.396188	1	4	58	584	Over	O22430	Histone H2A
IPR002016	Haem peroxidase, plant/fungal/bacterial	0.408384	0.451051	1	5	58	584	Over	H9WR60	Peroxidase (Fragment)
IPR007125	Histone core	0.408384	0.451051	1	5	58	584	Over	O22430	Histone H2A
IPR013149	Alcohol dehydrogenase, C-terminal	0.408384	0.451051	1	5	58	584	Over	A0A3G6JDJ9	Cinnamyl alcohol dehydrogenase
IPR002048	Calcium-binding EF-hand	0.467648	0.487407	1	6	58	584	Over	O22429	Calcium binding protein
IPR005123	Oxoglutarate/iron-dependent dioxygenase	0.467648	0.487407	1	6	58	584	Over	D4N2S2	1-aminocyclopropane-1-carboxylate oxidase 3
IPR009072	Histone-fold	0.467648	0.487407	1	6	58	584	Over	O22430	Histone H2A
IPR015424	Pyridoxal phosphate-dependent transferase, major domain	0.467648	0.487407	1	6	58	584	Over	H9X056	Aspartate transaminase (Fragment)
IPR002068	Alpha crystallin/Hsp20 domain	1	1	1	9	58	584	Over	H9W1G7	SHSP domain-containing protein (Fragment)
IPR008978	HSP20-like chaperone	1	1	1	9	58	584	Over	H9W1G7	SHSP domain-containing protein (Fragment)

## Sheet: I_D.vs.NI_D.IPR_Enrich.merge
IPRID	IPRTitle	Pvalue	AdjustedPv	x	y	n	N	EnrichDirect	ProtID	Description
IPR003496	ABA/WDS induced protein	0.000452896	0.0208332	4	6	46	584	Over	Q41087 Q41095 Q41096 A0A023W8D4	LP3-1,Water deficit inducible protein LP3-3 (Fragment),Water deficit stress inducible protein LP3-2 (Fragment),Water-stress inducible protein 3 (Fragment)
IPR002016	Haem peroxidase, plant/fungal/bacterial	0.00410092	0.0466118	3	5	46	584	Over	H9WGR4 H9XAC0 H9WR60	Peroxidase (Fragment),Peroxidase (Fragment),Peroxidase (Fragment)
IPR000167	Dehydrin	0.0060798	0.0466118	2	2	46	584	Over	A0A2D1UKD2 A0A023W8I6	Dehydrin 5 protein (Fragment),Dehydrin 1 (Fragment)
IPR004207	Ferredoxin thioredoxin reductase, alpha chain	0.0060798	0.0466118	2	2	46	584	Over	H9VCA2 H9VCA1	FeThRed_A domain-containing protein (Fragment),FeThRed_A domain-containing protein (Fragment)
IPR006843	Plastid lipid-associated protein/fibrillin conserved domain	0.0060798	0.0466118	2	2	46	584	Over	H9X861 H9X863	PAP_fibrillin domain-containing protein (Fragment),PAP_fibrillin domain-containing protein (Fragment)
IPR008990	Electron transport accessory protein-like domain	0.0060798	0.0466118	2	2	46	584	Over	H9VCA2 H9VCA1	FeThRed_A domain-containing protein (Fragment),FeThRed_A domain-containing protein (Fragment)
IPR004265	Plant disease resistance response protein	0.0521056	0.213135	2	5	46	584	Over	H9VMI1 H9V6D7	Dirigent protein (Fragment),Dirigent protein (Fragment)
IPR002048	Calcium-binding EF-hand	0.0742839	0.213135	2	6	46	584	Over	H9WHH5 O22429	Uncharacterized protein (Fragment),Calcium binding protein
IPR000568	ATPase, F0 complex, subunit A	0.0787671	0.213135	1	1	46	584	Over	R4L645	ATP synthase subunit a, chloroplastic
IPR001063	Ribosomal protein L22/L17	0.0787671	0.213135	1	1	46	584	Over	C3VXI1	50S ribosomal protein L22, chloroplastic
IPR002208	SecY/SEC61-alpha family	0.0787671	0.213135	1	1	46	584	Over	H9VNE7	Uncharacterized protein (Fragment)
IPR006016	UspA	0.0787671	0.213135	1	1	46	584	Over	H9V9A5	Usp domain-containing protein (Fragment)
IPR007541	Uncharacterised protein family, basic secretory protein	0.0787671	0.213135	1	1	46	584	Over	H9VRX6	Uncharacterized protein (Fragment)
IPR007867	Glucose-methanol-choline oxidoreductase, C-terminal	0.0787671	0.213135	1	1	46	584	Over	H9W1J3	GMC_oxred_C domain-containing protein (Fragment)
IPR014729	Rossmann-like alpha/beta/alpha sandwich fold	0.0787671	0.213135	1	1	46	584	Over	H9V9A5	Usp domain-containing protein (Fragment)
IPR023798	Ribosomal protein S7 domain	0.0787671	0.213135	1	1	46	584	Over	R4L6A0	30S ribosomal protein S7, chloroplastic
IPR023801	Histone deacetylase domain	0.0787671	0.213135	1	1	46	584	Over	H9VYP0	Histone deacetylase (Fragment)
IPR002222	Ribosomal protein S19/S15	0.151454	0.258034	1	2	46	584	Over	H9VX25	Uncharacterized protein (Fragment)
IPR002655	Acyl-CoA oxidase, C-terminal	0.151454	0.258034	1	2	46	584	Over	H9W5R1	ACOX domain-containing protein (Fragment)
IPR004152	GAT	0.151454	0.258034	1	2	46	584	Over	H9WD94	GAT domain-containing protein (Fragment)
IPR005475	Transketolase-like, pyrimidine-binding domain	0.151454	0.258034	1	2	46	584	Over	C6ZG55	1-deoxy-D-xylulose-5-phosphate synthase
IPR005477	Deoxyxylulose-5-phosphate synthase	0.151454	0.258034	1	2	46	584	Over	C6ZG55	1-deoxy-D-xylulose-5-phosphate synthase
IPR007783	Eukaryotic translation initiation factor 3, subunit 7	0.151454	0.258034	1	2	46	584	Over	H9WTS5	Uncharacterized protein (Fragment)
IPR008331	Ferritin/DPS protein domain	0.151454	0.258034	1	2	46	584	Over	Q06ZR9	Ferritin (Fragment)
IPR021855	Protein of unknown function DUF3464	0.151454	0.258034	1	2	46	584	Over	H9V739	Uncharacterized protein (Fragment)
IPR028364	Ribosomal protein L1/ribosomal biogenesis protein	0.151454	0.258034	1	2	46	584	Over	H9WMF0	Uncharacterized protein (Fragment)
IPR033248	Transketolase, C-terminal domain	0.151454	0.258034	1	2	46	584	Over	C6ZG55	1-deoxy-D-xylulose-5-phosphate synthase
IPR000092	Polyprenyl synthetase	0.218522	0.295647	1	3	46	584	Over	A0A482P6Z9	Farnesyl diphosphate synthase
IPR000782	FAS1 domain	0.218522	0.295647	1	3	46	584	Over	Q41072	Arabinogalactan-like protein
IPR002146	ATPase, F0 complex, subunit B/B', bacterial/chloroplast	0.218522	0.295647	1	3	46	584	Over	H9WLL7	Uncharacterized protein (Fragment)
IPR006045	Cupin 1	0.218522	0.295647	1	3	46	584	Over	H9WN69	Cupin type-1 domain-containing protein (Fragment)
IPR011008	Dimeric alpha-beta barrel	0.218522	0.295647	1	3	46	584	Over	H9VDW5	Stress-response A/B barrel domain-containing protein (Fragment)
IPR013097	Stress responsive alpha-beta barrel	0.218522	0.295647	1	3	46	584	Over	H9VDW5	Stress-response A/B barrel domain-containing protein (Fragment)
IPR017446	Polyprenyl synthetase-related	0.218522	0.295647	1	3	46	584	Over	A0A482P6Z9	Farnesyl diphosphate synthase
IPR000425	Major intrinsic protein	0.280394	0.330721	1	4	46	584	Over	H9WDG4	Uncharacterized protein (Fragment)
IPR000490	Glycoside hydrolase, family 17	0.280394	0.330721	1	4	46	584	Over	H9WJ41	Uncharacterized protein (Fragment)
IPR004088	K Homology domain, type 1	0.280394	0.330721	1	4	46	584	Over	K7NML8	KH domain-containing protein (Fragment)
IPR004839	Aminotransferase, class I/classII	0.280394	0.330721	1	4	46	584	Over	H9X056	Aspartate transaminase (Fragment)
IPR008030	NmrA-like	0.337466	0.388086	1	5	46	584	Over	H9WXL2	NmrA domain-containing protein (Fragment)
IPR015424	Pyridoxal phosphate-dependent transferase, major domain	0.390103	0.437676	1	6	46	584	Over	H9X056	Aspartate transaminase (Fragment)
IPR002213	UDP-glucuronosyl/UDP-glucosyltransferase	0.483395	0.494137	1	8	46	584	Over	H9WQR2	UDPGT domain-containing protein (Fragment)
IPR004046	Glutathione S-transferase, C-terminal	0.483395	0.494137	1	8	46	584	Over	H9XBP5	GST C-terminal domain-containing protein (Fragment)
IPR017933	Glutathione S-transferase/chloride channel, C-terminal	0.483395	0.494137	1	8	46	584	Over	H9XBP5	GST C-terminal domain-containing protein (Fragment)
IPR013126	Heat shock protein 70 family	0.597726	0.597726	1	11	46	584	Over	H9V5B3	Uncharacterized protein (Fragment)
