# Supplementary material for: Colonization of root endophytic fungus Serendipita indica improves drought tolerance of Pinus taeda seedlings by regulating metabolome and proteome
Source: Front Microbiol. 2024 Mar 15;15:1294833. doi: 10.3389/fmicb.2024.1294833 (PMC10978793; doi:10.3389/fmicb.2024.1294833)
Supplement: Supplementary file 1 [file Data_Sheet_1.zip › 1294833_Sun/1294833_Sun_Table-14.XLS]

## Sheet: B.vs.A.Subcellular_diff
Protein_id	Description	Gene	E_value	Subcellular_localization
A0A3G6JA21	Fasciclin-like arabinogalactan protein 8	FLA5	5e-91	cell membrane protein
A0A3G6JDK7	Fasciclin-like arabinogalactan protein 8	FLA6	1e-91	cell membrane protein
H9WDG4	Uncharacterized protein (Fragment)	CL115Contig2_06	1e-36	cell membrane protein
Q41072	Arabinogalactan-like protein	FLA4	3e-16	cell membrane protein
A0A3G6JFD6	Expansin-like B1	beta	3e-14	cell wall protein
O22599	NADPH-protochlorophyllide oxidoreductase (Fragment)	porA	1e-160	chloroplast protein
Q84KL6	(-)-alpha-pinene synthase, chloroplastic	PT1	0	chloroplast protein
R4LC26	50S ribosomal protein L16, chloroplastic	rpl16	7e-80	chloroplast protein
C3VYP4	30S ribosomal protein S8, chloroplastic	rps8	4e-31	chloroplast protein
H9X1G6	SHSP domain-containing protein (Fragment)	CL49Contig5_02	2e-18	chloroplast protein
H9VZM7	SHSP domain-containing protein (Fragment)	CL25Contig3_05	2e-08	chloroplast protein
H9V2L1	Uncharacterized protein (Fragment)	2_3184_02	1e-33	chloroplast protein
Q9LL41	Phenylcoumaran benzylic ether reductase PT1	PCBER	1e-126	cytoplasm protein
H9VX25	Uncharacterized protein (Fragment)	CL2299Contig1_03	3e-28	cytoplasm protein
H9W8V8	Uncharacterized protein (Fragment)	CL163Contig2_05	1e-34	cytoplasm protein
H9W235	Uncharacterized protein (Fragment)	UMN_5367_02	4e-22	cytoplasm protein
H9VBV6	Uncharacterized protein (Fragment)	2_207_02	3e-81	cytoplasm protein
H9W1P0	Uncharacterized protein (Fragment)	CL625Contig1_03	2e-18	cytoplasm protein
H9VLB3	Ribosomal_L2 domain-containing protein (Fragment)	CL1541Contig1_06	1e-45	cytoplasm protein
H9V5W8	Uncharacterized protein (Fragment)	CL445Contig1_03	2e-13	cytoplasm protein
H9V5X1	Uncharacterized protein (Fragment)	CL445Contig1_03	3e-13	cytoplasm protein
H9VGG4	Uncharacterized protein (Fragment)	CL53Contig1_02	2e-13	cytoplasm protein
Q8L8I8	NBS/LRR (Fragment)		1e-09	cytoplasm protein
H9X6V5	Uncharacterized protein (Fragment)	CL3161Contig1_04	6e-18	cytoplasm protein
H9WNY2	Uncharacterized protein (Fragment)	CL163Contig2_03	5e-36	cytoplasm protein
K7NM36	Uncharacterized protein (Fragment)	0_8089_01	8e-12	endoplasmic reticulum protein
Q50EK4	Cytochrome P450 750A1	CYP750A1	4e-59	endoplasmic reticulum protein
H9VUB1	Uncharacterized protein (Fragment)	0_3483_01	3e-12	extracell protein
K7NND8	Uncharacterized protein (Fragment)	CL31Contig2_04	3e-25	extracell protein
H9VCM7	Xyloglucan:xyloglucosyl transferase (Fragment)	0_4627_01	4e-57	extracell protein
H9WN69	Cupin type-1 domain-containing protein (Fragment)	CL1490Contig1_03	7e-26	extracell protein
H9W7A6	Uncharacterized protein (Fragment)	CL580Contig1_03	6e-25	Golgi apparatus protein
A0A385JF21	Ribosomal protein L2	rpl2	1e-175	mitochondrion protein
H9WTG5	4Fe-4S ferredoxin-type domain-containing protein (Fragment)	CL1758Contig1_04	1e-53	mitochondrion protein
H9V4J8	SHSP domain-containing protein (Fragment)	2_8489_01	1e-27	nucleus protein
H9VFX4	SHSP domain-containing protein (Fragment)	2_9760_02	6e-29	nucleus protein
H9WS54	Abhydrolase_3 domain-containing protein (Fragment)	2_2483_01	1e-16	nucleus protein
H9WFN5	SHSP domain-containing protein (Fragment)	CL3601Contig1_03	2e-34	nucleus protein
H9WJS5	Abhydrolase_3 domain-containing protein (Fragment)	0_13090_01	1e-13	nucleus protein
H9VE48	Ldh_1_C domain-containing protein (Fragment)	CL1148Contig1_03	2e-26	peroxisome protein
R4L654	30S ribosomal protein S18, chloroplastic	rps18	2e-30	plastid protein

## Sheet: C.vs.A.Subcellular_diff
Protein_id	Description	Gene	E_value	Subcellular_localization
A0A3G6JA21	Fasciclin-like arabinogalactan protein 8	FLA5	5e-91	cell membrane protein
H9X360	Uncharacterized protein (Fragment)	0_16169_01	3e-13	cell membrane protein
A0A3G6J9T6	Glucan endo-1,3-beta-D-glucosidase	GH17b	1e-116	cell wall protein
A0A3G6JAC7	Expansin	lpha	2e-88	cell wall protein
H9VCA2	FeThRed_A domain-containing protein (Fragment)	2_1716_01	1e-24	chloroplast protein
H9VCA1	FeThRed_A domain-containing protein (Fragment)	2_1716_01	7e-25	chloroplast protein
O22599	NADPH-protochlorophyllide oxidoreductase (Fragment)	porA	1e-160	chloroplast protein
O22601	Ferritin (Fragment)		7e-40	chloroplast protein
R4LC26	50S ribosomal protein L16, chloroplastic	rpl16	7e-80	chloroplast protein
H9VPZ0	Ribosomal_S5_C domain-containing protein (Fragment)	CL1400Contig1_02	6e-31	chloroplast protein
H9V5C5	Uncharacterized protein (Fragment)	2_9287_01	2e-56	chloroplast protein
H9WH81	RRM domain-containing protein (Fragment)	2_5255_01	7e-11	chloroplast protein
H9X1G6	SHSP domain-containing protein (Fragment)	CL49Contig5_02	2e-18	chloroplast protein
H9VZM7	SHSP domain-containing protein (Fragment)	CL25Contig3_05	2e-08	chloroplast protein
H9WJB3	Tubulin beta chain (Fragment)	0_2321_02	1e-117	cytoplasm protein
H9WT28	Uncharacterized protein (Fragment)	2_1063_01	2e-15	cytoplasm protein
H9WKD5	Bet_v_1 domain-containing protein (Fragment)	CL20Contig1_01	3e-23	cytoplasm protein
H9VBV6	Uncharacterized protein (Fragment)	2_207_02	3e-81	cytoplasm protein
H9V5W8	Uncharacterized protein (Fragment)	CL445Contig1_03	2e-13	cytoplasm protein
H9X056	Aspartate transaminase (Fragment)	CL799Contig1_03	2e-35	cytoplasm protein
H9W6H2	Uncharacterized protein (Fragment)	CL2628Contig1_01	2e-13	cytoplasm protein
H9XAC0	Peroxidase (Fragment)	CL314Contig1_03	4e-09	cytoplasm protein
B2CBS5	Leucoanthocyanidin deoxygenase (Fragment)	LDOX-A	2e-25	cytoplasm protein
H9WFS7	Bet_v_1 domain-containing protein (Fragment)	0_596_01	2e-15	cytoplasm protein
H9W129	Uncharacterized protein (Fragment)	CL119Contig1_02	8e-09	endoplasmic reticulum protein
H9WJ41	Uncharacterized protein (Fragment)	CL24Contig3_04	9e-25	extracell protein
K7NND8	Uncharacterized protein (Fragment)	CL31Contig2_04	3e-25	extracell protein
H9VCM7	Xyloglucan:xyloglucosyl transferase (Fragment)	0_4627_01	4e-57	extracell protein
K7NLQ9	Uncharacterized protein (Fragment)	0_11707_01	8e-67	extracell protein
A0A385JF21	Ribosomal protein L2	rpl2	1e-175	mitochondrion protein
A0A385JEN6	Mitochondrial protein YMF19	ATP8	1e-57	mitochondrion protein
H9V846	Phosphotransferase (Fragment)	CL4147Contig1_01	1e-22	mitochondrion protein
H9WTG5	4Fe-4S ferredoxin-type domain-containing protein (Fragment)	CL1758Contig1_04	1e-53	mitochondrion protein
Q41095	Water deficit inducible protein LP3-3 (Fragment)	lp3-3	5e-19	nucleus protein
Q41096	Water deficit stress inducible protein LP3-2 (Fragment)	lp3-2	5e-17	nucleus protein
O22430	Histone H2A	lp15	2e-62	nucleus protein
H9WS54	Abhydrolase_3 domain-containing protein (Fragment)	2_2483_01	1e-16	nucleus protein
H9VYP0	Histone deacetylase (Fragment)	CL2476Contig1_01	1e-06	nucleus protein
H9VV91	Ldh_1_N domain-containing protein (Fragment)	CL1148Contig1_07	7e-42	peroxisome protein
H9VE48	Ldh_1_C domain-containing protein (Fragment)	CL1148Contig1_03	2e-26	peroxisome protein
R4LAN1	DNA-directed RNA polymerase subunit alpha	rpoA	1e-151	plastid protein
Q06ZR9	Ferritin (Fragment)		2e-24	plastid protein
C3VXI1	50S ribosomal protein L22, chloroplastic	rpl22	1e-49	plastid protein
R4L654	30S ribosomal protein S18, chloroplastic	rps18	2e-30	plastid protein
A0A3G6JCI1	Chitinase-like protein 1	GH19b	2e-70	vacuole protein

## Sheet: D.vs.B.Subcellular_diff
Protein_id	Description	Gene	E_value	Subcellular_localization
A0A3G6JA21	Fasciclin-like arabinogalactan protein 8	FLA5	5e-91	cell membrane protein
H9X360	Uncharacterized protein (Fragment)	0_16169_01	3e-13	cell membrane protein
Q41072	Arabinogalactan-like protein	FLA4	3e-16	cell membrane protein
A0A3G6JFD6	Expansin-like B1	beta	3e-14	cell wall protein
A0A3G6JAC7	Expansin	lpha	2e-88	cell wall protein
Q84KL6	(-)-alpha-pinene synthase, chloroplastic	PT1	0	chloroplast protein
H9VPZ0	Ribosomal_S5_C domain-containing protein (Fragment)	CL1400Contig1_02	6e-31	chloroplast protein
H9X861	PAP_fibrillin domain-containing protein (Fragment)	0_2632_01	3e-27	chloroplast protein
O22598	NADPH:protochlorophyllide oxidoreductase porB (Fragment)	porB	7e-21	chloroplast protein
H9V2L1	Uncharacterized protein (Fragment)	2_3184_02	1e-33	chloroplast protein
A0A3G6JDJ9	Cinnamyl alcohol dehydrogenase	CAD1	1e-132	cytoplasm protein
D4N2S2	1-aminocyclopropane-1-carboxylate oxidase 3	ACO3	3e-35	cytoplasm protein
H9W235	Uncharacterized protein (Fragment)	UMN_5367_02	4e-22	cytoplasm protein
H9V1Z9	Oxidored_FMN domain-containing protein (Fragment)	CL34Contig2_10	2e-30	cytoplasm protein
H9W1G7	SHSP domain-containing protein (Fragment)	UMN_CL112Contig1_03	6e-26	cytoplasm protein
H9W1P0	Uncharacterized protein (Fragment)	CL625Contig1_03	2e-18	cytoplasm protein
H9XBP5	GST C-terminal domain-containing protein (Fragment)	CL1951Contig1_03	2e-17	cytoplasm protein
H9V5W8	Uncharacterized protein (Fragment)	CL445Contig1_03	2e-13	cytoplasm protein
H9X056	Aspartate transaminase (Fragment)	CL799Contig1_03	2e-35	cytoplasm protein
H9VGG4	Uncharacterized protein (Fragment)	CL53Contig1_02	2e-13	cytoplasm protein
H9WNY2	Uncharacterized protein (Fragment)	CL163Contig2_03	5e-36	cytoplasm protein
H9WN61	Uncharacterized protein (Fragment)	UMN_2640_01	8e-22	endoplasmic reticulum protein
K7NND8	Uncharacterized protein (Fragment)	CL31Contig2_04	3e-25	extracell protein
H9VCM7	Xyloglucan:xyloglucosyl transferase (Fragment)	0_4627_01	4e-57	extracell protein
H9V1W1	Uncharacterized protein (Fragment)	0_9082_02	2e-38	extracell protein
C6ZG55	1-deoxy-D-xylulose-5-phosphate synthase		7e-12	mitochondrion protein
A0A385JEN6	Mitochondrial protein YMF19	ATP8	1e-57	mitochondrion protein
O24314	Water deficit inducible protein LP3	lp3	2e-20	nucleus protein
Q41096	Water deficit stress inducible protein LP3-2 (Fragment)	lp3-2	5e-17	nucleus protein
O22430	Histone H2A	lp15	2e-62	nucleus protein
Q06ZR9	Ferritin (Fragment)		2e-24	plastid protein
C3VXI1	50S ribosomal protein L22, chloroplastic	rpl22	1e-49	plastid protein
H9W1J3	GMC_oxred_C domain-containing protein (Fragment)	2_10207_01	1e-34	vacuole protein
A5HIY3	Thaumatin-like protein	THN	2e-79	vacuole protein
O22429	Calcium binding protein	lp8	2e-15	vacuole protein

## Sheet: D.vs.C.Subcellular_diff
Protein_id	Description	Gene	E_value	Subcellular_localization
H9WDG4	Uncharacterized protein (Fragment)	CL115Contig2_06	1e-36	cell membrane protein
Q41072	Arabinogalactan-like protein	FLA4	3e-16	cell membrane protein
H9VCA2	FeThRed_A domain-containing protein (Fragment)	2_1716_01	1e-24	chloroplast protein
H9VCA1	FeThRed_A domain-containing protein (Fragment)	2_1716_01	7e-25	chloroplast protein
H9X861	PAP_fibrillin domain-containing protein (Fragment)	0_2632_01	3e-27	chloroplast protein
H9X863	PAP_fibrillin domain-containing protein (Fragment)	0_2632_01	4e-26	chloroplast protein
H9VX25	Uncharacterized protein (Fragment)	CL2299Contig1_03	3e-28	cytoplasm protein
H9XBP5	GST C-terminal domain-containing protein (Fragment)	CL1951Contig1_03	2e-17	cytoplasm protein
H9V5W8	Uncharacterized protein (Fragment)	CL445Contig1_03	2e-13	cytoplasm protein
H9X056	Aspartate transaminase (Fragment)	CL799Contig1_03	2e-35	cytoplasm protein
H9WXL2	NmrA domain-containing protein (Fragment)	CL1292Contig1_01	1e-18	cytoplasm protein
H9V5X1	Uncharacterized protein (Fragment)	CL445Contig1_03	3e-13	cytoplasm protein
H9XAC0	Peroxidase (Fragment)	CL314Contig1_03	4e-09	cytoplasm protein
H9V5B3	Uncharacterized protein (Fragment)	0_10631_02	1e-17	endoplasmic reticulum protein
H9WJ41	Uncharacterized protein (Fragment)	CL24Contig3_04	9e-25	extracell protein
H9WN69	Cupin type-1 domain-containing protein (Fragment)	CL1490Contig1_03	7e-26	extracell protein
A0A482P6Z9	Farnesyl diphosphate synthase		0	mitochondrion protein
C6ZG55	1-deoxy-D-xylulose-5-phosphate synthase		7e-12	mitochondrion protein
A0A385JF23	Ribosomal protein L5	rpl5	2e-85	mitochondrion protein
Q41087	LP3-1	lp3-1	1e-19	nucleus protein
Q41095	Water deficit inducible protein LP3-3 (Fragment)	lp3-3	5e-19	nucleus protein
Q41096	Water deficit stress inducible protein LP3-2 (Fragment)	lp3-2	5e-17	nucleus protein
A0A023W8D4	Water-stress inducible protein 3 (Fragment)	lp3-3	3e-20	nucleus protein
H9VYP0	Histone deacetylase (Fragment)	CL2476Contig1_01	1e-06	nucleus protein
Q06ZR9	Ferritin (Fragment)		2e-24	plastid protein
R4L6A0	30S ribosomal protein S7, chloroplastic	rps7	9e-61	plastid protein
C3VXI1	50S ribosomal protein L22, chloroplastic	rpl22	1e-49	plastid protein
H9W1J3	GMC_oxred_C domain-containing protein (Fragment)	2_10207_01	1e-34	vacuole protein
H9WHH5	Uncharacterized protein (Fragment)	CL1154Contig1_04	8e-18	vacuole protein
O22429	Calcium binding protein	lp8	2e-15	vacuole protein
