# Supplementary material for: Colonization of root endophytic fungus Serendipita indica improves drought tolerance of Pinus taeda seedlings by regulating metabolome and proteome
Source: Front Microbiol. 2024 Mar 15;15:1294833. doi: 10.3389/fmicb.2024.1294833 (PMC10978793; doi:10.3389/fmicb.2024.1294833)
Supplement: Supplementary file 1 [file Data_Sheet_1.zip › 1294833_Sun/1294833_Sun_Table-15.XLSX]

## Sheet: Sheet1
I_W. vs. NI_D.net_down_PPI
prot1	prot2	score
H9WFN5	H9X1G6	468
H9WFN5	H9VCC2	451
H9X1G6	H9VCC2	451
I_W. vs. NI_D.net_up_PPI
prot1	prot2	score
H9V595	H9VK00	929
H9VDZ0	Q50EK4	241
H9VE48	H9VBI7	214
H9VE48	H9V8G2	189
H9VGG4	H9VLB3	997
H9VGG4	H9WMG6	586
H9VGG4	C3VYP4	998
H9VK00	H9V2L1	290
H9VLB3	H9WMG6	526
H9VLB3	C3VYP4	999
H9VX25	H9W8V8	999
H9W235	H9WAU3	291
H9W235	H9V595	240
H9W235	H9VK00	298
H9W5R1	H9XB69	239
H9WJV1	H9WG89	997
H9WMG6	C3VYP4	525
O22431	H9VX25	999
O22431	H9W8V8	999
NI_D. vs. NI_W.Net_down_PPI
prot1	prot2	ore
H9W129	H9VZM7	638
H9XB10	K7NLQ9	208
A0A3G6JCI1	H9X9L0	319
R4LAN1	R4L654	690
NI_D. vs. NI_W.Net_up_PPI
prot1	prot2	score
H9VE48	H9VPZ0	189
H9VE48	H9VBI7	214
I_D. vs. I_W.Net_down_PPI
prot1	prot2	score
H9V4M9	H9VGG4	875
H9WN61	H9W235	858
H9WN61	H9VK00	239
H9W235	H9WAU3	291
H9W235	H9VK00	298
H9VK00	H9V2L1	290
I_D. vs. I_W.Net_up_PPI
prot1	prot2	score
H9W5R1	H9WBB6	666
I_D. vs. NI_D.Net_down_PPI
prot1	prot2	score
I_D. vs. NI_D.Net_up_PPI
prot1	prot2	score
A0A023W8I6	A0A2D1UKD2	605
R4L645	C3VXI1	227
