# Supplementary material for: Colonization of root endophytic fungus Serendipita indica improves drought tolerance of Pinus taeda seedlings by regulating metabolome and proteome
Source: Front Microbiol. 2024 Mar 15;15:1294833. doi: 10.3389/fmicb.2024.1294833 (PMC10978793; doi:10.3389/fmicb.2024.1294833)
Supplement: Supplementary file 1 [file Data_Sheet_1.zip › 1294833_Sun/1294833_Sun_Table-2.XLS]

Compound_ID	Name	Formula	Molecular Weight	RT [min]	m/z	mzCloud_Results	mzVault_Results	MassList_Results	neg_NI_W1	neg_NI_W2	neg_NI_W3	neg_NI_W4	neg_NI_W5	neg_NI_W6	neg_I_W1	neg_I_W2	neg_I_W3	neg_I_W4	neg_I_W5	neg_I_W6	neg_NI_D1	neg_NI_D2	neg_NI_D3	neg_NI_D4	neg_NI_D5	neg_NI_D6	neg_I_D1	neg_I_D2	neg_I_D3	neg_I_D4	neg_I_D5	neg_I_D6	neg_QC1	neg_QC2	neg_QC3
Com_44_neg	3,4,5-trihydroxycyclohex-1-ene-1-carboxylic acid	C7 H10 O5	174.05264	1.418	173.04535	Full match	Full match	Full match	1704978401	1637658697	1583741179	2148739508	1892168864	1476776525	1681894779	2117973558	1607865583	1890140263	2302815551	1801095661	1749399872	2126645061	1815434569	1952363579	1581260299	1761956709	1910473402	1919483906	2072442842	1954797827	1828175202	2133627610	1742817252	1919970193	1781394467
Com_74_neg	Myricitrin	C21 H20 O12	464.09545	5.458	463.08826	Full match	Full match	Full match	889919417.7	950580899.6	909886796.4	874393671.6	1021285894	838187112.9	964486661.3	1056310372	1097232809	1022753825	925203673.4	1022219420	709113248.4	716720364.8	734891950.1	851923679	702893067.5	754781372.3	1313864537	1320185167	1405765113	1421757316	1324717053	1407196164	966498438.8	983613198	1148272666
Com_560_neg	19(R)-hydroxy Prostaglandin A2	C20 H30 O5	350.20924	6.466	349.20197	Full match	Full match	Full match	64660098.86	64594849.18	62479586.53	61181078.76	62751006.9	58226225.9	65951993.86	70867619.53	70948116.73	65087612.21	62818365.34	39617779.51	159542947.6	166157588.1	174779804.6	163806456.5	177041543.3	183729430.9	153804856.5	143558121.7	152038142	144731540.8	145198016.6	147514879.3	120004370.8	101135315.8	121371443.1
Com_3204_neg	4-(hydroxymethyl)benzoic acid	C8 H8 O3	152.04745	5.278	151.04013	Full match	Full match	Full match	14124242.77	15072154.25	13773483.39	14301166.11	13295608.02	13629672.26	13632571.27	15967837.09	16060230.46	17664758.02	14843766.07	17219937.13	15660167.79	15693207.67	14196399.83	16034987.32	16393196.29	16023547.9	16551405.62	14928036.87	14783305.74	15927971.66	14904564.45	15564137.61	14025976.66	15171879.25	20055250.5
Com_10_neg	Atractyloside A	C21 H36 O10	494.23573	6.032	493.22858	No results	Invalid mass	No results	4928835452	5100422963	5015517814	4916421999	5071833941	4884099087	5322795017	5751223417	5601982912	5608630864	5369110974	5508538637	5068979488	4826435483	4077436153	5271536182	4553803398	5201738150	4136818509	5203454671	493817176.3	5384385625	4163762998	4080380563	4936036836	5279205777	4272621380
Com_13_neg	13,14-dihydro Prostaglandin E1	C20 H36 O5	338.24517	7.603	337.23828	Invalid mass	No match	No match	3688081543	3936709166	3673489007	3864998399	3743205572	3572575999	4410538297	4312150703	4349931276	4109482267	3629039352	3827666491	3399962986	3526239744	3538024647	3564162063	3533750745	3760084281	4235333107	3992231019	4686591839	4652252100	4162115013	4339116060	4432728657	3792427253	3850926927
Com_14_neg	(��)11(12)-EET	C20 H32 O3	320.23464	7.604	319.22736	Full match	Partial match	Full match	3555883920	3802628513	3538771557	3744059272	3617323803	3444674076	4270465634	4158466832	4197245463	3999031358	3523657862	3711407040	3298573699	3419256716	3434213005	3455315058	3440718471	3643210161	4121076008	3859707488	4562665770	4514322167	4033831623	4217545355	4297171376	3675986927	3727233939
Com_18_neg	5-Dehydroquinic acid	C7 H10 O6	190.04778	1.399	189.04053	No results	Full match	No results	1127514910	1437844602	2444791991	2072008146	2711022623	2502094559	1695108617	1752353531	1749091347	1657547113	855145860.1	1762837096	3364389875	1761771630	2927369007	3184755196	1609827930	3065099717	2025904645	585625282.7	2126880413	2198997354	1065660742	1301072913	1240821190	2248082226	2167449520
Com_37_neg	Itaconic acid	C5 H6 O4	130.02646	1.396	129.01942	No results	Full match	Full match	727409796.9	629173525.3	1148794515	623684276.1	653309825.3	640596079.1	1293897343	2185713978	1495116794	1607027787	2448512203	1691240748	151415992.9	64436103.26	156752165.7	98980071.01	141602209.8	82825933.51	1553130622	1478940015	1756618620	1341181076	1080682755	1145324138	923857333.5	731882585	588276385
Com_47_neg	cis-5,8,11,14,17-Eicosapentaenoic acid	C20 H30 O2	302.22374	9.717	301.21634	No results	Full match	Full match	1470755699	1660538996	1813045673	2150933155	2058897295	2104616845	1978197269	1789399390	1255224994	1464142645	1239930353	1255284480	1318267483	1506086382	1408086339	1739915319	1456593863	1281042009	1064230369	1193750470	1003267837	1104299862	1366024218	1073400890	1290367916	1525208366	1295766776
Com_63_neg	2-Oxoglutaric acid	C5 H6 O5	146.02158	1.798	145.01433	No results	Full match	Full match	288262520.2	575769919.2	484060580.1	491529207.9	543569105.3	457803379.7	789591316.8	621498389.9	1055530048	1011615616	1597500329	1070068394	175981173.1	300410683.9	394089636.6	286869386.7	338996480.2	398906553.1	1140317862	1021070690	1266714552	750560713.3	1076862833	1150390949	670627554.5	593392276	695460667.5
Com_64_neg	Gentiopicrin	C16 H20 O9	356.11072	5.21	355.10352	No results	Full match	Full match	1325053025	1120277133	920839253.5	1321677347	1066701262	929099851.4	1073062451	1030679037	1067015904	1052924903	1231152021	1476288843	1224385161	1403521149	1304495905	1311017259	1493610977	1330015967	1532549715	1234445255	1279881202	1132781309	1353119666	1209060481	989511852	994003411.1	1344154799
Com_73_neg	Gluconic acid	C6 H12 O7	196.05819	1.268	195.0509	No results	Full match	Full match	883219925.9	902289447.7	876843207.4	824640132.3	889166910.3	920495735.3	1402961887	1387588866	1479158782	1440805885	1448676127	1478642029	1311349266	1356263223	1314087745	1403231706	1239186309	1226485419	914716891.7	1044669273	973828418.1	965693449.1	919544050.6	922055017.7	1103733426	1187975674	1106034693
Com_102_neg	Dihydroroseoside	C19 H32 O8	388.20965	5.57	387.20239	No results	Full match	No results	935331433	919443945.9	903402622.6	962807683.7	952180404.9	964103739.8	865747553.6	870186245.8	855526091.2	890110032.6	846072553.2	866750721.5	901969205.7	955134319.9	925589082.2	969716462.8	904281973.8	964250938.5	1030644869	1002297480	1035401177	1033144008	1022314015	1025500038	878148295.6	836047720.4	932566128.4
Com_131_neg	Prostaglandin H1	C20 H34 O5	336.22971	7.436	335.22266	Invalid mass	No match	No results	669463955.1	695861354.8	658742558.5	638568742.6	658974922.2	622133109.9	608531461.2	679139742.2	617097247.7	486676365.7	459873797.8	490097414	625428391.4	632656751.3	621713724.3	666524457.7	614421938	627871590.9	738290633.9	647501829.6	728770858.2	699384855.3	691710233.1	721112419.2	778746749.5	569383133.8	609392819.2
Com_134_neg	8-Epiloganic acid	C16 H24 O10	376.13666	4.757	375.12933	No results	No results	Full match	558923534.3	592382430.1	525454774	550306462.6	590800448.4	563212949.7	637067482	666653812.1	664137060.9	674690784.4	614379314.3	708455480.5	712037984.8	724418932.9	711832459.6	769723788.7	687955271.5	721144453.1	658866466.7	644122357.4	665290510.6	678798310.4	654690753.9	644757675.3	632845721.8	684148640.8	651713608.3
Com_151_neg	Tricin 5-O-hexoside	C23 H24 O12	492.12674	6.06	491.11935	No results	No results	Full match	387702980	424720818.3	409068829	395184234.2	393149647.6	369879611.3	405825350.5	398880099.7	410754686.9	393147789.5	391517885.8	372927836.4	298887315.2	297014804.1	292818945.8	311018833.6	301053654.2	293905353.7	609384412	585295004.5	639238639.2	671160979.1	610379719.2	605471391.4	411416041	421347857.3	432331291.5
Com_153_neg	Trifolirhizin	C22 H22 O10	446.12146	6.06	491.11966	No results	No results	Full match	386774812.3	423396312.9	407928798.4	394272239.5	392124926.3	367467525.2	405210404.9	397670493.7	409581190.1	392399747.2	390561312.4	371677872.4	298511563.1	296628571.6	291943056.5	310451207.8	300751761.1	292820256.8	605813556.5	582324820.9	635533118.5	667687986.1	606734997.6	601818764.9	410507154.6	420306601.5	431078888.4
Com_163_neg	D-Sedoheptulose 7-phosphate	C7 H15 O10 P	290.04003	1.395	289.03275	No results	Full match	Full match	458502353.2	63493421.13	602253069.3	108377533.4	18002385.66	533854330.2	53271100.45	302543686.4	662706073	412516190.9	297041712.5	351209443.1	344181404.1	405268293.1	191722562.8	251414597.3	367677940.2	235732243.6	271485594.6	250725997.2	179367575.7	264750139.7	180998992.1	185506703.5	310080475.9	254174374.6	483364605.3
Com_167_neg	Naringin Dihydrochalcone	C27 H34 O14	582.1949	5.455	581.18762	No results	No results	Full match	444309367.7	449793593.5	440198820.9	440750312.8	350553741.9	419410508.9	609201486.3	670331173.1	604161689.3	511657009.9	481793615.8	627258183.8	309793982.2	341616608	431918202.6	438778854.1	425882541.3	433381492.1	386774104.4	388934810.7	391696729.8	392110475.6	380862125.4	377351296.8	368409378.2	479382349.8	367840549.3
Com_201_neg	(��)18-HEPE	C20 H30 O3	318.21904	7.427	317.21164	Full match	Invalid mass	No results	464480656.7	483134780.5	460513154.4	437489527.6	445335657.8	456065720.6	386050833.3	446141439.5	423925942.8	273054330.2	254213179.2	277020394.3	323767571.7	332169685.2	321837897.7	347675334.2	314582369.4	328490491.5	462886400.1	413967113.9	446327413.2	439555651	433582279.8	442818250.2	532102320.2	331285683.7	354436903.4
Com_208_neg	Isorhamnetin-3-glucoside	C22 H22 O12	478.11125	5.55	477.10416	No results	Full match	Full match	416691222.7	398102509.9	383017157.5	403761532.3	390641759.5	403308353.4	403683028.7	437979170.4	404873752.1	414434297.7	391745939.9	415631061.7	474756511.5	502347349.4	501868875.2	511292292.4	493478528.6	510777174.4	486926298.6	476310973.9	485380767.2	485579985.7	486573654.6	480230659.9	450412958.6	437901833	445090329.9
Com_212_neg	L-(-)-Malic acid	C4 H6 O5	134.02153	1.428	133.01422	No results	Full match	Full match	285783510.3	257890996.9	307221961.1	266827149.7	363701530.7	289263743.6	366775007	515739859.2	384142608	362997452.9	370508530.7	354852270.1	218650336.8	208165248.5	224185314.3	227100721.5	177334538.1	196453382.3	375299598.1	334128582.9	354343759.6	366095738	375933584.6	318845651	256735692	261478701.7	301032272.1
Com_227_neg	Plantagoside	C21 H22 O12	466.11126	5.042	465.104	No results	No results	Full match	257447283.5	249192532	255731833.4	247032150.7	218846546.2	255790941.5	275178152.1	315933627.7	311812060.6	307192785.2	306594432.2	319181526.7	273791127.7	286945952.2	273529302.1	291067744.2	273623197	288404831.2	414548015.8	402457279.6	396198090.5	434268599.9	421048737.5	439484421.1	319772066.6	319216249.7	323902243.2
Com_234_neg	Toosendanin	C30 H38 O11	574.24157	5.372	573.23431	No results	No results	Full match	347323522.5	442265369.9	290561985.4	440085009.7	456691879.8	340974364.7	401240601.2	430163090.5	435755765.5	394970368.8	425509217.9	385386711	400747651.7	459321707.4	405391177.1	387535325.4	439215951.6	396195867.9	331799206.7	302657677.3	315688699.4	319028600.9	324157232.2	318066142.5	369873576.9	359325250	356834894.7
Com_271_neg	8-O-acetyl shanzhiside methyl ester	C19 H28 O12	448.15806	5.311	447.1506	No results	No results	Full match	335221810.4	342601307	374021486.5	304889645.3	381061969.5	374282648.7	392144230.2	407100287.4	310269660.3	376632922.3	340058972.4	380438625.1	338025382.7	296563275.2	348161097.7	392158752.1	340749840.4	59081342.09	328532084.1	315485154.6	295757654.3	289115506.1	331268257.3	334131766	330747110.9	364565949.2	343750310
Com_302_neg	Oleuropein	C25 H32 O13	540.18601	5.085	539.17657	No results	No results	Full match	210680224.1	223605519	202725961.3	164032409.7	219924834.5	152346339.1	193647583.2	236392407.7	256685365.8	252032061.6	266593456.2	274703188.5	146629175.5	130921006.3	154481768.4	155852655.6	122565811.6	155696098.5	312695870.9	310769418.8	331881986.7	327806167.6	326706000	325884490.2	235766168.6	217321701.8	244339352
Com_307_neg	Prostaglandin A1	C20 H32 O4	318.21911	7.629	317.21185	Invalid mass	Invalid mass	No results	206144945.3	219479527	201041589.4	202356883.7	206786200.1	209907110.9	261516473	270219022.5	268247806.5	239210250.4	226045291.1	241205184.7	231562531.1	241869173.2	233233285.1	261734066.9	232073205.1	244651855.2	325742146.7	298752280	320336830.5	311595720.8	307602805.6	317687884.7	259645280.3	239870035.4	254225117.3
Com_328_neg	Epimedin C	C39 H50 O19	822.29533	5.236	821.28784	No results	No results	Full match	221416632.7	235036897.4	214553051.9	229372444.3	1791904.844	1709455.467	296580298.5	260434576.7	324200797.1	279503481.5	260362634	254595197	1287547.753	282347129.5	306249401.5	1197642.466	202194791.9	314492442.6	204379412	221564266.4	233466812.1	227462296.7	170196234.9	224190090.1	277671486.5	244376262.2	218627879
Com_331_neg	Narirutin	C27 H32 O14	580.18202	6.065	579.17474	No results	No results	Full match	233569434.1	270988662.6	251497821.4	241922447.3	263724032.1	319366332.5	246056430.6	319178167.6	252375684.1	259082291.6	251861293.2	214989104.4	239441651.5	260449812.4	255532773.1	266120679.3	247627949.5	252278097.4	269577879.7	254318763.1	276432035.2	291021970.4	263797794.2	256821968.8	245872570	244504744.8	234384991.1
Com_339_neg	Maltotriitol	C18 H34 O16	506.1847	1.335	505.1774	No results	No results	Full match	215014125	194758774.3	206066617.3	197304840.7	187227200.1	268587018.7	225216782.6	230754981.7	216451297.4	238870731.2	223691287.4	226566766.8	194224958.9	202083220.8	229390310.6	250192325.4	232065106.4	201974129	293997564.7	253956379.9	217426343.3	222835147.3	236237278.6	220235649.4	207243800.7	207168799.7	224659312.9
Com_350_neg	Sesamoside	C17 H24 O12	420.1266	5.131	419.12	No results	No results	Full match	200855583.7	214624867.2	209874700	200586314.3	224107052.3	212759889.5	248558926.2	229597511.7	254332606.8	218743236.3	259863198.6	264582468.2	237563553.8	304367011.4	246018764.2	267390619.8	291161558.3	297572500.8	241003724	197254355.4	243410583.1	241531888.7	240543418.7	240661232.7	243555265.5	251441075.6	256672491.3
Com_397_neg	Prostaglandin K1	C20 H32 O5	334.21395	7.18	333.20654	Invalid mass	No results	No match	277855306.8	215260433.1	172046166.6	165917718.6	162880461.7	139385400.7	120778901.2	125166224.9	127056414.2	152830492.9	124609581.6	97971794.18	194228308.1	197830599.3	186149651.8	204956542.3	159670162.7	191025041.6	196911038.9	164559722.7	164355478	149095271	118818343.1	120068279.2	167043860.3	153178589	148064455.8
Com_424_neg	Eleutheroside B	C17 H24 O9	372.14163	5.266	371.13437	No results	No results	Full match	172779865.2	173351834.6	165526273.8	172165317.5	172338101.9	169301172.6	223058073.9	259836038.2	226550707	227160237.3	236595925.2	234827830.7	127597964.6	141908423.4	133059507.1	138912480.1	129991623.3	134444093.9	80985188.56	82961797.27	83997696.38	79085372.61	85947414.76	88011976.08	149683582.1	152548515.9	154156635.7
Com_429_neg	Prostaglandin K2	C20 H30 O5	332.19865	6.66	331.19144	Invalid mass	No results	No match	61756678.23	57489421.96	56679901.02	56985233.76	57467975.7	53031963.76	31657463.24	26642167.33	25072617.58	29347433.99	32805754.89	30391632.1	202630419.2	208165196.7	204839529.7	208287375	198618250.2	205880946.2	221680710.4	216108046.6	226071174.3	218265320.7	209341093	235042004.6	127866705.5	134864600	135001714.6
Com_450_neg	4-Coumaric acid	C9 H8 O3	182.05794	5.077	181.05031	No results	Invalid mass	No match	114704816.5	117613139.2	116510867.5	109469878.6	115617296.1	112283270.7	109110625.8	121571401.2	113722782.7	119142495.7	122130692.1	127467427	217192958.2	234753364.5	230331227.4	238525768.8	225590774.9	237214857.9	113982500.4	105556185.5	116018790.5	120863409.2	111278100.4	119818815.5	130921113	138866891.6	145981129.2
Com_458_neg	7-O-Ethylmorroniside	C19 H30 O11	434.1789	5.311	433.17169	No results	No results	Full match	120554881.1	120412911.7	94926717.64	101239308.6	200930616.1	164940238.4	205475379.4	239583761.7	191447093.1	123723292.4	222782563.1	122653562.8	140937084.3	105507799.4	143037001.3	151516982.1	117659545	154095699.8	156683976.1	71308933.58	178704630.7	111294698.4	105651235.3	107778030.6	182357427.5	109536379	98275749.66
Com_497_neg	D-Glucono-1,5-lactone	C6 H10 O6	238.06862	1.298	237.0614	No results	Invalid mass	No results	180209504.3	188174013.7	132422326.9	137501456.4	111856604.8	134474080.4	154206758	182843005.9	187052514.1	184056420.2	151012460.8	178616793	125282516.4	211193236	191828222.3	211086517.6	141128854.6	143824742.4	161145568.9	153161556.1	166475170	152960343.1	137958778.8	112524494.5	131625865.9	139982683.9	178157909
Com_509_neg	Dehydro-L-ascorbic acid	C6 H6 O6	174.01638	1.695	173.00922	No results	Full match	Full match	160292069.6	139763541.9	122549861.7	156149579.5	143398969.8	157735198	143506062.9	138470042.6	145789199.1	191427243.4	166301183.6	123641001.8	120135419.2	9795634.913	109367197.3	145622934.9	108241658.1	118012886.7	99561971.43	129234338.8	196365425.2	172700228.9	162533809.3	155267379.1	158985195.7	129026911.8	160213539
Com_535_neg	D-(+)-Mannose	C6 H12 O6	180.06327	1.396	179.05591	No results	Full match	Full match	115564320.2	117494951.9	184075647.4	115171660	131851284.7	118422540.4	178090444.6	107639382.3	115898874.3	175392021.1	110956708.5	177200052.7	163714661.3	101269193.7	160278495.7	171693465.7	104542272	108723345.4	113053423.5	160554489.7	186379420.2	166790150	179414348.4	104723777.1	158112401.9	126275922	123068544.2
Com_541_neg	Lactitol	C12 H24 O11	344.13191	1.317	379.1015	No results	Full match	Full match	153921881.4	52007589.38	51125128.3	43110522.3	51333503.65	47470067.42	59639386.4	54434750.65	112094382.6	62175807.89	58109785.66	57676199.79	56214368.09	61196593.6	52013568.19	193189716.2	126600284.5	47543990.59	98309466.84	50306750.71	109132666.9	62018428.41	53940097.21	47789627.93	49127211.48	70181174.41	50051168.35
Com_553_neg	Caffeic acid O-glucoside	C15 H18 O9	342.09477	5.054	341.08746	No results	No results	Full match	159378981.9	138491647.7	154491988.8	137018136.8	136701132.2	138485416.8	113494191	109185191.3	117942258.7	113805785.2	113264519.4	117945338.6	177346664.5	163896483.4	144716914	180623412.1	158402814.6	158916602.1	123580222.9	110968313.4	111914309.8	142911895.6	121968424.5	116948955.1	128492577.8	128256317	130809352.8
Com_554_neg	2-Hydroxy-2-methyl-3-buten-1-yl beta-D-glucopyranoside	C11 H20 O7	310.1262	4.703	309.11887	Invalid mass	No results	No results	144827358.7	148943826.9	138817236.1	160698645.3	192448769.4	140274094.9	167855758.9	170368664.9	174315783.6	175763607.8	146567754	166358485.8	169604471.9	154318802.3	131438653.4	144124548.7	130712338.6	171199362.9	159482498.7	122366373.9	176703759.5	147874884.3	114575791.5	128480892.8	130222079.9	125834577.8	124493718.7
Com_559_neg	Dihydrocoumarin	C9 H8 O2	148.05248	5.134	147.04535	No results	Full match	Full match	109515032.9	111346587	109723557.8	123432983.2	119335959.2	116101331.1	140419037.2	142354585.4	152704357.2	150179107.6	157866832.2	153540494.1	170124014.1	172991857.8	169387917.9	186981170.4	178623667.1	177879305.5	139707813.2	136362325.8	139900733.3	143392561	150143997	155069683.9	134306147.1	134300125.3	163770223.6
Com_569_neg	D-(-)-Fructose	C6 H12 O6	180.06327	1.564	179.05595	No results	Full match	Full match	86809487.44	66509997.86	171036444.5	64586715.62	118631838.1	38924995.15	166981484.4	94613152.17	33566571.81	33475514.06	30365421.65	165048806.9	156500501.5	50273647.11	37628710.44	163743393.5	38085692.16	39202838.05	61870642.5	147223658.9	21591739.32	154104370.6	169967133.1	92421344.85	149296580	78003010.19	111919153.4
Com_573_neg	4-Vinylphenol	C8 H8 O	120.05758	5.235	119.05029	No results	Full match	No results	133090160.9	131054414.7	132574847.9	131500399.2	143230273.8	135714630.6	118822376.4	129879268.5	133737218.6	139056956.5	127319326.4	135559857.7	149860013.7	153307502	168523174.9	175810383.9	173149359.4	153562612.7	151376526.7	137185447.5	151528292	152036084.4	146528781.5	153043057.9	124205676.9	137411428.2	155467782.2
Com_574_neg	Orcinol gentiobioside	C19 H28 O12	448.15811	5.09	447.15106	No results	Full match	Full match	138529261.8	141564836	139795723.2	135637296.7	138178772.7	126265618.4	149098948.5	152320197	161259037.1	169097916.4	173867440.9	169725990.3	117145099.6	131644443.8	119175196.3	127735730.6	123537793.4	126643212.1	119872447.9	128962754.5	123294529.8	122962258.3	124198974.3	132638556.9	126363075.8	133608333.7	127379070.6
Com_597_neg	3-[(Carboxycarbonyl)amino]-L-alanine	C5 H8 N2 O5	175.96327	1.102	174.95596	No results	Invalid mass	No results	148269956.8	147783948.7	122923167.3	146440755.2	110006217.4	170238980.3	113342745.5	145981807.7	140440362.5	112210535.6	113500486.2	140723642.5	123180291	124206380.5	33741029.17	128860943.8	87405484.96	94967156.05	125499393.7	96785634.36	89696562.66	97909999.07	87450497.05	95565117.28	128867953.6	96661737.51	94798973.13
Com_627_neg	Androsin	C15 H20 O8	328.11569	5.149	327.10852	No results	No results	Full match	109645689.6	109976126	88300894.63	114212871.1	96279998.18	110234722	154674544.3	155511768.2	131884437.5	137221079.9	156273792.9	136737897	142805952.3	139602657.3	134799245.7	142096956.1	135806105.2	140028188.4	110582320.3	113781652.6	142772663.3	143485748.4	143953863.7	113527299	109991447.7	137013562.5	116118058.2
Com_633_neg	Tenuifoliside A	C31 H38 O17	682.21119	4.928	681.2038	No results	No results	Full match	157306908.3	152928587	145555928.9	116481272.1	121363962.6	143834350.6	129974366.4	127601000.1	125612877.1	122958853.4	122857138.7	125684882.8	123297098.3	122606867.9	120859077.7	133939013.9	119246685.8	96625940.95	132625593.8	130226500.6	137927445.9	133129058.9	133636061.2	128580179.3	101220911.4	135086011.8	111026904.8
Com_650_neg	Ferulic acid	C10 H10 O4	194.0579	5.128	193.0507	No results	Full match	Full match	91398682.45	90213034.05	87803586.95	101653477.7	98791322.84	91584289.04	111263445.4	111610884.3	116950556.1	117560031.4	129473335.9	120340026.9	140109984.3	144494803.4	146787768.5	155229178.2	147303883.5	152895356.7	111508067.1	109311584.5	111648213.7	113814120.9	119458849	125306713	107045626.8	112159825.8	131630323.9
Com_793_neg	Prostaglandin A3	C20 H28 O4	314.18807	7.624	313.18073	Invalid mass	No results	No results	26202490.95	29484403.39	25018792.09	27292873.48	25464842.48	24882837.19	7972708.514	8100819.12	7443969.957	3344844.498	7122671.319	8372110.24	107132156.1	110931903.9	107044471	122424631.1	105396856.8	116293693.9	101441290.1	99025109.83	102683719.7	102161749.4	116034127.9	102795018.1	67723139.35	60154179.93	62855009.97
Com_810_neg	D-Ribose-1-phosphate	C5 H11 O8 P	194.04243	1.295	193.03516	No results	Invalid mass	No match	63332511.04	65132812.09	67163952.58	93442690	59779771.71	91393891.14	110413333.7	72224834.98	112773960.5	120574510.4	78932201.1	77094465.47	113758256.1	77884866.62	107083193.9	121272590.2	79532794.13	77904265.25	77284998.5	82844321.1	105799687.5	64623546.58	92939733.68	81543575.76	99896171.72	93162625.78	67420500.88
Com_873_neg	3-Coumaric acid	C9 H8 O3	164.04739	5.235	163.04013	No results	Full match	Full match	87738844.65	90075854.72	93743824.01	91347719.85	98339996.33	92500897.05	80291060.1	81051850.5	84739886	86102611.83	73724441.09	86026011.09	101183255.5	99771073.66	102086878	111322071.5	103681174.3	95906963.13	94848900.85	88797438.65	98536770.15	96356552.82	97940582.49	100084270	83551848.14	88634486.58	100392091.3
Com_893_neg	Benzyl 6-O-beta-D-glucopyranosyl-beta-D-glucopyranoside	C19 H28 O11	432.1639	5.298	431.15665	Full match	No results	No results	21188763.69	33622848.31	21247798.41	22611004	3179266.024	34981402.48	30905464.02	28985325.38	26979000	28619672.91	30245878.8	21910193.22	20891020.24	22136834.72	26029620.74	107471826.4	22776776.07	21952536.21	29494787.18	22722554.58	39034802.9	45090222.94	35719227.44	27508273.52	21781208.16	25483279.82	26575563.43
Com_898_neg	D-(+)-Glucose	C6 H12 O6	226.06889	1.215	225.06151	No results	Invalid mass	No results	90207158.15	95078694.58	94188547.59	91217340.8	99785311.71	96569171.34	102942930.3	100469484.3	77257154.13	99856213.03	89394458.84	69928893.85	77525228.89	86078971.22	85978756.76	66650558.61	82245352.61	72202636.13	74631913.28	69465047.57	75384507.03	73266098.05	76473423.97	65674571.7	88782572.07	94387408.28	80377845.48
Com_919_neg	Lobetyolin	C20 H28 O8	396.17873	5.587	395.16971	No results	No results	Full match	53772960.42	57273445.71	100665660.5	2352208.949	6487870.397	57840230.86	58798257.9	66810987.33	58269640.74	62180890.35	49781422.39	66319225.68	40212876.33	38886403.47	83172668.21	100547487.1	57071562.05	80569845.04	23452498.17	94044993.45	87405772.98	36816629.76	32056556.79	30668525.19	90070847.95	70407657.27	94670043.58
Com_933_neg	Vincosamide	C26 H30 N2 O8	498.20022	5.239	497.19312	No results	No results	Full match	5832865.876	55076956.64	50034919.36	75052502.42	54461151.74	56158898.89	78179267.59	74089188.15	75932435.86	92458835.11	97082277.42	3838285.998	73697322.34	20119747.97	78361437.48	75176141.92	76553694.9	76682081.02	58401582.01	59093277.44	57457292.34	57502796.35	56789764.39	82220216.86	7937331.981	7693215.625	6914746.451
Com_955_neg	cis-Aconitic acid	C6 H6 O6	174.01637	1.423	173.00899	No results	Full match	Full match	60665161.57	54047129.29	51294633.33	69750356.84	77681959.01	68301750.66	63662964.19	87510537.95	70046169.17	67247979.26	73117787.4	72543201.91	56148082.38	67916114.98	54046101.63	58278907.33	54691552.73	53469410.35	92267222.97	68277171.5	77245921.73	75104904.69	75108063.68	70240988.02	62130687.35	70589340.2	79399387.48
Com_976_neg	Helicid	C13 H16 O7	284.08929	4.998	283.08176	No results	No results	Full match	1964078.296	3626653.355	3084861.647	2333848.144	3519098.952	1701924.095	1921400.856	1725718.391	4049918.903	1661454.186	2686166.038	3168169.973	31095420.04	3574559.305	2802151.719	2347565.474	3724135.298	2413002.969	2492011.968	2635069.93	3519156.833	92171317.64	2097538.268	2338447.885	3127755.492	2634630.615	2325682.619
Com_1014_neg	Verbenalin	C17 H24 O10	388.13675	5.354	387.12964	No results	No results	Full match	52690430.04	57935384.04	50034605.31	55803864.96	47901509.43	57556320.65	70700971.77	65421111.38	72340378.43	73553250.38	73242981.07	74834000.87	56764767.81	58882144.18	61534805.55	57711141.55	63896458.58	58193321.13	81894238.02	77122324.28	76314637.64	83462306.71	86661113.02	84470652.13	63300626.1	65649138.47	71106002.69
Com_1016_neg	4-Hydroxybenzaldehyde	C7 H6 O2	122.03686	5.42	121.02965	No results	Full match	Full match	49065548.09	54071365.49	72838358.02	70132435.21	83641654.55	72779416.08	80545173.07	83391069.1	81972050.26	74203406.57	76643927.98	59868547.46	77937847.05	91672216.13	75133996.22	91065176.77	65419754.73	62506996.65	81350515.3	56864978.66	70935443.39	82188463.59	54918945.55	63631308.16	77356987.68	72944344.16	87469611.47
Com_1056_neg	Pentadecanoic Acid	C15 H30 O2	288.23004	8.778	287.22266	Invalid mass	No results	No results	53129777.01	51178912.33	53273093.66	48792955.56	53394787.05	49936893.4	50683474.88	52802658.39	52232280.35	50912148.15	51282906.31	57780270.98	60199485.95	60758875.97	58376718.71	57452636.65	61962425	62673893.63	73802592.31	73746330.23	77215706.13	81037708.9	82367170.94	71237088.33	58990783.6	60043198.98	64856419.78
Com_1073_neg	Fumaric acid	C4 H4 O4	116.01096	1.462	115.00372	No results	Full match	Full match	45149122.8	43598959.97	45667617.52	36581417.48	43730748.7	51714044.8	61998288.88	50170586.35	45523187.56	65159891.06	69308429.65	51193130.27	25696083.22	24615466.02	20663490.9	23404267.3	22079894.47	23199735.13	56998542.21	7639411.655	58709025.09	83104789.2	56187436.64	43500950.44	46044701.5	40625055.04	32932653.37
Com_1087_neg	P-Aminohippuric Acid	C9 H10 N2 O3	194.06838	5.356	193.0605	No results	No results	Full match	48188302.14	53439378.75	46013332.95	52523520.99	43951827.67	53082226.2	66743150.43	69520975.37	25389210.69	68717875.12	67564026.38	67210990.66	53314618.85	54217112.13	55167106.01	52394929.93	57249612.35	52353475.82	77240133.15	74145000.63	70703277.97	78319021.34	80325772.17	79318983.75	57753156.5	61206923.8	64242692.98
Com_1103_neg	Lactobionic acid	C12 H22 O12	358.11082	1.294	357.10345	No results	No results	Full match	46737357.61	47406653.03	41551162.95	46547152.41	44210560.85	43028697.75	82960981.5	67727100.63	68648821.43	65252190.79	69586672.08	68226146.01	51608835.98	51173114.61	48510900.71	53231091.58	52969032.45	49179332.37	60105735.79	61913587.5	68564145.25	65796698.01	59463368.09	60290157.07	57067044.37	55207035.71	64667441.67
Com_1110_neg	4-Hydroxy-2-Oxoglutaric Acid	C5 H6 O6	162.01655	1.644	142.99872	No results	No results	Full match	32721816.11	85610225.99	44535161.01	37064524.62	66493157.59	29891255.85	24681799.59	5286060.631	24382303.5	29152999.57	31388834.21	28655046.88	28248403	70557919.83	30075155.39	28392649.39	28852649.91	62754286.39	29685757.72	30555184.54	35228147.34	33325068.84	34033668.5	30715268.23	27403165.11	31859563.47	33387444.24
Com_1122_neg	(��)11-HETE	C20 H32 O3	320.23461	7.298	319.22726	Full match	No results	Full match	69709664.13	73966409.13	81863641.36	68435020.99	77324434.1	71131486.91	51196482.36	63907077.04	62620521.88	42947016.78	48691583.84	51089723.52	20554002.95	22419829.6	21307598.45	21805960.91	19764549.83	22796187.1	35667045.11	35729875.54	35268542.6	40784847.15	40070248.62	40241796.77	55246397.49	40299773.85	47415349.49
Com_1125_neg	Uridine	C9 H12 N2 O6	244.06941	2.242	243.06219	No results	Full match	Full match	56163623.18	61627340.68	59517366.29	57987239.81	69302054.1	64327290.04	52340907.29	61990375.9	44381005.71	63828458.99	53108707.41	68696617.95	72762842.94	67765747.29	61229061.79	63528170.1	68684895.96	71124262.3	57508428.62	56322163.67	56928504.76	51735867.93	49155892.88	54831556.98	63680220.24	60816580.67	80754364.46
Com_1132_neg	2-Hydroxy-1-(4-methoxyphenyl)propyl hexopyranoside	C16 H24 O8	390.15242	5.178	389.14511	Invalid mass	No results	No match	34157023.21	63809787.3	40765885.07	36604885.96	48087086.8	46363671.03	37167670.18	39918934.8	51085785.49	33094028.18	42406949.96	80075541.3	31491696.07	40124360.93	36764285.75	33997244.11	69466043.18	45104709.45	39328099.09	51123032.64	37091959.69	47339564.3	42170678.23	63511927.13	38945111.29	53059290.22	45897961.26
Com_1158_neg	Erythronolactone	C4 H6 O4	118.02675	2.553	117.01949	No results	Full match	Full match	33789440.59	40422432.59	36099406.48	32500232.98	22601092.37	35265082.58	62139748.59	64891268.42	58846989.98	72969167.55	51995753.08	77533130.93	42207098.25	38075428.19	35997912.19	40147042.78	35394004.55	51332237.2	31124625.07	23428544.37	30059459.29	32111538.88	31283642.96	23364439.53	54283728.44	38908324.16	43050881.32
Com_1169_neg	Sucrose	C12 H22 O11	342.11582	1.586	323.09802	No results	Full match	Full match	68036807.24	47551333.12	35999604.39	33539783.02	24715853.05	68528763.85	37635047.16	29744632.82	38762443.56	59893531.93	54660776.45	36172256.46	53415421.55	42043387.56	44212431.89	44586901.23	58508750.46	39185287.9	51963069.9	37561346.82	36675606.89	36192608.29	58911096.91	73731694.3	44529642.31	38711203.13	42792716.78
Com_1193_neg	D-(-)-Glutamine	C5 H10 N2 O3	146.06923	1.233	145.06187	No results	Full match	Full match	75941680.6	65852636.67	60118483.22	64606732.88	69075314.96	71351401.28	71433100.38	75435019.75	73088598.41	67622658.67	64885097.31	67777554.31	61075852.86	64133830.11	64474050.26	63776190.47	57854074.46	53545353.42	51152678.05	55296180.69	57009738.46	52720773.61	54433892.16	50018379.88	65007655.36	62829712.92	64106196.21
Com_1230_neg	Isoferulic Acid	C10 H10 O4	194.05791	5.276	193.0506	No results	No results	Full match	55250204.88	54189385.06	50788259.07	55913832.91	50644445.49	54143476.99	55751075.59	57762155.95	57287539.6	59544865.04	60273444.85	64951513.51	60081865.9	62473042.26	64821032.95	66947325.45	65178893.8	62554067.64	65766907.27	63106284.33	63195783.06	70446300.29	64750613.43	65262731.3	56524191.57	58647813.74	59957103.71
Com_1231_neg	Vaccarin	C32 H38 O19	726.20198	5.047	725.1947	No results	No results	Full match	71964420.5	72858831.7	70404255.64	72273775.85	889058.5416	72681014.3	57607539.88	66489288.48	61824736.64	66611614.79	62903549.11	68860179.33	68347109.28	69914013.77	64573899.42	67386645.76	58388716.77	633536.3431	63442415.72	65375412.34	68894318.38	67250138.97	66093327.62	67023120.74	68613270.76	68792530.95	60038257.73
Com_1248_neg	LPC 16:0	C24 H50 N O7 P	541.33801	9.371	540.33075	No results	Invalid mass	No results	31471695.21	37893088.09	37609343.95	29520301.59	44185548.33	31221174.34	48129002.17	49425767.41	42947902.38	46727282.85	50035957.18	70629482.45	50598239.76	37744365.3	48361515.18	43360395.38	37520832	41984382.45	39915396.74	41497164.03	53707901.46	48244508.05	31984282.46	38570949.79	67221658.42	48182164.73	64689323.68
Com_1285_neg	Catalpol	C15 H22 O10	362.12105	5.114	361.11371	No results	Full match	Full match	69229689.63	56158002.2	66249759.1	65527428.54	70402875.72	67086540.58	62877043.08	65496529.75	63577965.57	60680144.1	59354806.63	65003899.26	40897561.38	52957052.92	51520261.07	54366415.67	37197961.74	42023858.85	54392176.44	35723974.22	49698288.13	47869093.67	36265738.67	52845807.43	54090084.5	61524805.38	60929769.97
Com_1324_neg	��-D-Mannose 1-phosphate	C6 H13 O9 P	260.02928	1.284	259.02197	No results	Full match	Full match	27957279.45	36299169.83	35015004.45	34731954.75	37412291.02	35329763.49	52997599.67	67286688.84	60804595.22	65810805.29	64272455.39	65363127.81	35764806.09	29922848.4	36792278.09	40830541.97	36330960.62	40599882.95	41549327.72	43855280.29	39141014.1	40996066.88	40643352.13	30590314.12	40922586.56	44152564.68	44501259.67
Com_1331_neg	LPC 18:2	C26 H50 N O7 P	565.33798	9.021	564.33075	No results	Invalid mass	No results	27358692.6	21589463.28	21435085.63	28888702.29	32466589.77	21080320.87	48594971.06	58722373.09	50592712.64	55106970.81	58935216.01	65093575.94	37524210.5	35716365.14	38099257.14	32366923.53	33866421.88	33327945.83	42136470.73	46991496.22	45369708.75	43473086.66	42514313.3	39522398.07	46909595.29	48773889.11	51059388.46
Com_1359_neg	Bavachalcone	C20 H20 O4	338.15751	5.19	337.15036	No results	Invalid mass	No results	50248658.97	48786509.72	47783678.43	27713923.19	52466706.18	54226896.68	50415938.36	29860767.14	57477365.83	52403687.74	50536869.43	55617287.7	46781007.93	49126891.28	48737912.24	60686350.08	48900217.29	52874486.67	58531739.6	59933516.77	59256226.03	59752647.54	33395691.69	54489474.98	49316323.86	31142556.66	54798971.39
Com_1360_neg	19(R)-hydroxy Prostaglandin E1	C20 H34 O6	352.22493	6.125	351.21774	Invalid mass	No match	No results	36378916.99	36036004.11	34053655.04	35162405.16	34129070.51	32879872.28	16135806.07	25657311.12	24306753.86	21398751.94	11910787.93	16165762.8	58996754.34	60490660.13	63126067.81	61236529.08	56015804.02	61388521.29	61191817.35	58681654.74	61370452.86	61009419.38	58355199.91	58204235.04	41865264.13	43752601.85	46425790.62
Com_1379_neg	Salvianolic acid D	C20 H18 O10	418.09006	5.03	417.08353	No results	No results	Full match	51858125.53	53572747.69	48977607.62	48603471	49656490.9	50092737.59	31331362.54	33635561	30298502.32	31087874.72	37454300.78	33306182.02	19506339.26	18468214.47	19443077.66	19908325.76	20228997.92	19804313.04	45275594.86	41555736.96	45931453.46	61549018.11	47498375.59	43819317.43	32499622.08	36869555.18	33764049.74
Com_1401_neg	Pantothenate	C9 H17 N O5	219.1106	5.013	218.10336	No results	Full match	Full match	41053920.21	41121021.2	42302486.11	40550142.73	39646920.48	39909993.75	53338466.04	58409535.22	54897096.77	59017652.82	57468525.77	60950896.69	50678190.45	52064318.36	48743426.41	53692077.05	50550278.56	50258464.78	48951621.95	51606999.34	54168708.23	54897264.57	51601301.13	56973766.36	48337969.92	50257294.56	49529417.99
Com_1469_neg	Ferulaldehyde	C10 H10 O3	178.06298	5.171	177.05574	No results	Full match	Full match	44682979.45	41901693.74	43436695.39	42532706	46058677.28	41786037.45	46107037.37	51775174.95	53359285.53	48612369.21	50912711.51	49378703.37	43541554.92	44502016.81	40293456.99	40438965.58	42763785.57	45023654.29	49584201.73	47162729.78	49047958.34	53445258.19	49905554.11	55266239.91	45022839.94	43230345.15	49612963.09
Com_1507_neg	Acetylharpagide	C17 H26 O11	406.14828	5.548	405.14072	No results	No results	Full match	32162600.46	35582915.24	29516299.94	36223645.94	915037.4262	689180.6194	1661898.125	743535.6065	663348.5282	47231749.87	45896976.14	518258.7916	38948777.09	903172.3365	824737.211	37462705	605475.7359	907426.1685	710592.4882	50476343.83	693360.6041	53025126.19	561824.3623	53715929.09	38505481.32	40110739.06	44511599.28
Com_1508_neg	N-Sinapoylagmatine	C16 H24 N4 O4	336.17839	5.605	335.17108	No results	No results	Full match	24422466.23	22708754.35	21455794.01	23392683.06	59027691.78	24375484.62	23777926.89	22660117.23	22754799.28	27799735.65	20843498.92	25786582.64	25636148.74	27247195.86	27221755.16	28480254.24	28087644.99	26848970.99	22071899.06	21850200.38	23926291.42	24790571.25	24584880.82	25612251.83	21538194.54	23502767.89	26504679.94
Com_1530_neg	8-O-Acetylharpagide	C17 H26 O11	406.14724	4.865	405.14001	No results	Full match	Full match	51773334.57	50584055.83	52553697.49	50483793.8	49876597.12	51287055.27	49091672.93	48871450.87	50851489.84	49261828.98	50232578.82	49161416.96	50880442.67	52299417.98	51910101.68	53964967.99	52540033.18	51854702.87	50583554.83	51360728.59	50718524.13	3454101.868	50795245.6	52756592.52	51061395.44	52008240.56	51008289.98
Com_1558_neg	Glucose 1-phosphate	C6 H13 O9 P	260.02936	1.463	259.02206	No results	Full match	Full match	37234794.76	38025653.01	38302294.49	37131923.25	25435737.54	39694303.17	43074918.56	43060873.46	42253835.12	50128085.25	46564829.84	53336231.09	31872899.25	22846874.02	33903265.45	45194156.04	30715878.79	29627135.15	47363580.79	41669480.05	32935994.14	33817235.98	31162650.66	31252313.4	32472825.12	37544425.15	35668302.02
Com_1577_neg	Sinapaldehyde glucoside	C17 H22 O9	370.12613	5.342	369.11932	No results	No results	Full match	41085573.7	43140947.54	45515946.78	34267559.47	42830195.9	43954370.43	35088556.62	41007119.97	37155169.1	31243327.5	34760849.11	39856860.64	31493558.84	29749245.84	35949850.4	32652448.91	36912095.19	33424647.76	47720535.32	44420076.34	43165417.73	31203034.15	50203842.82	36749378.47	43774910.48	38250226.47	51857001.25
Com_1611_neg	Jionoside B1	C37 H50 O20	814.28895	5.218	795.27234	No results	No results	Full match	30544641.4	39681242.58	36585181.35	35101917.03	37049676.04	35912231.94	41642694.08	53222438.39	39628181.09	42817739.83	23580257.72	34614264.36	22317014.74	27925925.11	24341337	20580680.32	16100547.05	22110345.59	37022360.61	28734710.5	34774991.51	38008757.3	33798104.48	33481963.11	28704062.54	35920388	31622841.35
Com_1641_neg	Paederosidic acid	C18 H24 O12 S	464.09787	4.937	445.08041	No results	No results	Full match	6699699.318	4474105.73	6494149.899	3090709.913	7629795.437	3103759.327	2315697.769	6870932.94	7477347.273	6869497.415	4124652.455	38438220.25	22424907.14	4434362.977	4673946.999	4551232.679	4989800.524	22486172.44	7592123.711	46882230.25	8105777.173	7642583.253	7658152.869	7153453.977	6444211.327	6151678.883	7076300.74
Com_1723_neg	Homoveratrumic acid	C10 H12 O4	196.07356	5.347	195.06606	No results	No results	Full match	27309730.53	28268366.93	27789562.7	27461577.13	30801068.91	24725542.6	45706523.51	38584063.78	46074496.46	48028591.32	39940403.54	40949699.6	38907074.57	47214671.12	39413213.83	40974395.84	44792591.18	45028591.8	43776128.59	41685213.96	45861980.87	44005421.93	43593928.37	43395289.71	33468746.46	38154571.74	39598268.82
Com_1736_neg	D-(-)-Arabinose	C5 H10 O5	150.0527	1.598	149.04546	No results	Full match	Full match	29075996.36	29674293.85	33094119.8	30016549.85	32539633.19	29967717.43	31148469.17	48513067.65	29501187.6	32180023.67	30529949.45	22885637.14	27028701.01	36236439.64	31897228.37	29954988.26	35309402.64	28373667.66	27447277.01	36232366.83	37943508.03	36750973.98	26487932.92	34641172.27	25495676.55	32527380.87	34879983.93
Com_1764_neg	Pinoresinol Diglucoside	C32 H42 O16	682.2477	5.268	681.24017	No results	No results	Full match	34066425.55	30337319.41	36185205.93	35047115.12	34145252.46	28162500.96	45439251.45	44151006.67	45461746.89	35859095.27	39451428.81	38730009.79	26791065.96	28024805.51	27924350.24	25144844.33	29554351.98	28932789.88	23574897.26	15195260.14	23601885.65	19315926.15	19942144.21	20339810.14	28043888.46	28976694.73	31472516.43
Com_1778_neg	Galactinol	C12 H22 O11	342.11608	1.217	341.10889	No results	Full match	Full match	33883379.54	35853584.91	35405339.54	37577528.13	42740620.74	33988070.84	45120294.96	41137430.27	33154139.04	42010114.65	35366792.47	37776710.15	30307386.17	39526168.85	33687112.62	31662396.49	27756727.09	30029985.46	25763745.52	24214448.27	25525290.45	24330654.6	25850238.24	24603296.62	29261139.6	32360509.3	35032507.55
Com_1784_neg	Liquiritin apioside	C26 H30 O13	550.16892	5.422	549.16138	No results	No results	Full match	23421124.77	25203098.08	6078932.556	24372798.43	21965547.17	21438545.15	38245527.31	40108915.06	45813336.44	39634136.39	38585267.99	34338876.27	24234890.82	26726909.9	28971253.9	27411724.08	25408031.45	28600508.69	41361231.09	42145762.91	39530796.11	41959182.55	37594593.04	29139296.03	31266472.44	34333842.79	33075847.93
Com_1832_neg	Lumichrome	C12 H10 N4 O2	242.08061	5.204	529.15942	No results	No results	Full match	7518927.898	5860458.611	5270681.939	5241938.272	7635722.486	12551436.72	4100613.372	7289753.685	22587570.68	17593697.23	4932874.437	43465031.62	2510725.177	2942254.598	2053979.113	2711423.74	2733633.757	2577805.282	3925629.47	3836534.298	3274443.206	3903353.76	4581364.01	3444404.016	3281661.857	4613135.803	4308419.736
Com_1851_neg	Coniferyl alcohol	C10 H12 O3	180.07865	5.38	179.0713	No results	Full match	Full match	41857139.73	43313314.72	41727479.51	40886759.4	44486974.59	41265978.71	39115158.35	45050404.37	42536155.72	34709308.2	38021512.8	38162749.72	38534050.69	42749609.84	41625475.67	42667223.95	38901712.34	40453707.93	33616772.7	32507941.41	32150406.67	31699058.03	33932949.64	31429823.95	36194213.01	33622026.04	39783338.77
Com_1863_neg	D-Glucaric acid	C6 H10 O8	164.03186	1.303	163.02467	No results	Invalid mass	No results	25841707.49	24610086.83	27457631.4	19853174.8	24238357.65	25765400.85	30875400.5	30345765.47	41316065.73	43874645.52	29121223.4	32062821.62	28881791.31	28066808.09	26603999.71	29012134.88	26633951.58	25727726.42	24808333.24	22895189.26	33414781.8	25115839.04	29035627.98	24728117.58	24945088.07	26417421.4	29074387.04
Com_1909_neg	Theophylline	C7 H8 N4 O2	180.06327	5.269	179.05602	No results	Invalid mass	No match	35061939.71	33142947.52	29366570.34	36026170.79	36098573.35	35157998.33	28745057.73	33304971.96	32835394.34	35807518	35979447.04	36727691.76	36284525.78	37096868.1	40684515.43	36517134.09	34469165.28	39545953.18	33333256.03	33266342.51	32634655.28	37732851.93	35962747.79	32689202.34	28794450.28	41475672.36	36985981.37
Com_1915_neg	L-Threonic acid	C4 H8 O5	136.03722	1.306	135.02992	No results	Full match	No results	35760079.98	43009195.76	37750510.52	41930033.14	36084564.78	37336881.93	28407963.4	40667326	35096072.62	28385850.56	37426926.05	33033285.18	26450363.71	30959284.64	28171757.82	31335035.11	29679288.9	36058872.96	26837228.7	32068996.53	31059588.19	26328332.24	34331855.52	25801477.31	40822786.64	33771301.22	33601503.77
Com_1931_neg	10-Deacetylbaccatin-III	C29 H36 O10	544.23206	5.378	543.22473	No results	No results	Full match	22359682.13	23328178.28	21994527.83	21883876.81	22963915.42	22466968.72	29958260.3	39347510.53	36110995.26	31589761.69	30275618.67	25691853.81	35941696.96	38837101.6	40987384.17	38848116.03	38886682.3	28141705.05	15006611.95	22383516.25	24035340.56	26680855.32	19332226.83	23278412.68	27665400.09	28895868.68	30035572.38
Com_1933_neg	Gastrodin	C13 H18 O7	286.10453	5.221	285.09769	No results	No results	Full match	35654329.46	37245035.16	25876132.18	34542169.15	38827140.79	30564436.04	28700328.01	30946264.63	25298161.47	28044559.59	29087703.15	20359702.9	19889139.29	37320357.66	40941049.01	36128639.81	33756152.64	25640799.76	29124687.38	34816694.95	28888689.41	19238247.87	37166058.85	33731332.3	21765101.42	24710397.74	30489769.13
Com_1972_neg	Ethyl ferulate	C12 H14 O4	222.08908	5.088	221.08186	No results	Full match	Full match	31701784.37	32099318.89	30340499.66	28521234.47	36175306.47	29466628.5	26521685.91	31492773.52	30764355.14	32684098.22	29265095.75	32260598.45	25496901.94	27905790.83	26297222.24	30180522.97	26383129.63	26300333.72	33173479.78	32353502.12	31201019.73	33061576.41	34345713.02	35265846.79	39640783.64	29871852.02	34067926.47
Com_2027_neg	Bergenin	C14 H16 O9	328.07946	5.083	327.07202	No results	No results	Full match	5058474.39	3343149.846	3988847.869	38742821.44	3820408.503	3060687.424	4873872.035	3225414.397	3610476.35	4255651.046	3545403.705	1906320.514	3685518.376	3588183.853	4041630.875	18007284.34	15805663.81	15463956.5	5059754.117	4087126.227	3916296.652	2901465.98	7785103.178	4799120.103	3097771.513	3641980.96	4108263.018
Com_2042_neg	Ascorbic acid	C6 H8 O6	176.03191	5.516	175.02466	No results	Full match	Full match	35075835.5	38128085.7	35343042.01	33394670.76	36717741.31	31613890.63	27233612.91	29024748.93	29502876.88	25702153.62	33152828.21	38080882.39	25245127.68	19548766.62	19347638.29	18932649.81	19510339.91	20767199.6	17406704.72	28600144.77	20369144.45	18651010.15	24139986.48	21554126.97	24069586.29	21854857.14	26957015.59
Com_2057_neg	Pheophorbide A	C35 H36 N4 O5	592.2689	10.483	591.2616	No results	No results	Full match	20176791.44	23367023.21	21793988.71	23318593.02	24822948.64	18348919.02	6181871.79	8339430.707	6090719.934	7329057.196	7587509.233	7550632.398	34399809.99	34887282.94	37561760.05	36295255.4	34123169.35	33865068.38	8392410.341	10520289.86	10204496.54	9851574.565	8564364.748	7579760.768	20351823.81	20006853.61	18359506.42
Com_2102_neg	2,3-Dihydroxybenzoic acid	C7 H6 O4	172.03707	5.007	171.02985	No results	Invalid mass	No match	34577026.1	32385790.01	31435793.8	31293076.69	30658867.87	31263085.16	24641741.19	28286043.41	22985670.59	27158923.54	27183574.06	23228078.43	31066349.61	34908708.85	36682913.43	35243239.89	33082058.53	32539748.23	30559350.91	30319077.05	26705200.74	29100526.98	30167863.32	30733745.8	27766473.07	32849763.37	32545133.54
Com_2108_neg	(+)-Dihydrojasmonic acid	C12 H20 O3	212.14126	6.333	211.13393	No results	No results	Full match	33917023.83	35690437.79	36651393.28	36897666.88	34172143.95	35306085.99	33723289.8	36972651.23	36597996.56	24321591.8	22113939.68	22989223.54	16803652.74	17964522.16	16917572.96	18681785.25	16571190.05	17234547.55	15471759.54	13357148.52	15587631.51	15378441.72	15080212.25	15297113.75	28136193.87	19235740.98	17908216.19
Com_2232_neg	Oxypaeoniflorin	C23 H28 O12	496.15932	5.328	495.15277	No results	Full match	No results	17945605.26	18550674.43	14990979.82	18929980.84	21973501.37	18177306.83	27994814.63	32848541.17	32500184.33	29393914.12	33542063.26	29592589.61	11250279.26	12174044.37	9900274.355	8007368.938	10661323.02	8891016.391	11438131.55	11890249.48	13500113	16044772.5	15043060.41	14247749.09	18076309.94	18783797.17	17334406.28
Com_2279_neg	Complanatuside	C28 H32 O16	624.17116	5.154	605.15332	No results	Full match	Full match	28138491.21	30893527.93	29186169.96	27347974.64	33854961.34	29471856.05	10514000.21	28702920.58	31726495.72	27722812.68	27351602.08	8084922.316	22690603.26	25861438.78	26727578.57	28566361.57	30649831.52	25535474.69	22944096.77	8887458.114	27008313.23	24873843.67	24085699.8	22585274.42	28268709.81	32663076.18	30795140.49
Com_2295_neg	Syringic acid	C9 H10 O5	198.05263	5.024	179.03505	No results	Full match	Full match	33093475.16	27752282.96	26583706.94	25299488.96	25232455.18	27852706.81	27639181.07	20650321.93	26677598.39	27946250.87	27848579.47	25304330.75	28409335.34	27429697.52	25518544.96	29616355.13	27769589.22	31406165.86	28439368.4	27032370.35	25430146.88	31159569.85	25615589.49	27932449.33	24477897.47	25384725.87	30441644.8
Com_2353_neg	Prostaglandin H2	C20 H32 O5	352.22495	6.84	351.21777	Full match	Partial match	No results	6058501.495	6166394.113	6489293.075	5839395.378	6349526.489	5935083.369	6120178.691	5447648.988	6121992.744	5672949.36	5475489.031	10596737.7	16250012.36	16888717.05	16483910.21	18010958.78	15690083.32	17360952.44	18275064.55	29622303.76	17808807.28	17375428.36	16479068.92	18597701.4	11110536.19	10919886.86	12415361.29
Com_2376_neg	Leucosceptoside A	C30 H38 O15	638.22121	5.225	637.21417	No results	No results	Full match	27409539.36	27290349.75	25858480.28	25557526.8	25545118.93	26454870.57	27684708.25	16232680.82	28061129.93	20292134.33	30728717.42	27252729.37	19034008.67	24418745.17	19955745.1	28798784.44	26981686.15	24083988.94	29875247.92	15323484.78	20086657.57	27233336.55	23781461.39	26432379.67	28714565.41	22192940.21	28849890.97
Com_2383_neg	Astringin	C20 H22 O9	406.12646	5.196	405.1192	No results	Full match	Full match	23331280.59	6439746.877	20954140.21	23013881.89	20899174.99	20928141.59	28025063.33	25281043.39	27176829.91	29225389.37	29618769.64	27568678.51	29971205.12	27400723.52	29468638.01	26135903.22	30417683.73	31150874.47	20627966.3	22125784.04	23242723.97	20377088.11	20821169.36	23759698.96	27705635.05	25466144.38	26048550.81
Com_2407_neg	Lipoxin B4	C20 H32 O5	352.22491	5.863	351.21765	Full match	No results	No results	30988790.35	11941331.62	13648931.78	12478674.95	11343316.09	11015141.81	11411384.96	16866031.72	9836040.367	12266650.24	9136448.576	29572239.99	12393307.59	14669952.41	13057182.05	14892073.42	12149515.17	15371246.89	20927134.82	18579307.6	19139304.3	19625769.23	18664511.92	19178665.6	13359577.01	12527235.06	16055931.9
Com_2414_neg	Astragaloside IV	C41 H68 O14	784.46177	6.1	783.45447	No results	No results	Full match	26069516.03	29213300.94	25575310.32	18178090.56	26358610.74	26507271.41	29452414.49	31678453.09	30358026.86	24903201.2	19721788.21	22748962.53	19216262.18	22055587.87	21584143.33	22482518.99	20643149.73	19747665.7	22258212.3	24788390.23	22937661.16	24024236.77	23042446.48	22236260.26	28989427.68	23429095.29	22660497.27
Com_2435_neg	(2R)-2,3-Dihydroxypropanoic acid	C3 H6 O4	106.02663	1.272	105.01931	No results	Full match	No results	16319691.62	19894125.38	15503709.94	16314102.07	31631937.83	17436749.69	16373885.88	18878881.16	15487207.63	18176321.59	16052836.42	21361671.27	20867227.56	15807496.18	18439984.77	29738884.88	14250135.06	18004339.73	20201136.66	17897812.3	19110860.34	17513721.1	19538640.03	16928564.36	15326718.7	17194979.56	16515118.9
Com_2512_neg	(��)9-HpODE	C18 H32 O4	312.23004	6.832	311.22284	Full match	No results	Full match	6693311.017	7160713.251	6306422.246	6252413.691	6405524.391	6077910.912	12161136.51	14222219.03	13144167.76	11975432.08	12741233.29	11693863.43	10855364.43	10914899.32	10399663.06	10981265.4	10522268.37	12047239.98	27484960.13	25270162.57	20016921.48	23928320.75	22487790.9	26472609.48	11915592.62	12141193.95	20685102.84
Com_2533_neg	Sibiricose A5	C22 H30 O14	518.16383	4.995	517.15674	No results	No results	Full match	28703315.48	26677963.55	28107911.48	26245008.76	29260177.7	25117395.96	27118289.12	20497126.23	21185777.61	22130506.58	18227230.14	24145974.63	24297804.99	21954133.15	23694414.78	21107559.27	22635972.11	22149453.17	25497774.38	10066078.09	25529626.48	24000789.02	27139336.29	10119107.09	24310111.63	24412358.91	26346147.14
Com_2545_neg	C-hexosyl-luteolin O-p-coumaroylhexoside	C36 H36 O18	756.19201	5.51	755.185	No results	No results	Full match	27671285.52	21796385.39	20393991.49	15007370.31	24905310.91	28591469.83	26286484.24	20371331.61	16605237.57	26967620.02	27611352.19	25192382.56	20651186.12	22522829.2	20637181.57	22223389.03	25402993.46	20053888.25	26600296.45	19130380.53	22829660.45	27439387.96	22074006.61	24650375.89	24750212.13	22773838.73	21023624.83
Com_2555_neg	Sibirioside A	C21 H28 O12	472.15822	5.275	471.15091	No results	No results	Full match	12526066.42	10359776.22	12075563.84	10005251.77	11327285.09	11237958.11	16415082.12	9495515.269	12294122.49	19443457.38	27778740.07	13225930.59	7761199.55	9571684.73	9464868.858	16127079.18	7476491.959	11636914.33	21763704.2	16882364.57	14071159.13	19378864.49	19504442.33	18498613.98	13788381.13	12545325	15172551.84
Com_2563_neg	Pectolinarin	C29 H34 O15	622.18986	5.12	603.17242	No results	No results	Full match	14821837.69	15941269.56	15924417.62	14965385.36	14768323.88	16616720.36	16671430.14	14998005.42	17597540.8	15763530.07	11015067.71	11766801.19	13555348.09	10090999.94	8574767.723	9681866.851	9760516.245	10691126.33	18813644.43	17641707.07	18848644.79	27385573.22	15180469.6	18716921.15	16806385.84	19431820.44	20519718.74
Com_2585_neg	Hesperetin 5-O-glucoside	C22 H24 O11	464.13311	5.86	463.12668	No results	No results	Full match	12597390.17	17832408.07	17304917.92	12959206.55	13639786.58	11661679.09	14159315.71	14505041.7	18435824.18	15790083.04	15841963.87	15699217.95	14013991.75	11223907.07	7641581.747	13101996.87	11943853.04	12209026.32	26518286.73	22730392.13	26032181.79	24711770.49	11563221.33	23108503.51	17641201.88	20092571.07	19727564.93
Com_2591_neg	Hastatoside	C17 H24 O11	404.13148	5.193	403.12421	No results	No results	Full match	21542274.24	20471851.56	22238526.98	22467671.37	25261870.87	22804372.35	22955194.52	25544414.32	26668054.05	24804618.45	24629494.19	25515293.64	25736560.84	26611033.7	25112324.89	26060635	27057036.19	26348143.05	19546411.39	21501220.13	23221340.36	21701656.6	22359479.43	18856339.19	22725763.67	23780469.86	24263621.81
Com_2632_neg	Kaempferitrin	C27 H30 O14	624.17244	5.841	623.16296	Invalid mass	Invalid mass	No results	12364539.02	21776034.76	23582640.46	14005534.01	12821627.88	14290451.88	16275301.25	17788540.69	13401277.25	16711979.4	14778773.26	14893845.82	16784992.06	16628484.99	17518696.24	17765689.56	16648916.38	16136377.73	19567311.08	24027546.5	19598122.44	17930949.26	25737787.03	25353954.94	18239506.01	12089616.63	18974373
Com_2634_neg	Gomisin D	C28 H34 O10	530.21622	5.338	529.20935	No results	No results	Full match	8408189.672	5590114.437	5191379.896	9035099.614	8688928.73	4273161.242	19840695.97	23347257.76	24109936.82	24223014.94	15128548.6	26788431.88	23785727.97	24373977.2	22567153.54	19589397.78	22548717.23	21872776.29	11214234.48	13193420.41	14187664.51	11621470.7	14553984.51	6677614.261	16212262	17104146.23	12486100.16
Com_2684_neg	Spinosin	C28 H32 O15	608.17628	5.44	607.16901	No results	No results	Full match	17298571.74	20734334.4	19202710.29	21816715.69	17051106	17534918.69	12830050.59	10435128.12	10376593.73	11466059.52	10437952.33	9068285.08	25328018.59	13410656.16	11441206.94	13274147.74	13207073.12	13045492.91	14062738.68	6833603.427	14863288.17	17212339.29	11387917.62	13698828.1	14647972.69	13892496.97	13985488.73
Com_2716_neg	Cistanoside F	C21 H28 O13	488.15341	5.149	487.14618	No results	No results	Full match	18905800.47	19905155.22	20835408	19739853.88	21934187.63	18420416	18615180.94	24444460.58	9573529.791	24292371.7	24053092.5	21810967.09	21112986.93	20607289.82	19473766.94	21812051.64	19792199	23385165.06	20506295.5	19404761.73	17271839.24	23713363.99	24565577.83	19183632.68	20840049.65	19638086.01	25249499.26
Com_2809_neg	Baohuoside I	C27 H30 O10	514.18601	5.309	513.17792	No results	No results	Full match	24929711.41	20176579.06	18396859.97	20736316.34	18555710.33	23402926.76	17157063.98	19042613.66	17441073.43	14091768.99	15412836.43	16705667	17541215.37	14576341.85	16446530.23	21416511.86	18166387.01	21557068.67	16117601.29	15933094.87	16823742.46	16338439.85	21906719.09	20324017.61	19017260.56	16849329.82	16515537.19
Com_2818_neg	Resveratrol	C14 H12 O3	228.07835	5.545	227.07152	No results	No results	Full match	23410332.77	21990466.94	20818941.87	20803980.59	23501336.84	21268129.25	18169896.72	19021413.61	19565764.53	17713605.49	20057655.68	17995588.25	22201974.82	21605196.67	23721232.2	22778593.87	21495843.31	24732908.29	16669801.52	16719756.48	16314169.37	16180461.62	16013917.25	16423137.91	16763428.94	19069453.35	21417365.29
Com_2864_neg	Timosaponin A3	C39 H64 O13	740.43601	8.784	739.42847	No results	No results	Full match	18506144.32	21712268.51	17918451.17	23957618.56	21655043.8	15256187.21	19929434.35	15919848.32	13480459.81	22589260.99	15187946.86	19013082.3	16323812.31	13357507.3	19681025.08	20390616.09	16821979.86	18043555.14	15179781.58	15270374.88	16353074.37	16475938.99	16100733.35	18840108.36	20924333.14	23670117.27	18391229.2
Com_2874_neg	3-(4-Hydroxyphenyl)propionic acid	C9 H10 O3	166.06298	5.258	165.05568	No results	Full match	Full match	14596131.07	6943579.838	16121318.98	14265764.17	14144594.2	13397171.94	17433957.46	20894262.82	22398883.54	18208027.71	18315176.69	19748827.04	23003945.55	21912557.4	18937802.4	21542499.33	23370995.49	20039515.64	18416541.3	18970437.74	19112549.04	19357982.67	19847096.49	20377585.56	16192753.94	16524543.4	19794117.57
Com_2878_neg	Poncirin	C28 H34 O14	548.19227	6.13	547.18451	No results	Invalid mass	No results	23193947.38	18208915.7	23306810.89	17691593.59	22834497.6	24060444.37	14460131	17563036.59	15042367.58	15108079.67	11479957.03	12834725.98	17334005.25	16805423.04	20647805.13	22529390.71	20497146.3	15982774.5	15406740.94	15786056.18	17062520.76	15872395.89	14191554.28	14642512.51	16749052.13	16788193.55	15842742.25
Com_2883_neg	martynoside	C31 H40 O15	652.23717	5.258	651.22992	No results	No results	Full match	20230539.38	13248691.9	15196633.91	13922774.79	19720449.44	15037998.98	14368115.29	24663336.84	18012992.66	16328677.54	20627658.86	19417082.54	14795179.91	11865336.78	12737589.56	14666188.89	10876024.6	12513378.89	6008739.63	9636759.537	10960156.1	9727040.957	10128761.78	8677501.945	16246327.71	13711690.9	13137763.65
Com_2899_neg	Ajugol	C15 H24 O9	394.14832	4.953	393.14127	No results	Invalid mass	No results	23818767.55	24072376.45	22112075.45	21032393.43	23230769.61	817202.767	14505130.47	14914972.3	16332145.12	16255983.33	16306472.64	4424937.489	19026002.29	23016283.27	20387297.33	23020858.84	19972489.79	4671870.597	18042560.78	8653853.741	18446077.62	17132125.86	19453787.25	17402333.37	18067003.99	20037428.1	18569572.47
Com_2907_neg	Naringenin	C15 H12 O5	272.06816	5.493	271.061	No results	Full match	Full match	13998605.51	13195324.06	14876677.48	12890202.19	13288850.16	13718147.75	19156184.01	20691876.16	21136326.69	18686234.13	23046657.31	20388108.01	12451924.9	11552843.2	12989409.69	12000213.73	13235278.61	13284496.51	15931585.09	16295417.44	17161163.39	14227031.12	16465373.57	15876418.43	14093051.59	13866188.24	17006547.92
Com_2929_neg	4-Hydroxymephenytoin	C12 H14 N2 O3	234.09967	5.665	233.09317	No results	No results	Full match	12236524.44	1566001.754	10340389.85	10418241.97	1071709.438	11881751.88	15998153.32	1421275.326	3984238.537	23463152	16035703.54	16603531.59	14458807.85	3983963.848	9388006.447	17216646.74	14179411.96	10648063.08	1666758.015	12539583.97	18126770.2	12143701.61	18482810.66	16861340.68	15402765.85	14137030.58	7168613.979
Com_2932_neg	L-Ornithine	C5 H12 N2 O2	132.09001	1.207	131.08269	No results	No results	Full match	6572234.944	6975702.292	6223284.763	7007930.371	7366584.304	7281357.989	20557590.02	23909535.13	19357640.87	20433688.73	21081665.52	20607381.82	3362152.082	3460915.071	3824872.003	4168038.605	3565723.971	2974299.379	3799647.337	3722903.849	3850495.21	4332292.225	3876094.971	3764467.753	9008289.469	9201024.113	9319063.318
Com_2937_neg	4'-Hydroxypropiophenone	C9 H10 O2	150.06791	4.753	149.06096	No results	No results	Full match	18238242.84	17598473.61	15919499.96	15623014.16	18678540.46	17140526.89	19186895.52	20420723.81	19639205.39	19753133.98	19232873.52	19713761.44	21371240.36	22530052.7	22201200.68	22880303.6	22233052.15	23179897.49	19957205.77	20287626.09	21633079.18	19256207.16	20283459.36	19829227.73	18896560.84	19304435.46	19864159.82
Com_3011_neg	Didymin	C28 H34 O14	594.19824	6.124	593.19104	No results	Invalid mass	No results	21551874.59	18132937.86	21661672.4	17617706.92	21218839.27	22366162.34	14388142.02	17494013.49	14974398.6	15035864.5	11412200.04	12768523.86	17231015.48	16736647.23	19153928.05	22456927.62	19051102.89	15425839.82	15334432.42	15712791.55	15801799.8	15794719.18	14116521.44	14517387.37	16281749.03	16709256.03	14703511.5
Com_3012_neg	Rutin	C27 H30 O16	610.15795	5.495	609.15149	Invalid mass	Invalid mass	No results	18833978.87	22901232.46	11219009.53	13200742.21	20308535.66	13166299.43	14530150.05	9615098.195	9683559.504	8068457.597	14479052.88	13268112.74	12144867.98	8704758.649	10723614.3	11580713	11852416.11	12121262.82	13565182.95	16337148.57	15089724.33	12234074.08	13222458.46	13988296.97	13726863.79	12025147.11	9876142.912
Com_3056_neg	N-Feruloylserotonin	C20 H20 N2 O4	352.14162	7.582	351.13428	No results	No results	Full match	308638.575	16244268.09	295317.6934	3011316.462	313779.9738	14709997.63	15025781.41	22542597	314133.6878	11569337.61	11182138.06	11156628.87	6374929.881	12502301.27	11335644.85	15668202.49	234415.913	11423721.45	3810032.663	13297632.08	267805.0549	279223.64	11167343.6	264039.0729	17494079.31	11967643.01	11007031.48
Com_3065_neg	Desalkylflurazepam-d4	C15 H6 [2]H4 Cl F N2 O	159.06845	5.45	158.06122	Invalid mass	No match	No results	15483063.02	13844353.16	16147414.52	16823956.58	12089505.83	11918601.76	21421809.03	18770569.48	18519382.79	19433549.56	19136089.38	20908922.43	13472740.29	17906852.29	17726839.01	16806390.45	15861373.89	16476524.17	17801556.58	19670658.32	18837942.95	17944334.7	19204264.93	20597708.45	14129074.21	16252838.69	18418948.15
Com_3077_neg	Neonuezhenide	C31 H42 O18	702.23739	5.236	701.23016	No results	No results	Full match	16253906.06	13795946.13	12564817.87	12356303.72	12303791.69	13530688.78	18817073.7	20603966.29	18335270.2	13342110.89	21157457.47	20836561.63	10474076.92	14030192.09	11767791.75	20342683.09	16803368.26	14937057.67	17175329.17	16076310.12	7255454.179	15095219.62	11470770.51	15699426.28	17729030.75	12363703.22	17198614.33
Com_3090_neg	2,3-dinor Prostaglandin E1	C18 H30 O5	308.19869	6.89	307.19131	Invalid mass	No results	No results	16255067.58	18118836.51	17286555.92	15216263.5	15599909.14	17981583.88	21233671.16	20647370.17	20200637.93	19734359.01	16644074.72	19817526.23	10107911.81	13854129.64	10545403.86	11072986.46	10430984.38	13435709.76	11149172.18	10673718.43	10800763.64	11068552.04	10613922.47	11557354.87	13805103.24	12798575.89	14160055.23
Com_3100_neg	Kaempferol	C15 H10 O6	286.04747	5.968	285.04025	No results	Full match	Full match	17119727.43	18443504.16	16450087.8	16560079.45	18698616.13	17209365.86	18207199.27	21819198.71	16775895.1	18160896.81	16116646.75	18239252.82	20067136.36	21524009.32	19123860.34	17589010.68	18649421.29	19488580.97	17376269.07	17837119.82	6004860.476	15464111.33	18470422.71	16809692.61	18671707.41	18294699.03	16694481.01
Com_3176_neg	Glibenclamide	C23 H28 Cl N3 O5 S	493.14357	5.344	492.13593	No results	No results	Full match	8101549.412	8362624.471	10079047	12781491.78	12058740.84	7349189.711	8784807.333	3211687.898	20753478.47	10977470.67	13511879.2	11860646.61	6555845.699	8783519.679	6301121.62	7635424.636	13113163.12	6700666.836	11322776.52	10406615.08	11225875.03	11832217.94	18610005.81	8607049.001	10075662.33	14911920.2	16430515.74
Com_3189_neg	Nuzhenide	C31 H42 O17	686.24173	5.173	685.23181	No results	No results	Full match	12160202.1	13069108.37	6292404.994	13604884.11	14081631.87	11871940.98	15738092.96	17990923.78	20658411.09	16915655.33	4074431.17	5438819.701	12619023.95	10472987.44	12171704.85	12029563.18	12132797.86	7308290.967	11681228.3	10992243.85	9143439.262	12453375.83	2913173.484	9311817.423	14484589.21	8412043.236	12887575.66
Com_3215_neg	C-pentosyl-luteolin-C-hexoside	C26 H28 O15	580.14572	5.551	579.13873	No results	No results	Full match	15900108.94	14341690.48	15651438.21	15466813.33	16507587.17	17681993.76	13383449.62	11978519.17	13329346.81	13708819.32	16646411.04	16256350.82	12837826.2	14982049.66	13210961.22	13836576.57	12776946.12	14934530.91	17172829.28	17872278.37	17955904.77	19686391.18	18349847.8	18570931.9	14001939.21	15810648.01	15121804.92
Com_3258_neg	Corchorifatty acid F	C18 H32 O5	328.22493	6.166	327.21777	No results	Full match	No results	10201296.81	10721212.81	10002563.22	9582533.843	10914437.92	9769306.728	15784799.91	18240771.07	17714439.14	17739975.2	19317518.56	17445809.26	16939184.42	17498458.96	17457495.89	18716098.04	16795855.4	17056904.44	11827205.89	17360178.33	13600587.89	18143691.7	12640042.81	15986389.95	13452187.83	14425349.01	14530267.39
Com_3295_neg	Maltotetraose	C24 H42 O21	666.22157	1.363	711.22028	No results	No results	Full match	19553993.03	19968933.47	16755629.91	16852116	12297108.38	18147783	11624973.33	15685557.54	14939507.05	15447338.33	13083077.69	14343698.12	14028437.86	12873278.71	16450612.48	13085782.73	13335346.86	14038235.7	10486091.76	16421164.44	13253052.71	16985239.05	17421415.5	9857468.915	14043864.71	16126909.97	13273116.04
Com_3324_neg	Hydroxytyrosol	C8 H10 O3	154.06301	5.068	153.05533	No results	No results	Full match	15491173.67	15213461.68	13523081.3	15486730.68	15122877.97	15725084.16	11786855.41	13621057.49	13461598.36	12194589.58	13008040.52	12167752.84	17265745.14	18063186.87	17873331.58	19608727.75	16965532.07	19211342.99	13737919.05	13592877.77	13702097.79	14853025.2	13751336.99	14052697.19	13105713.85	13429496.87	14557233.95
Com_3367_neg	Hexadecanedioic acid	C16 H30 O4	286.21419	7.714	285.207	No results	No results	Full match	10933470.05	11940060.04	11720787.48	10879754.68	11303925.85	11848957.58	9727026.18	10204952.32	10164820.7	11095049.99	9751682.566	10384705.64	14737853.1	14275553.78	15622371.2	15381255.15	14718918.95	14993961.9	16571748.13	17093319.56	16919072.05	16612661.62	16220194.64	17788796.24	13352035.34	13858246.26	14355235.78
Com_3428_neg	Tenuifoliside B	C30 H36 O17	668.19517	4.865	667.18762	No results	No results	Full match	17775306.85	18310496.22	18165797.68	15038980.67	17648636	17270988.58	8504038.975	11609304.74	10187703.09	11884102.03	11598038.76	10506298.05	12891028.12	14872880.84	13909760.32	15927066.66	12722797.51	11861746	14963323.61	4332990.452	16067062.4	12576381.72	13704565.68	13427682.51	13599116.03	14015414.7	13496859.54
Com_3468_neg	Indole-3-pyruvic acid	C11 H9 N O3	221.06869	5.447	220.06123	No results	Invalid mass	No results	10038098.22	14420726.17	10948104.33	10280415.53	13322611.43	10414735.68	12042902.95	12647622.99	14422268.34	14229838.14	12207089.81	14858363.28	12772784.76	12573122.12	13068331.65	12064557.13	12340332.38	11326719.85	14428200.52	14590990.79	13888422.58	13553836.51	15559249.02	16952405.78	12134780.33	14678400.59	15153449.65
Com_3469_neg	Harpagide	C15 H24 O10	364.13645	5.125	363.12952	No results	No results	Full match	3464150.596	2466939.575	2600366.677	2166136.19	2334171.026	2860807.174	2209649.888	2513810.041	2232199.889	2456659.599	2996194.238	2445430.663	2526805.825	3137520.973	2847577.351	3016942.357	2143472.886	2631877.334	3182709.631	3133168.696	2613867.557	2757625.37	16901555.67	4969599.18	1932193.206	2922861.185	2216293.893
Com_3477_neg	3'-Hydroxypterostilbene	C16 H16 O4	272.10451	5.424	271.09723	No results	No results	Full match	1340376.525	11884777.88	7877067.704	8820082.541	8384985.023	10902273.38	7871326.031	9884720.29	17963230.83	8078638.916	8325196.072	4180844.022	6515277.928	6592022.467	7907436.605	3866651.668	6673685.854	6586050.135	892157.6673	6139129.254	5798363.475	6840113.057	5018311.658	6472591.49	7471031.954	7716351.997	7785925.594
Com_3490_neg	2-cyano-N-(3-oxo-1,3-dihydro-2-benzofuran-5-yl)benzenesulfonamide	C15 H10 N2 O4 S	360.0463	1.502	359.03912	Invalid mass	No results	No results	6857686.139	7268313	6116773.452	7111838.148	7649899.032	7769658.482	9880449.713	9299199.744	8622939.244	10129588.85	8452030.43	9508572.027	6280752.693	7485023.076	6876314.459	6406987.615	7407301.932	6561044.894	8387207.779	7684682.144	8153920.879	9946197.951	5334218.648	7294688.475	17334429.69	15838147.51	9127255.253
Com_3566_neg	8-Prenylnaringenin	C20 H20 O5	340.12679	4.989	339.11963	No results	Invalid mass	No results	14257171.55	13885479.99	12813127.05	13657193.67	14039359.13	13927291.41	14829241.98	16014134.37	15657887.06	15139671.83	15259394.26	16158879.53	12356962.04	12676038.07	12205280.13	12752961.7	12249998.03	13735646.28	15033666.53	14954787.48	14517662.94	16071880.33	15323036.73	16243437.3	13577476.38	13899100.1	15199675.21
Com_3608_neg	L-Serine	C3 H7 N O3	105.04273	1.228	104.03549	No results	Full match	Full match	11729499.23	11539694.2	11587845.22	13052220.8	13151961.58	12442730.84	15791628.78	17299528.76	13924255.68	13254709.8	14404163.33	13618528.05	10975701.16	11503040.68	11945123.74	11282174.42	11630567.63	11204057.92	10236522.51	11370429.87	10846731.59	10261685.94	11122590.7	9934174.762	13186638.05	13580366.61	12416343.97
Com_3644_neg	Deoxyarbutin	C11 H14 O3	194.09408	5.382	193.08676	No results	No results	Full match	9650580.21	10940640.01	8016382.068	9393160.158	11792783.78	8506466.852	12819934.66	13616712.66	15593077.24	12491492.21	13831227.47	13845760.74	15872452.48	14887925.38	15342045.66	16029262.12	15663422.09	14841277.88	9701552.752	9217018.031	10992496.49	10088888.74	11116581.95	11597369.47	12413741.88	10864811.93	13094573.33
Com_3697_neg	Ginkgolide C	C20 H24 O11	440.1313	5.292	439.12399	No results	No results	Full match	2652913.97	3382270.095	1429933.148	2929975.499	2508555.998	2547945.581	3202828.464	2737431.363	3945110.921	3471473.771	4634194.628	4147634.547	3716155.128	3439203.428	2797265.594	3414513.065	2707639.719	11714005.74	4369141.486	1704672.364	3855366.803	15731727.76	5406699.928	1748582.167	2652012.121	4083225.241	3262930.249
Com_3719_neg	Neohesperidin dihydrochalcone	C28 H36 O15	612.2051	5.343	611.19867	No results	No results	Full match	12665932.84	15881888.48	13590399.73	9093000.051	16748006.75	12854495.35	13770527.75	9788479.751	2528662.498	10381173.88	12292663.4	11589230.38	6789402.557	7860431.867	8489777.684	10479493.28	7845665.112	5645998.018	9273210.289	9349652.568	8210410.517	7132954.179	9524329.623	9679796.643	13624978	9123945.747	8052849.508
Com_3720_neg	Agnuside	C22 H26 O11	428.19171	5.391	465.14026	No results	Invalid mass	No results	9055668.861	7464862.403	2859028.362	5875265.141	9078097.558	7757732.967	5555381.949	11009395.56	13878783.52	14213424.01	12383922.02	10617813.08	10030120.86	12229165.62	12420432.46	14650939.22	8700971.218	16095331.53	1166610.745	9783376.487	11218334.26	10995300.21	831529.1182	7573594.868	10577139.63	7066953.665	6504890.342
Com_3734_neg	16-(Hexopyranosyloxy)-7-hydroxy-8,9-epoxypimaran-18-oic acid	C26 H42 O10	514.28084	5.976	513.27356	No results	Invalid mass	No results	10469295.59	11278399.1	10338660.92	10433765.36	9418949.903	10194745.53	6936238.611	6192303.086	6730287.016	8086807.899	7766880.756	7574478.672	12538499.48	13467205.69	13965357.74	14664626.81	12728543.31	14060985.62	14330170.17	12810673.43	14374040.09	15089284.74	13689075.04	15149469.6	10764048.34	12426895.31	12208893.92
Com_3742_neg	Maltitol	C12 H24 O11	344.1318	1.417	343.12439	No results	No results	Full match	10641335.41	9665791.801	9827206.268	11757247.99	12380564.86	9813399.756	15713493.81	14090140.8	11969048.28	15468547.27	13049966.73	13548924.75	8913865.808	10905958.54	8950913.007	8927020.252	10461903.87	11046024.11	13197741.32	12953907.96	12229589.15	12476946.96	11758082.34	13189042.22	8657094.125	11392818.41	13739862.13
Com_3843_neg	Daphnetin	C9 H6 O4	178.02658	5.048	177.01945	No results	No results	Full match	8036755.33	7402961.284	7960528.793	8060996.565	8956756.616	7347073.015	6729210.327	12338789.63	7977139.993	6579731.519	8613596.545	8523968.472	12959064.86	15363978.9	9086726.345	10356992.59	9650187.249	7093287.542	8920552.127	7941838.38	7996438.985	10139378.05	7832292.836	8745969.062	7835393.977	8770539.405	8479281.252
Com_3915_neg	Hordatine B	C29 H40 N8 O5	580.3104	6.222	579.30298	No results	No results	Full match	15039921.36	6166704.9	12703049.08	12853065	2609390.104	8662550.061	14389507.4	4248609.343	10194408.8	13211384.91	11986741.8	3339365.238	8700242.171	1844167.861	11460310.56	9834812.723	11726181.65	11260947.3	3969205.083	3537075.268	4526229.685	2759237.354	3519718.724	5759050.783	10165538.66	11871132.31	11621293.49
Com_3944_neg	Purpurin	C14 H8 O5	256.03714	5.764	255.03021	No results	No results	Full match	10140216.15	10633248.35	11121908.9	12054110.49	10798671.33	10690331.08	8169970.998	9439798.856	8881876.052	8533421.47	8314320.184	10526915.03	8432416.081	8595220.493	7600972.995	8179951.512	10293229.75	9159733.453	13249735.87	10667167.87	11203813.98	14356674.7	11663330.92	12033017.98	13097091.77	9879660.512	10376664.73
Com_4020_neg	Sec-O-Glucosylhamaudol	C21 H26 O10	438.15142	5.072	437.14359	No results	No results	Full match	8312179.172	10086219.35	12201488.49	11499214.28	8400444.451	9257955.46	11202064.7	10733996.65	13566668.87	14156137.07	12901613.92	12282307.01	9886282.599	10173225.67	11629644.98	14208244.14	11500929.35	6159563.177	12704856.18	12119328.69	12526296.84	9795021.005	13257223.16	13507491.49	9019732.183	12421596.14	8183832.711
Com_4076_neg	Paederoside	C18 H22 O11 S	446.08819	5.564	445.08093	No results	No results	Full match	9737029.877	8783710.092	10872828.19	10067671.56	9969434.526	10032348.02	12380117.83	14293358.43	12426383	12523633.26	13444501.63	13654574.6	10742622.48	11559097.55	10720166.84	10583238.39	10518044.28	11721984.68	11256003.82	9933848.934	9842337.484	11696685.16	11978322.07	10693869.21	9215554.661	10926266.76	11240337.71
Com_4093_neg	Rhaponticin	C21 H24 O9	420.14212	5.64	419.1347	No results	Full match	Full match	8444894.942	8894367.68	9216805.387	9807843.72	9702726.082	9919137.176	11955240.94	13877503.05	12911677.81	11891887.06	11547421.7	11724527.61	7994062.544	7433353.394	9173927.396	9870509.913	9665857.126	9835158.653	13106304.77	8933689.712	12638514.07	12102246.75	3725060.127	11363050.18	10251458.87	11107858.29	11387117.93
Com_4095_neg	Quercetin	C15 H10 O7	302.04251	5.763	301.03534	No results	Full match	Full match	9391280.041	10037442.04	10319640.4	11444405.93	10302541.78	9732576.02	8254051.172	9364651.23	8988225.63	8062188.613	7865635.111	10033302.49	7826869.333	7559225.697	6953375.999	8026448.719	9867318.341	8302971.221	12023272.36	10000924.53	10373979.81	13365677.54	10642087.17	11287468.88	12265255.9	9120607.195	9609713.891
Com_4115_neg	4-Aminobutyric acid	C4 H9 N O2	103.06336	1.263	102.05606	No results	No results	Full match	12576848.45	11507011.81	10494520.62	9915257.215	11501028.78	11027312.06	12997126.63	12589177.56	13181462.42	12166125.41	10315175.14	11917156.89	10354332.57	12054874.19	11108716.45	10753870.72	10018757.55	10740238.29	10239659.68	9482539.908	10981511.57	12073969.81	10390762.3	11035695.16	10920573.66	13384689	9775596.692
Com_4185_neg	Tracheloside	C27 H34 O12	550.2062	5.562	549.19977	No results	No results	Full match	11997915.64	10949546.38	10952042.99	12074308.93	12079997.06	11361367.71	7231937.916	7877153.997	6586396.57	6621092.752	7685934.931	7312033.342	12399884.04	12488374.91	12809543.08	11902920.47	12861947.61	13283227.63	5961046.42	6506290.915	7110985.021	8112820.757	6874856.918	6634336.85	9091316.014	9895345.057	10687366.69
Com_4207_neg	5-Acetylsalicylic acid	C9 H8 O4	180.04226	5.333	179.03505	No results	No results	Full match	8894422.314	11206091.09	9195009.935	9893492.414	1800036.623	10145662	11999568.53	12738824.61	12783037.97	10705862.84	9804903.997	12966148.42	11522475.43	10085777.3	11608508.69	10048465.13	10017828.85	10455722.71	11527737.63	8193481.861	10075735.43	11118141.78	10124620.12	11451705.42	10616428.93	9875745.586	9643468.443
Com_4252_neg	N-(1-adamantyl)-N'-(2,2-diethoxyethyl)thiourea	C17 H30 N2 O2 S	326.20925	6.244	325.20224	Invalid mass	No results	No results	9764344.473	8509899.042	8458008.588	8438798.012	9180430.844	8139119.839	9672259.771	9908869.72	11640143.67	11737671.9	9999775.938	11017900.44	10953707.87	10504787.28	10211145.5	11144644.56	10944689.78	11201667.86	9923455.514	9702793.309	9651548.95	10458349.41	9799714.067	12304987.28	9909100.514	10183713.42	11980496.72
Com_4308_neg	Galloylpaeoniflorin	C30 H32 O15	632.17445	5.066	631.16681	No results	No results	Full match	12780582.64	11244271.68	11428965.89	8954351.981	10152228.22	10502123.71	10490433.28	11252537.13	10118976.71	8169248.811	8761304.944	8539821.309	8338233.996	8718291.461	8754790.017	8188766.084	8064123.992	7674923.875	7578898.569	8136012.926	7392274.87	8550589.197	6234489.179	7836560.95	10456471.04	8168523.82	6482498.552
Com_4387_neg	4-(octyloxy)benzoic acid	C15 H22 O3	250.15672	5.981	249.14931	Full match	No results	Full match	2976497.256	3611292.417	3697096.272	3603657.249	3608460.139	3462188.262	1497968.632	1664230.394	1960801.904	2105570.703	2411598.214	1812970.387	6642058.244	6398544.726	6571342.745	6888109.102	6685689.842	8665125.533	11626314.65	10099903.11	11955932.46	10991997.95	9630061.525	10643876.33	5722944.794	6019840.216	5749140.443
Com_4394_neg	5-amino-1-phenyl-1H-pyrazole-4-carbonitrile	C10 H8 N4	184.07352	5.648	183.06622	Invalid mass	No results	No match	10855178.66	7815974.56	6749057.641	9124328.254	7047923.793	8482182.992	8378858.244	7364985.474	9293679.517	8254462.175	8925183.539	9583932.875	10871246.58	9734210.456	7736423.302	11556518.26	9926586.15	12376264.87	8870518.1	8367230.101	6367473.612	9515108.642	8828139.246	9187132.809	1817852.683	1867012.379	2143418.805
Com_4475_neg	Arctigenin-4'-O-beta-Gentiobioside	C33 H44 O16	696.26316	5.128	677.24561	No results	No results	Full match	11058276.23	9352080.664	5265371.176	3447333.941	10158644.11	3352787.605	2522546.613	11560253.61	3203592.948	11556959.4	11533194.71	9905299.994	9449468.941	11778943.36	9640224.187	12277834.58	10739152.54	11219130.02	10106821.96	10331183.71	9720240.45	9972358.466	7610121.741	9917466.674	10720041.11	9097210.242	11551405.57
Com_4484_neg	Eriodictyol	C15 H12 O6	288.06308	5.551	287.0556	No results	No results	Full match	6948227.433	6692554.437	5828903.769	6910616.432	7056805.369	2250955.813	11808854.54	5903309.028	8954527.275	5493435.662	9009831.386	8906550.362	4974313.591	6499597.153	6132598.741	7084868.158	5752316.589	5483155.914	6743545.244	8133447.214	8225885.498	8366382.547	7639462.766	7023949.901	7849058.67	7976031.616	7893733.275
Com_4509_neg	12-Hydroxydodecanoic acid	C12 H24 O3	216.17242	6.528	215.16512	No results	Full match	No results	11282956.52	12136051.75	11246397.75	11685323.83	11873542.01	10929924.05	10386636.8	10366955.63	10142030.4	7002859.287	7248528.172	6937476.916	8639031.194	8250062.356	8501766.702	8801459.883	8459822.568	8839325.198	7231255.06	7538508.497	7927329.255	6952941.795	7198481.218	7407517.391	10850960.2	7738013.82	8225076.401
Com_4522_neg	LPC 20:3	C28 H52 N O7 P	591.35417	9.177	590.34662	No results	Invalid mass	No results	5304586.738	5854572.786	5297622.971	5731375.845	7145091.642	5543749.549	6866061.489	7938629.971	9866803.756	10531303.39	8298852.706	11604674.47	7152121.036	6913521.388	5355720.185	5499927.557	5181092.319	6061261.97	7768859.277	8558553.319	8696758.932	6717278.851	6730889.666	6897160.294	9729003.059	9917250.31	10013530.55
Com_4581_neg	2-Methoxy-4-vinylphenol	C9 H10 O2	150.06819	5.266	149.06091	No results	Full match	Full match	6571873.391	6578702.447	5685693.6	7872146.04	6712279.945	6355891.204	7974544.054	7254698.109	8580174.629	10071035.56	7251070.557	6956465.188	7832217.144	7749584.332	8551530.821	10450916.45	10901517.38	7868412.693	6541030.362	10119049.48	7288424.339	11131814.79	8311093.729	10971393.05	7478690.384	9879220.709	7377776.197
Com_4661_neg	Isoliquiritigenin	C15 H12 O4	256.07327	5.31	255.06563	No results	No results	Full match	6607215.622	7393645.473	6704188.088	6676012.371	7832856.2	7015898.308	9484657.097	9763289.219	9289875.183	9406307.148	10032342.05	11038999.13	6340712.276	6970494.802	6186923.553	7256720.566	6073431.642	7124955.403	8691536.559	8459650.7	9102033.896	8735593.709	7262377.9	8187753.244	6871008.386	8059461.833	7863112.682
Com_4716_neg	Ixoside	C16 H20 O11	388.10054	4.853	387.09314	No results	No results	Full match	6949571.816	6337429.713	9926481.476	6338921.335	7550280.391	6932143.719	9265041.816	7427833.427	8657902.144	9037590.585	7503775.981	7464052.491	5071977.014	5360868.156	6807929.644	6149534.688	4947243.692	5722232.276	9607897.386	7712981.755	10628085.59	10107085.01	8179802.693	8668924.255	8174444.658	7713210.705	9336510.969
Com_4816_neg	Uridine diphosphate galactose	C15 H24 N2 O17 P2	566.05586	0.749	565.04858	No results	Full match	Full match	8042748.761	6909186.354	6645761.601	6515452.102	6723103.335	6325039.487	6063942.665	8576155.104	8818965.754	10240481.05	8872570.222	9954418.815	10038106.75	9382543.595	8775856.83	8372790.532	7775810.823	7952443.586	7385079.462	6752627.597	6821378.933	7224437.355	6594090.479	6672598.51	7176415.637	10469458.58	6788870.888
Com_4894_neg	Jasmonic acid	C12 H18 O3	210.12545	6.961	209.11803	No results	No results	Full match	8803246.734	9305376.213	8299477.554	10267800.12	8701551.335	8836070.811	5972762.275	7639755.444	6689079.28	8030145.322	5116086.986	6819676.258	6342125.136	6815440.264	6667275.751	6693990.155	5816655.355	8395424.391	8065810.487	7899906.002	8763953.058	7486924.424	7285795.459	7789204.294	8588895.974	8107737.878	6904372
Com_4976_neg	Epsilon-Viniferin	C28 H22 O6	454.14245	9.047	453.13522	No results	No results	Full match	8600533.212	9043600.046	7507304.156	7691591.291	8905523.785	8093043.135	9754464.928	10321062.93	5774359.788	6077575.871	6221090.882	5998697.152	6435725.967	6846294.759	6671604.016	6600720.196	6548920.1	7247312.837	6488283.679	6077828.013	6431216.56	6649353.467	6196220.792	5783620.261	9707470.015	6086641.33	6360549.232
Com_5103_neg	4-Isopropylbenzoic acid	C10 H12 O2	164.08372	5.113	163.07651	No results	Full match	Full match	8923577.04	7197167.681	8422737.129	7627965.884	9984175.662	7676581.396	6196995.221	6368494.891	4566065.411	4604300.141	6549012.47	6247157.785	8087295.788	8344874.374	8501502.392	8418390.314	7882087.545	8910190.393	6077024.341	5426724.979	6946884.154	5846393.803	6974894.182	7542930.496	5944912.131	7191828.08	6914010.456
Com_5117_neg	Hordatine A	C28 H38 N8 O4	550.30009	5.828	549.29395	No results	No results	Full match	3051065.354	4087344.658	3472134.321	3962729.874	3479906.904	3170083.88	3896432.786	3584776.026	4447625.924	4808891.133	5803878.921	2805603.513	5323558.639	5315004.064	6515360.629	4712422.997	3673762.938	6482162.724	3344692.058	7629033.102	7577524.779	9238936.476	5460731.332	5402383.976	3395000.867	5120472.162	4908137.291
Com_5170_neg	3-Methyladipic acid	C7 H12 O4	160.07365	5.472	365.14551	No results	No results	Full match	876343.8181	2227096.471	1217598.282	1231682.731	1717613.22	1151293.688	1791756.224	2469389.907	1773307.593	1390123.123	2600517.393	1117974.774	1649390.633	1588940.344	2069038.035	1302684.586	1434947.202	517999.1668	1622501.624	2011978.116	1435560.542	1742059.785	996774.0289	1333780.678	8359404.714	9196080.797	7944700.138
Com_5179_neg	Calceolarioside B	C23 H26 O11	478.14703	5.626	477.13821	No results	No results	Full match	1155232.064	1198134.471	1718172.585	1156959.983	1267012.246	1031782.85	1201695.558	1458248.894	1144233.165	1309604.237	1819786.857	821656.8314	1195299.441	1118044.086	1101384.534	1128860.581	1245662.914	1285977.061	8865425.746	4263721.804	8574696.386	7822733.603	7383365.168	6396580.122	3012174.264	3060726.887	2268041.154
Com_5268_neg	N7-Methylguanosine	C11 H17 N5 O5	299.12318	5.369	298.11575	No results	No results	Full match	3669571.852	5605230.273	6953935.766	6353848.816	6695657.508	9129132.167	6809147.65	6808011.92	7093509.505	6631561.241	5591269.073	7101895.291	5675257.092	6725618.335	6676231.126	5778028.802	5678630.066	5625974.786	6875518.987	6573108.824	6168892.205	7652053.902	5931775.752	6892811.386	6970019.511	8037461.476	5786760.677
Com_5366_neg	Methyl jasmonate	C13 H20 O3	224.14122	6.417	223.13397	No results	No results	Full match	7835025.254	6418435.939	8583881.082	5857635.098	6681834.813	7605948.072	6676475.829	9064801.511	6730690.611	5161573.35	7035106.454	7093239.699	4209786.66	4336473.183	4523238.138	4949234.747	3927603.337	4412697.249	4323797.509	4522720.317	3805340.914	4267516.407	4198233.727	5234772.475	7343573.961	4280710.724	5992787.229
Com_5378_neg	Eupafolin	C16 H12 O7	316.0619	5.235	315.05463	No results	Invalid mass	No results	5533495.285	5557251.861	6271399.772	5730722.869	4848371.095	7381509.523	8639993.095	6041096.381	7569398.371	6777256.81	8444956.12	8271496.744	5808791.799	5394240.252	8212932.751	7021998.769	6142397.579	7834693.855	7487786.665	7732633.797	6883433.862	6760582.558	6473721.252	7034984.413	7286510.12	7256362.293	6450967.527
Com_5441_neg	C-hexosyl-apigenin O-feruloylhexoside	C37 H38 O18	770.20653	4.928	769.19946	No results	No results	Full match	6045308.445	5729130.91	6473878.645	6773074.778	7021503.787	6315347.099	6252418.031	6781078.516	6717428.254	6403788.727	6138094.569	5594366.348	3965188.715	4322466.73	4684190.72	5042653.792	4128952.809	4885047.241	7418546.027	5997337.232	8229832.374	7927322.894	6962507.795	7609331.003	7184813.564	5210211.586	5666426.914
Com_5443_neg	Andrographolide	C20 H30 O5	350.20961	7.352	349.20236	No results	No results	Full match	7842084.067	2726741.564	2277165.942	2527530.437	2817901.373	2495574.36	2932664.065	2817886.107	2965560.236	3561473.272	3328852.976	2105108.46	6244216.362	5984069.757	6377128.87	6687669.075	6132272.79	5543980.006	8083841.233	7261102.52	7367964.922	8188819.83	7197671.391	7148591.008	4515209.292	4347544.789	5316684.792
Com_5453_neg	Rosavin	C20 H28 O10	428.16854	5.607	427.1611	No results	No results	Full match	7892316.438	7044616.843	7333126.92	7181662.962	6657613.246	7599739.97	6363202.02	8197545.761	7397431.198	8550467.536	6987982.315	7596595.63	6583218.912	4653748.82	5490267.997	5706695.919	4847074.518	6388520.947	7794739.763	6270588.871	7989143.477	6348396.219	7003533.67	7798214.325	7573586.337	6331327.548	6851374.371
Com_5457_neg	beta,beta-Dimethylacrylalkannin	C21 H22 O6	370.14165	5.676	369.13467	No results	No results	Full match	7154584.772	5127704.804	5967203.792	5388460.456	5610882.854	7331398.742	6836427.99	6454774.761	8532677.467	7108073.992	8010936.935	6198130.309	3837948.979	4167685.679	4587395.15	4418572.499	5567601.181	4620312.409	4462165.229	5569621.425	4579440.467	5174081.244	4305899.414	4803984.422	5474005.508	5666313.486	5948982.185
Com_5464_neg	2'-O-acetylpoliumoside	C37 H48 O20	812.27469	4.945	811.26746	No results	No results	Full match	8448498.196	8000881.151	7792638.29	7922978.143	8808889.804	8202342.894	5013296.67	4350141.691	4209243.47	4068457.35	3096544.703	3479148.336	4063521.192	4544350.804	4698764.815	4200325.944	4195000.508	4275303.87	4723916.855	4337626.563	4571816.628	4416692.364	4439838.253	4697065.075	6607732.658	5281013.604	4625803.541
Com_5658_neg	Protobioside	C45 H74 O18	902.48781	9.185	901.47986	No results	No results	Full match	7432063.687	6710524.106	7488869.823	6897388.791	6159378.561	6395943.727	5778046.909	6813459.536	6046754.48	6754607.722	6877444.598	6949665.605	5590753.179	6018790.065	5653616.695	5445528.323	4674989.198	6012732.353	5241848.458	6241382.554	5267499.311	6733670.035	5844682.185	2749690.785	7697090.905	7795421.418	4912382.962
Com_5675_neg	D-Ribose	C5 H10 O5	150.05287	5.014	149.0457	No results	No results	Full match	4640490.383	4366138.079	4255833.871	4150320.399	4338038.637	4435579.606	6729281.209	6094785.027	6759666.687	6860519.655	5258416.667	7392279.894	5312999.3	6278472.91	5674339.468	5876986.634	5401778.727	5705604.572	6489363.195	5151332.641	7626041.097	6187453.938	5818685.441	6496285.09	5192348.322	6363446.382	6310525.677
Com_5704_neg	8-iso-15-keto Prostaglandin E2	C20 H30 O5	386.18593	6.921	385.17868	Invalid mass	No results	No results	193170.1528	207318.2289	207292.126	150785.3081	228009.3141	159007.3733	746292.6895	647711.0377	597182.8601	559700.9613	617097.7001	607372.9754	7265785.747	7831737.614	7350622.578	7986323.732	7441367.87	7373681.379	333930.0005	406373.8316	400678.5835	430174.3162	367825.265	490661.3167	2275200.004	1657268.006	2062497.276
Com_5738_neg	Lysionotin	C18 H16 O7	344.08931	6.038	343.08194	No results	Full match	Full match	7108625.194	7562937.281	7692571.319	7042886.18	7421948.998	7020412.278	5434468.614	5071644.584	5267622.142	4825352.988	4933103.856	4256060.568	4042310.851	2832343.035	2736843.04	3503152.244	3390721.442	3071284.45	5704736.307	5931734.843	5999325.041	6872843.249	5953036.38	7176003.445	5474809.492	4814763.896	6888739.203
Com_5754_neg	Carnosic acid	C20 H28 O4	332.19868	5.986	331.19141	No results	No results	Full match	3618836.123	2876273.727	3230020	2722292.279	2907361.651	2465523.163	2719931.767	2739718.916	2938404.022	3588160.057	2809379.348	3554779.946	5869884.348	5516941.57	6311733.57	5796392.631	5105624.8	6401273.991	5615422.646	5314197.583	6583052.624	6466144.003	7260416.678	6337484.031	4626189.527	4166273.293	4218597.029
Com_5820_neg	D(+)-Melezitose O-rhamnoside	C24 H42 O20	650.22492	6.119	649.21863	No results	No results	Full match	2052685.654	3838658.118	3455567.587	3098902.116	3699750.035	3240587.474	3488973.814	4404757.637	4141546.329	3744883.553	3355875.229	1624875.591	3993950.374	4321022.869	3569718.042	3877231.621	4367717.396	3448575.504	6368274.323	6995315.561	6966823.058	5977931.61	6812859.52	6247872.689	4360264.369	4188508.631	3921999.25
Com_5970_neg	C-pentosyl-apigenin O-p-coumaroylhexoside	C35 H34 O16	710.18582	4.909	709.1778	No results	No results	Full match	6695639.783	6756341.176	6721455.097	3490989.35	6430993.803	7225775.352	4308516.255	3559387.612	6363968.909	6194320.452	3831772.493	3727849.013	3041538.174	3297521.856	4338016.181	4795981.488	2993470.969	3528482.859	4509121.231	3288667.809	3606635.302	5300595.875	3676908.291	2994791.451	3623250.181	4446823.774	3941822.888
Com_6005_neg	4-Hydroxybenzylalcohol	C7 H8 O2	124.05255	5.09	123.04526	No results	Full match	Full match	4213071.456	4023130.216	5015656.426	4199014.548	4635038.177	3950723.354	5365498.131	5053526.287	6040051.639	4296061.653	4869818.266	4745110.269	4575954.876	4853285.319	5432604.609	4256533.018	5108383.902	4158207.031	5862985.672	4864763.066	5941529.689	5995864.091	5035859.421	6767768.355	4659286.505	5145863.303	5277617.304
Com_6028_neg	Euphorbia factor L3	C31 H38 O7	522.25972	7.591	521.25214	No results	No results	Full match	3183078.576	3557174.348	3145639.72	3416425.201	3603385.852	3076990.612	3042425.698	3182239.818	2124791.734	4219022.568	3818618.336	4333489.253	6550114.458	6379176.854	6451422.374	7097910.078	6245576.875	6336971.24	5684201.398	6046036.627	5949250.768	6440648.917	6354333.061	6717870.164	4319020	5515002.52	5187289.144
Com_6144_neg	N1-[4-(cyanomethyl)phenyl]-4-chlorobenzamide	C15 H11 Cl N2 O	270.05249	6.028	269.04526	Invalid mass	No match	No match	4067349.88	3568037.885	4062857.429	4577013.661	4368087.025	4394832.004	6616983.684	7064933.998	5107654.081	4922120.914	6276762.567	4771829.503	3914239.011	3338588.858	4587416.757	4558579.873	3941282.071	4187489.898	4391045.302	3657031.883	3413340.875	2794672.734	3769337.631	3593878.559	4596642.263	3531727.496	3784412.603
Com_6390_neg	LPC 18:1	C26 H52 N O7 P	567.35383	9.589	566.34625	No results	Invalid mass	No results	2431978.111	2734036.581	2596429.892	2676253.207	3211852.831	2180545.61	3675926.214	4839687.651	3914231.104	4697816.119	4934751.006	5419622.175	4660240.831	4781844.864	5001132.881	4512738.379	4867236.524	4338854.801	4884334.508	5437365.247	6062477.336	5392979.148	4288304.618	4178924.695	6213652.728	6167124.324	6221838.952
Com_6488_neg	O-p-Coumaroyl quinacyl quinic acid O-hexoside	C29 H38 O18	674.20668	4.947	673.19977	No results	No results	Full match	6207018.358	3930198.527	5062629.802	849404.6636	3812045.305	5746764.256	4977527.316	4302860.669	2207121.521	4844760.996	4307344.723	1727099.767	3945142.78	3954488.771	4021947.435	4323734.814	3995898.219	3976601.352	4613104.951	3653462.206	4366947.005	3826169.491	4712903.538	1950799.04	5099453.273	4996114.443	4145283.054
Com_6547_neg	Oridonin	C20 H28 O6	364.18809	6.142	363.18082	No results	No results	Full match	3089054.801	2351874.171	2495189.958	2509281.306	2276926.618	1670623.598	1522443.083	1259077.864	1234015.712	1810436.826	1611073.536	1234632.541	4612172.696	6089907.435	4780669.861	5109117.411	4758209.01	4491618.035	4689985.369	5125759.086	4728736.06	4763932.999	4637577.351	4480864.106	3385990.178	4236625.405	3604994.663
Com_6647_neg	Cucurbitacin E	C32 H44 O8	556.30437	5.949	555.29718	No results	No results	Full match	1524414.323	894281.0671	1602403.006	3166730.883	2076657.599	1914920.322	2544589.21	2620939.106	1924813.686	4027312.72	5708442.06	5009351.82	4031682.002	3963569.543	3382381.217	3863373.638	1859828.756	4335018.381	5618555.374	4459707.77	4956674.422	4528120.211	5230763.667	5588287.048	2043454.873	3687641.862	4467804.983
Com_6863_neg	Vitamin B2	C17 H20 N4 O6	376.13859	5.402	375.13132	No results	No results	Full match	1474909.585	1117906.798	932482.6267	1308936.79	1787339.313	1041232.084	1346027.742	2451231.779	1786622.12	1836659.802	1400351.311	1580212.23	1545689.023	1531400.028	2008782.571	1442739.025	1316751.978	1548391.158	499190.2812	5189058.505	2997170.081	5159226.955	292126.6853	4626793.491	951318.0153	1472957.378	1175334.318
Com_6949_neg	Linarin	C28 H32 O14	592.18179	6.084	591.17432	No results	No results	Full match	3823668.599	4010209.579	4038039.033	3398477.305	4431125.156	3797108.37	2325275.799	2706853.162	2407948.071	2174740.233	1891783.8	1761903.604	4081427.894	4897155.75	5374176.955	4443928.582	3036045.939	4725874.804	3386424.235	3436446.876	3842704.335	1374369.692	4228627.844	3515418.576	3386838.19	4217013.693	3620996.266
Com_6996_neg	Eleutheroside E	C34 H46 O18	742.26918	5.328	741.2619	No results	No results	Full match	3820904.673	2380306.251	2885080.863	2705501.306	4981313.498	3188687.546	4758467.933	5017718.715	4749871.851	5393465.629	2994531.678	4989444.013	5016032.813	2660480.172	3998466.336	5109627.325	4769110.813	4172172.591	3098598.415	1858307.695	3226445.768	5010385.069	3729014.814	3964997.047	3379126.773	4673596.518	3729480.339
Com_7001_neg	Hydroxysafflor yellow A	C27 H32 O16	612.16982	5.025	611.16302	No results	No results	Full match	3693205.082	3134023.433	4285446.164	2985977.104	5567281.104	2709832.046	2674357.653	2876639.051	2784523.131	2956423.219	2935651.83	4499899.141	3624400.623	3949822.058	3413874.271	4193913.96	3220434.146	3043091.636	3342843.337	4076489.211	3577422.837	4023772.651	3889840.437	4619660.505	3058420.876	2970324.064	3873666.129
Com_7024_neg	Isofraxidin	C11 H10 O5	176.04704	4.799	175.03981	No results	Invalid mass	No match	4552464.612	3269553.091	4553162.4	4439712.189	5046499.909	4428016.197	4709680.283	5114243.33	5149720.714	5357608.356	4118623.728	4964703.747	4161962.179	3698494.628	3481059.848	4239556.491	3733639.846	3490517.628	4198381.382	3797655.302	3814888.795	3146260.417	3627860.758	4128596.214	3738576.965	4167520.258	4833761.825
Com_7080_neg	Cnidioside A	C17 H20 O9	414.1154	4.994	413.10696	Invalid mass	No results	No match	3312097.77	3034274.298	3044438.126	2613470.039	2984974.253	3144894.962	2080687.212	2529952.559	2815678.937	2615069.233	2870757.108	2537183.347	3324186.823	5252715.73	3515084.918	4100227.909	3397001.258	3631205.01	2495135.542	2573805.244	1732983.251	2598261.706	2898606.094	2320385.175	3114375.118	3004829.592	3112345.314
Com_7366_neg	4-(beta-D-Glucopyranosyloxy)-2-methylenebutanoic acid	C11 H18 O8	278.09979	4.675	277.09256	Full match	Partial match	No results	2279694.169	3286214.771	3111151.18	2941799.035	3630353.201	3360410.093	3795493.543	4428823.495	3328448.001	4055025.878	4734078.569	4076791.569	2629841.799	1616511.062	2595501.847	2764302.308	2249994.056	3051947.252	2204827.408	2987437.11	4032025.544	3402717.55	3201266.348	3246491.411	2787910.614	3651164.51	3067427.028
Com_7374_neg	Isosakuranetin	C16 H14 O5	286.0839	5.441	285.07654	No results	No results	Full match	2154932.355	1998390.976	975874.8172	1724805.909	1158143.907	1656254.961	2033304.549	3275054.293	4857829.362	2360271.037	1844398.255	2557576.993	1931904.929	2277791.067	2265264.406	3350151.226	2541484.047	1958129.696	2867907.559	2169164.102	1783628.804	1622344.215	1769926.146	2039435.582	1733833.386	1957988.025	2560773.627
Com_7577_neg	Apigeninidin 5-glucoside	C21 H21 O9	417.11743	5.634	416.11041	No results	No results	Full match	1925278.679	1727507.522	1961291.624	2032152.23	2492314.157	2118401.229	1874587.105	1584977.295	1918395.827	1761593.958	1235292.543	1817940.725	4300435.999	4594231.816	2102024.955	4467027.977	1618643.914	2138726.554	2510811.858	1600945.673	1928319.178	1620300.237	1975202.536	1753245.727	3438692.754	2270198.766	2133387.584
Com_7625_neg	MGDG (18:3/18:4)	C45 H72 O10	818.51959	10.173	817.51184	No results	Invalid mass	No results	1106165.877	811729.1438	1097627.297	1165018.034	1561504.22	1361194.799	903176.5268	513547.4675	618678.3509	552699.6616	1654378.066	411991.6312	276956.3984	4530079.98	3754885.71	2939460.11	3252091.292	3886494.727	2438169.105	893599.5882	1124969.389	1281874.002	1319743.923	1206605.058	981094.2934	604384.8842	794509.2939
Com_7642_neg	Oxyresveratrol	C14 H12 O4	244.07358	5.196	243.0663	No results	No results	Full match	2570885.442	2426064.226	3227949.764	2836306.78	2784997.258	2512352.845	3707994.063	3344839.954	3658745.078	4539945.245	3633702.318	3056802.561	3807378.062	4214013.156	3804238.477	3156534.907	4051361.42	4027966.413	3087274.396	3442610.603	3148437.277	2690063.453	3103717.427	3107092.46	3845848.716	3388513.584	3349020.82
Com_7785_neg	L-Threonine	C4 H9 N O3	119.05829	1.232	118.05101	No results	No results	Full match	390007.5163	368520.8642	541348.0614	509422.6229	1395178.586	1498866.436	3122723.365	4442489.072	3751355.166	3261126.905	2462717.629	3174113.605	1013058.464	895372.9813	1613160.753	823556.7396	2108591.882	2170721.703	2192745.453	3038045.233	2393904.424	2492730.835	1762917.852	2689951.275	2320087.921	2635769.94	1705187.575
Com_7891_neg	LysoPC 15:0	C23 H48 N O7 P	481.31711	9.372	480.31006	No results	No results	Full match	1686948.616	1812546.153	1971948.961	2005333.7	2312406.127	1657356.296	2367603.13	3220671.722	2754123.783	3461178.46	3902342.568	4136628.634	2958306.046	2515257.265	2833669.454	2495723.22	2829058.016	2571017.18	2717638.855	3069539.8	3220346.288	2986263.851	2365987.74	2351457.386	3468487.95	3769969.628	3689983.144
Com_7971_neg	Rehmannioside A	C21 H32 O15	524.17307	5.026	523.16455	No results	No results	Full match	2800446.412	2460727.386	2531780.167	3744372.619	2240925.273	1885523.617	3276076.147	4215330.24	3298226.938	2579856.662	2292003.776	3408451.108	1776212.497	1798541.664	2270687.133	1808056.773	1661324.151	2094138.786	1877551.763	2131006.007	1961975.925	2940130.879	3334218.693	2195999.464	2557668.415	2521985.402	3093706.913
Com_7978_neg	C-hexosyl-chrysoeriol O-feruloylhexoside	C38 H40 O19	800.21828	5.431	799.21136	No results	No results	Full match	1940562.965	3603226.833	2594102.766	2485017.193	4253048.933	1953049.524	2008698.611	1356985.928	2015577.844	1659096.042	2093243.484	1835648.838	2356190.654	1832498.924	3944488.767	3517084.518	3532935.68	3284461.111	2134135.62	1696607.639	1992620.828	2255808.855	1928735.959	2160309.977	2142134.453	1901924.553	1899308.79
Com_8206_neg	Corylin	C20 H16 O4	320.10408	5.161	319.0968	No results	No results	Full match	1524341.821	3167885.133	2336658.158	2379837.022	1879224.643	1481575.79	2681712.202	2604861.305	2867126.599	2049120.398	3253994.114	2260918.02	3046147.854	3482495.818	3311373.997	2796400.746	3100651.995	3870951.988	2465234.957	2438258.475	2915880.1	2915761.265	2881059.602	3042725.593	2245519.075	2208744.705	2922136.97
Com_8334_neg	3-N-butyl-4,5-dihydrophthalide	C12 H16 O2	192.11418	7.753	429.22672	No results	No results	Full match	800300.9554	872862.6869	811792.1654	817116.5773	551442.7973	569786.7707	770388.9317	1030441.775	957336.1326	845957.5501	617921.1288	703318.3755	2994132.104	3739502.057	3518506.286	3418502.122	3357468.79	3503260.611	1041641.088	742935.3676	920567.1605	967802.5665	1234014.675	1160031.509	1632855.358	1799018.26	1561440.447
Com_8408_neg	Isosilybin	C25 H22 O10	482.12168	5.797	963.23608	No results	No results	Full match	1803253.99	1994407.903	827844.7576	2218140.765	1852229.264	573832.7166	1133339.205	2428108.964	1105674.235	1176641.569	1168625.427	1128939.457	2516313.22	1495451.537	3310234.102	2519615.533	1583757.314	3665928.839	424612.338	947585.5089	870181.1712	888967.9602	842243.3193	1495517.114	1261283.301	1912539.619	925221.8272
Com_8416_neg	Ethyl gallate	C9 H10 O5	198.05331	5.379	197.04561	No results	No results	Full match	2060008.161	2056554.372	1716156.924	2178512.743	2955378.487	1842596.837	2581929.029	3312830.525	3677236.438	3127352.48	3074432.881	3583285.559	1613385.586	1567416.038	1634064.469	1718844.045	1568512.531	2116684.03	2622778.069	2228564.507	3234450.014	2183815.5	2283899.255	3020131.544	2215164.851	2632919.606	2651092.833
Com_8469_neg	LPA 18:2	C21 H39 O7 P	434.24364	9.157	433.23642	No results	Full match	No results	1712736.294	1820455.31	1426273.347	1360114.237	1521709.507	1231790.222	1131918.951	1506352.833	2397792.246	3148734.932	3292714.195	2270219.149	2535140.715	3595714.665	1553352.17	1724193.082	1500379.605	1464903.222	1368494.069	1251425.418	2403772.741	2439017.876	2319874.843	2108220.677	1441217.803	2951238.193	2333211.119
Com_8481_neg	17(S)-HpDHA	C22 H32 O4	360.22973	8.042	359.2225	Full match	No results	No results	3478405.799	3668074.099	3504120.13	3547101.885	3449913.541	3495441.64	2080018.969	2279973.642	1841343.916	1820021.466	1890148.119	1782764.062	1179762.004	1189708.291	1155525.3	1184991.495	1358181.284	1314435.724	1746871.31	1653328.144	1793044.165	1609057.49	1785471.067	1579933.487	2149396.801	1808181.597	1875015.991
Com_8488_neg	Nicotinamide adenine dinucleotide	C21 H27 N7 O14 P2	663.10987	1.931	662.10266	No results	Full match	Full match	3243459.913	3205088.858	1286335.576	2824183.76	2471025.024	2499244.07	2501366.481	2868253.009	3449691.897	2932819.626	2860613.757	2975288.851	2187055.195	1922338.373	2172170.178	1214585.634	2077955.748	2643690.852	3292189.97	2806529.52	2908730.957	3456026.994	3210158.796	3109894.85	2656556.768	2758335.868	3429247.953
Com_8496_neg	Vitexin-2-O-rhaMnoside	C27 H30 O14	578.16383	5.385	577.15656	No results	No results	Full match	1180731.75	2170644.469	2822689.903	1499263.436	1714875.371	3570250.443	1935077.288	1802548.904	1829934.688	2166526.565	1537945.391	1979985.923	1478161.367	593999.0143	2918917.565	1746569.961	2134324.127	2216355.376	2503369.923	2209109.378	3229453.748	3261009.336	1295785.258	2701546.313	1606902.576	1254953.557	2095820.829
Com_8560_neg	Cyclic ADP-ribose	C15 H21 N5 O13 P2	541.06099	1.923	540.05365	No results	Full match	No results	3339446.331	3205261.764	2536979.134	2776523.636	2605604.018	2165471.14	2814332.753	2358906.149	2599171.69	2807784.375	2965213.716	2819103.493	2081206.044	1841404.699	2394098.307	2253673.248	2034516.086	1970806.437	3327737.457	2739017.406	2947190.487	2862676.802	3175597.912	2827728.647	2515289.37	2642267.796	2292399.949
Com_8604_neg	D-(+)-Maltose	C12 H22 O11	388.12599	5.571	387.11917	No results	Invalid mass	No results	1131264.316	1921220.296	1315085.346	1356059.695	2020288.23	1033205.213	2376979.672	2957778.485	2641681.67	3255202.339	3035238.809	3417177.516	1350345.265	2491107.091	1795671.34	1235018.124	1689478.345	1558024.46	2529488.355	2012355.84	2098240.726	2533723.513	2203961.866	1909708.944	2107707.09	2732441.009	2344716.368
Com_8613_neg	Epimedin A	C39 H50 O20	838.2891	5.232	837.2818	No results	No results	Full match	1735358.318	2276646.33	2311843.768	3440135.684	2275217.195	2918960.198	2702952.083	1715796.785	1927036.182	1933308.376	1653581.64	1716969.074	2270830.524	1219657.121	728282.2973	2152530.741	2037516.02	2123798.719	1269869.276	1260942.959	1104950.823	1366465.662	1238546.139	1144611.115	1536768.437	1232839.41	1697720.213
Com_8717_neg	Benzoylpaeoniflorin	C30 H32 O12	584.18928	5.19	583.18164	No results	No results	Full match	863153.1682	1685168.59	966443.2942	747713.999	1507842.597	1318722.764	2149586.297	3482234.628	1588603.325	2010091.68	2819937.084	1989338.93	1207125.43	1961491.48	1455152.726	1703944.43	1738901.462	2110376.502	1736587.072	1425375.874	1214252.686	1770764.172	1379794.749	950087.6116	1038597.399	1395608.238	1568248.341
Com_8841_neg	Jionoside A1	C36 H48 O20	800.27643	8.081	799.2702	No results	No results	Full match	2110969.847	2015463.112	1743443.9	2048993.423	3395788.264	1898909.322	1984882.128	1948069.166	1666869.426	1746345.653	1614387.198	1806144.61	1992816.246	1437787.587	2246993.651	1750176.042	1506441.67	1562795.512	1720253.199	1896016.945	1761015.707	1601278.562	1627249.001	1886575.744	1524914.633	1693950.684	2025921.127
Com_8900_neg	Levodopa	C9 H11 N O4	197.06865	5.003	196.06178	No results	No results	Full match	1717486.003	1459594.095	1427146.315	1582002.442	1440018.418	1130340.231	2099512.172	2407825.756	2307158.509	2100550.041	3135521.034	2382876.168	1864197.662	2102671.297	1972626.169	2292434.056	2120856.575	2189952.259	2224230.438	2518407.117	2653434.087	2085380.583	2487085.269	2398519.323	1589931.624	2124779.076	1922984.925
Com_9033_neg	Vinorelbine Tartrate	C53 H66 N4 O20	1078.42369	5.202	1077.41577	No results	No results	Full match	1509151.33	817373.0126	733032.4048	797473.9926	740210.5818	512160.496	2029986.541	1487511.812	2021344.118	1622516.468	2286499.371	1001802.352	2789708.836	2823293.511	1548897.465	2781327.009	2998985.143	2767124	578460.3579	940801.4693	699042.0348	827252.5259	702047.9197	720762.3593	1435719.989	770898.8004	1035631.504
Com_9158_neg	Isomucronulatol 7-O-glucoside	C23 H28 O10	464.16798	4.953	463.16071	No results	Full match	Full match	2586012.873	3057717.333	2828649.214	2421362.563	2206327.134	2821021.022	2404954.596	2777823.842	2222567.458	2475238.551	2082778.295	2324383.625	2143675.118	1893703.685	2486172.229	2423047.449	2313185.761	2122503.942	2463994.819	2213004.9	2260437.232	2302925.471	2314252.357	2633376.535	2115375.936	2555155.587	2384348.36
Com_9372_neg	Ligustroflavone	C33 H40 O18	724.22229	4.899	723.21545	No results	No results	Full match	1686908.813	2546781.756	1873591.037	1842981.194	1829563.953	2170855.417	2429552.406	2791850.1	2828494.224	2145551.985	2718397.328	2184853.34	1261576.242	1315169.506	1401398.711	1496600.989	1412738.085	1293200.556	2179345.058	1997723.448	2543400.412	1876218.852	1707737.387	2112393.075	1663503.103	1576271.825	2001870.819
Com_9401_neg	Bruceine A	C26 H34 O11	522.21099	5.944	521.20422	No results	Full match	No results	1399875.119	1588826.005	2089731.915	2085886.243	2116055.625	1725932.48	2753759.64	2801844.871	2266729.017	2065290.745	2342776.76	1594934.067	2342759.505	1982147.749	2314085.203	1957894.217	2513415.075	2515427.593	1800083.449	2073487.295	1749116.739	1714701.156	1981282.231	2234723.281	1851847.709	1957942.265	2203381.889
Com_9411_neg	Ptaquiloside	C20 H30 O8	398.19382	6.437	397.18607	No results	No results	Full match	1113737.368	872723.27	1275990.26	1273704.835	1151788.013	1102930.87	749435.7778	574365.5535	721553.7568	680027.3714	524957.3861	513899.7647	1989115.499	2390028.677	2255636.765	2134719.176	2084673.024	2119466.483	2147643.362	2133691.022	2416176.713	2697197.702	2371000.345	2039678.706	1723484.925	1447118.266	1876659.628
Com_9560_neg	D-Ribulose 5-phosphate	C5 H11 O8 P	230.01902	1.248	229.01141	No results	Full match	Full match	990681.4361	1210542.537	2205431.421	1017904.716	1287059.624	1181982.557	2630217.072	1105860.182	1442139.665	1146769.02	1443493.588	1121626.799	1304761.129	1486144.785	1194481.239	1447324.431	1466071.91	1193551.943	2318668.836	1769407.573	1282488.307	1055050.588	907160.422	1558311.196	1096867.626	1092404.142	1137259.259
Com_9632_neg	Cyanin chloride	C27 H31 Cl O16	646.13028	4.923	645.12244	No results	No results	Full match	1822502.212	2314507.187	1541875.867	1891455.421	1978955.223	1697211.024	2277763.808	2386069.818	1607023.67	2023836.537	1389820.799	2382061.275	1190571.896	1568131.631	1072667.292	1918755.265	1239605.707	1641390.596	1815205.459	2240005.579	1847995.669	2091826.372	2080441.384	2477408.211	2370858.81	2278171.742	2582290.994
Com_9677_neg	Rauwolscine hydrochloride	C21 H27 Cl N2 O3	390.16985	5.96	389.16165	No results	No results	Full match	1590407.742	1294210.254	1779810.259	1491660.191	1406798.465	1157903.193	1854123.198	1903788.289	1920329.63	1634501.028	1894486.604	2076298.881	2374524.318	2262621.661	2167321.629	2469838.319	2525050.568	2543939.224	2450835.775	2031558.523	1276363.344	2151944.084	1996432.863	1558735.692	1890475.616	1968055.596	1854474.567
Com_9810_neg	LPC 18:0	C26 H54 N O7 P	569.36966	10.214	568.36261	No results	Invalid mass	No results	709867.0579	793460.6049	851593.074	817026.8189	927565.1015	729930.9277	502180.6053	670903.0466	580580.272	623201.6248	636089.8761	707409.687	1937401.632	2055677.774	2263651.974	2556628.06	2112401.934	1863444.666	548577.7692	633824.2633	647724.0804	610286.5188	485275.5755	461432.0963	1365025.88	1568381.483	1322263.133
Com_9818_neg	Isochlorogenic acid C	C25 H24 O12	516.12857	9.044	515.12091	No results	No results	Full match	2118481.882	1591210.448	1035586.899	1480134.321	2488042.74	1551915.452	1770483.927	1657930.912	1617815.659	2519040.577	1576632.376	1623428.699	1639614.192	1721384.753	2284172.433	1796329.56	1730726.729	694919.8895	1925747.982	1528792.529	1571274.537	1692068.602	997273.7655	952956.6872	1770136.95	814985.7237	1553757.277
Com_9827_neg	20-Hydroxyecdysone	C27 H44 O7	480.3089	7.279	479.30106	No results	No results	Full match	2093613.108	2554874.61	2430975.372	2338421.099	2178199.594	2312061.29	1964686.443	1852988.606	1958132.198	1338746.605	1742543.042	1742544.479	1635239.856	2045555.605	1799112.46	2108697.515	1879758.372	1864157.259	1732022.162	1735983.441	1556563.546	1543470.172	1490712.188	1466672.351	1916270.895	1785038.548	1824919.936
Com_9862_neg	1-(2,4-dihydroxyphenyl)-2-(3,5-dimethoxyphenyl)propan-1-one	C17 H18 O5	256.10977	6.764	255.10248	Invalid mass	No results	No match	2314009.532	2514071.39	2460288.49	2123356.281	2208420.546	2147641.111	1157244.063	1144116.1	1670559.084	1239719.793	1330870.868	1425656.993	317628.6079	475278.5775	543951.2784	506085.4491	438330.7829	567130.0634	841050.3328	694530.2483	963813.7912	747731.9114	727174.3558	855771.8131	1009183.496	1028681.005	1384307.047
Com_9973_neg	Wedelolactone	C16 H10 O7	314.04235	6.452	313.03516	No results	Full match	Full match	1668740.95	2456762.201	2368123.654	2161287.498	2250812.637	1781375.243	622869.2807	704698.5267	704543.0618	589859.8125	591394.1405	897417.5065	874200.9797	1009591.039	732179.346	768380.5227	771283.8928	858087.0248	1087708.629	1058869.633	1161261.068	910611.5004	1265791.81	1313839.766	1316783.864	1339142.324	1166375.345
Com_10055_neg	Tricin 5-O-hexoside derivative	C24 H22 O14	534.09956	5.03	533.09363	No results	No results	Full match	1097817.913	1932474.283	1374876.614	1462597.848	1320781.155	1682993.357	1528071.92	1582979.485	1654868.28	1930504.791	1964080.142	2299333.527	1728973.633	2131274.205	1728067.131	1658687.761	1644412.368	1463440.612	2081903.219	1952210.391	2074131.026	1724245.3	1704276.538	1985704.633	1468862.633	1786022.12	1829948.033
Com_10064_neg	Troxerutin	C33 H42 O19	742.23554	5.772	741.22913	No results	No results	Full match	1487324.778	2392543.669	1892726.483	2150419.025	1607219.818	1380819.39	1451889.137	1969899.283	1002112.349	2204972.324	1927119.18	1812551.111	1187568.329	686573.2085	1228490.401	614580.5989	733567.5469	1363110.568	684482.7563	1211122.413	784449.2487	807221.837	916421.4748	1154181.107	1048609	856856.0708	1221408.088
Com_10090_neg	Schizandrol A	C24 H32 O7	432.21351	6.676	431.20648	No results	No results	Full match	1910138.094	1500174.972	1652874.543	1676564.546	1701550.052	2317967.375	1374882.402	1387246.241	1203802.048	1335210.181	1224398.818	1429015.291	1294873.568	1455218.456	1516147.319	1445008.901	1478017.289	1583614.904	1453880.653	1314709.497	1410321.402	1414138.28	1366384.169	1494109.082	1582620.474	1611815.523	1657382.555
Com_10143_neg	Camelliaside A	C33 H40 O20	756.2137	5.172	755.20642	No results	No results	Full match	1227377.695	1029887.64	2269309.781	1618761.498	1222356.744	825213.2119	280523.1194	276869.2061	278774.6904	1505661.31	260242.7592	801073.4448	1238087.558	1536293.81	1261749.406	921237.0787	963655.3409	1238176.256	378335.4756	1433964.962	901758.49	793345.7972	800636.226	891088.9722	875146.6616	668989.286	881895.4607
Com_10191_neg	Flavokawain B	C17 H16 O4	284.10408	5.041	283.09714	No results	No results	Full match	918434.9506	1772686.917	1623287.914	1495360.63	1254221.323	1521772.205	944623.5257	1049912.472	967871.634	1116092.806	1195534.803	1447767.385	2092268.257	1447296.235	1102653.64	2296639.655	1194874.466	1242996.937	1252089.964	931977.9634	1088691.461	1394088.466	1278199.322	1499664.203	979998.141	1043117.396	1273157.596
Com_10250_neg	Cucurbitacin I	C30 H42 O7	514.29364	6.773	513.28711	No results	No results	Full match	1600276.54	592410.6192	2198688.215	542321.6693	1571583.057	1953059.033	1200613.178	886402.0252	1583235.244	1172888.758	1589123.085	1228479.264	1150535.739	885539.1464	1279909.908	1218234.832	1157919.099	930736.9478	1848046.984	1438494.917	1475223.162	1375336.568	1210333.775	1656142.656	1637134.691	1409641.864	1400925.302
Com_10343_neg	LPC 16:1	C24 H48 N O7 P	539.32252	8.732	538.31537	No results	Invalid mass	No results	1804698.237	1608393.777	1900306.823	1834711.999	1726129.159	1901366.52	1156318.593	1920016.254	1614901.709	1417327.584	1481463.38	1917355.315	2066440.11	2027081.294	1006447.271	2025612.144	1863488.966	2045789.664	1126539.297	1358181.418	1298023.322	1284629.76	1096844.782	859366.8683	1360790.034	832864.5254	1407907.698
Com_10356_neg	alpha-Hederin	C41 H66 O12	750.45659	6.155	749.44861	No results	No results	Full match	836039.5959	1572420.078	882507.0716	893434.9302	1101383.926	1015218.179	2118531.2	2185575.274	2107518.475	2092185.912	1944572.432	1980055.099	1058288.453	1126612.293	856222.9165	1034101.726	910110.6259	1096932.213	1160010.803	1074921.006	1450188.681	1298866.269	1242743.308	1436411.51	1168350.831	1097428.407	1161067.212
Com_10423_neg	Linoleic acid	C18 H32 O2	280.23997	9.133	279.23264	No results	No results	Full match	1222429.128	1343662.054	1451327.568	1267568.777	2192634.807	1304864.358	1383286.446	1502689.368	1416655.031	1548720.431	1665857.716	1625379.397	1244540.67	1193691.655	1191832.945	1577690.457	1135312.193	1272495.255	1164181.884	1177974.561	1328210.397	1236212.021	1207615.401	975765.8853	1225663.61	1905789.456	1509231.122
Com_10563_neg	Palatinose	C12 H22 O11	296.10955	5.152	341.10736	No results	Invalid mass	No results	1420785.476	1224663.673	1118561.079	1098732.625	1386456.47	1309648.171	1189404.339	1140045.516	1356803.535	2019554.032	1405519.943	1209849.981	1218892.075	1170896.157	1358745.206	1014268.349	1338251.919	959798.2302	1514114.159	874682.0074	1356402.162	1952714.526	1445273.336	1509187.045	921528.1675	1182121.797	880641.6538
Com_10606_neg	Selgin C-hexoside	C22 H22 O12	478.11263	5.025	477.10532	No results	No results	Full match	1594941.826	1339793.775	1693268.669	1731358.543	1508099.469	1727056.046	1449276.039	1885484.773	1874983.868	1337111.403	1475830.963	1300459.963	1820249.456	1658139.041	1820132.701	1546764.669	1573413.719	1843668.911	1890751.618	1626797.821	1774702.653	1447775.57	1422931.249	1846602.855	1275258.333	1709893.987	1715148.78
Com_10726_neg	Verbascoside	C29 H36 O15	624.20591	5.153	623.19849	No results	No results	Full match	1017613.661	1256365.797	1020532.705	696026.9325	1027555.455	1235290.919	545020.1353	706719.0665	632950.2652	821537.7062	954152.3359	1119484.751	1134995.874	1257241.241	1410926.788	1238728.246	1859031.902	1725273.156	736900.9187	743907.2241	968449.2705	520610.2551	802636.4566	1047202.706	670333.3313	1013906.036	1025306.085
Com_10906_neg	Narcissoside	C28 H32 O16	624.16901	5.827	659.13873	No results	No results	Full match	1163219.455	1543358.21	1472047.954	1242819.51	1639569.862	1812250.175	947572.7262	1065960.384	1197471.364	923664.8963	1063163.93	735342.0259	696413.1804	721165.7535	900784.6919	997894.1308	780208.0967	459615.5155	886876.5588	988054.3533	1306459.618	860497.6293	1440095.209	1026768.502	1142435.397	899955.7886	949698.2415
Com_11045_neg	Rosmarinic acid	C18 H16 O8	360.08482	5.137	405.08389	No results	No results	Full match	752538.2256	578767.8262	1096890.652	603652.4372	1088894.518	860807.298	840227.3319	930675.433	1502902.136	1092615.326	1390986.792	1340454.18	773624.1247	1413367.3	1414340.566	1392641.867	1248102.436	654752.9507	599633.7998	1107523	1297463.275	1050656.556	1630649.859	853249.0783	987848.2246	1548777.59	1340699.847
Com_11200_neg	(��)12(13)-DiHOME	C18 H34 O4	314.24574	8.558	313.23853	Full match	No results	No results	1159762.585	1171429.515	1194973.606	1014221.803	1279873.291	1042105.736	810586.0684	878337.56	825950.0314	946991.1764	971320.3117	960734.3191	1579660.077	1518895.159	1481959.67	1580838.741	1418455.086	1453574.632	918699.004	1080365.871	792532.1496	983816.2344	829996.6943	899818.5727	1291609.838	1018557.7	1014229.141
Com_11248_neg	11-deoxy Corticosterone	C21 H30 O3	376.22258	7.237	375.21503	Invalid mass	No results	No results	1180244.058	1282440.633	1194655.719	1199937.099	1266213.084	1104557.201	1601614.039	1595637.37	1548386.77	1346679.063	1373972.032	1391744.3	1355639.265	1567696.983	1361957.64	1590671.134	1413307.683	1451490.66	1378442.045	1306421.065	1291482.692	1437051.415	1296308.314	1447522.914	1368700.813	1259089.582	1322230.747
Com_11256_neg	LPC 18:4	C26 H46 N O7 P	561.30733	8.083	560.2998	No results	Invalid mass	No results	919715.5537	976094.8736	795077.8086	1001005.373	701808.4677	629741.9632	1467936.174	1667799.259	1486405.496	1597890.547	1501119.687	1462496.11	1398709.029	1195127.168	954594.6825	1276222.185	1210572.722	1216526.131	920955.7718	1036224.408	1113880.961	1173604.147	1210089.427	1081076.849	1185666.984	1254088.006	1294166.693
Com_11278_neg	LPE 18:3	C23 H42 N O7 P	475.27024	8.486	474.26306	No results	Full match	No results	782511.1889	940654.0767	779351.816	803804.2719	936830.0276	688006.3119	1263303.72	1404990.07	1453823.992	1496683.015	1573808.201	1437463.226	1257614.417	1165058.137	1290478.746	1186138.54	1271833.643	1358980.359	1073510.436	1211741.611	1241491.883	1139505.505	1037835.128	1180805.704	1128577.89	596640.1453	1229907.527
Com_11465_neg	Rehmannioside D	C27 H42 O20	686.22469	6.844	685.21741	No results	No results	Full match	1349264.648	1549827.092	1398633.552	1498410.682	1470089.175	1431456.824	717616.1177	904574.9836	810595.7701	834488.0064	601518.6538	746799.1729	1011579.989	1104442.455	1102660.014	1190251.987	1111413.831	1054664.837	892101.458	924031.9435	949422.3146	985191.8456	877317.4098	1080809.005	1088723.948	1355229.961	985945.3389
Com_11507_neg	Celastrol	C29 H38 O4	450.27503	7.999	449.26761	No results	No results	Full match	1050110.517	1274611.582	1386348.903	1419469.112	1551307.908	1392350.233	798446.846	903730.7364	784926.6569	805993.8334	804389.6505	806497.4082	733365.8734	676963.9256	609103.287	681648.0788	588819.7398	458252.8763	858776.7842	861251.9821	924972.2393	862907.8838	946264.7889	754130.6745	1046071.892	839536.1345	1024555.985
Com_11516_neg	Praeruptorin A	C21 H22 O7	386.13634	5.361	385.12906	No results	No results	Full match	742937.8786	898018.1457	1122777.552	1278136.215	1262007.457	818583.7937	1374625.335	1290439.614	868812.3098	986085.3067	1453761.44	979775.8802	856045.7237	776748.6281	732222.7261	780147.0762	747911.1992	733800.1365	736121.8589	726113.2587	760465.9147	1156424.045	781830.0674	717431.091	829363.3406	1033183.695	698740.94
Com_11602_neg	(+)-Catechin	C15 H14 O6	290.07906	0.527	289.07172	No results	No results	Full match	743862.7433	813180.3471	709859.2931	780341.782	704906.1746	664749.216	719691.1551	878330.4215	882794.9516	1456179.766	1187420.54	993747.1481	1264230.909	648396.7218	781675.8324	715934.4141	764457.162	512118.5475	490454.6047	1220611.843	1069758.371	1251187.232	1290768.859	953196.2251	971903.0984	966728.7849	1378513.461
Com_11709_neg	di-C,C-pentosyl-apigenin	C25 H26 O13	534.1391	7.415	533.13226	No results	No results	Full match	1028186.75	1059364.565	1388173.917	1196039.139	1388557.851	1101865.229	994654.8697	951717.6221	981932.823	832331.0129	909258.3595	856495.4482	879047.3051	1056611.876	766970.7198	1120854.969	406664.4707	827124.4546	987150.2468	1085572.664	1014109.058	888513.4982	1043543.709	623923.8162	880519.4444	1116306.917	934224.8705
Com_11710_neg	Salidroside	C14 H20 O7	300.11985	5.591	299.11252	No results	No results	Full match	572491.8027	598219.6228	735453.8009	646067.1043	907276.8577	704429.2118	751970.6641	1380454.533	628743.6799	780568.897	748713.9551	721646.9847	937669.3476	888884.3901	1185302.798	1232602.725	737284.1689	615966.9008	1002585.479	992821.1895	1120522.754	1026676.602	1285351.607	1321245.166	1107380.64	619418.7853	1025196.601
Com_11861_neg	1,11-Undecanedicarboxylic acid	C13 H24 O4	244.16722	6.685	243.15993	No results	No results	Full match	1245495.651	1084298.538	973998.1169	1020764.935	1133231.506	1048598.2	1010610.506	1224410.11	1166949.544	1239822.964	1215701.617	1268676.265	1057897.689	1142223.631	1150038.928	1109115.884	973966.5744	1223268.504	987199.1333	1092456.937	1080531.851	895625.1893	904455.1627	1177947.451	992410.0439	1025710.678	1296236.847
Com_11907_neg	Benzamide	C7 H7 N O	121.05273	5.658	120.04543	No results	No results	Full match	809760.6329	1194213.231	885147.464	792713.9367	1100339.838	1069327.874	1023808.548	1334806.66	1117754.65	870812.1255	769981.8335	1158053.114	1002494.694	863468.8045	1052721.365	933854.1005	969572.4041	1152869.165	520211.2263	759747.6215	859051.1628	1128491.373	744670.725	997465.6634	921952.9809	922726.9541	754898.435
Com_11927_neg	Methyl linolenate	C19 H32 O2	292.23999	8.591	291.23264	No results	No results	Full match	899492.7451	1077225.622	1065128.141	1016776.514	1127302.869	813943.337	1096303.792	1154779.275	1117263.208	1212496.426	924867.3946	1265032.803	763291.6318	998829.0041	831100.5265	801050.9768	740977.8967	826658.5188	803876.6167	780483.8384	710569.1266	959353.6222	699980.7059	571409.3622	998063.5575	958732.9765	1065257.891
Com_11973_neg	Deoxycholic Acid	C24 H40 O4	392.29206	7.961	391.28467	Full match	No results	No results	187456.6036	190265.4963	180214.5688	178642.7123	192365.69	173193.2835	145606.9071	148625.4416	153738.4726	158152.0611	155357.7051	166112.916	161161.4692	169826.1314	164804.5583	1291061.74	150412.8894	160050.6311	169016.3343	163749.6438	171873.8811	173890.3097	166278.9935	168708.9664	190204.0253	243786.2377	211460.0708
Com_12073_neg	LPC 15:0	C23 H48 N O7 P	527.32231	8.926	526.31512	No results	Invalid mass	No results	578501.7708	580901.2849	583292.168	661715.6376	728184.6723	667432.269	837176.6801	1160328.84	951300.2477	1081525.66	1080381.159	1198313.449	775070.8268	800083.3533	817533.7497	677452.9891	683042.2471	655105.1559	912443.7048	922685.1216	1075573.45	896791.9364	714956.5071	791141.5228	1012619.172	1145741.73	828671.343
Com_12217_neg	Parishin E	C19 H24 O13	460.11982	4.051	459.11237	No results	No results	Full match	490578.0461	530579.7717	543383.4156	639160.2373	605645.5229	467616.024	730763.0434	1128858.43	1160102.533	1167285.957	1039074.759	838812.8147	624584.1292	906292.51	910985.3602	864575.7545	712110.733	782195.6618	737484.5792	746134.3437	575517.0369	780024.6673	909363.4834	778099.9542	1027417.737	803512.1303	727654.0016
Com_12394_neg	Akebia saponin D	C47 H76 O18	928.50378	9.541	927.49628	No results	No results	Full match	754701.814	738405.2993	808722.7509	748289.9917	932818.4482	619252.7519	594887.7003	611991.0401	551716.312	742667.798	714109.0658	687222.9419	958271.8844	849179.6761	1069593.272	891772.0974	879818.695	551327.0991	648566.976	744058.7044	707273.069	718526.3507	569438.6265	547567.4838	846068.34	796473.2807	900214.4236
Com_12452_neg	2-Hydroxybutyric acid	C4 H8 O3	104.04736	5.61	103.04018	No results	No results	Full match	963963.3599	664454.1952	685910.6503	691985.5587	663534.9963	648219.3493	615094.2972	657633.5675	646099.7196	879622.1146	660619.2187	615645.076	820350.2268	874277.5403	1041543.263	843426.9122	680387.4979	725989.186	731225.4654	636271.1433	660803.8676	639167.8678	615147.5393	692568.8483	670511.8908	649582.9987	640012.8652
Com_12454_neg	LPA 20:3	C23 H41 O7 P	460.26793	6.582	459.26065	No results	Invalid mass	No results	1062543.186	861804.4706	587193.2469	827225.2185	1097340.625	528387.4302	746564.2648	433350.9917	732277.7001	511578.2117	466897.4914	458643.7811	913760.641	704425.3323	577714.3166	887240.5692	650701.7756	904761.7731	958374.8852	934564.101	699707.2021	777356.4006	848343.2338	778411.3994	815632.7855	820475.6187	779303.3398
Com_12528_neg	Aflatoxin G1	C17 H12 O7	328.05794	5.829	327.05145	No results	Full match	No results	503899.75	556580.4717	790261.7712	702672.4015	764851.4651	670527.2748	729699.2167	588172.8023	448784.6263	460100.5674	770829.7244	658735.0302	719101.782	670029.2853	638501.5061	804800.314	914369.908	984307.517	688052.7521	737070.4559	553802.5314	604367.1301	811606.4273	971830.4893	472963.7375	474145.4248	608268.6596
Com_12764_neg	Demethylzeylasteral	C29 H36 O6	480.24882	6.216	479.24155	No results	No results	Full match	456001.2613	322803.7608	424795.1121	307931.9817	427377.7625	334296.3847	387110.37	202856.2547	435754.8641	343575.0976	440026.1838	412186.7969	378470.2749	441704.6829	511230.3755	249378.8838	351943.95	471773.6964	884030.7387	499127.9448	517140.0582	164712.1705	420488.274	356856.6294	331026.6931	361694.635	317775.2686
Com_12891_neg	Baohuoside II	C26 H28 O10	500.17011	9.886	499.16309	No results	No results	Full match	665388.5571	868595.1981	869886.3866	740589.8947	816132.1825	603061.725	644891.1457	780165.3866	707219.788	634699.9615	568674.2028	753504.8145	674428.2012	792129.7254	621004.7407	642609.3449	853836.8063	734254.1836	616734.1758	615238.0483	563469.0084	599114.0922	516609.5134	521060.7006	640526.844	694576.2281	519654.702
Com_13033_neg	LPC 20:4	C28 H50 N O7 P	589.33844	8.68	588.33136	No results	Invalid mass	No results	368415.7478	429382.4522	423727.16	426665.1131	413987.789	484510.5789	572291.8801	723915.2724	792430.6576	759280.7709	797521.8779	811908.5888	463666.8399	498198.0879	590609.9078	477030.2625	520380.2697	524097.1534	583990.1429	690524.6873	702882.9814	587031.8349	643795.936	651862.7832	577481.6574	725538.3212	678365.4859
Com_13130_neg	Cinobufagin	C26 H34 O6	442.23598	7.266	441.22858	No results	No results	Full match	560348.3989	546677.501	632654.9005	493973.7521	620517.9161	612931.3224	263847.1863	286272.6094	383331.4863	240642.2966	287834.4909	309910.5245	660787.0244	755796.792	728772.4217	722201.3971	593734.113	781604.6542	459037.4558	377818.9055	274486.7265	329448.8967	287209.8791	316306.426	483751.3103	400278.4369	354980.5981
Com_13446_neg	Ruscogenin	C27 H42 O4	430.30861	7.129	429.30176	No results	No results	Full match	338646.3508	475218.0122	393065.7784	376177.0472	282537.1615	438170.5359	445388.018	497591.7773	528106.5215	479149.9959	535100.0872	426041.4847	401062.0702	382086.7819	255549.1501	340577.588	295175.3037	211688.87	568388.7638	457946.1549	560877.8735	538202.9272	484459.2465	606602.8043	461462.9496	479016.7464	389658.842
Com_13823_neg	L-Leucyl-L-alanine Hydrate	C9 H18 N2 O3	202.13158	3.966	201.12421	No results	No results	Full match	224884.9973	246919.0538	332476.7187	317001.1059	326902.9183	324681.2274	320371.0672	329467.5648	341245.3013	266018.2297	357593.1583	339491.5819	446023.882	396127.3073	383628.3487	468984.3272	407788.423	381994.2803	359847.8903	370887.9015	346807.8975	360494.7711	349044.3376	311073.7306	361374.3118	364132.3237	428959.6358
Com_13920_neg	HBMP (14:1-20:5-20:5)	C60 H95 O11 P	1022.67043	9.849	1021.66223	No results	Invalid mass	No results	141982.4	128662.9309	160350.5204	87642.17752	146371.6771	181598.6648	78195.90544	66533.14519	61096.09737	64006.66004	64489.19513	64468.67903	351818.9151	261623.5316	263909.198	344188.8987	400306.3408	227433.0308	62191.97615	134746.1432	103480.3045	69946.50767	59057.20119	62103.6768	296932.2791	228100.6366	245962.2328
Com_1_neg	D-(-)-Quinic acid	C7 H12 O6	192.06277	1.367	191.05533	No results	Full match	Full match	77651750535	78332019056	84488937133	79864350104	77339133147	85694725658	69206722619	72697024727	66214643386	69885306845	70232862471	71956372550	93852163364	92486965748	91214777212	92812235715	1.00469E+11	81591795858	75460285718	77204339514	80187997168	72483699327	87164461579	77951427602	73329118674	78733003759	90186511335
Com_9_neg	4-Hydroxy-2,5-dimethyl-3(2H)furanone	C6 H8 O3	128.0472	1.635	173.04538	No results	No results	Full match	4447496309	5256348050	5245797120	4286602246	2726908844	5479400757	4763878543	1974789278	5527223225	4908134579	4146831378	5237281531	5029073956	96579661.75	5737601983	4337108055	5626540988	5903149902	4636492761	5285172895	3260341845	5565891427	3920619602	3929709290	4443382937	4445901154	4722342763
Com_75_neg	Denin	C33 H56 O14	676.36585	8.075	675.3598	No results	No results	Full match	1353026250	1400952997	1296807110	1412237116	1338287197	1350932438	1061394257	1113173371	1094496211	1155526758	1184950324	1120000474	1190488561	1229442776	1361132078	1258408413	1274963876	1230439661	1337505611	1328269922	1412009712	1390823767	1323534400	1384951936	1216880335	1255257426	1327174973
Com_20_neg	Inositol	C6 H12 O6	180.06309	1.28	179.05606	No results	Full match	Full match	3203162257	3242678290	3103208231	3088649582	3205703931	2188287511	3130245317	3257841279	3401574770	3264451502	3325460481	3242327080	3081243108	2173372561	3138041640	2095549854	2962437265	2930839349	3222822054	3141439982	3305657285	3241784267	3212286370	3155284608	3154661590	3237818955	3030776186
Com_8_neg	MAG (18:3)	C21 H36 O4	352.26083	7.562	351.25348	No results	No results	Full match	5179548931	5596473175	5348993509	5344730248	5471830782	5390587734	5423432821	6097357582	6575950652	2292908430	3914057846	4113774594	3807667073	3813396547	3777495324	3939019094	3808990035	3988586836	4486441267	4321878435	4453004205	4450783299	4368283512	4491008289	5561221856	3974277498	4004040851
Com_27_neg	3-Hydroxy-3-Methylpentane-1,5-Dioic Acid	C6 H10 O5	162.05255	1.275	161.04549	No results	No results	Full match	2323112493	2301751714	2752477739	2239941749	2276415461	2315022527	1948041171	1962683285	1878303375	1938269668	1965317982	1967531421	2303542559	2436917698	2333162101	2897311415	2167969078	2226359375	2397117267	2338033054	2508712638	2421870429	2514697480	2365883407	2213648861	2286071350	2320466622
Com_71_neg	Columbianadin	C19 H20 O5	328.1308	5.412	327.12363	No results	No results	Full match	947595966.2	964260727.5	972311112.4	915025141.6	987617326.4	930324707.8	1421619894	1438340655	1466369039	1426863812	1456647042	1509480875	1302125854	1308741784	1425291904	1424641217	1346731917	1409325046	1234142685	1216289217	1226945611	1239462122	1229604887	1277543849	1186781345	1188342877	1321239637
Com_91_neg	Procyanidin B1	C30 H26 O12	578.14201	4.922	577.13458	No results	Full match	Full match	806612028.1	791882052.1	786200113.8	766314750.2	805214227.1	785606591.9	1012509718	1042367274	1017808737	1028596176	991418454.4	1017615371	547278755.6	523360779.2	524529923.7	571887965.4	556855832	542921784.6	1117113135	1116126747	1217495491	1196342068	1148175409	1170202391	888845421	861394179.7	909963724.3
Com_69_neg	Gibberellic acid	C19 H22 O6	346.14148	5.412	327.12363	No results	No results	Full match	962894943.8	985313048.9	1016762147	938102095.1	1006166446	951650485.4	1439957087	1451543597	1481276263	1444004667	1475030427	1524088387	1320755242	1321241651	1440706488	1444356385	1364032318	1425398852	1254184408	1227470475	1241005545	1253431822	1240394784	1289521797	1201697166	1201038527	1340255001
Com_24_neg	Citric acid	C6 H8 O7	192.02712	2.077	191.01978	No results	Full match	Full match	964461653.8	1238479656	1387136840	1513184440	1438526016	1235668534	2552972344	886309863.9	3103615426	3226128854	2640592386	3080442221	505170423.9	729043051.1	654451403.7	854811239	750761987.6	564887881.1	1774464667	1873223656	2510608076	2497768595	1759996193	2975043347	1896865440	1793869972	1613601910
Com_207_neg	Quercetin-3-O-beta-glucopyranosyl-6'-acetate	C23 H22 O13	506.10631	5.535	505.099	No results	Full match	No results	282634882.1	268606868.3	278632514.9	284423061.4	291546862.5	279178442.6	250350243.9	257673214	255055913.8	242019894.2	241482486.5	253370464.8	165426507.1	172045523	168729764.4	183766852	171467459.9	172795313.3	469140086.3	475915290.1	495347555.6	478433903.9	478537225.1	488369296.8	303544371.8	302806124.6	312789737.6
Com_85_neg	Trifolin	C21 H20 O11	448.10046	5.552	447.09302	Full match	Partial match	Full match	966081442.1	961480321.6	984504511.1	957391923.7	1017657612	670354114.9	1318764794	1119508978	1319754945	1268485318	1248844201	998758689.4	1120810708	1131738842	1101147119	1190841014	1116056430	1189734087	1172969257	1064445224	1149993821	1087174393	1140316472	753041008.7	1099931960	1091248099	1151824289
Com_502_neg	Gingerglycolipid B	C33 H58 O14	678.38278	8.559	677.37592	No results	No results	Full match	189672644.8	180190430.7	195008342.6	174975423.2	203560174.7	187233352.6	153546954.3	170030373.1	163117602.4	173032374.9	179529629	184683212.3	173784692.4	171376690.9	179141216.4	182191909.6	169580573.3	172909103.7	192703790.1	190853244.8	197195827.9	199718747.3	191911809.7	195427257.4	196394892	193619173.5	190202206
Com_141_neg	15-OxoEDE	C20 H34 O3	322.25028	7.644	321.24295	Full match	No results	No results	460600505.7	493983657.6	462827136.8	486056862.9	478615558.8	476346842.4	674807990.4	699717336.8	732136277.5	520463112.1	500371060.7	519229349.2	443232091.8	444825649.7	438547588.6	448420256.5	418249765.2	464952304.4	545849115	526410234.3	586822550.5	549489344.9	529454432.5	547977764.4	613437932.1	477571745.4	468026838.4
Com_154_neg	Astilbin	C21 H22 O11	450.11613	5.253	449.10895	Full match	Partial match	Full match	556341452.9	578616478.7	551706980.6	569621280.3	593427267.5	601430425.8	625089163.2	627496998.9	627980824.9	639054087	632405921.9	653326624.7	636222979.2	642264696.7	650486475.2	694715576.2	642025217.4	645454611.5	631173265.7	593952455.8	619821012.3	646412778.8	617968445	359352496.6	573731044.6	612501675.3	631845292.8
Com_139_neg	Ferulic acid O-hexoside	C16 H20 O9	356.11069	5.122	355.10345	No results	No results	Full match	487981135.2	407560271	505927960.2	509582238.1	525979823.7	500000681.9	498635509.5	377742041.1	433022394.4	372220026.8	414295321.4	534376002.8	444295509.3	451445050.6	594320954.8	511230570.8	712333653.2	457465833.2	482864540.3	322964461.3	570231543	595354178.7	572531626.2	579788877	450368132.5	539344702.8	616184266.1
Com_2710_neg	3-[3-(beta-D-Glucopyranosyloxy)-2-methoxyphenyl]propanoic acid	C16 H22 O9	358.1262	4.653	357.11914	Full match	Partial match	Full match	26255873.13	24907368.65	18947572.63	17870207.34	19397675.41	17267513.84	18725535.28	19544521.28	25937940.7	17716412.25	18663960.67	25425491.66	17165831.36	16743966.74	16984890.77	15803884.97	15848555.26	17842819.54	13715979.59	19026416.82	17944481.31	19573197.9	17761535.44	20338008.33	15895171.12	22840555.97	20839291.68
Com_1124_neg	Aminophylline	C16 H24 N10 O4	420.19968	5.768	419.1925	No results	No results	Full match	50725741.93	49946526.5	44994395.43	45109632.14	41635251.33	44224688.01	62500418.11	63698767.61	57482879.16	63812147.88	50763151.76	71927756.26	48681654.26	58955457.8	60620175.89	65428754.25	52633717.01	54175188.67	78036024.95	73985953.8	71796734.5	73979746.09	71126273.57	69524578.2	60626454.04	59189387.14	58568436.06
Com_1701_neg	Indole-3-Carboxaldehyde	C9 H7 N O	145.05279	4.767	144.04558	No results	No results	Full match	26615242.52	28060220.42	22657858.71	27681992.11	26643264.04	28647940.31	26737172.7	32443153.83	29056414.01	30120091.72	30410180.87	31890689.85	30430461.96	32173917.99	31732634.19	32836635.22	33117984.87	29775830.27	41055578.02	45148096.73	40833823.32	45022916.26	43672264.86	41583319.79	32445886.57	36453846.91	34185815.75
Com_1489_neg	5-O-p-Coumaroyl shikimic acid	C16 H16 O7	320.08933	5.102	319.08221	No results	No results	Full match	48228903.58	48376356.79	45989974.67	46885849.67	50811620.98	48412210.52	54232220.09	52601983.88	53178871.24	50363699.44	50577295.13	50601116.74	49337367.83	54220474	49292307.54	50916691.26	55867840.39	52444190.51	41976907.11	39360959.84	42506899.19	41748687.48	43898342.4	41201833.34	47054703.74	46198424.45	48292764.26
Com_1176_neg	Eriodictyol O-malonylhexoside	C24 H24 O14	536.11684	5.534	535.1098	No results	No results	Full match	54876378.72	50422412.01	50754797.93	47508408.17	51541122.09	49631014.99	40224141.04	40361320.5	41626633.33	38993163.7	40125559.99	37587227.5	47339005.58	47091810.82	48826541.95	49849952.84	50103504.32	50704280.93	67213916.72	71688254.43	68105162.99	67322182.32	69490948.94	71600895.07	52318550.86	53868046.98	54218235.93
Com_1220_neg	Kynurenic acid O-hexside	C16 H17 N O8	351.09498	4.767	350.08786	No results	No results	Full match	49055536.54	48379931.88	46897669.54	41533473.87	44983926.39	47539686.69	34877241.66	39080349.03	47403043.78	47093585.16	43949998.05	46139593.79	48179637.5	49332609.33	44082905.45	52846435.46	48935415.19	45065330.37	65709789.34	66898599.01	65288783.88	68758247.56	64361142.93	69324310.05	52479754.59	51885896.34	51082281.24
Com_1345_neg	5-O-Caffeoylshikimic acid	C16 H16 O8	336.08424	5.022	335.07697	No results	No results	Full match	48481683.86	40385474.21	40480645.39	48433566.79	44220509.69	45335052.61	42272405.86	51793931.09	48371240.31	47078313.37	51259298.14	52993583.07	34706285.57	49698170.84	45715896.33	37629652.7	36644571.84	50355122.88	43563896.03	54516524.75	56635240.87	57545416.58	61500723.54	57331808.28	54250772.74	49656506.1	55180472.53
Com_2121_neg	Genipin	C11 H14 O5	226.08413	5.055	225.07649	No results	No results	Full match	28957885.58	30233976.96	25815028.48	28824549.13	31773723.67	31513072.38	26593630.67	25854646.48	24960336.19	25372446.58	24330647.51	24914187.98	34419042.38	35870475.06	36244548.23	34090742.94	35116689.28	34116012.21	29611511.47	26465563.63	30769561.84	31613482.02	30419930.88	31787569.03	28896097.77	30695341.42	31778377.21
Com_1652_neg	5-O-Methylvisammioside	C22 H28 O10	452.1683	4.908	451.16116	No results	No results	Full match	39637274.54	39782355.16	36948486.22	31616084.52	36476498.55	43854954.5	33699950.45	38296745.08	32247995.31	35471051.88	35250637.34	40565090.78	48109042.1	37831659.91	44451975.85	49175576.46	43520154.79	42723837.55	37351919.45	31983312.88	35726010.9	33070144.85	34258868.22	38083486.97	34139960.95	33194287.29	35011799.82
Com_581_neg	methyl oxo pentanoate	C6 H10 O3	130.06281	5.219	305.12381	No results	No results	Full match	114354301.8	139410026.7	111962666	132522825.5	143424706	127340859	124910991.6	138703154.9	145536430.4	128748524.9	140877431.9	132672516.1	136393737.8	145783229.4	126276959.7	152912216.5	140250501.4	151475227.1	153846320.5	156077007.4	147603044.7	164477081.3	151137860.1	166264488.4	136877070.4	132493471.6	130895757
Com_1496_neg	Dihydromyricetin	C15 H12 O8	320.053	5.277	319.04553	No results	Full match	Full match	55452232.32	56590991.63	54340939.03	54639504.83	59523616.39	52829376.16	49062044.07	51006164.92	48920786.65	53335446.99	50343740.91	53379342.14	45990947.58	43560278.28	47142450.58	47023514.14	41947711.15	46026407.32	50183474.15	49240379.13	49689404.82	49027055.34	51969535.11	44838459.23	45550783.86	53616382.81	53575361.43
Com_1621_neg	Theaflavin	C29 H24 O12	564.12689	5.832	563.11945	No results	No results	Full match	40122583.96	42018726.24	46718823.08	46476442.97	41565629.7	51394788.65	21882933.35	22264482.78	23947098.46	25134211.52	25320798.49	24940688.82	22707613.39	26111455.57	29055919.91	28801275.51	25977352.86	27726094.43	36650210.32	35566700.63	33725125.75	36400072.93	40979336.77	32285843.83	32999201.22	29431409.38	26945466.06
Com_7847_neg	3-[4-methyl-1-(2-methylpropanoyl)-3-oxocyclohexyl]butanoic acid	C15 H24 O4	268.16698	5.913	267.15991	Full match	No results	No results	2746738.958	2105325.411	2510485.741	3138592.477	2466134.592	2856805.63	2623230.904	1976436.636	1958449.82	2252536.839	3416340.921	2219735.803	2804959.728	3389392.887	2534889.877	3251206.824	2146807.455	3094879.782	3550436.564	3471225.067	3744242.262	4110784.632	3340971.441	3541131.116	3148467.62	2815954.643	3526357.691
Com_202_neg	Secoisolariciresinol diglucoside	C32 H46 O16	686.27982	5.362	685.27185	No results	Full match	Full match	533727101	471610642.8	528441258.3	514450433	566262175.7	466114604.8	320115696.1	377662532.1	362395897.1	312603698.2	353590868.3	390990460.8	349140827.4	385988057	344582069.9	370220436.3	356671280.6	356457331.6	269402237.8	336171856.2	390386651.3	393102728.7	388600033	385721312.9	424813532.6	328639617	403273900.2
Com_803_neg	Nodakenetin	C14 H14 O4	246.08883	5.084	245.08159	No results	No results	Full match	91209188.23	85147094.06	89784596.89	91965367.5	89523019.39	87344315.93	104633439.6	105742024.8	110418219.2	108085938.2	109985108.6	104594058.9	60345308.78	65075210.21	58299538.64	62957222.25	58538460.91	63336956.81	110937865.7	112393214.4	115659506.8	109158684.3	104183668.8	109637048.4	89416235.32	94517306.47	98130488.11
Com_1275_neg	3-O-p-coumaroyl quinic acid O-hexoside	C22 H28 O13	500.15325	5.137	499.14481	No results	No results	Full match	44175098.67	48428748.85	40793920.05	56754543.93	58532146.72	50602524.27	59217511.45	62767516.3	47435119.1	63760493.19	53530528.79	57897957.1	42624110.67	43062087.26	51482793.71	49940848.67	41404535.28	50230561.42	66150504.46	56476910.35	54526563.81	47867086.31	40935109.47	54234308.94	42346132.21	44620817.93	53034846.53
Com_2255_neg	Ophiopogonanone E	C19 H20 O7	360.12088	5.198	359.11298	No results	No results	Full match	25738413.49	17749591.24	23421210.87	25590756.04	23818244.51	23860208.46	30270420.66	28369790.34	29955837.93	32427739.52	32906275.69	30079473.68	32432026.87	31082311.09	31845667.93	28436317.56	31069879.67	32997775.8	23834375.94	23898413.84	25595243.5	20858035.39	22696133.08	25694441.57	28354805.01	29037232.87	28178421.24
Com_615_neg	Abscisic acid glucose ester	C21 H30 O9	426.18897	5.471	425.18167	No results	No results	Full match	135187201	139029699.3	129058078.7	133223761.5	139697548.7	134377424.4	132592307.7	144919939.2	141619818.8	159215591	131060315.2	152344132.3	123566409.5	141956309.2	119675004	143987764.7	133416355.3	147739118.5	147961688	117739131.5	128279769.4	138481069.4	152105306.8	146736886.6	145026700.5	144328180.1	160933909.8
Com_2054_neg	di-C,C-pentosyl-luteolin	C25 H26 O14	550.13276	5.643	549.12549	No results	No results	Full match	22026840.97	20963656.21	20151693.65	21259751.77	23161847.38	21402195.04	14718864.05	15968830.48	17221604.65	16026902.86	14472592.4	16204934.85	35072359.6	38273281.88	24607786.66	37213972.87	33845816.19	35054971.77	34592079.61	31939888.76	32867082.34	33254696.71	30432140.22	33062763.21	26084225.33	25720824.9	25029625.7
Com_747_neg	Pseudolaric Acid B	C23 H28 O8	432.17873	5.278	431.17145	No results	No results	Full match	104540418.6	107103096.9	38133861.8	38405345.65	38331697.07	126229947.9	31974065.3	116925444.2	54528870.08	33596708.68	33070730.4	129523442.2	32647637.35	116107686.4	99106167.13	110748853.4	103577968.9	104033867	98068699.21	45175564.88	107156916.6	105027707.5	101986123.8	107523492.9	114404090.6	111058325.1	107405187.7
Com_985_neg	Bruceine D	C20 H26 O9	410.15768	4.978	409.15045	No results	No results	Full match	75998720.43	73707404.46	76971259.75	75274724.95	75987033.71	92779210.26	10399706.88	88311995.98	84222046.02	81206862.68	75527878.46	92679051.9	84624214.2	87935052.79	68806309.11	86569527.34	88386213.13	93477629.98	66109960.77	75029948.74	67935017.51	68608240.5	69237773.25	70444035.86	78414733.3	82755089.37	80588378.95
Com_822_neg	2-(acetylamino)-3-[4-(acetylamino)phenyl]acrylic acid	C13 H14 N2 O4	262.09498	5.338	261.08768	Full match	No results	No results	62622277	69586123.8	65122330.26	72524538.41	73540230.07	52561131.97	116490171.8	98930989.33	100544935.3	100434624.7	98632395.11	101115637.6	89057546.82	107665411.3	89459532.65	74634941.43	69202552.19	75025888.15	94242609.44	94991412.62	93789769.1	102649782.6	94796493.8	96741291.94	84526372.21	88325061.66	85748120.47
Com_113_neg	(2E)-4-Hydroxy-3,7-dimethyl-2,6-octadien-1-yl beta-D-glucopyranoside	C16 H28 O7	378.18884	5.517	377.1817	Invalid mass	No results	No results	850806887.6	909990385.3	881180893.9	906182934.9	851234250.4	865059075.1	800264253.7	884555606.5	839590193.1	813791204.9	798950301.2	787045463.4	678349228.5	729567076.5	727446505.3	699367650.3	705877611.1	753364827.9	949430816.9	919742402.1	965882090.1	895032696.3	959674612.9	958554471.4	824441865.2	835203083.6	844689159.9
Com_768_neg	Integrifoside A	C21 H36 O8	416.23992	5.894	415.23193	No results	No results	Full match	51378933.12	34768950.57	50406557.67	6401401.823	44451498.49	53175009.07	36700742.17	34552648.24	34326733.99	1363855.375	41266569.22	34832953.39	86642740.85	84013733.09	72179328.35	130031981.5	2197698.007	82462401.16	62287954.38	49156433.39	54769864.68	57818092.89	74763687.02	60639668.5	43469252.83	58737594.72	71365058.62
Com_3061_neg	Toddalolactone	C16 H20 O6	308.12712	6.129	307.11877	No results	No results	Full match	16119929.58	12941586.78	8658040.252	14963359.89	12555114.28	9059813.506	20925657.38	18402458.35	14153558.8	10805169.51	12491504.16	13414617.48	13183520.78	12995811.31	8070879.609	8353857.257	7166940.921	13926868.66	15935967.57	20258796.94	17975598.18	17320413.68	17040983.89	12891129.7	11445019.37	11166459.52	16383701.09
Com_842_neg	3-[3-(beta-D-Glucopyranosyloxy)-2-hydroxyphenyl]propanoic acid	C15 H20 O9	344.11052	4.925	343.1033	Full match	No results	No results	10424580.16	73571531.96	58709832.02	83281790.24	42462725.66	46901896.03	82588079.57	84517007.17	106054091.9	85553594.97	78911191.59	99485764.24	76686686.14	99329635.28	107179817.4	114472611.3	110926742.2	108991284.7	103552116.4	84851341.73	88725544.94	108340515	87116005.9	92715737.24	82413967.03	98450293.63	101688160.3
Com_280_neg	N-(4-chlorophenyl)-N'-(2-phenoxyphenyl)urea	C19 H15 Cl N2 O2	338.08468	1.761	337.07748	Invalid mass	No results	No results	161816477.2	328410122.8	294618823	169873214.7	166461809.1	305548059.6	279126463.7	242203819	241258762.9	300519268.4	272546917.9	303707443	225899211	240084398.1	235068817.9	240494316.7	213922068.1	223129264.2	360302705.2	268502818.6	250884815.4	249573804.7	242241834.8	256091497.6	173708405.7	290941689.5	254894678.8
Com_70_neg	Geniposidic acid	C16 H22 O10	374.12124	5.206	373.11389	No results	No results	Full match	1357402452	175883777.8	957727731.8	1355714597	1112845093	967155628.4	1317245046	1065924958	1242362826	1207767681	1392141472	278817696.5	1430860599	1551983017	1329043308	1549631329	1346041757	1481695736	249145841.5	1369931643	1312858722	1167787980	1388159638	1247776280	1032661515	1032561650	1381009613
Com_777_neg	Quercetin 3-O-sophoroside	C27 H30 O17	626.149	5.329	625.14136	No results	No results	Full match	90445157.83	92744058.55	125572492.2	107440319.5	102175473.3	97945699.68	49625116.68	61934518.94	65806679.04	59359220.55	60150464.39	63831713.22	53160964.97	57550865.37	48394194.47	48366450.57	57447150.96	59866108.41	51995337.41	63269303.94	54182768.02	66887235.26	54411797.93	59208057.14	61534710.72	67796820.64	61205188.15
Com_2380_neg	Artesunate	C19 H28 O8	384.17833	5.428	383.17123	No results	No results	Full match	12879196.26	14042206.9	14902532.87	16787650.38	14552225.18	17403842.7	12029178.96	15559202.26	15527668.85	11546916.62	14112178.75	12293436.22	11531006.61	17358296.05	13586856.03	13821337.84	14360753.3	14739601.14	27477089.48	24233010.07	30237337.25	25973118.65	16917324.35	24403166.04	16926587.35	19220647.87	17922831.32
Com_247_neg	myricetin 3-O-beta-D-galactopyranoside	C21 H20 O13	480.09048	5.351	479.08325	Full match	No results	Full match	365442663.2	414954896.1	388481108.4	386869924.2	409651469.5	385888108.2	423292163.4	411579271.4	424692659.7	439334504.5	405046628.7	418403735.2	341535035.2	347842894.2	334808689.7	354398541	322358944.7	332948570.6	352383912	333029391.4	338136204.7	364873351.4	330818339.2	363564048.1	363166002.6	365450029.4	372474748.9
Com_756_neg	10-Gingerol	C21 H34 O4	350.2455	7.342	349.2381	No results	No results	Full match	131026204.1	129053731.3	116658729.2	114671501.6	122005709	122678472.5	115030602.3	125628783.1	112571895.9	114739579.8	103750856.7	105914198.3	99487484.51	102603098.6	99990361.13	102416781.5	90198277.02	99821909.64	104921275.9	99844381.32	113227297.5	103299394.6	95951465.99	92250811.68	120675915.1	105699163	115661884
Com_1173_neg	trans-Cinnamic acid	C9 H8 O2	148.05248	5.275	193.05074	No results	No results	Full match	58569991.2	58604097.81	55228159	59536825.44	54906670.17	57779826.19	56272576.22	62159260.1	58703392.79	64817874.96	64804765.78	69264169.32	65213932.13	64050561.18	71133471.96	71943329.03	69733732.69	68092715.95	70580150.21	68020418.1	67433933.78	75003959.32	69555568.18	69493876.87	61814612.69	58834617.22	60389596.92
Com_1890_neg	Sinapyl Alcohol	C11 H14 O4	210.08921	5.297	209.08182	No results	No results	Full match	31195878.69	29569244.37	32542966.69	30924344.2	31220192.37	36483353.41	22049969.32	19143155.11	42912964.21	17798139.4	25096639.35	19354777.14	27756221.26	37849258.87	15371397.52	34792438.96	36952354.96	33829736.01	30799006.22	20603951.35	38251168.57	29461507.06	30064570.78	15714271.35	29607291.32	37416711.9	20033394.89
Com_2286_neg	12,13-EODE	C18 H32 O3	296.23507	7.9	295.22775	No results	No results	Full match	15433094.82	16158052.78	16050971.63	15502967.85	16758590.9	15206738.35	32161876.8	33954008.87	33331383.59	31978107.12	30682372.03	31663487.85	22022186.55	22849263.1	22573379.09	23533108.01	22538263.43	23805005.88	27681300.75	29081207.37	28409143.21	29762865.72	28760393.1	29852309.17	26021847.07	25527406.73	26028858.97
Com_2287_neg	Azelaic acid	C9 H16 O4	188.10484	6.008	375.2027	No results	No results	Full match	21137593.02	23594293.27	19511515.83	22251504.89	2670231.239	21047505.34	30450325.65	4643124.756	31000582.4	31766615.45	27223182.17	32583359.83	19994831.65	20685153.71	18864665.23	19764697.4	16882036.99	17414976.49	21737098.85	19113599.39	24362894.98	3786255.137	5125112.321	25397259.1	24637765.81	23241670.39	26100429.24
Com_1485_neg	Cinnamaldehyde	C9 H8 O	132.05755	5.172	131.05031	No results	No results	Full match	44357930.55	41566180.89	43578407.19	42298211.14	45803783.35	41662040.58	45871479	51534427.4	52853249.83	48982467.19	50234987.26	48833490.84	42872165.48	43787156.93	39563723.64	39623163.52	41814507.07	44372448.15	49193239.86	46349097.07	48313151.2	52519891.5	49152126.79	54601275.59	44369645.65	42892608.9	49023812.35
Com_2398_neg	Nodakenin	C20 H24 O9	408.14179	5.139	407.13437	No results	No results	Full match	19459558.56	17455014.68	10196432.31	11931182.56	6522368.296	16776528.68	19583811.37	20154061.39	21626589.74	19013410.29	22436963.03	22086218	29428936.25	1798157.861	30498772.56	30146510.39	28641314.29	10170895.78	18384931.56	21918175.87	19567797.8	23534029.94	19668347.97	19090551.02	21400992.48	11775954.37	23487546.22
Com_232_neg	3-Dehydroshikimic acid	C7 H8 O5	172.03713	1.475	171.02988	No results	No results	Full match	117434054.7	175218378.9	217311151.5	83716472.25	91657587.49	80129141.98	117639196.3	198139173.4	82097438.17	133405335.5	170705390.6	120839770.4	351008483.8	259196051.6	379335231.8	280122684.2	383664386.9	428527719.6	322672611.8	427171598.2	76407598.67	151738108.2	88277299.4	230437624.7	102024924.2	132478527.7	177652916.3
Com_1756_neg	MGMG (18:2)	C27 H48 O9	516.32979	8.875	515.32263	No results	No results	Full match	32468485.45	34847447.67	31693289.1	32920220.42	33630430.17	34823156.28	35689144.4	31444245.63	30961226.48	35091676.99	31143747.27	30774836.42	38958357.77	39795127.7	41700325.07	39017494.23	41786557.3	39292562.76	41005980.8	42950389.32	44846005.71	43709160.42	40351104.84	40876991.74	40632779.38	41335257.29	41125820.82
Com_336_neg	Phloridzin	C21 H24 O10	436.13704	5.546	435.12967	No results	Full match	Full match	299731519.5	297257644.3	297881039	309045907.1	315527421.8	288768821	256511397.1	262022861	256406123.3	266908350.8	261187467.5	259370549.1	295363649	302353352.1	302568066.6	317565721.5	278031345.6	303645151.7	210717504.8	205484394.6	215166127.5	213752105.8	209668613.6	210112045.8	254127721.5	265544397.5	270248879.6
Com_2520_neg	N-[(Tert-butoxy)carbonyl]-L-tryptophan	C16 H20 N2 O4	304.14161	5.568	303.13467	No results	No results	Full match	10306286.38	7673708.296	7871029.845	9173230.393	7839710.267	6087541.516	5539700.665	8480911.36	9656728.549	10798230.25	10799277.48	10286615.67	10795648.2	6408494.322	21951926.08	8810247.352	11582421.46	7836107.135	27401514.31	12103104.33	9529844.596	12444096	12515928.13	10651973.31	10184856.21	9742451.805	11902914.79
Com_2140_neg	Wikstromol	C20 H22 O7	374.13659	5.178	373.12915	No results	No results	Full match	29590605.74	32844492.12	26178750.61	29694878.23	29972420.46	30592540.03	31416108.34	32007322.15	33251358.84	3569000.219	31754898.45	31511233.23	31450050.08	29929031.16	29008611.83	31663885.86	35493161.23	32194280.73	31310847.13	32991507.24	30557733.22	34448047.96	32557423.21	30289861.33	30347455.34	30794452.32	31365366.22
Com_1150_neg	Glutaric Acid	C5 H8 O4	132.0423	1.28	131.03503	No results	No results	Full match	61353685.59	68341328.02	67504293.86	65915555.92	82473313.74	67837966.21	68853056.14	49721545.06	53000796.14	57061199.98	47658040.04	56646579.1	46425528.93	59058454.01	71636496.3	62678656.9	49645110.31	67808685.66	58721622.72	61097059.89	52628243.56	55808312.75	51981193.51	50679606.34	68881249.26	63470924.28	50788742.84
Com_705_neg	Engeletin	C21 H22 O10	434.12143	5.53	433.11401	No results	No results	Full match	101643837.5	105422567.7	103460473.6	104697186.9	107995091.7	102998479.7	134920761.9	135550565	140938398.9	138108775.5	136822470.2	137509855.2	89601003.98	96253351.5	87924754.55	93463909.48	92963563.69	95161221.87	120499916.2	113808592.5	119169728.7	118417968.6	116353298.2	114744142.7	116768069.5	112524362.8	116014966.3
Com_3173_neg	Arabidopyl shikimic acid	C16 H16 O9	352.07941	5.406	351.07263	No results	No results	Full match	13588507.44	4369300.748	15015943.89	15255782.6	15151931.76	18598137.65	16609523.23	13343916.19	15078370.1	17419336.91	13687342.28	15199931.05	14751235.57	13921349.46	14685537.88	18388643.61	16554435.55	15128671.06	14218232.09	19193175.99	7196253.373	13586103.85	17050402.76	16384502.38	13102512.63	14027392.47	15106178.87
Com_402_neg	Sugiol	C20 H28 O2	300.20858	9.047	299.20114	No results	No results	Full match	199177199.6	192508090	175282603.7	179929171.4	197931893.6	182838586.7	255305815.2	256127474.8	173219349	182062320.9	184565726.1	183765654.3	224718058.5	214151417.9	205336284.5	217898173.3	212152560.8	213168223.5	215374787	206536339.5	213658714.6	222706625.4	204042139	197449088	265903746	190116905.9	214140770.7
Com_3809_neg	Corticosterone	C21 H30 O4	382.18607	5.854	419.1348	Invalid mass	No results	No results	9495884.174	11562752.89	9876347.043	9424972.228	11576967.7	9786122.698	15281269.26	14164248.87	14018181.9	13599413.77	15207902.79	13646255.21	11572203.49	11261030.89	11837676.01	12784324.56	12957718.27	13253890.34	10826385.15	11296005.19	13201808.1	10881917.31	8222381.348	10269892.31	11700638.46	10398977.83	12020455.05
Com_1452_neg	13(S)-HOTrE	C18 H30 O3	294.21927	7.551	293.21194	Full match	No results	Full match	41485254.63	45490927.37	41626556.77	41391088.47	41667683.41	42143280.58	53030896.27	55529346.45	59562180.21	55462641.82	52432028.98	56651585.69	40939695.91	39457983.41	39312831.21	38178546.99	39352733.78	40145805.92	44530098.35	39823416.13	44340454.37	40472896.57	41286291.41	42126361.27	45213077.75	42005821.13	46284752.95
Com_1528_neg	3,4,5-Trimethoxycinnamic acid	C12 H14 O5	238.08409	5.326	237.07666	No results	No results	Full match	40168586.47	46196289.87	22095274.7	47983865.13	47670990.2	43111659.68	52016939.1	52907625.24	47791509.01	52229620.13	35336852.96	54841579	41725386.6	45224992.1	39509462.43	32887408.06	45298741.29	46109010.14	40122819.29	39108003.32	38180636.13	47071815.9	41620261.78	45661999.18	45558914.97	48020588.41	44150186.1
Com_3582_neg	Biliverdin	C33 H34 N4 O6	582.25071	5.573	581.24323	No results	No results	Full match	7558038.083	17436567.54	14945224.38	10153428	12732734.37	7596654.154	2834112.706	6253265.862	6269363.57	7560340.308	8791382.861	10985804.69	4087693.31	7709693.041	7646682.472	6770584.327	5481112.637	5073028.007	6010845.318	4640317.391	6138134.32	5765276.785	11417573.32	10179671.49	14739774.9	8111385.594	8276701.52
Com_521_neg	Salicylic acid O-glucoside	C13 H16 O8	300.08427	4.709	299.077	No results	No results	Full match	106856099.8	113472361.3	105006692.5	108974911.7	116403088.6	111601058.6	182490954.2	192853318.1	190463608.7	199622419.4	186359626.6	189118198.6	178196721.6	176059746.7	178958677.4	190103106	172336562	173941915.3	171739996.1	169527193.6	176001391.9	173245130.4	168162062	165359470.9	161858440.1	164366790.8	164335216.1
Com_652_neg	Sorbic acid	C6 H8 O2	112.05248	1.663	111.0452	No results	Full match	Full match	79876946.71	83434761.05	41901647.82	85439188.9	80703869.7	77673233.67	76418283.38	78245948.71	77350993.68	84931507.67	104804154.9	60479746.36	81343224.35	88759265.11	82053967.71	18043839.24	65824904.81	152387216.8	64564335.96	92412590.47	81214218.62	49667075.27	82660225.95	119518246.2	72780504.21	84124740.64	113602433
Com_223_neg	Quercetin 3-alpha-L-arabinofuranoside (Avicularin)	C20 H18 O11	434.08528	5.502	433.07809	No results	No results	Full match	402402093.6	448405250.3	424588270.1	420009999	446821095.4	423192286	454324803.3	445330417.7	457602755.6	471058292.9	435543410.7	448919670.4	369588803.1	380780378.3	364164066	387965364.4	353692533	365892855.6	396066649.4	378252663.1	380571923	409188661.3	69333743.52	406132933.5	393357187.1	400660016.7	408972195.1
Com_4114_neg	Docetaxel	C43 H53 N O14	807.35023	4.807	806.34326	No results	No results	Full match	5424636.807	5837662.963	6445574.379	7677903.314	7280673.466	6124192.988	8968536.603	10177644.73	9109230.697	11291738.2	9446175.341	10001829.2	11037531.5	11849967.06	10803054.48	12676457.27	11191168.99	13658991.79	10190835.92	10856689.98	10684503.31	9393031.068	8861149.696	10706056.51	9205130.109	10257945.38	10205153.81
Com_1455_neg	trans-zeatin 9-O-glucoside	C16 H23 N5 O6	381.16324	4.998	380.15607	No results	No results	Full match	59271957.71	56792097.21	58342475.79	57942819.25	57253844.38	56101433.89	50223410.07	52625646.77	55791974.75	48584014.7	52345777.76	52984675	49531497.62	53563317.53	51238765	53650494.57	53118823.44	52431689.39	52847710.25	51755437.97	55156443.72	54030011.3	54191548.78	56014639.36	50004776.54	51323890.52	52280159.85
Com_3282_neg	O-Phospho-L-serine	C3 H8 N O6 P	185.00883	1.246	184.00179	No results	No results	Full match	18326344.35	17180571.18	17704396.94	16207372.78	18530701.76	19623742.96	13846515.1	12998737.24	13049477.17	16391889.55	10805257.87	12433953.15	14027918.32	17236576.06	16062657.82	15628665.26	15171349.83	18868170.83	17216507.63	17523643.93	18454105.95	17654837.8	16082847.03	17222107.23	17227875.29	18850409.67	18161995.94
Com_2537_neg	Aloesin	C19 H22 O9	394.12631	5.045	393.11902	No results	No results	Full match	24172335.78	25683201.72	25048282.89	28030283.92	26149316.06	23838453.36	21887028.18	17188332.68	20232679.86	18947935.83	18814229.95	20745845.84	22277807.58	20859432.35	20187106.03	24415531.09	22637492.6	21239073.14	22723765.52	18364135.77	20684518.14	25674226.83	22978820.05	22055997.15	22826940.73	28118731.98	21844774.36
Com_3526_neg	Polydatin	C20 H22 O8	344.12625	5.563	343.1203	No results	Invalid mass	No match	10839185.18	8413380.932	8741140.344	8220074.553	9415183.314	11694218.68	10037707.69	13309898.03	15316939.06	10835989.66	7931278.154	9920982.208	6583738.467	10180708.05	6602924.625	8727913.11	8104533.322	7426041.28	13013751.23	12648445.39	16806963.85	14177504.86	15829482.19	15703066.06	8497088.104	9755201.166	12080088.79
Com_2918_neg	Coniferin	C16 H22 O8	342.13128	5.398	341.12393	No results	No results	Full match	13815733.55	13276356.4	14245047.03	11823882.58	15103850.72	11305284.68	16596076.47	15697949.58	18816605.67	18464467.99	16122861.6	18733589.72	19422409.19	21104865.18	15986549.45	13184214.63	12357686.14	23379005.68	15069157.96	12361404.27	12398814.11	14832281.41	11576757.42	14481660.49	14588627.64	11390074.67	15050281.41
Com_2406_neg	p-Anisaldehyde	C8 H8 O2	136.05251	5.389	135.04526	No results	No results	Full match	7831271.344	11553605.3	12930313.04	12611591.61	12973582.42	16891714.08	15135795.15	15410669.46	31038382.36	12926641.24	14772069.11	12152005.09	13959405.86	13534552.06	15999966.91	13277390.54	11929002.07	14440001.58	9481698.336	12944660.39	12740633.78	11182790.3	10953430.65	11570437.51	11872251.89	12197868.04	12601115.52
Com_1058_neg	Sauchinone	C20 H20 O6	356.12579	5.457	355.11838	No results	No results	Full match	44846255.09	56958925.81	56707880.42	65741964.67	42157993.87	71903788.73	66301753.73	89697685.5	69863628.34	81667863.48	78758188.53	69848130	60696000.66	69239069.48	44753798.58	53052588.51	61098640.97	51669421.06	46426190.27	45864445.98	66360591.26	66179378.33	47456738.75	59140452.92	61063997.11	48934857.32	51471784.88
Com_2697_neg	Homovanillic acid	C9 H10 O4	182.05767	5.297	181.05054	No results	No results	Full match	13168378.95	13096735.68	13150397.01	10302975.21	10395701.51	12322106.64	20612849.57	22771002.27	22083874.41	24708218.61	25695492.29	20215686.53	13400155.12	15949944.4	16145461.79	16849395.92	15265191.73	14821961.22	13890675.12	13406836.84	13764536.57	14788226.96	16124776.15	19286161.52	14328422.9	15081454.01	18862611.29
Com_6348_neg	Morin	C15 H10 O7	302.04268	5.64	301.0354	No results	Full match	Full match	4106732.574	3905218.322	3730398.077	4703960.49	4616778.322	4398283.036	5325521.287	5797308.88	5441526.899	5490122.174	4393422.779	4164960.775	3913897.332	4552273.041	4734573.184	5183309.718	4177795.171	6444747.433	5711262.279	5032054.684	5056145.041	5830272.84	5828044.87	5567970.945	4624846.132	4528836.694	5540937.079
Com_451_neg	Monotropein	C16 H22 O11	390.11605	4.706	389.10892	No results	No results	Full match	203448827.1	168188998.8	80411907.74	135565954.9	208143207.8	168606355.6	180322261.1	177822545.8	55826707.51	103669152.1	173414655.5	135842318.1	210899841.2	183255174.7	76365936.5	221233534.5	229768568.8	158252551.8	156984904.9	56790114.12	142530724.3	190362083.6	116798983.3	184938745.4	102455537	174003425.6	168135998.6
Com_137_neg	(-)-Epigallocatechin	C15 H14 O7	306.07347	5.443	305.06619	No results	Full match	Full match	607383717.5	588713725.9	556683438.7	590245592.7	630882444.5	521546961.8	593968888.6	655326289.1	612564822.8	679264520.2	726247228.8	684481764.2	435689561.5	473536602.3	322323315	559864701.4	469291292.2	495106080.9	470144074.7	494404108.3	497790029.9	503609218.8	496072444.2	494303158.7	496306040.7	572384820.3	577685113
Com_2627_neg	5,6,7-Trimethoxyflavone	C18 H16 O5	312.09975	5.41	311.0925	No results	No results	Full match	15500971.06	10834480.17	13526404.53	2193900.21	13554915.47	12901965.85	21517208.74	28208637.66	24009507.38	17068774.04	19468967.78	15628029.3	15895806.85	15401042.03	13742593.74	16052498.7	14055383.63	13801422.93	11435374.58	20293958.66	15616203.61	15313514.09	19984702.77	14052047.73	17196502.99	16032123.36	12458324.19
Com_2923_neg	C-hexosyl-luteolin O-feruloylhexoside	C37 H38 O19	786.20149	5.375	785.19409	No results	No results	Full match	17149447.95	23919626.06	15785633.19	15383410.47	14274610.86	19325103.7	19765804.27	20223920.45	17932302.28	18729645.72	15344877.51	16523268.41	18722124.23	18292773.84	22431717.55	16794531.69	12644383.38	18482253.2	19421277.66	16975969.57	18906272.63	17878629.16	20532284.14	16932408.08	19143775.33	20283067.42	19829029.08
Com_155_neg	2-Oxoadipic acid	C6 H8 O5	160.03691	1.393	159.02969	No results	No results	Full match	610509804.9	510728390	418211412.3	319819585	470853330.5	373440118.5	345912919.6	257115255.9	311868133.7	277076693	326103393.3	388372397.5	649023837.3	358857838.9	64314597.76	605885965.3	380198592.4	610464981.9	409348839.7	420171955.2	292805169.9	331659973.7	257498832.8	268629053.2	353009164.1	466451433	498284313
Com_1153_neg	Tricin 5-O-hexosyl-O-hexoside	C29 H34 O17	654.1817	5.484	653.17419	No results	No results	Full match	17070941.78	15120573.55	59888217.78	78597253.06	81184386.39	69642785.06	64686208.5	69066663.78	71509760.08	61504893.22	57005427.42	56014078.21	68505104.88	67011967.91	59671196.5	67533503.91	66152114.05	71625672.2	22826133.09	57473698.55	14080901.42	14288421.01	51544560.37	15970622.38	12326373.21	14583021.78	12440840.61
Com_1156_neg	Tectoridin	C22 H22 O11	462.11638	5.998	461.10913	No results	Full match	Full match	32287584.97	34534610.94	34434370.64	33580581.98	30829942.98	32040452.03	32792046.12	37334624.3	32891800.44	34516349.06	28359288.47	32057677.36	24453407.67	24131394.92	23820826.91	11915210	27432292.89	29552843.08	74787808.01	46144218.44	46584048.41	47260553.35	48272730.2	46491866.18	31852087.25	31444418.81	32177427.65
Com_5879_neg	Indole-3-acetic acid	C10 H9 N O2	175.06325	5.448	174.05594	No results	No results	Full match	5570324.72	6313820.591	4893892.758	4690705.091	5382062.853	4243831.741	5529433.05	6138972.801	5766240.324	7263154.148	6532275.541	5359364.441	5019454.655	4457049.647	5495575.322	5423472.216	5980624.703	5701541.089	5862176.746	6386188.125	5828988.558	5694128.014	6195565.191	7019173.863	5923708.676	5920482.604	5875272.981
Com_2459_neg	12-oxo Phytodienoic Acid	C18 H28 O3	292.20361	7.493	291.1962	Full match	No results	No results	23552761.16	22848912.56	22303260.63	22025690.38	22282698.83	21923235.53	27138176.34	28626725.04	30137613.96	27611237.36	25817822.53	26967309.44	15122069.73	16913847.36	16051467	16711598.87	14978216.55	17101781.11	18464219.51	18745075.1	18955391.6	18363548.27	18544738.66	17825572.67	23164399.34	21144906.69	20813936.95
Com_320_neg	Isomucronulatol-7-O-glucoside	C23 H28 O10	464.16843	5.312	463.16187	No results	No results	Full match	296856984.7	325032808.2	318134909	94931528.99	327136009.1	323896512.9	300787855.1	329811717.1	93728467.55	314490843.9	320918894.2	308536406.7	295469651.6	299479907.1	286131772.2	298685220.6	289457532.6	282328003.4	260423937.9	259751260.4	281956316.7	283587622.7	288305281	275256867.1	296008499.2	320333566.7	307577122.8
Com_1707_neg	Octanedioic acid	C8 H14 O4	174.08925	4.968	173.08192	No results	No results	Full match	21023375.51	22742015.02	22597541.94	24579320.44	21943820.67	22630378.65	41289592.27	29309979.35	36514107.95	32593279.68	27282233.87	34123815.54	33927133.52	37580719.97	38243833.25	43116224.15	36888786.99	39702101.64	38935410.41	36748674.18	43251067.82	43216789.43	45202640.22	45705572.66	37608397.85	42560810.32	33101205.42
Com_412_neg	Albiflorin	C23 H28 O11	480.16338	5.156	479.15625	No results	No results	Full match	232897880.2	238366599.2	233328296.3	256555037.6	263214323.9	228298039.4	235062038	218953108.8	205131900.9	223953344.4	226713449.8	223517415.6	168868280.4	168129592.8	160256395.6	194907824.4	161293723.9	10139784.33	144002098.1	143993568.2	147923471.2	145189534.3	152435266.3	142331798	184436449.5	187021619.6	186662028.6
Com_145_neg	Gluconolactone	C6 H10 O6	178.04757	1.301	177.04021	No results	No results	Full match	268257488.4	241357662.2	254897915.6	242139144.9	272026964.5	265820400.5	270341530.5	271822092.7	265734920.2	282875813.4	283594737.5	283012805.1	259256536.1	246262081.5	556183407.4	273933585.4	235771167.5	250671347.1	247542631.3	209192170.2	249904198.9	246920825.1	244166804.6	679410105.4	273947959.2	262669112.3	226366717.9
Com_4204_neg	Mevalonic acid	C6 H12 O4	148.07342	4.701	147.06615	No results	No results	Full match	12202056.48	11959993.11	10848388.87	11777282.36	13726266.26	11942052.74	8700243.568	4615221.978	7669490.91	6763046.538	8175717.615	9874182.409	9151996.116	8733636.763	7543665.569	11922828.19	10220436.48	7967557.352	7782968.33	7343319.903	7954215.596	11208345.51	10956415.09	9721468.633	10426759.32	10906380.87	9339433.197
Com_6223_neg	Gracillin	C45 H72 O17	884.47831	8.612	883.47333	No results	No results	Full match	5777139.009	5437909.73	6065524.224	5564948.609	6955898.607	5893446.1	4512695.397	4700841.703	4592840.461	4931755.467	4418798.256	5331656.057	4134144.086	4783444.57	4602174.532	4589715.352	4381712.143	4463581.674	3710983.616	4193769.329	3546748.427	4460935.173	4074889.348	3754876.226	5204774.172	5666521.505	5389875.867
Com_6301_neg	(-)-Catechin Gallate	C22 H18 O10	442.09034	4.837	441.08276	No results	No results	Full match	5282105.971	3353406.769	4745233.428	4032092.951	4172988.432	3961217.865	5326744.164	6718025.005	5437880.82	5418808.071	5959725.302	5797493.336	3913886.384	4201060.38	3928729.394	4615317.389	4157847.581	4675462.361	4986925.665	5277915.631	4626950.767	4516825.571	4754020.882	5849209.473	5182866.094	4062113.34	5648943.368
Com_499_neg	Trehalose 6-phosphate	C12 H23 O14 P	422.08254	1.348	421.07535	No results	Full match	Full match	90546902.11	50369066.95	108514049.9	69799149.17	80935520.29	62127680.38	66965749.5	61355632.99	75105518.14	85995760.86	44887159.61	140058729.7	62414135.35	84201595.86	94716464.5	120412456.3	70028425.23	101605796.5	67568893.37	89036039.04	78723591.68	202107051.6	106187424.7	96603666.49	85769126.5	69411988.17	108922237.1
Com_4112_neg	Prim-O-glucosylcimifugin	C22 H28 O11	468.16322	5.531	467.15631	No results	No results	Full match	11756300.8	8268591.124	11951512.52	6644252.35	6659874.65	9240392.984	8353009.541	9613940.67	7820405.941	7504486.64	7784288.072	8934111.024	6204410.701	7279121.84	7094463.643	6325282.241	7308816.081	7427235.705	12938199.11	9224141.626	13176629	10206921.92	7774744.434	9760688.862	9193214.815	6795065.47	10038364.05
Com_89_neg	Skimmin	C15 H16 O8	324.08439	5.239	323.077	No results	No results	Full match	990764582.3	1051239803	1050812075	1022666157	1082484385	1042410089	1122869759	1116889152	1149938108	1193929744	1150172555	1190829192	997862732.7	1043409200	1047294498	1101686679	1045961587	1056826929	1203566192	1054401136	1134567222	1191166759	1116633872	1171437299	1034989546	1089953978	1099837906
Com_181_neg	Bicyclo Prostaglandin E2	C20 H30 O4	334.21397	6.62	333.20667	Full match	Partial match	Full match	344227015.1	292038244.4	295393948.5	235113451.1	278178484.3	268189694	259919558	272091383.1	264692726.3	250549359.3	220653219.9	316593983.4	421337950.2	440098104	433393959.6	444740048.1	401154580.7	368722227.9	491184410.7	556624314.7	477952811.9	457651346.6	482065133.8	528753010.8	418448840.8	415113728.7	433107085.1
Com_184_neg	Bilobalide	C15 H18 O8	326.09998	5.236	325.09268	No results	Full match	Full match	462284281.4	470779100.9	454973433.1	460000473	479937824.5	476269708.9	431688658.5	472863449.9	464150798.4	447581637.8	455503272.9	436758214.6	517451098.6	591002274.5	582390608.9	549640940.2	527615919.3	539927793.8	448179265.5	526762484.5	422413219.3	509508559.8	477312369	514602251.1	493062945	500445306.1	485564692.6
Com_5797_neg	2-Aminoadipic acid	C6 H11 N O4	161.0689	2.12	160.06155	No results	No results	Full match	5328300.448	6305240.88	5609121.926	5400770.419	5468602.947	5246332.12	5209564.252	5173175.066	4507991.465	4404929.233	4720947.727	4917950.906	7264784.547	6600794.555	6848114.598	4947162.307	6745091.839	6903064.855	6226620.395	5965798.885	5656020.526	5797603.076	5669818.059	5899413.215	5350085.124	5839202.874	6252158.455
Com_537_neg	7-O-Methylmangiferin	C20 H20 O11	436.10086	5.185	435.09283	No results	No results	Full match	162219745.9	116811768.4	141811344.6	164511895	125702058.2	156014637.6	178847647	86421191.37	92192423	113290148.4	116266455.8	174102774.1	145930526.1	150884520.8	159406786.7	165404003.9	169361618	151386017	90744462.98	177870934.3	132862241	128335707.4	98217802.01	104283558.4	133689950.9	135928621.8	125575231
Com_2637_neg	Licoagroside D	C22 H24 O10	448.13719	5.674	447.12979	No results	No results	Full match	9621996.999	12627843.12	10043975.83	13997540.3	9992000.687	8979102.335	23602750.51	27954691.03	22384374.14	24008727.05	20904312.79	17002498	10568382.36	10993904.46	5223393.903	10477387.08	10913262.14	11687023.48	22797312.71	22760620.95	22416585.16	13492245.75	22834433.37	20146165.43	17076043.12	18049108.4	18546860.37
Com_1794_neg	3-O-p-coumaroyl shikimic acid O-hexoside	C22 H26 O12	482.1425	5.086	481.13535	No results	No results	Full match	35850848.99	39803895.23	35580509.48	41991659.89	45803208.36	39972344.19	41980598.27	43777803.1	38457748.99	44285109.81	34959239.32	41749727.09	29518959.96	28229540.37	34508903.48	32489103.76	31716623.46	34009912.04	40885713.99	41921404.38	42105891.5	36299793.53	31870681.74	42590531.64	28391926.29	34036177.41	35416166.29
Com_5918_neg	Periplogenin	C23 H34 O5	390.24051	8.405	389.23325	No results	No results	Full match	4077227.491	5068470.071	4166829.855	4963869.954	4728038.32	2839668.788	2325253.031	2721355.378	2016582.363	2332940.022	2219677.452	2204425.827	6198584.812	6067031.858	6192285.216	6736094.838	7105490.903	6022020.852	2536173.066	2462562.287	2462477.356	2607154.352	2261029.546	2143748.939	4378367.366	3796541.406	4070201.452
Com_1603_neg	6-Deoxy-D-glucose	C6 H12 O5	164.06856	1.722	163.06131	No results	No results	Full match	29357503.08	30607991.97	29041515.4	31005927.91	30198239.8	29828043.98	38420396.21	39716767.07	40646252.13	52314371.21	43338593.27	38431743.55	30611125.11	9324335.206	28327098.48	30424456.03	28090726.88	30307744.97	36830254.15	38637242.56	37172375.96	34120439.79	36853554.58	35334528.56	34778493.73	34063560.77	36818010.95
Com_1240_neg	Forsythoside E	C20 H30 O12	462.17369	5.012	461.16647	No results	Full match	No results	65975259.52	63176294.4	66503423.56	62270739.35	63317862.55	62880625.98	51720258.89	67241795.7	65883734.18	65326789.12	57331180.83	66892096.68	60910792.1	66051824.15	63758981.53	63699199.34	62962421.97	63208354.25	65704148.01	57900033.99	62088443.4	67728903.99	64194175.12	68178524.15	65642175.4	66974514.64	63652925.32
Com_378_neg	Limocitrin O-hexoside	C23 H24 O13	508.12219	5.528	507.11478	No results	No results	Full match	130875807.5	120488176.9	122969204.9	120535646.6	141751684.5	115315845.5	183599125.3	169823991	187878255.3	180011945	175967691.3	177161705.8	261982782.2	259249773.6	265154355	282043745	278826972.6	263135868.5	203925304.4	204315534.8	204848864.2	224145812.1	212557934.1	195452678.7	185223370.3	181777306.3	188473055.9
Com_1236_neg	16-Hydroxyhexadecanoic acid	C16 H32 O3	272.23511	9.573	271.22791	No results	Full match	No results	53173273.6	54284426.58	56388040.25	54259679.87	63633897.25	54659574.54	37500216.17	43100893.44	41243450.88	42430223.61	43923481.66	44850939.63	68742123.01	66440194.37	67920444.65	67849255.72	70129479.75	65702105.96	64829123.88	63731554.65	67621922.91	66446150.59	56818174.64	56061166.54	57620284.59	57348175.59	56190450.29
Com_2934_neg	Esculin	C15 H16 O9	340.07947	5.09	339.07217	No results	No results	Full match	17568081.71	16715944.45	14582129.71	17462960.73	16879523.63	18214836.49	19572355.47	14812671.06	15734383.25	10360869.8	19765305.28	17264249.33	19298659.7	20934638.28	19194502.89	22717514.44	22515179.71	19852314.41	18330607.42	15012859.28	16650553.23	19158105.86	17500304.46	15920448.6	18657548.05	17598175.6	19737175.75
Com_7282_neg	Dodecanedioic acid	C12 H22 O4	230.15178	5.879	229.14418	No results	No results	Full match	3945061.94	3576903.946	3947945.622	4533872.284	3816893.932	4180245.499	3920724.081	3796753.538	3977685.371	3276828.252	4840345.191	4573763.796	3279278.864	2844165.536	2986611.871	3463634.769	3296387.935	3248058.342	2570225.351	3074826.272	3297232.626	2367704.8	2318233.37	3331557.016	2409698.925	2925944.587	4491982.585
Com_4582_neg	Casticin	C19 H18 O8	374.10047	6.481	373.0928	No results	No results	Full match	7984934.416	6857165.682	5573982.246	5254869.18	2481267.959	5852446.644	4900485.366	4634406.522	4391488.042	4515380.303	3533057.569	4306822.754	7167502.691	6728096.115	6464409.186	4450986.919	5283802.722	6293148.918	10992188.64	7149333.61	8606370.627	9121715.858	9489373.722	9557464.27	6378393.078	5477317.312	6219653.556
Com_2297_neg	Arbutin	C12 H16 O7	272.08966	2.433	271.08209	No results	Full match	Full match	19484089.26	22009233.32	22307746.15	21215447.47	21878144.64	25599071.42	25077033.95	27060613.77	30287632.22	27145747.05	22487417.16	28097932	23994397.18	22522484.16	17424311.51	23827260.98	21782540.99	24937241	30791828.99	28030404.92	30088323.26	31857088.25	28612377.49	31122715.76	25985663.99	27719305.26	25349710.37
Com_7357_neg	Tricin O-sinapoylpentoside	C33 H32 O15	668.17296	5.829	667.16632	No results	No results	Full match	2918520.463	3011431.351	3314605.204	3271338.581	3201182.29	2900053.356	2501105.744	2344978.128	2588957.811	2844409.773	2633735.336	2019133.803	1950123.564	1862473.187	2300753.895	2068284.496	1856927.919	1675152.586	4605255.898	3865252.896	4546117.255	3713461.506	4271274.855	3426866.96	3088310.866	3258036.937	2886564.466
Com_2_neg	Quinic acid	C7 H12 O6	192.06273	1.649	191.05548	No results	Full match	Full match	23454825728	22024251504	18227353461	21452531710	24470380688	20472318172	22620691966	23350158748	26514979335	19997754832	19587944562	19359585000	21972686101	20057886522	21145590593	13810024595	30044892819	30901041340	20617617070	23060632861	26917044591	28121304298	24590510836	15391791021	26044520391	24075772572	18145674403
Com_4547_neg	C-pentosyl-apeignin O-feruloylhexoside	C36 H36 O17	740.19575	4.871	739.18848	No results	No results	Full match	5181026.166	3480409.826	7180656.628	7271227.334	6858113.282	7125623.746	6840488.076	9434451.287	4779948.332	6460889.35	7997827.593	7563103.24	2975007.792	2961478.737	3016222.281	3334782.575	3700674.343	2631918.952	11089465.74	10736388.99	8242116.345	11117006.86	2660923.27	625258.2504	8269583.717	4081889.822	5326401.343
Com_7278_neg	Salvianolic acid F	C17 H14 O6	314.07801	5.333	313.07114	No results	No results	Full match	4592892.163	4685381.188	4638140.018	3259620.031	5061751.293	4317807.105	2726417.243	2469648.709	3109098.342	3150984.282	3828032.2	3034592.918	2628227.157	4966301.038	3211764.769	1261563.321	2261110.348	2880280.581	3120745.278	2954100.076	3144402.128	3400316.104	2917150.553	3839136.909	3767758.72	4220445.373	3469576.813
Com_2611_neg	Nicotianamine	C12 H21 N3 O6	303.14278	1.255	302.13586	No results	No results	Full match	11150801.68	12079613.25	11900077.61	10230334.63	13448933.33	13310395.01	20131631.19	21783755.45	20019724.34	20629574.19	21178728.34	21358865.58	18126351.31	21874262	16599854.16	17961172.74	17801369.78	18441557.88	23884337.61	25665479.35	22486472.28	23298174.05	23565435.1	19958937.36	18882909.68	21345212.69	16781470.25
Com_5327_neg	O-p-coumaroyl-O-salicyloyl quinic acid	C23 H22 O10	458.12333	5.276	457.11606	No results	No results	Full match	3534434.272	5841039.749	5436293.549	3882194.152	3379820.687	4335389.141	4302906.989	3407420.473	2643158.604	3157443.604	3909694.043	3146491.242	3644176.684	3619857.345	1201417.382	4225178.589	2215346.794	2914879.432	4711295.893	6118924.196	8578529.591	4833987.658	6428832.54	6249690.012	4205447.072	4025417.886	4429455.975
Com_1136_neg	1-O-b-D-glucopyranosyl sinapate	C17 H22 O10	386.12112	5.187	385.11401	No results	No results	Full match	34986286.19	35475677.29	38954525.37	32999092.39	34118015.46	34413751.89	48373986.1	45394900.78	49642266.03	46509681.85	45049333.53	44567449.45	74378794.66	77873615.97	79218423.07	79160707.37	78534978.67	77508629.4	48074769.43	41897060.29	49241759.64	49891743.31	44688915.41	46020209.62	46017382.68	48029952.79	51592682.32
Com_8467_neg	Sinapinic Acid	C11 H12 O5	224.06854	5.174	223.06107	No results	No results	Full match	2194549.306	2133068.752	1536266.469	1988025.332	2793485.201	2044090.394	2085346.365	2501667.478	2232112.843	2059733.595	2047231.309	2613960.304	2776308.831	3137414.278	2653876.537	2375789.936	2630594.662	2586413.195	2482840.713	2511769.078	3467056.393	2795640.858	3084633.184	3088100.285	2417736.484	2333194.168	2344900.403
Com_2267_neg	Sodium Houttuyfonate	C14 H27 Na O5 S	330.14658	5.359	329.13937	No results	No results	Full match	24782215.73	27120423.24	23685330.33	33367033.5	29175101.39	29001364.94	22357273.11	25124974.61	19792332.83	22319642.71	23298764.83	20420413.66	29330555.62	27888974.73	28253597.95	27461911.25	29774043.27	27376697.51	19757629.61	22573005.36	20418518.23	24695232.19	21125965.61	18926850.19	21147839.07	22067034.91	26859047.1
Com_1977_neg	Steviolbioside	C32 H50 O13	642.32612	5.987	687.32458	No results	No results	Full match	35831029.14	41332989.23	35297669.88	35715518.77	33385674.91	35733362.71	34965530.74	35623382.48	35427885.11	35607218.06	32201506.39	32492239.79	27324417.75	30326305.32	28197486.06	28109099.84	17426707.01	27325306.06	17664453.09	26668535.37	30659148.91	24012342.11	24177909.16	24970613.59	31113104.91	30280547.26	30041839.75
Com_7306_neg	Kinsenoside	C10 H16 O8	264.08454	1.869	263.0773	No results	No results	Full match	4084285.611	3450520.779	3774002.444	3830267.311	3615713.99	3637673.547	4135341.128	3967943.032	3980163.666	4756358.615	3129201.929	4170640.004	4216873.215	4697634.997	4846825.044	4980346.77	4213942.909	3817029.562	3521257.331	3535424.395	3702906.529	3687441.807	4022050.388	3678601.011	3731308.143	3865690.199	4231306.887
Com_1353_neg	Chlorogenic acid methyl ester	C17 H20 O9	368.11045	5.186	367.10327	No results	No results	Full match	22226345.26	24893334.27	25364443.15	23406008.38	22502819.66	22736489.82	36441405.14	32477484.61	36774372.7	32234895.6	31411866.05	33665926.11	58666613.89	59675245.55	58443504.9	63750174.63	60556238.18	64783996.17	28885010.72	22662377.75	29558015.55	29899091.61	28253110.93	29064380.05	32551511.68	37561090.39	36956281.64
Com_7310_neg	18-Nor-4,15-dihydroxyabieta-8,11,13-trien-7-one	C19 H26 O3	302.18813	7.263	301.18079	No results	No results	Full match	2981551.178	2960391.449	2880699.086	2776450.997	2561118.413	2611707.496	1352867.085	1636906.498	1632721.997	1692543.59	1344977.511	1608198.458	4596450.349	4161909.43	4129384.542	3852947.956	3835689.091	4080853.287	4609081.125	3712229.997	4750883.447	4270900.11	3701389.194	3973257.065	3075830.208	3260170.441	3274553.084
Com_3382_neg	Isosakuranin	C22 H24 O10	448.14058	6.615	447.1333	No results	Invalid mass	No results	11662052.51	9240087.543	8099445.167	8286253.22	8104999.567	9885611.9	9249171.565	11160860.42	12562542.12	12149462.19	11641775.43	14058385.34	13535671.35	13972886.41	15081289.67	14560332.18	12685018.22	13246186.53	13398344.95	15114425.42	16989718.02	7362983.517	16714732.38	15440477.57	14297183.81	12125119.61	18255685.24
Com_2559_neg	Isomucronulatol	C17 H18 O5	302.11518	5.437	301.10785	No results	No results	Full match	24784020.68	24913727.57	21356844.25	25035486.5	25458949.79	24424842.94	24725992.83	24349080.16	22844262.56	22099910.42	23974373.11	23540630.12	24575181.61	25016879.88	27891743.87	27562141.45	25322714.38	25561080.78	23106918.31	22128951.84	21010202.3	23668976.55	22020863.38	26110320.6	24184534.75	19981604.39	26933297.89
Com_3326_neg	2-deoxyglucose-6-phosphate	C6 H13 O8 P	244.03414	1.273	280.98334	No results	No results	Full match	16027600.75	14775453.74	14740464.16	15435647.2	15055253.56	12945411.21	7653604.281	6485073.906	7682438.497	7271619.18	7261821.488	7630656.195	15996154.09	14965699.62	15455515.5	16121545.66	12757043.76	15611887.83	13037683.34	14836771.12	16038250.09	14159683.2	12954527.11	18174334.85	14389619.93	14016642.67	14610249.72
Com_2928_neg	Berbamine	C37 H40 N2 O6	608.28584	5.77	607.27856	No results	No results	Full match	12723417.73	15535235.75	13849539.44	13182641.78	13322904.1	12839144.94	14418620.19	12432800.35	10922990.07	10340448.81	11563597.56	16591968.96	11045285.17	11063581.15	19649960.97	12073601.21	12006113.08	11759256.51	9698152.038	9319940.394	5533750.716	9222218.356	1726734.737	22057872.28	13454059.57	10492700.2	9687595.644
Com_3528_neg	Abscisic Acid	C15 H20 O4	264.13642	5.488	573.27277	No results	No results	Full match	13305772.81	12346477.77	14715682.48	14927056.77	13659677.65	13740540.09	14878881.51	12425384.51	11793664.03	13092572.2	12024729.97	12710934.14	10361411.25	15613292.24	9673255.876	11211208.53	9945891.199	12927644.13	8147955.784	15065251.95	16683707.87	15936607.55	16433863.06	14446155.42	11241810.74	12989368.29	12726816.38
Com_1337_neg	Rhapontin	C21 H24 O9	420.14222	5.135	419.13498	No results	No results	Full match	38310945.23	38849040.26	42165795.75	37425110.84	38819091.3	34504863.92	48811511.69	61836448.53	62037725.14	53927165.34	64205161.77	64698261.24	32922691.78	34600402.61	39958108.63	29350662.99	35392884.27	37987948.43	30973651.01	29144391.74	33541277.11	36504080.79	30192816	34193965.36	41853970.95	43256949.11	35530244.33
Com_4950_neg	Farrerol	C17 H16 O5	300.0994	5.247	299.09219	No results	No results	Full match	6938725.666	6125101.121	4902857.166	3102591.906	5125163.58	7407378.4	7489827.136	6319071.172	1279078.081	6383888.744	5871747.963	6026291.915	6994630.31	6015030.472	5324847.522	6145245.779	4973312.271	5490989.055	5577331.409	6297171.205	8116815.857	6155292.945	6354460.04	9588680.873	7318675.428	6536996.552	5035315.276
Com_7412_neg	Schisandrin A	C24 H32 O6	416.22177	7.647	415.21481	No results	No results	Full match	4440562.478	4750798.278	4357404.887	3912776.105	4981148.162	4670367.878	3816758.948	4722627.698	4298759.351	4269992.472	2792852.801	629432.3144	3139496.251	3117322.666	3546089.394	3411007.864	3862911.793	3358374.663	3337761.811	3224845.357	3310595.644	3067136.694	3114557.835	3336218.137	4623503.329	3178479.135	3867748.712
Com_1417_neg	Ingenol	C20 H28 O5	348.19374	6.204	347.18661	No results	No results	Full match	21094876.24	21541726.69	19750273	17943871.21	20333311.78	18996539.19	11355274.11	16646098.49	11811033.25	13691786.27	10091041.05	11033739.13	43901169.75	45253443.33	43167621.59	47518635.57	59331672.87	43993044.48	52320045.65	35919427.42	51020058.27	50256553.09	52009494.62	50269980.62	43737761.5	43160728.09	34678324.24
Com_1118_neg	1,3,5-Trimethoxybenzene	C9 H12 O3	168.07866	5.252	167.07137	No results	No results	Full match	49590001.86	53674984.2	46424502.11	56023423.38	52316258.54	49167047.21	72223801.99	66414130.88	71740802.99	72745894	65477339.56	60060505.96	66409462.23	65055700.4	69974962.62	72542773.8	75346808.98	82778889.18	53192863.21	55067652.54	53887581.29	60196765.56	58132522.25	58579868.59	69160452.03	58478354.19	63546789.12
Com_9896_neg	(+)-epipinoresinol-4-O-beta-D-glucoside	C26 H32 O11	520.19531	5.933	519.18817	No results	No results	Full match	1735897.604	2091360.274	2154485.714	2147561.511	2548600.295	1964488.773	1247547.607	1949631.968	1766727.019	1904850.994	2009765.361	2035853.016	1676335.43	1781125.093	1871950.466	1568938.086	2229851.54	2000249.833	1131716.128	1631563.467	1449797.716	1593881.427	1420407.817	1277543.247	1841058.844	1491749.274	1694694.404
Com_6036_neg	Formononetin	C16 H12 O4	268.07247	5.392	249.05452	No results	No results	Full match	6767379.024	7264179.852	7039940.82	6028777.263	6777330.012	6502100.283	5288187.038	5985694.745	5853667.85	4932784.018	5127184.445	5125155.863	4936423.974	3947966.042	3590071.265	4891829.6	5173755.136	3988418.619	5691245.304	4864846.045	4586147.356	4265939.325	4023680.203	6385539.478	5914974.316	5041318.95	5422518.801
Com_1311_neg	Citramalate	C5 H8 O5	148.03698	1.433	193.03505	No results	No results	Full match	30733273.13	42574559.19	62867340.33	51151966.39	67634804.36	52847426.8	54225969.31	54309947.5	57191584.29	57374333.74	55511352.78	54446451.16	64539254.46	40426377.79	55325717.72	60674238.55	60447173.81	60674788.67	57030122.81	52338019.76	50087044.64	53601460.8	54627836.08	58442974.51	46840562.44	57882635.41	59088167.67
Com_3636_neg	Sattabacin	C13 H18 O2	206.1305	5.516	205.12331	No results	No results	Full match	10050895.04	9026138.022	9601607.982	10309234.6	9011556.803	10815152.35	9743305.238	8887753.35	9097692.306	8476005.806	10158640.24	10234420.51	9121298.727	8642395.634	9337096.674	9791017.37	8459781.632	9212072.778	15770505.56	13256315.58	13147014.78	13998269.37	13365644.29	13982344.29	9589276.932	11122327.4	11869842.48
Com_2009_neg	2-Hydroxy-2-methylbutanoic acid	C5 H10 O3	118.06291	5.143	117.05598	No results	No results	Full match	26335479.09	27129653.75	38735736.06	26379408.83	27146332.88	27524155.59	37999729.98	38940678.8	39733776.3	2495748.338	2409620.465	2157937.665	20527837.16	18841066.9	2134168.465	2261628.009	29467420.67	27929425.77	19867836.51	33115167.86	25015747.87	22744983.8	19573236.68	32869791.03	27920298.21	24568380.01	24473298.77
Com_10522_neg	Lipoamide	C8 H15 N O S2	205.05905	1.305	204.05127	No results	No results	Full match	1341715.341	1647534.935	1201381.364	1378110.995	1818075.754	2034744.854	1087784.662	2018861.035	1187893.398	1534209.389	1631588.446	1695795.069	1639128.796	1444992.997	1698505.188	2085719.171	1363007.556	1334411.685	1153056.893	1096445.448	1508060.438	1262193.667	1093805.651	1288225.777	1131788.729	1340749.83	1526236.348
Com_2418_neg	Antiarol	C9 H12 O4	184.07349	5.298	183.06644	No results	No results	Full match	28895448.76	26000288.23	27625967.51	27929444.8	31917068.93	7497811.098	20360269.82	20133797.13	26634869.12	22446964.98	26155981.85	26340361.21	14060853.67	23506205.06	30221896.07	25514695.21	23273650.74	25223904.73	13441577.61	5697986.916	22582438.01	22187619.08	21401401.11	20175094.39	24693469.11	24028810.32	23491816.73
Com_7540_neg	p-Coumaric Acid	C9 H8 O3	164.04741	6.201	163.04018	No results	No results	Full match	3928926.15	4041079.83	3235056.768	2718425.862	3151442.832	4623151.239	1444462.442	1492031.195	2289654.742	1628634.343	1442287.925	1744659.454	3004549.169	3612550.371	3545547.491	3515762.219	3063682.606	3346379.479	3175112.374	3753090.629	3637715.153	3771647.08	3320706.312	3106438.022	2609720.214	3217061.879	2476243.694
Com_1468_neg	(-)-secoisolariciresinol	C20 H26 O6	362.1731	5.305	361.16534	No results	No results	Full match	23328731.01	15499213.31	15210180.15	15613789.11	60765787.11	31022118.93	15831344.06	38727056.72	24794011.88	17752373.29	46808563.49	45322847.32	22299327.61	21211147.75	21457855.16	18166366.91	21314252.93	20275665.44	11441695.56	9712697.798	11547187.29	10243802.11	17723566.49	11295105.37	14759097.4	13762570.58	14053870.68
