# Supplementary material for: Colonization of root endophytic fungus Serendipita indica improves drought tolerance of Pinus taeda seedlings by regulating metabolome and proteome
Source: Front Microbiol. 2024 Mar 15;15:1294833. doi: 10.3389/fmicb.2024.1294833 (PMC10978793; doi:10.3389/fmicb.2024.1294833)
Supplement: Supplementary file 1 [file Data_Sheet_1.zip › 1294833_Sun/1294833_Sun_Table-3.XLS]

## Sheet: I_W.vs.NI_W_neg_Diff_order
Compound_ID	Name	Formula	Molecular Weight	RT [min]	m/z	mzCloud_Results	mzVault_Results	MassList_Results	FC	log2FC	Pvalue	ROC	VIP	Up.Down	neg_I_W1	neg_I_W2	neg_I_W3	neg_I_W4	neg_I_W5	neg_I_W6	neg_NI_W1	neg_NI_W2	neg_NI_W3	neg_NI_W4	neg_NI_W5	neg_NI_W6
Com_2286_neg	12,13-EODE	C18 H32 O3	296.235	7.9	295.228	No results	No results	Full match	2.03733	1.02668	1.16573e-11	1	2.13512	up	3.21619e+07	3.3954e+07	3.33314e+07	3.19781e+07	3.06824e+07	3.16635e+07	1.54331e+07	1.61581e+07	1.6051e+07	1.5503e+07	1.67586e+07	1.52067e+07
Com_2932_neg	L-Ornithine	C5 H12 N2 O2	132.09	1.207	131.083	No results	No results	Full match	3.04022	1.60418	7.70865e-11	1	1.28521	up	2.05576e+07	2.39095e+07	1.93576e+07	2.04337e+07	2.10817e+07	2.06074e+07	6.57223e+06	6.9757e+06	6.22328e+06	7.00793e+06	7.36658e+06	7.28136e+06
Com_71_neg	Columbianadin	C19 H20 O5	328.131	5.412	327.124	No results	No results	Full match	1.52512	0.608923	1.78134e-10	1	2.12206	up	1.42162e+09	1.43834e+09	1.46637e+09	1.42686e+09	1.45665e+09	1.50948e+09	9.47596e+08	9.64261e+08	9.72311e+08	9.15025e+08	9.87617e+08	9.30325e+08
Com_521_neg	Salicylic acid O-glucoside	C13 H16 O8	300.084	4.709	299.077	No results	No results	Full match	1.72261	0.784595	2.49211e-10	1	2.07078	up	1.82491e+08	1.92853e+08	1.90464e+08	1.99622e+08	1.8636e+08	1.89118e+08	1.06856e+08	1.13472e+08	1.05007e+08	1.08975e+08	1.16403e+08	1.11601e+08
Com_73_neg	Gluconic acid	C6 H12 O7	196.058	1.268	195.051	No results	Full match	Full match	1.63081	0.705588	8.07121e-10	1	1.92516	up	1.40296e+09	1.38759e+09	1.47916e+09	1.44081e+09	1.44868e+09	1.47864e+09	8.8322e+08	9.02289e+08	8.76843e+08	8.2464e+08	8.89167e+08	9.20496e+08
Com_69_neg	Gibberellic acid	C19 H22 O6	346.141	5.412	327.124	No results	No results	Full match	1.50419	0.588988	1.37105e-09	1	2.12047	up	1.43996e+09	1.45154e+09	1.48128e+09	1.444e+09	1.47503e+09	1.52409e+09	9.62895e+08	9.85313e+08	1.01676e+09	9.38102e+08	1.00617e+09	9.5165e+08
Com_2512_neg	(±)9-HpODE	C18 H32 O4	312.23	6.832	311.223	Full match	No results	Full match	1.95232	0.96519	1.23471e-08	1	1.1584	up	1.21611e+07	1.42222e+07	1.31442e+07	1.19754e+07	1.27412e+07	1.16939e+07	6.69331e+06	7.16071e+06	6.30642e+06	6.25241e+06	6.40552e+06	6.07791e+06
Com_3258_neg	Corchorifatty acid F	C18 H32 O5	328.225	6.166	327.218	No results	Full match	No results	1.73625	0.795972	3.54887e-08	1	1.89126	up	1.57848e+07	1.82408e+07	1.77144e+07	1.774e+07	1.93175e+07	1.74458e+07	1.02013e+07	1.07212e+07	1.00026e+07	9.58253e+06	1.09144e+07	9.76931e+06
Com_1324_neg	α-D-Mannose 1-phosphate	C6 H13 O9 P	260.029	1.284	259.022	No results	Full match	Full match	1.82125	0.864929	9.80028e-07	1	1.92578	up	5.29976e+07	6.72867e+07	6.08046e+07	6.58108e+07	6.42725e+07	6.53631e+07	2.79573e+07	3.62992e+07	3.5015e+07	3.4732e+07	3.74123e+07	3.53298e+07
Com_2697_neg	Homovanillic acid	C9 H10 O4	182.058	5.297	181.051	No results	No results	Full match	1.87871	0.909746	1.81147e-06	1	2.09558	up	2.06128e+07	2.2771e+07	2.20839e+07	2.47082e+07	2.56955e+07	2.02157e+07	1.31684e+07	1.30967e+07	1.31504e+07	1.0303e+07	1.03957e+07	1.23221e+07
Com_2907_neg	Naringenin	C15 H12 O5	272.068	5.493	271.061	No results	Full match	Full match	1.50187	0.586765	1.89305e-06	1	1.717	up	1.91562e+07	2.06919e+07	2.11363e+07	1.86862e+07	2.30467e+07	2.03881e+07	1.39986e+07	1.31953e+07	1.48767e+07	1.28902e+07	1.32889e+07	1.37181e+07
Com_1103_neg	Lactobionic acid	C12 H22 O12	358.111	1.294	357.103	No results	No results	Full match	1.56746	0.64843	2.94839e-06	1	2.01915	up	8.2961e+07	6.77271e+07	6.86488e+07	6.52522e+07	6.95867e+07	6.82261e+07	4.67374e+07	4.74067e+07	4.15512e+07	4.65472e+07	4.42106e+07	4.30287e+07
Com_1723_neg	Homoveratrumic acid	C10 H12 O4	196.074	5.347	195.066	No results	No results	Full match	1.55861	0.640259	3.80964e-06	1	1.79248	up	4.57065e+07	3.85841e+07	4.60745e+07	4.80286e+07	3.99404e+07	4.09497e+07	2.73097e+07	2.82684e+07	2.77896e+07	2.74616e+07	3.08011e+07	2.47255e+07
Com_11278_neg	LPE 18:3	C23 H42 N O7 P	475.27	8.486	474.263	No results	Full match	No results	1.75011	0.807446	7.83872e-06	1	2.09264	up	1.2633e+06	1.40499e+06	1.45382e+06	1.49668e+06	1.57381e+06	1.43746e+06	782511	940654	779352	803804	936830	688006
Com_13033_neg	LPC 20:4	C28 H50 N O7 P	589.338	8.68	588.331	No results	Invalid mass	No results	1.75025	0.807563	1.4639e-05	1	1.98234	up	572292	723915	792431	759281	797522	811909	368416	429382	423727	426665	413988	484511
Com_1331_neg	LPC 18:2	C26 H50 N O7 P	565.338	9.021	564.331	No results	Invalid mass	No results	2.20553	1.14112	1.58537e-05	1	2.11242	up	4.8595e+07	5.87224e+07	5.05927e+07	5.5107e+07	5.89352e+07	6.50936e+07	2.73587e+07	2.15895e+07	2.14351e+07	2.88887e+07	3.24666e+07	2.10803e+07
Com_2232_neg	Oxypaeoniflorin	C23 H28 O12	496.159	5.328	495.153	No results	Full match	No results	1.68107	0.749376	1.6217e-05	1	1.00158	up	2.79948e+07	3.28485e+07	3.25002e+07	2.93939e+07	3.35421e+07	2.95926e+07	1.79456e+07	1.85507e+07	1.4991e+07	1.893e+07	2.19735e+07	1.81773e+07
Com_2611_neg	Nicotianamine	C12 H21 N3 O6	303.143	1.255	302.136	No results	No results	Full match	1.73464	0.794634	1.62626e-05	1	1.74644	up	2.01316e+07	2.17838e+07	2.00197e+07	2.06296e+07	2.11787e+07	2.13589e+07	1.11508e+07	1.20796e+07	1.19001e+07	1.02303e+07	1.34489e+07	1.33104e+07
Com_2637_neg	Licoagroside D	C22 H24 O10	448.137	5.674	447.13	No results	No results	Full match	2.08171	1.05777	2.07328e-05	1	1.42442	up	2.36028e+07	2.79547e+07	2.23844e+07	2.40087e+07	2.09043e+07	1.70025e+07	9.622e+06	1.26278e+07	1.0044e+07	1.39975e+07	9.992e+06	8.9791e+06
Com_12073_neg	LPC 15:0	C23 H48 N O7 P	527.322	8.926	526.315	No results	Invalid mass	No results	1.66026	0.731407	3.64814e-05	1	1.89932	up	837177	1.16033e+06	951300	1.08153e+06	1.08038e+06	1.19831e+06	578502	580901	583292	661716	728185	667432
Com_2634_neg	Gomisin D	C28 H34 O10	530.216	5.338	529.209	No results	No results	Full match	3.23982	1.69591	3.78818e-05	1	1.78879	up	1.98407e+07	2.33473e+07	2.41099e+07	2.4223e+07	1.51285e+07	2.67884e+07	8.40819e+06	5.59011e+06	5.19138e+06	9.0351e+06	8.68893e+06	4.27316e+06
Com_1337_neg	Rhapontin	C21 H24 O9	420.142	5.135	419.135	No results	No results	Full match	1.54522	0.627812	4.16606e-05	1	1.43031	up	4.88115e+07	6.18364e+07	6.20377e+07	5.39272e+07	6.42052e+07	6.46983e+07	3.83109e+07	3.8849e+07	4.21658e+07	3.74251e+07	3.88191e+07	3.45049e+07
Com_6390_neg	LPC 18:1	C26 H52 N O7 P	567.354	9.589	566.346	No results	Invalid mass	No results	1.73595	0.795728	4.9233e-05	1	1.59942	up	3.67593e+06	4.83969e+06	3.91423e+06	4.69782e+06	4.93475e+06	5.41962e+06	2.43198e+06	2.73404e+06	2.59643e+06	2.67625e+06	3.21185e+06	2.18055e+06
Com_822_neg	2-(acetylamino)-3-[4-(acetylamino)phenyl]acrylic acid	C13 H14 N2 O4	262.095	5.338	261.088	Full match	No results	No results	1.5561	0.637936	7.78673e-05	1	1.85388	up	1.1649e+08	9.8931e+07	1.00545e+08	1.00435e+08	9.86324e+07	1.01116e+08	6.26223e+07	6.95861e+07	6.51223e+07	7.25245e+07	7.35402e+07	5.25611e+07
Com_1158_neg	Erythronolactone	C4 H6 O4	118.027	2.553	117.019	No results	Full match	Full match	1.93532	0.952574	8.82607e-05	1	1.61055	up	6.21397e+07	6.48913e+07	5.8847e+07	7.29692e+07	5.19958e+07	7.75331e+07	3.37894e+07	4.04224e+07	3.60994e+07	3.25002e+07	2.26011e+07	3.52651e+07
Com_4114_neg	Docetaxel	C43 H53 N O14	807.35	4.807	806.343	No results	No results	Full match	1.52086	0.604888	0.000127085	1	1.42935	up	8.96854e+06	1.01776e+07	9.10923e+06	1.12917e+07	9.44618e+06	1.00018e+07	5.42464e+06	5.83766e+06	6.44557e+06	7.6779e+06	7.28067e+06	6.12419e+06
Com_8900_neg	Levodopa	C9 H11 N O4	197.069	5.003	196.062	No results	No results	Full match	1.6483	0.720975	0.000133841	1	1.7789	up	2.09951e+06	2.40783e+06	2.30716e+06	2.10055e+06	3.13552e+06	2.38288e+06	1.71749e+06	1.45959e+06	1.42715e+06	1.582e+06	1.44002e+06	1.13034e+06
Com_12217_neg	Parishin E	C19 H24 O13	460.12	4.051	459.112	No results	No results	Full match	1.85077	0.888124	0.000165338	1	1.92709	up	730763	1.12886e+06	1.1601e+06	1.16729e+06	1.03907e+06	838813	490578	530580	543383	639160	605646	467616
Com_11256_neg	LPC 18:4	C26 H46 N O7 P	561.307	8.083	560.3	No results	Invalid mass	No results	1.82816	0.87039	0.000296203	1	2.03398	up	1.46794e+06	1.6678e+06	1.48641e+06	1.59789e+06	1.50112e+06	1.4625e+06	919716	976095	795078	1.00101e+06	701808	629742
Com_8604_neg	D-(+)-Maltose	C12 H22 O11	388.126	5.571	387.119	No results	Invalid mass	No results	2.01479	1.01063	0.000570003	1	1.77883	up	2.37698e+06	2.95778e+06	2.64168e+06	3.2552e+06	3.03524e+06	3.41718e+06	1.13126e+06	1.92122e+06	1.31509e+06	1.35606e+06	2.02029e+06	1.03321e+06
Com_10356_neg	alpha-Hederin	C41 H66 O12	750.457	6.155	749.449	No results	No results	Full match	1.97245	0.979991	0.000573004	1	1.81612	up	2.11853e+06	2.18558e+06	2.10752e+06	2.09219e+06	1.94457e+06	1.98006e+06	836040	1.57242e+06	882507	893435	1.10138e+06	1.01522e+06
Com_7891_neg	LysoPC 15:0	C23 H48 N O7 P	481.317	9.372	480.31	No results	No results	Full match	1.7335	0.793686	0.000637062	1	1.87431	up	2.3676e+06	3.22067e+06	2.75412e+06	3.46118e+06	3.90234e+06	4.13663e+06	1.68695e+06	1.81255e+06	1.97195e+06	2.00533e+06	2.31241e+06	1.65736e+06
Com_7785_neg	L-Threonine	C4 H9 N O3	119.058	1.232	118.051	No results	No results	Full match	4.2979	2.10363	0.000950315	1	1.85184	up	3.12272e+06	4.44249e+06	3.75136e+06	3.26113e+06	2.46272e+06	3.17411e+06	390008	368521	541348	509423	1.39518e+06	1.49887e+06
Com_63_neg	2-Oxoglutaric acid	C5 H6 O5	146.022	1.798	145.014	No results	Full match	Full match	2.16326	1.11321	0.00119202	1	1.07886	up	7.89591e+08	6.21498e+08	1.05553e+09	1.01162e+09	1.5975e+09	1.07007e+09	2.88263e+08	5.7577e+08	4.84061e+08	4.91529e+08	5.43569e+08	4.57803e+08
Com_4522_neg	LPC 20:3	C28 H52 N O7 P	591.354	9.177	590.347	No results	Invalid mass	No results	1.58002	0.659942	0.00132213	0.972222	1.64202	up	6.86606e+06	7.93863e+06	9.8668e+06	1.05313e+07	8.29885e+06	1.16047e+07	5.30459e+06	5.85457e+06	5.29762e+06	5.73138e+06	7.14509e+06	5.54375e+06
Com_8416_neg	Ethyl gallate	C9 H10 O5	198.053	5.379	197.046	No results	No results	Full match	1.51118	0.595679	0.00147469	0.972222	1.26855	up	2.58193e+06	3.31283e+06	3.67724e+06	3.12735e+06	3.07443e+06	3.58329e+06	2.06001e+06	2.05655e+06	1.71616e+06	2.17851e+06	2.95538e+06	1.8426e+06
Com_8717_neg	Benzoylpaeoniflorin	C30 H32 O12	584.189	5.19	583.182	No results	No results	Full match	1.98049	0.985858	0.002876	0.972222	1.62219	up	2.14959e+06	3.48223e+06	1.5886e+06	2.01009e+06	2.81994e+06	1.98934e+06	863153	1.68517e+06	966443	747714	1.50784e+06	1.31872e+06
Com_9033_neg	Vinorelbine Tartrate	C53 H66 N4 O20	1078.42	5.202	1077.42	No results	No results	Full match	2.04518	1.03223	0.00304886	0.944444	1.05268	up	2.02999e+06	1.48751e+06	2.02134e+06	1.62252e+06	2.2865e+06	1.0018e+06	1.50915e+06	817373	733032	797474	740211	512160
Com_7374_neg	Isosakuranetin	C16 H14 O5	286.084	5.441	285.077	No results	No results	Full match	1.7509	0.808099	0.0186698	0.916667	1.38007	up	2.0333e+06	3.27505e+06	4.85783e+06	2.36027e+06	1.8444e+06	2.55758e+06	2.15493e+06	1.99839e+06	975875	1.72481e+06	1.15814e+06	1.65625e+06
Com_1784_neg	Liquiritin apioside	C26 H30 O13	550.169	5.422	549.161	No results	No results	Full match	1.93277	0.950672	0.0201141	1	1.52611	up	3.82455e+07	4.01089e+07	4.58133e+07	3.96341e+07	3.85853e+07	3.43389e+07	2.34211e+07	2.52031e+07	6.07893e+06	2.43728e+07	2.19655e+07	2.14385e+07
Com_6647_neg	Cucurbitacin E	C32 H44 O8	556.304	5.949	555.297	No results	No results	Full match	1.95318	0.965828	0.0216021	0.888889	1.1084	up	2.54459e+06	2.62094e+06	1.92481e+06	4.02731e+06	5.70844e+06	5.00935e+06	1.52441e+06	894281	1.6024e+06	3.16673e+06	2.07666e+06	1.91492e+06
Com_3326_neg	2-deoxyglucose-6-phosphate	C6 H13 O8 P	244.034	1.273	280.983	No results	No results	Full match	0.494328	-1.01646	8.17655e-09	1	1.81676	down	7.6536e+06	6.48507e+06	7.68244e+06	7.27162e+06	7.26182e+06	7.63066e+06	1.60276e+07	1.47755e+07	1.47405e+07	1.54356e+07	1.50553e+07	1.29454e+07
Com_2057_neg	Pheophorbide A	C35 H36 N4 O5	592.269	10.483	591.262	No results	No results	Full match	0.326783	-1.6136	1.70662e-08	1	1.41122	down	6.18187e+06	8.33943e+06	6.09072e+06	7.32906e+06	7.58751e+06	7.55063e+06	2.01768e+07	2.3367e+07	2.1794e+07	2.33186e+07	2.48229e+07	1.83489e+07
Com_9973_neg	Wedelolactone	C16 H10 O7	314.042	6.452	313.035	No results	Full match	Full match	0.324013	-1.62588	2.27958e-07	1	2.08351	down	622869	704699	704543	589860	591394	897418	1.66874e+06	2.45676e+06	2.36812e+06	2.16129e+06	2.25081e+06	1.78138e+06
Com_1621_neg	Theaflavin	C29 H24 O12	564.127	5.832	563.119	No results	No results	Full match	0.534819	-0.902879	3.35108e-07	1	1.99573	down	2.18829e+07	2.22645e+07	2.39471e+07	2.51342e+07	2.53208e+07	2.49407e+07	4.01226e+07	4.20187e+07	4.67188e+07	4.64764e+07	4.15656e+07	5.13948e+07
Com_4185_neg	Tracheloside	C27 H34 O12	550.206	5.562	549.2	No results	No results	Full match	0.623992	-0.680399	5.97992e-07	1	1.38343	down	7.23194e+06	7.87715e+06	6.5864e+06	6.62109e+06	7.68593e+06	7.31203e+06	1.19979e+07	1.09495e+07	1.0952e+07	1.20743e+07	1.208e+07	1.13614e+07
Com_7310_neg	18-Nor-4,15-dihydroxyabieta-8,11,13-trien-7-one	C19 H26 O3	302.188	7.263	301.181	No results	No results	Full match	0.552603	-0.855684	1.42309e-06	1	1.19124	down	1.35287e+06	1.63691e+06	1.63272e+06	1.69254e+06	1.34498e+06	1.6082e+06	2.98155e+06	2.96039e+06	2.8807e+06	2.77645e+06	2.56112e+06	2.61171e+06
Com_2684_neg	Spinosin	C28 H32 O15	608.176	5.44	607.169	No results	No results	Full match	0.568594	-0.81453	4.92184e-06	1	1.57792	down	1.28301e+07	1.04351e+07	1.03766e+07	1.14661e+07	1.0438e+07	9.06829e+06	1.72986e+07	2.07343e+07	1.92027e+07	2.18167e+07	1.70511e+07	1.75349e+07
Com_777_neg	Quercetin 3-O-sophoroside	C27 H30 O17	626.149	5.329	625.141	No results	No results	Full match	0.585257	-0.772857	9.22572e-06	1	1.62514	down	4.96251e+07	6.19345e+07	6.58067e+07	5.93592e+07	6.01505e+07	6.38317e+07	9.04452e+07	9.27441e+07	1.25572e+08	1.0744e+08	1.02175e+08	9.79457e+07
Com_8481_neg	17(S)-HpDHA	C22 H32 O4	360.23	8.042	359.223	Full match	No results	No results	0.553102	-0.854382	1.14034e-05	1	1.26805	down	2.08002e+06	2.27997e+06	1.84134e+06	1.82002e+06	1.89015e+06	1.78276e+06	3.47841e+06	3.66807e+06	3.50412e+06	3.5471e+06	3.44991e+06	3.49544e+06
Com_13130_neg	Cinobufagin	C26 H34 O6	442.236	7.266	441.229	No results	No results	Full match	0.511043	-0.968484	1.62481e-05	1	1.43973	down	263847	286273	383331	240642	287834	309911	560348	546678	632655	493974	620518	612931
Com_7540_neg	p-Coumaric Acid	C9 H8 O3	164.047	6.201	163.04	No results	No results	Full match	0.462793	-1.11156	3.29897e-05	1	1.8281	down	1.44446e+06	1.49203e+06	2.28965e+06	1.62863e+06	1.44229e+06	1.74466e+06	3.92893e+06	4.04108e+06	3.23506e+06	2.71843e+06	3.15144e+06	4.62315e+06
Com_3428_neg	Tenuifoliside B	C30 H36 O17	668.195	4.865	667.188	No results	No results	Full match	0.616921	-0.696842	3.68503e-05	1	1.32787	down	8.50404e+06	1.16093e+07	1.01877e+07	1.18841e+07	1.1598e+07	1.05063e+07	1.77753e+07	1.83105e+07	1.81658e+07	1.5039e+07	1.76486e+07	1.7271e+07
Com_11465_neg	Rehmannioside D	C27 H42 O20	686.225	6.844	685.217	No results	No results	Full match	0.530669	-0.914115	3.73308e-05	1	2.14079	down	717616	904575	810596	834488	601519	746799	1.34926e+06	1.54983e+06	1.39863e+06	1.49841e+06	1.47009e+06	1.43146e+06
Com_6949_neg	Linarin	C28 H32 O14	592.182	6.084	591.174	No results	No results	Full match	0.56465	-0.824571	6.02475e-05	1	1.37778	down	2.32528e+06	2.70685e+06	2.40795e+06	2.17474e+06	1.89178e+06	1.7619e+06	3.82367e+06	4.01021e+06	4.03804e+06	3.39848e+06	4.43113e+06	3.79711e+06
Com_5464_neg	2'-O-acetylpoliumoside	C37 H48 O20	812.275	4.945	811.267	No results	No results	Full match	0.49245	-1.02195	7.99473e-05	1	1.98749	down	5.0133e+06	4.35014e+06	4.20924e+06	4.06846e+06	3.09654e+06	3.47915e+06	8.4485e+06	8.00088e+06	7.79264e+06	7.92298e+06	8.80889e+06	8.20234e+06
Com_11507_neg	Celastrol	C29 H38 O4	450.275	7.999	449.268	No results	No results	Full match	0.607365	-0.719364	0.000105103	1	1.36911	down	798447	903731	784927	805994	804390	806497	1.05011e+06	1.27461e+06	1.38635e+06	1.41947e+06	1.55131e+06	1.39235e+06
Com_5918_neg	Periplogenin	C23 H34 O5	390.241	8.405	389.233	No results	No results	Full match	0.534754	-0.903053	0.000383812	1	1.14933	down	2.32525e+06	2.72136e+06	2.01658e+06	2.33294e+06	2.21968e+06	2.20443e+06	4.07723e+06	5.06847e+06	4.16683e+06	4.96387e+06	4.72804e+06	2.83967e+06
Com_1360_neg	19(R)-hydroxy Prostaglandin E1	C20 H34 O6	352.225	6.125	351.218	Invalid mass	No match	No results	0.553946	-0.852184	0.00326566	1	1.02484	down	1.61358e+07	2.56573e+07	2.43068e+07	2.13988e+07	1.19108e+07	1.61658e+07	3.63789e+07	3.6036e+07	3.40537e+07	3.51624e+07	3.41291e+07	3.28799e+07
Com_4204_neg	Mevalonic acid	C6 H12 O4	148.073	4.701	147.066	No results	No results	Full match	0.632078	-0.661824	0.00551564	1	1.64502	down	8.70024e+06	4.61522e+06	7.66949e+06	6.76305e+06	8.17572e+06	9.87418e+06	1.22021e+07	1.196e+07	1.08484e+07	1.17773e+07	1.37263e+07	1.19421e+07
Com_397_neg	Prostaglandin K1	C20 H32 O5	334.214	7.18	333.207	Invalid mass	No results	No match	0.660358	-0.59868	0.00899368	0.972222	1.38464	down	1.20779e+08	1.25166e+08	1.27056e+08	1.5283e+08	1.2461e+08	9.79718e+07	2.77855e+08	2.1526e+08	1.72046e+08	1.65918e+08	1.6288e+08	1.39385e+08
Com_10143_neg	Camelliaside A	C33 H40 O20	756.214	5.172	755.206	No results	No results	Full match	0.415377	-1.26751	0.0139244	0.888889	1.47606	down	280523	276869	278775	1.50566e+06	260243	801073	1.22738e+06	1.02989e+06	2.26931e+06	1.61876e+06	1.22236e+06	825213
Com_7978_neg	C-hexosyl-chrysoeriol O-feruloylhexoside	C38 H40 O19	800.218	5.431	799.211	No results	No results	Full match	0.651806	-0.617485	0.029304	0.833333	1.0946	down	2.0087e+06	1.35699e+06	2.01558e+06	1.6591e+06	2.09324e+06	1.83565e+06	1.94056e+06	3.60323e+06	2.5941e+06	2.48502e+06	4.25305e+06	1.95305e+06
Com_1110_neg	4-Hydroxy-2-Oxoglutaric Acid	C5 H6 O6	162.017	1.644	142.999	No results	No results	Full match	0.484439	-1.04561	0.0418533	0.972222	1.27506	down	2.46818e+07	5.28606e+06	2.43823e+07	2.9153e+07	3.13888e+07	2.8655e+07	3.27218e+07	8.56102e+07	4.45352e+07	3.70645e+07	6.64932e+07	2.98913e+07

## Sheet: I_W.vs._NI_W_pos_Diff_order
Compound_ID	Name	Formula	Molecular Weight	RT [min]	m/z	mzCloud_Results	mzVault_Results	MassList_Results	FC	log2FC	Pvalue	ROC	VIP	Up.Down	pos_I_W1	pos_I_W2	pos_I_W3	pos_I_W4	pos_I_W5	pos_I_W6	pos_NI_W1	pos_NI_W2	pos_NI_W3	pos_NI_W4	pos_NI_W5	pos_NI_W6
Com_1281_pos	Targinine	C7 H16 N4 O2	188.127	1.245	189.134	No results	Full match	Full match	7.06986	2.82168	2.21872e-11	1	2.14257	up	6.48506e+07	7.10361e+07	7.00547e+07	6.48815e+07	8.18135e+07	8.26627e+07	1.20417e+07	1.10245e+07	9.62965e+06	9.40776e+06	9.16301e+06	1.03045e+07
Com_9081_pos	LPE 18:2	C23 H44 N O7 P	477.285	8.968	478.292	No results	Full match	Full match	1.7211	0.783329	1.12537e-10	1	2.19881	up	4.60297e+06	4.78267e+06	4.34929e+06	4.46418e+06	4.6963e+06	4.46775e+06	2.67441e+06	2.69243e+06	2.74692e+06	2.59532e+06	2.68956e+06	2.50001e+06
Com_161_pos	2,4-dihydroxyheptadec-16-en-1-yl acetate	C19 H36 O4	328.261	7.32	329.268	Full match	No results	No results	2.16789	1.11629	1.30469e-09	1	1.73726	up	5.36103e+08	5.02477e+08	5.23827e+08	5.37358e+08	5.43551e+08	4.82762e+08	2.43947e+08	2.45469e+08	2.38798e+08	2.32395e+08	2.3567e+08	2.45712e+08
Com_8244_pos	Sedanolide	C12 H18 O2	194.13	7.102	195.138	No results	Full match	Full match	4.38979	2.13415	1.48994e-09	1	2.1381	up	5.43804e+06	6.38702e+06	5.33038e+06	6.30908e+06	5.39007e+06	4.99088e+06	1.12996e+06	1.43707e+06	1.15464e+06	1.13768e+06	1.488e+06	1.36268e+06
Com_3776_pos	N3,N4-Dimethyl-L-arginine	C8 H18 N4 O2	202.142	1.301	203.15	No results	Full match	Full match	5.73813	2.52058	9.71889e-09	1	2.2297	up	1.77727e+07	1.89918e+07	1.81867e+07	1.8768e+07	2.19556e+07	1.73052e+07	3.84065e+06	2.79741e+06	3.98509e+06	3.20577e+06	2.92135e+06	2.93911e+06
Com_6679_pos	Tangeretin	C20 H20 O7	372.119	8.149	373.127	No results	No results	Full match	28.0794	4.81144	1.66743e-08	1	2.26423	up	7.98079e+06	8.98207e+06	5.96887e+06	4.5903e+06	7.47727e+06	8.66136e+06	257585	281316	236089	233487	235544	310877
Com_1742_pos	(2R,3S,4S,5R,6R)-2-(hydroxymethyl)-6-(propan-2-yloxy)oxane-3,4,5-triol	C9 H18 O6	222.11	4.792	223.117	Full match	No results	No results	2.41928	1.27458	1.89179e-08	1	2.24512	up	4.79153e+07	5.44697e+07	5.41254e+07	5.45343e+07	6.13234e+07	5.53126e+07	2.25991e+07	2.20762e+07	2.11514e+07	2.28292e+07	2.39235e+07	2.2866e+07
Com_5263_pos	Vitamin B1	C12 H17 Cl N4 O S	300.081	2.484	301.088	No results	No results	Full match	1.78835	0.838632	9.61436e-08	1	1.92856	up	1.36614e+07	1.29801e+07	1.25431e+07	1.3539e+07	1.26391e+07	1.13945e+07	7.94828e+06	6.92423e+06	6.90219e+06	6.89934e+06	6.49189e+06	7.7546e+06
Com_1973_pos	WMH	C22 H28 N6 O4 S	512.187	5.654	495.183	Invalid mass	No results	No results	3.67127	1.87628	2.17608e-07	1	2.20807	up	4.79015e+07	3.94556e+07	5.14239e+07	4.06029e+07	3.40478e+07	4.48671e+07	1.15001e+07	1.36311e+07	1.33752e+07	8.68818e+06	9.711e+06	1.34512e+07
Com_4946_pos	4-Guanidinobutanoic acid	C5 H11 N3 O2	145.085	1.37	146.093	No results	No results	Full match	3.78659	1.9209	2.26268e-07	1	1.64216	up	1.26527e+07	1.02309e+07	8.78274e+06	1.49067e+07	1.10597e+07	1.0944e+07	3.09305e+06	3.01639e+06	3.44172e+06	3.10108e+06	3.01472e+06	2.44344e+06
Com_9975_pos	N6,N6,N6-Trimethyl-L-lysine	C9 H20 N2 O2	188.152	1.171	189.159	No results	Full match	Full match	9.33228	3.22223	2.51219e-07	1	2.35565	up	4.34156e+06	4.07597e+06	4.5419e+06	4.33384e+06	4.16327e+06	4.19481e+06	548065	445329	372162	411172	399399	572540
Com_3478_pos	PC (18:3e/2:0)	C28 H52 N O7 P	545.347	9.15	546.354	No results	Full match	No results	1.65376	0.725748	3.36957e-07	1	1.83939	up	1.80144e+07	2.0088e+07	1.68206e+07	1.82819e+07	1.96907e+07	1.82852e+07	1.1121e+07	1.25261e+07	1.07612e+07	1.04798e+07	1.20181e+07	1.0323e+07
Com_1585_pos	alpha-Ketoglutaric acid	C5 H6 O5	146.022	2.077	147.029	No results	No results	Full match	3.39501	1.76341	3.86997e-07	1	1.56961	up	4.94526e+07	6.6727e+07	5.0638e+07	5.85153e+07	6.15713e+07	4.42516e+07	1.6798e+07	1.63968e+07	1.66791e+07	1.39847e+07	1.65432e+07	1.71402e+07
Com_37_pos	2-oxopiperidine-3-carbohydrazide	C6 H11 N3 O2	157.085	1.237	158.092	Full match	No results	No results	2.6415	1.40136	4.17361e-07	1	1.27028	up	2.51506e+09	2.58568e+09	2.47556e+09	2.2372e+09	2.44971e+09	2.43183e+09	9.88387e+08	1.00314e+09	7.84149e+08	9.73174e+08	8.06441e+08	1.00785e+09
Com_213_pos	2-{1-[2-(1-benzothiophen-5-ylamino)-2-oxoethyl]cyclohexyl}acetic acid	C18 H21 N O3 S	331.126	2.055	332.133	Invalid mass	No results	No match	1.80498	0.851985	5.74291e-07	1	1.85093	up	5.49228e+08	4.44143e+08	5.3795e+08	5.20274e+08	5.66387e+08	4.74096e+08	2.91758e+08	2.62555e+08	2.51338e+08	2.83658e+08	3.1495e+08	3.08819e+08
Com_388_pos	Trigonelline	C7 H7 N O2	137.048	1.308	138.055	No results	No results	Full match	1.92783	0.946976	1.01002e-06	1	1.84937	up	2.67252e+08	2.3467e+08	2.40411e+08	2.72653e+08	2.46584e+08	2.19531e+08	1.32283e+08	1.42156e+08	1.19481e+08	1.41597e+08	1.2735e+08	1.05408e+08
Com_2876_pos	trans-Aconitic acid	C6 H6 O6	174.016	2.081	175.023	No results	Full match	Full match	3.05376	1.61059	1.90176e-06	1	1.40963	up	3.13014e+07	3.11593e+07	2.9271e+07	2.68192e+07	2.94804e+07	2.87224e+07	1.19851e+07	1.06556e+07	9.434e+06	8.90057e+06	9.3075e+06	7.59792e+06
Com_4623_pos	PC (16:2e/2:0)	C26 H50 N O7 P	519.332	8.786	520.34	No results	Full match	Full match	1.82065	0.864454	2.04253e-06	1	1.83586	up	1.18146e+07	1.57496e+07	1.30596e+07	1.29704e+07	1.32349e+07	1.16035e+07	7.50071e+06	7.4165e+06	7.05675e+06	6.30234e+06	8.34463e+06	6.45847e+06
Com_1740_pos	Arachidonic acid methyl ester	C21 H34 O2	318.255	8.04	319.263	No results	Full match	Full match	2.28736	1.19369	2.4357e-06	1	1.71602	up	5.44555e+07	5.98994e+07	5.27957e+07	5.50384e+07	5.47335e+07	5.35013e+07	2.06806e+07	2.70647e+07	2.62213e+07	2.05031e+07	2.51245e+07	2.48618e+07
Com_136_pos	D-Proline	C5 H9 N O2	115.063	1.347	116.071	No results	No results	Full match	1.67915	0.747733	2.50957e-06	1	2.0615	up	7.35438e+08	8.94241e+08	7.44281e+08	7.47848e+08	6.83194e+08	7.92836e+08	4.23996e+08	4.66875e+08	3.9072e+08	4.98529e+08	4.54975e+08	5.03095e+08
Com_10840_pos	Isorhychophylline	C22 H28 N2 O4	384.206	9.318	385.213	No results	No results	Full match	2.08137	1.05754	3.50814e-06	1	1.67699	up	3.04123e+06	2.16506e+06	2.85945e+06	2.56858e+06	2.60861e+06	2.71798e+06	1.21536e+06	1.01164e+06	1.39502e+06	1.56183e+06	1.29253e+06	1.19207e+06
Com_10280_pos	5-Phenyl-2,4-pentadienoic acid	C11 H10 O2	174.068	6.461	175.075	No results	No results	Full match	2.71585	1.4414	3.5595e-06	1	2.34294	up	2.89418e+06	4.22215e+06	3.64836e+06	3.42123e+06	3.42154e+06	3.24006e+06	1.32059e+06	1.65592e+06	1.38373e+06	913098	1.21176e+06	1.19114e+06
Com_8674_pos	LPE 20:3	C25 H46 N O7 P	503.3	9.128	504.308	No results	Full match	No results	2.09732	1.06854	5.23392e-06	1	2.29677	up	5.5684e+06	5.5468e+06	5.15682e+06	5.72878e+06	5.06402e+06	5.5277e+06	2.92046e+06	2.87965e+06	2.49277e+06	2.08853e+06	2.70747e+06	2.45123e+06
Com_4368_pos	1-Deoxynojirimycin	C6 H13 N O4	163.084	1.286	164.091	No results	No results	Full match	1.92459	0.94455	5.66031e-06	1	1.1784	up	7.94984e+06	6.40319e+06	7.57939e+06	7.08289e+06	6.91306e+06	5.44635e+06	3.50041e+06	3.3488e+06	2.88859e+06	3.89395e+06	4.05503e+06	3.81118e+06
Com_9561_pos	Rotenone	C23 H22 O6	394.141	6.043	395.148	No results	No results	Full match	2.63542	1.39804	7.87557e-06	1	1.72951	up	4.4204e+06	4.1739e+06	4.93622e+06	4.13406e+06	4.53065e+06	4.40286e+06	2.02669e+06	1.98882e+06	1.75703e+06	1.55637e+06	1.35155e+06	1.41206e+06
Com_14310_pos	Methylophiopogonanone A	C19 H18 O6	342.11	8.036	343.117	No results	No results	Full match	6.28757	2.6525	9.304e-06	1	1.91064	up	1.65688e+06	1.66336e+06	1.7029e+06	1.36885e+06	1.83284e+06	1.60391e+06	191024	431317	247863	183514	222016	287465
Com_3143_pos	Furanodiene	C15 H20 O	216.151	7.219	217.158	No results	No results	Full match	1.63325	0.707749	1.29328e-05	1	1.51461	up	2.1666e+07	2.24033e+07	2.2758e+07	2.52213e+07	2.41071e+07	2.58964e+07	1.32971e+07	1.60649e+07	1.20981e+07	1.52511e+07	1.60552e+07	1.42084e+07
Com_7273_pos	LPE 16:0	C21 H44 N O7 P	453.285	9.303	454.292	No results	Full match	Full match	1.55833	0.640001	1.41844e-05	1	1.63	up	7.44464e+06	7.01684e+06	6.57074e+06	5.96359e+06	7.28669e+06	6.98066e+06	3.91189e+06	4.61928e+06	5.24787e+06	4.03381e+06	4.26146e+06	4.40477e+06
Com_9861_pos	9-Hydroxy-(10E,12Z,15Z)-Octadecatrienoic Acid	C18 H30 O3	294.219	6.942	295.226	No results	No results	Full match	1.62117	0.697032	1.62751e-05	1	2.03448	up	4.32437e+06	3.86541e+06	3.83394e+06	3.75914e+06	3.97305e+06	3.8074e+06	2.8308e+06	2.63816e+06	2.41752e+06	2.24876e+06	2.24266e+06	2.15689e+06
Com_5334_pos	Pipecolic acid	C6 H11 N O2	129.079	1.11	130.086	No results	Full match	Full match	2.02378	1.01705	1.93007e-05	1	1.59573	up	9.35589e+06	1.30083e+07	1.3245e+07	1.01998e+07	9.30614e+06	9.27021e+06	5.11213e+06	5.27958e+06	6.72398e+06	4.28658e+06	5.48237e+06	4.92975e+06
Com_10611_pos	Tauroursodeoxycholic acid	C26 H45 N O6 S	499.299	5.794	500.306	No results	No results	Full match	2.50563	1.32517	2.06557e-05	1	1.87519	up	2.67779e+06	2.90374e+06	3.59808e+06	2.27117e+06	3.20892e+06	2.77047e+06	1.09236e+06	1.14585e+06	1.38211e+06	1.56205e+06	901617	872414
Com_5265_pos	DL-Lysine	C6 H14 N2 O2	146.106	1.114	147.113	No results	Full match	Full match	1.9979	0.998483	2.16631e-05	1	1.62629	up	9.55603e+06	1.31603e+07	1.35561e+07	1.04298e+07	9.44577e+06	9.46687e+06	5.52796e+06	5.39756e+06	6.84522e+06	4.3834e+06	5.65906e+06	5.02875e+06
Com_8121_pos	Boc-beta-cyano-L-alanine	C9 H14 N2 O4	214.095	1.38	215.102	No results	No results	Full match	1.71125	0.775047	2.75686e-05	1	1.68043	up	6.1723e+06	5.71845e+06	6.40342e+06	6.60015e+06	4.73721e+06	5.45933e+06	3.56453e+06	3.62818e+06	3.18673e+06	3.30151e+06	3.56063e+06	3.26445e+06
Com_289_pos	Proline	C5 H9 N O2	115.063	1.458	116.071	No results	Full match	Full match	2.26624	1.1803	5.83883e-05	1	1.72424	up	3.53024e+08	2.78563e+08	3.7807e+08	2.25988e+08	2.88419e+08	4.15831e+08	1.64301e+08	1.38121e+08	1.7332e+08	1.20011e+08	1.28649e+08	1.31597e+08
Com_9326_pos	Picrotoxinin	C15 H16 O6	292.094	4.013	293.101	No results	No results	Full match	1.65678	0.728381	7.29561e-05	1	2.04071	up	4.0643e+06	3.90589e+06	3.95049e+06	5.14622e+06	3.89767e+06	3.49764e+06	2.61063e+06	2.3129e+06	2.31173e+06	2.53504e+06	2.50674e+06	2.48787e+06
Com_12163_pos	PC (14:1e/2:0)	C24 H48 N O7 P	493.316	8.706	494.322	No results	Full match	Full match	1.51106	0.595559	7.6121e-05	1	1.44564	up	2.29968e+06	2.54456e+06	2.27484e+06	1.80349e+06	2.26949e+06	2.37845e+06	1.6232e+06	1.34816e+06	1.70009e+06	1.33764e+06	1.57579e+06	1.39594e+06
Com_9025_pos	L-5-Hydroxytryptophan	C11 H12 N2 O3	220.084	2.512	221.092	No results	No results	Full match	1.56141	0.642849	7.89445e-05	1	1.61407	up	4.78042e+06	5.43257e+06	4.89075e+06	4.82109e+06	4.70387e+06	4.13153e+06	2.86561e+06	3.05782e+06	3.35165e+06	2.41521e+06	3.41704e+06	3.31207e+06
Com_5341_pos	13-HPODE	C18 H32 O4	312.23	7.144	313.236	No results	No results	Full match	1.51968	0.603769	8.63707e-05	1	1.83954	up	1.17195e+07	1.00135e+07	1.1943e+07	1.05462e+07	1.3424e+07	9.72101e+06	7.29327e+06	7.77733e+06	7.13533e+06	6.8061e+06	8.36418e+06	6.9536e+06
Com_6358_pos	Isorhamnetin	C16 H12 O7	316.057	5.134	317.066	No results	No results	Full match	1.64205	0.715501	0.000117442	1	1.51972	up	9.50975e+06	8.18518e+06	6.5468e+06	9.4127e+06	7.57636e+06	7.33514e+06	4.59297e+06	5.87002e+06	5.25595e+06	4.15551e+06	4.37896e+06	5.32292e+06
Com_3608_pos	(12Z)-9,10,11-trihydroxyoctadec-12-enoic acid	C18 H34 O5	352.224	6.318	353.231	Invalid mass	Invalid mass	No results	1.77839	0.830574	0.000117975	1	2.00649	up	2.09022e+07	1.93776e+07	2.31029e+07	1.96716e+07	2.30314e+07	1.43292e+07	1.18138e+07	1.05207e+07	1.03107e+07	1.15494e+07	9.97512e+06	1.35404e+07
Com_13529_pos	(+)-Isocorynoline	C20 H23 N O4	341.161	5.35	721.285	No results	No results	Full match	2.06633	1.04707	0.000140412	1	1.88366	up	1.566e+06	1.67065e+06	1.29506e+06	2.15067e+06	1.27036e+06	1.33472e+06	690852	1.12856e+06	669648	632601	743272	629734
Com_9542_pos	Raceanisodamine	C17 H23 N O4	305.162	5.208	306.17	No results	No results	Full match	7.64936	2.93534	0.00015836	1	2.04841	up	4.48296e+06	4.31102e+06	3.33125e+06	4.67423e+06	4.23739e+06	4.25766e+06	671819	192521	797235	827716	399801	417656
Com_3500_pos	3,4',5-Trimethoxy-trans-stilbene	C17 H18 O3	270.125	5.455	271.132	No results	No results	Full match	1.64526	0.718312	0.00050028	1	1.04914	up	2.46267e+07	1.62968e+07	2.01902e+07	1.83107e+07	2.08373e+07	1.48479e+07	1.1462e+07	1.34942e+07	1.20781e+07	1.06345e+07	1.04746e+07	1.1821e+07
Com_1114_pos	Geranylacetone	C13 H22 O	194.167	5.837	195.174	No results	No results	Full match	1.91415	0.936707	0.000518888	1	1.01027	up	3.00015e+07	4.82327e+07	2.90838e+07	2.90136e+07	4.09473e+07	2.84069e+07	1.63165e+07	1.71801e+07	1.99525e+07	1.76116e+07	1.97177e+07	1.66768e+07
Com_1359_pos	(3R)-4,4-Dimethyl-2-oxotetrahydro-3-furanyl beta-D-glucopyranoside	C12 H20 O8	292.115	4.904	293.122	Full match	No results	No results	2.73393	1.45098	0.000626669	1	2.23748	up	3.05859e+07	6.15812e+07	6.26427e+07	6.89836e+07	8.34479e+07	6.48367e+07	2.44913e+07	1.94964e+07	2.41743e+07	2.34138e+07	2.43412e+07	2.01794e+07
Com_2512_pos	N-Isovaleroylglycine	C7 H13 N O3	159.09	1.318	160.097	No results	No results	Full match	1.69135	0.758177	0.000953374	1	1.23767	up	2.18139e+07	2.13261e+07	2.00488e+07	2.48077e+07	2.86025e+07	1.52968e+07	1.38419e+07	1.43329e+07	1.15793e+07	1.41519e+07	1.12776e+07	1.27988e+07
Com_1734_pos	2-(1H-1,2,3-benzotriazol-1-yl)-N-(2,3-dihydro-1H-inden-2-yl)acetamide	C17 H16 N4 O	292.131	5.699	293.138	Invalid mass	No results	No results	3.63485	1.86189	0.00160351	1	1.95499	up	3.84815e+07	3.7809e+07	4.59833e+07	5.45525e+07	3.88935e+07	1.37976e+07	1.01377e+07	1.03374e+07	1.08335e+07	1.01756e+07	1.0989e+07	1.06704e+07
Com_5947_pos	(±)13-HpODE	C18 H32 O4	294.219	7.779	295.226	Invalid mass	No results	No match	1.87295	0.905316	0.00163853	1	1.60454	up	1.01682e+07	6.7228e+06	9.81313e+06	7.76547e+06	1.14908e+07	5.60102e+06	5.4391e+06	4.16675e+06	5.47795e+06	4.14137e+06	3.97915e+06	4.32514e+06
Com_5360_pos	Juglalin	C20 H18 O10	418.089	5.605	419.096	Full match	Partial match	Full match	1.61143	0.688342	0.00176968	1	2.09741	up	1.20159e+07	1.14522e+07	1.18894e+07	1.24317e+07	1.33666e+07	1.17281e+07	8.26239e+06	8.77693e+06	8.59592e+06	5.65462e+06	8.30465e+06	5.63471e+06
Com_7282_pos	LPC 12:0	C20 H42 N O7 P	439.269	7.544	440.276	No results	Full match	No results	1.71217	0.775826	0.00196219	1	1.45948	up	4.7595e+06	4.29089e+06	5.05153e+06	4.47889e+06	4.11657e+06	4.34888e+06	3.65334e+06	1.95785e+06	1.98824e+06	2.41094e+06	3.1586e+06	2.6275e+06
Com_489_pos	(3R)-8-hydroxy-3-(4-methoxyphenyl)-3,4-dihydro-1H-2-benzopyran-1-one	C16 H14 O4	124.053	5.178	125.06	Invalid mass	Invalid mass	No results	2.6142	1.38637	0.00249958	1	1.53522	up	2.2151e+08	2.09119e+08	2.24588e+08	2.18184e+08	2.39771e+08	2.11091e+08	6.49373e+07	6.22974e+07	5.961e+07	1.97414e+08	6.40933e+07	5.82138e+07
Com_7080_pos	Progesterone	C21 H30 O2	314.224	10.453	315.232	No results	Full match	No results	1.52648	0.610212	0.0038753	0.944444	1.81648	up	4.0245e+06	5.33071e+06	4.01961e+06	4.6476e+06	4.84947e+06	5.21913e+06	2.63653e+06	2.49262e+06	3.47806e+06	4.20353e+06	3.30679e+06	2.28491e+06
Com_1003_pos	L-Tyrosine	C9 H11 N O3	181.074	2.19	182.081	No results	Full match	Full match	2.15353	1.1067	0.0040384	0.972222	1.11198	up	5.87763e+07	5.63247e+07	5.63048e+07	1.14581e+08	4.79607e+07	3.57103e+07	2.75226e+07	2.34609e+07	3.34473e+07	2.09613e+07	2.76677e+07	3.85924e+07
Com_9920_pos	LysoPC 20:4	C28 H50 N O7 P	543.332	8.845	544.339	No results	No results	Full match	1.5954	0.67392	0.00420229	1	1.25812	up	3.09873e+06	3.58588e+06	3.14674e+06	2.93286e+06	3.17859e+06	3.20878e+06	1.99892e+06	2.69086e+06	1.75851e+06	2.03044e+06	2.25108e+06	1.27444e+06
Com_4067_pos	Carnosol	C20 H26 O4	330.182	7.063	331.19	No results	No results	Full match	1.56306	0.644374	0.00503377	0.972222	1.88597	up	1.99528e+07	1.88935e+07	1.89796e+07	1.73938e+07	1.65301e+07	1.42628e+07	1.26022e+07	1.50377e+07	1.18061e+07	8.46245e+06	7.63206e+06	1.22832e+07
Com_4396_pos	bicyclo[2.2.2]oct-2-en-1-yl 4-methylbenzene-1-sulfonate	C15 H18 O3 S	278.099	1.368	279.107	Invalid mass	No results	No results	1.63389	0.708313	0.00573368	1	1.27689	up	1.79304e+07	1.46298e+07	9.8833e+06	8.94153e+06	1.23211e+07	1.39069e+07	7.07165e+06	8.30758e+06	7.85868e+06	8.8275e+06	7.53459e+06	7.90198e+06
Com_14379_pos	Talatisamine	C24 H39 N O5	421.282	7.223	422.289	No results	No results	Full match	1.78423	0.835305	0.00598564	0.972222	1.31272	up	1.0513e+06	791485	979789	908404	1.26793e+06	1.28757e+06	744936	473056	839499	592068	561055	312738
Com_9582_pos	Threonyl carbamoyl adenosine	C15 H20 N6 O8	412.135	5.536	413.143	No results	No results	Full match	1.5777	0.657823	0.00752446	0.916667	1.18004	up	3.39393e+06	2.17802e+06	2.7099e+06	3.12307e+06	2.72959e+06	1.89703e+06	1.35075e+06	1.16921e+06	1.46173e+06	2.0808e+06	1.87014e+06	2.2287e+06
Com_228_pos	trans-beta-Ionone	C13 H20 O	192.151	5.672	193.159	No results	No results	Full match	2.15329	1.10654	0.00804442	0.833333	1.42765	up	2.40561e+08	2.19293e+08	2.24206e+08	2.13821e+08	2.31559e+08	2.03942e+08	7.67868e+07	7.17095e+07	2.57231e+08	6.21336e+07	6.82072e+07	8.31627e+07
Com_3963_pos	Schizandrol B	C23 H28 O7	416.185	9.022	417.192	No results	No results	Full match	2.6114	1.38483	0.00841669	0.916667	1.44966	up	1.0458e+07	3.9686e+06	1.21281e+07	4.98392e+06	7.07967e+06	1.56004e+07	2.14256e+06	2.97542e+06	1.97337e+06	7.39927e+06	3.31325e+06	2.95843e+06
Com_13958_pos	Phe-Pro	C14 H18 N2 O3	262.131	5.033	263.138	No results	No results	Full match	1.50414	0.588935	0.00875701	0.972222	1.19547	up	1.39867e+06	1.51889e+06	1.54685e+06	1.74587e+06	1.65433e+06	1.82266e+06	1.07856e+06	1.07519e+06	1.50942e+06	837955	1.22467e+06	714630
Com_9484_pos	3-Indoleacetonitrile	C10 H8 N2	156.069	5.357	157.076	No results	No results	Full match	1.96622	0.975425	0.00938147	0.972222	1.30165	up	3.5268e+06	1.86814e+06	2.61938e+06	2.25177e+06	2.56112e+06	2.08472e+06	1.27271e+06	1.6284e+06	1.95371e+06	1.00748e+06	519657	1.2021e+06
Com_6735_pos	Guanosine	C10 H13 N5 O5	283.091	3.447	284.098	No results	Full match	Full match	1.60953	0.686639	0.0114943	0.861111	1.67785	up	6.23843e+06	6.54103e+06	9.09225e+06	3.95595e+06	7.09126e+06	7.87126e+06	4.17978e+06	4.41671e+06	4.30519e+06	3.85828e+06	4.19068e+06	4.39227e+06
Com_7040_pos	(R)-3-Hydroxy myristic acid	C14 H28 O3	226.193	6.618	227.2	No results	Invalid mass	No match	1.81342	0.858712	0.0124712	0.972222	1.08391	up	8.57942e+06	7.89826e+06	6.42696e+06	5.4513e+06	6.51187e+06	6.13333e+06	3.86122e+06	3.90455e+06	5.69164e+06	1.54827e+06	3.6772e+06	3.92697e+06
Com_3958_pos	2-[amino(3-chloroanilino)methylene]malononitrile	C10 H7 Cl N4	218.039	1.469	219.047	Invalid mass	No results	No results	1.80096	0.848769	0.0262669	1	1.32876	up	1.93897e+07	1.56091e+07	1.96879e+07	1.65152e+07	1.67605e+07	1.52777e+07	1.0965e+07	1.18689e+07	3.01139e+06	9.20575e+06	1.26225e+07	9.6514e+06
Com_10347_pos	L-Glutathione (reduced)	C10 H17 N3 O6 S	307.083	4.6	308.091	No results	Full match	Full match	1.58212	0.661863	0.028127	1	1.31943	up	4.28832e+06	2.67921e+06	2.90979e+06	2.32431e+06	2.66162e+06	2.52938e+06	2.16166e+06	1.94324e+06	2.05402e+06	788491	2.00237e+06	2.04344e+06
Com_10977_pos	Methionine sulfoxide	C5 H11 N O3 S	165.046	1.276	166.053	No results	No results	Full match	1.7341	0.79419	0.0350183	0.861111	1.31409	up	1.81023e+06	1.36356e+06	3.7609e+06	1.37507e+06	1.41045e+06	1.54827e+06	1.00497e+06	988550	2.0855e+06	933534	777634	707972
Com_1101_pos	N-Acetylglucosamine	C8 H15 N O6	221.089	1.326	222.096	No results	No results	Full match	1.73046	0.791154	0.0369373	1	1.59777	up	9.75184e+07	9.42404e+07	7.82981e+07	9.62807e+07	1.04455e+08	9.02096e+07	6.0752e+07	6.35305e+07	1.57708e+07	5.96455e+07	6.12377e+07	6.32563e+07
Com_329_pos	9,17-Octadecadiene-12,14-diyne-1,11,16-triol	C18 H26 O3	290.188	6.95	291.195	No results	No results	Full match	1.62718	0.70237	0.0377742	0.833333	1.22498	up	3.60231e+08	3.63942e+08	3.68952e+08	3.77119e+08	1.4135e+08	3.4617e+08	2.27257e+08	2.07827e+08	2.01571e+08	1.88864e+08	2.0196e+08	1.75688e+08
Com_11126_pos	N-(9-oxodecyl)acetamide	C12 H23 N O2	213.173	4.87	214.18	Full match	No results	No results	0.196768	-2.34543	3.02997e-11	1	2.12959	down	687169	641010	619481	561458	632745	585670	2.77134e+06	3.11914e+06	2.95668e+06	3.19568e+06	3.28539e+06	3.61559e+06
Com_8_pos	TriacetonaMine	C9 H17 N O	155.131	2.392	156.138	No results	No results	Full match	0.349253	-1.51765	7.91552e-10	1	1.85072	down	2.42607e+09	2.24311e+09	2.42974e+09	2.46143e+09	2.57676e+09	2.22545e+09	6.38673e+09	6.85946e+09	6.13274e+09	7.02485e+09	7.69822e+09	7.02161e+09
Com_6559_pos	Sophoridine	C15 H24 N2 O	248.188	1.36	249.195	No results	No results	Full match	0.351568	-1.50812	4.00646e-09	1	1.39815	down	2.78915e+06	2.85024e+06	3.02911e+06	3.18353e+06	2.49221e+06	2.52487e+06	8.13165e+06	7.20587e+06	7.11785e+06	9.00717e+06	7.84076e+06	8.67917e+06
Com_6658_pos	Sclareolide	C16 H26 O2	250.193	7.393	251.2	No results	No results	Full match	0.312783	-1.67677	4.26902e-09	1	2.12052	down	2.69063e+06	2.76889e+06	2.93518e+06	2.67423e+06	2.43108e+06	2.26438e+06	9.16763e+06	8.42469e+06	7.90752e+06	7.98548e+06	8.26187e+06	8.65323e+06
Com_106_pos	beta-Caryophyllene	C15 H24	204.188	8.566	205.195	No results	No results	Full match	0.472331	-1.08213	1.11543e-08	1	1.31525	down	4.82384e+08	4.48843e+08	5.09464e+08	5.22399e+08	4.85679e+08	4.24978e+08	1.05679e+09	1.15104e+09	9.86364e+08	9.46491e+08	1.00337e+09	9.40117e+08
Com_50_pos	(5Z)-3-aminonon-5-enoic acid	C9 H17 N O2	171.126	2.442	172.133	Full match	Partial match	No results	0.424828	-1.23505	1.21036e-08	1	2.30403	down	9.30701e+08	8.27251e+08	9.15139e+08	7.48064e+08	7.88315e+08	8.11549e+08	2.02665e+09	1.93798e+09	1.91912e+09	1.79171e+09	2.07262e+09	2.07087e+09
Com_3039_pos	11-Oxoetiocholanolone	C19 H28 O3	286.193	8.053	287.2	No results	Invalid mass	No results	0.580792	-0.783906	2.31929e-08	1	2.13479	down	1.54237e+07	1.36988e+07	1.45655e+07	1.61553e+07	1.57727e+07	1.52447e+07	2.40414e+07	2.64543e+07	2.66218e+07	2.64104e+07	2.68741e+07	2.60407e+07
Com_11503_pos	Lysopa 18:0	C21 H43 O7 P	438.276	9.546	439.283	No results	No results	Full match	0.461678	-1.11504	4.75591e-08	1	1.53185	down	695702	827832	703229	849825	837478	723528	1.49806e+06	1.86448e+06	1.49938e+06	1.77383e+06	1.70857e+06	1.70076e+06
Com_11233_pos	Dihydrocapsaicin	C18 H29 N O3	307.214	4.887	308.221	No results	No results	Full match	0.379409	-1.39817	6.14798e-08	1	1.50275	down	1.08594e+06	1.41563e+06	1.16531e+06	1.23101e+06	1.35696e+06	1.23799e+06	3.10551e+06	3.32527e+06	3.14754e+06	3.26067e+06	3.36821e+06	3.54153e+06
Com_2011_pos	1-Methyladenine	C6 H7 N5	149.071	1.365	316.175	No results	No results	Full match	0.625175	-0.677669	7.61675e-08	1	1.24537	down	2.95171e+07	2.91304e+07	2.67919e+07	3.04485e+07	2.9289e+07	2.74241e+07	4.86417e+07	4.39962e+07	4.32152e+07	4.60377e+07	4.39559e+07	5.0238e+07
Com_6982_pos	N4-(4-chloro-2,5-dimethoxyphenyl)morpholine-4-carbothioamide	C13 H17 Cl N2 O3 S	354.024	1.255	355.031	Invalid mass	No results	No results	0.506958	-0.980062	1.49964e-06	1	1.14132	down	2.3154e+06	1.84014e+06	1.84374e+06	2.01452e+06	2.12021e+06	2.49448e+06	4.54663e+06	4.26224e+06	4.41617e+06	4.19835e+06	3.62401e+06	3.86293e+06
Com_13591_pos	(+/-)12(13)-DiHOME	C18 H34 O4	314.245	8.89	315.252	No results	Full match	No results	0.637558	-0.649371	1.67822e-06	1	1.53788	down	962562	979949	872308	887723	905666	816166	1.48915e+06	1.62458e+06	1.39129e+06	1.28838e+06	1.3672e+06	1.34745e+06
Com_1297_pos	1-(3-ethyl-2,4-dihydroxy-6-methoxyphenyl)butan-1-one	C13 H18 O4	220.11	5.602	221.117	Invalid mass	No results	No results	0.551766	-0.857871	1.80279e-06	1	1.80724	down	3.34561e+07	3.22e+07	3.4117e+07	3.13447e+07	4.19119e+07	3.10564e+07	6.45729e+07	6.61556e+07	6.28296e+07	5.52059e+07	5.52535e+07	6.58603e+07
Com_6619_pos	Spermine	C10 H26 N4	202.215	1.125	203.222	No results	No results	Full match	0.550172	-0.862047	2.17235e-06	1	1.79328	down	4.03233e+06	4.93916e+06	3.91152e+06	4.26044e+06	5.04244e+06	4.10085e+06	7.27276e+06	9.13088e+06	7.05846e+06	8.89073e+06	7.62919e+06	7.79714e+06
Com_13265_pos	N-lactoyl-phenylalanine	C12 H15 N O4	237.1	4.95	238.107	No results	No results	Full match	0.516753	-0.952455	2.40987e-06	1	2.05856	down	1.2186e+06	1.27456e+06	1.06163e+06	1.09561e+06	913832	1.02814e+06	2.2393e+06	2.29657e+06	2.12992e+06	1.92613e+06	1.97288e+06	2.1925e+06
Com_13773_pos	Lysopg 18:1	C24 H47 O9 P	510.295	8.565	511.302	No results	No results	Full match	0.388939	-1.36238	2.66245e-06	1	1.96146	down	781330	634600	761854	545117	783913	707670	1.67143e+06	1.84434e+06	1.79581e+06	1.85229e+06	1.95714e+06	1.71482e+06
Com_3642_pos	Imperialine	C27 H43 N O3	429.324	7.969	430.331	No results	No results	Full match	0.48886	-1.03251	3.99798e-06	1	2.26886	down	1.22007e+07	9.73305e+06	8.67587e+06	9.50776e+06	9.32663e+06	7.94722e+06	2.12061e+07	2.28411e+07	2.11867e+07	1.81548e+07	1.68477e+07	1.71616e+07
Com_10660_pos	Synephrine	C9 H13 N O2	167.095	4.93	168.102	No results	No results	Full match	0.366062	-1.44984	5.3436e-06	1	2.04187	down	1.27542e+06	1.13516e+06	1.27691e+06	1.223e+06	1.09771e+06	1.14554e+06	3.49859e+06	2.51893e+06	3.25072e+06	3.52849e+06	2.78674e+06	3.95895e+06
Com_9215_pos	Ecgonine	C9 H15 N O3	185.105	4.939	186.112	No results	Full match	No results	0.584282	-0.775262	6.05275e-06	1	2.07055	down	2.53019e+06	2.46331e+06	3.03423e+06	3.24158e+06	2.59148e+06	2.63439e+06	4.88068e+06	4.42443e+06	4.2995e+06	4.66016e+06	4.85475e+06	5.11198e+06
Com_8657_pos	3-(tert-butyl)-1-methyl-N-(6-quinoxalinyl)-1H-pyrazole-5-carboxamide	C17 H19 N5 O	309.156	4.855	310.163	Invalid mass	No results	No results	0.315591	-1.66387	6.25699e-06	1	2.15417	down	1.51031e+06	1.8651e+06	1.65179e+06	2.0883e+06	1.75997e+06	1.1586e+06	5.73022e+06	4.83597e+06	5.57011e+06	5.13534e+06	5.71511e+06	4.80773e+06
Com_13316_pos	Prohydrojasmon	C15 H26 O3	254.188	6.878	255.195	No results	No results	Full match	0.375286	-1.41394	7.37554e-06	1	1.87138	down	711324	668287	704220	819769	801497	639440	1.34413e+06	2.27258e+06	1.83188e+06	1.84124e+06	2.05764e+06	2.22915e+06
Com_2169_pos	Apo-13-zeaxanthinone	C18 H26 O2	274.193	6.009	275.2	No results	No results	Full match	0.558111	-0.841375	1.94497e-05	1	1.83058	down	1.91365e+07	1.63695e+07	1.83836e+07	2.27286e+07	2.00643e+07	2.2401e+07	3.27686e+07	3.83567e+07	3.58697e+07	3.51219e+07	3.51275e+07	3.61244e+07
Com_2085_pos	Pachymic acid	C33 H52 O5	528.381	9.754	529.388	No results	Full match	No results	0.500399	-0.998848	2.29595e-05	1	1.64359	down	1.27841e+07	1.55889e+07	1.11911e+07	1.32293e+07	1.81196e+07	1.5932e+07	2.64342e+07	2.76418e+07	3.14733e+07	2.90023e+07	3.49624e+07	2.40377e+07
Com_11518_pos	Saikosaponin E	C42 H68 O12	764.469	10.062	765.475	No results	No results	Full match	0.481889	-1.05323	4.88878e-05	1	1.52951	down	920268	1.09257e+06	679483	870755	1.0895e+06	1.02073e+06	1.6379e+06	1.90751e+06	1.83152e+06	2.08152e+06	2.70338e+06	1.61123e+06
Com_22_pos	Stearoyl Ethanolamide	C20 H41 N O2	309.303	10.631	310.31	Invalid mass	No results	No results	0.378413	-1.40197	6.16867e-05	1	1.35042	down	4.12899e+08	7.08166e+08	4.45411e+08	6.69465e+08	7.65693e+08	7.69288e+08	1.4136e+09	2.00242e+09	1.73634e+09	1.8715e+09	1.66294e+09	1.27829e+09
Com_34_pos	Stearamide	C18 H37 N O	283.287	10.451	284.294	No results	Full match	No results	0.353654	-1.49959	0.00013025	1	1.45251	down	2.42627e+08	4.47601e+08	2.54826e+08	4.36481e+08	4.39914e+08	4.93295e+08	9.98378e+08	1.38153e+09	1.13299e+09	1.09869e+09	1.02058e+09	9.13054e+08
Com_3723_pos	(11E,15Z)-9,10,13-trihydroxyoctadeca-11,15-dienoic acid	C18 H32 O5	144.116	5.977	145.122	Invalid mass	No results	No results	0.642906	-0.63732	0.000131982	1	1.19176	down	8.52237e+06	8.59536e+06	8.84672e+06	8.37707e+06	8.69517e+06	7.59571e+06	1.3482e+07	1.03743e+07	1.27598e+07	1.34012e+07	1.34856e+07	1.52526e+07
Com_10886_pos	2-morpholino-1-phenyl-1-ethanol	C12 H17 N O2	207.125	4.737	208.133	Full match	No results	No results	0.62839	-0.670267	0.000153662	1	1.26147	down	2.31488e+06	1.8811e+06	2.13269e+06	1.53425e+06	1.95445e+06	1.80511e+06	3.36118e+06	2.72143e+06	2.95323e+06	2.93505e+06	2.72715e+06	3.79759e+06
Com_1981_pos	Estriol	C18 H24 O3	288.17	7.356	289.177	Invalid mass	No results	No results	0.425886	-1.23146	0.00018146	1	1.6605	down	2.16101e+07	2.02939e+07	2.25907e+07	2.17761e+07	1.24239e+07	1.98588e+07	4.58137e+07	4.55634e+07	4.749e+07	4.85168e+07	4.45873e+07	4.6398e+07
Com_13720_pos	3-hydroxy-2-octylpentanedioic acid	C13 H24 O5	242.151	8.138	243.158	Invalid mass	No results	No results	0.563429	-0.827693	0.000195104	1	1.9508	down	849258	991428	1.16367e+06	831365	678707	1.01096e+06	1.4545e+06	1.61812e+06	1.38216e+06	1.46677e+06	1.83664e+06	2.04853e+06
Com_6992_pos	Canthaxanthin	C40 H52 O2	564.396	9.14	565.403	No results	No results	Full match	0.2305	-2.11716	0.000258067	0.972222	1.65122	down	621020	1.45113e+06	466449	612489	1.26852e+06	788457	4.14488e+06	4.88065e+06	1.35701e+06	4.39712e+06	4.45314e+06	3.36182e+06
Com_9477_pos	Alisol B 23-acetate	C32 H50 O5	514.365	9.489	515.372	No results	Full match	Full match	0.651974	-0.617114	0.000342538	1	1.64047	down	2.26628e+06	2.72854e+06	2.0212e+06	2.40488e+06	3.10822e+06	2.57162e+06	3.62524e+06	3.98939e+06	3.5937e+06	3.71051e+06	4.84783e+06	3.39492e+06
Com_11838_pos	LPC 13:1	C21 H42 N O7 P	451.263	5.988	452.269	No results	Invalid mass	No results	0.661723	-0.595702	0.000426385	1	1.84969	down	2.03535e+06	1.47657e+06	1.3735e+06	1.94567e+06	1.63822e+06	1.6149e+06	2.49744e+06	2.2817e+06	2.827e+06	2.4715e+06	2.74246e+06	2.41925e+06
Com_10049_pos	Keracyanin chloride	C27 H31 Cl O15	630.135	5.986	631.142	No results	No results	Full match	0.50099	-0.997146	0.000595554	1	1.63239	down	1.56222e+06	1.89004e+06	1.80911e+06	1.73515e+06	1.79633e+06	1.57799e+06	2.31749e+06	3.20835e+06	4.09007e+06	3.70516e+06	2.93117e+06	4.44847e+06
Com_14741_pos	Citrinin	C13 H14 O5	232.073	4.837	233.08	No results	Invalid mass	No results	0.52167	-0.938789	0.00072409	1	1.63445	down	771507	479123	623382	433683	582107	448723	1.0857e+06	831669	1.62136e+06	868861	1.04956e+06	942527
Com_15488_pos	2-(2-hydroxy-3-methylbutanamido)-4-methylpentanoic acid	C11 H21 N O4	253.131	4.845	254.139	Invalid mass	No results	No results	0.428494	-1.22265	0.000935353	1	1.76802	down	426239	478229	338535	874159	339346	483393	1.06786e+06	1.34033e+06	1.24369e+06	969250	1.10663e+06	1.13327e+06
Com_9381_pos	Patchouli alcohol	C15 H26 O	222.197	10.628	223.205	No results	No results	Full match	0.476344	-1.06992	0.00141272	1	1.1901	down	586354	1.08107e+06	581947	1.03775e+06	1.21091e+06	1.17845e+06	1.68921e+06	2.57129e+06	1.95616e+06	2.17891e+06	2.01487e+06	1.50632e+06
Com_13465_pos	Octopine	C9 H18 N4 O4	246.136	5.139	247.143	No results	Invalid mass	No results	0.433894	-1.20458	0.00212541	0.916667	1.30999	down	721134	770287	755172	786131	717405	424156	1.802e+06	2.19668e+06	1.81645e+06	1.47388e+06	733999	1.59751e+06
Com_4002_pos	MAG (18:1)	C21 H40 O4	356.291	10.014	357.299	No results	No results	Full match	0.534132	-0.904731	0.00215587	1	1.42427	down	5.5521e+06	6.95419e+06	5.34916e+06	5.51235e+06	6.47266e+06	6.21689e+06	9.38263e+06	9.75435e+06	9.13526e+06	1.8894e+07	1.05529e+07	9.78722e+06
Com_3980_pos	Heteroclitin D	C27 H30 O8	482.196	7.918	483.203	No results	No results	Full match	0.654976	-0.610485	0.00230517	1	1.48582	down	6.64795e+06	1.02557e+07	1.06276e+07	1.17035e+07	1.10194e+07	1.11628e+07	1.54081e+07	1.36214e+07	1.41706e+07	1.67362e+07	1.66253e+07	1.72079e+07
Com_16874_pos	Songorine	C22 H31 N O3	357.229	8.295	358.236	No results	No results	Full match	0.613401	-0.705097	0.00242603	1	1.68151	down	295410	434155	470781	346615	464825	379822	790810	566834	779592	757760	527169	476762
Com_3660_pos	2,5-di[4-(trifluoromethyl)benzylidene]cyclopentan-1-one	C21 H14 F6 O	396.102	4.986	397.11	Invalid mass	No results	No results	0.636905	-0.650851	0.00286926	1	1.31145	down	8.08659e+06	1.32783e+07	1.39275e+07	1.51742e+07	1.38056e+07	1.28079e+07	2.05079e+07	2.27499e+07	1.98744e+07	1.84941e+07	1.97331e+07	1.96636e+07
Com_13835_pos	Eurycomalactone	C19 H24 O6	348.154	6.352	349.159	No results	Invalid mass	No results	0.454636	-1.13722	0.00301421	1	1.51896	down	963566	757893	502189	319155	920729	554766	1.62568e+06	1.33229e+06	1.25265e+06	1.41653e+06	1.221e+06	1.99034e+06
Com_15876_pos	Irisflorentin	C20 H18 O8	386.099	5.172	387.107	No results	No results	Full match	0.634858	-0.655493	0.00410158	0.972222	1.22071	down	228973	260119	184348	369820	248242	330608	454760	493466	367868	404615	435440	398924
Com_3089_pos	IRH	C18 H32 N8 O4	446.242	9.561	447.25	Invalid mass	No results	No results	0.471911	-1.08341	0.00787404	0.833333	1.36443	down	6.56062e+06	7.38063e+06	6.85436e+06	6.67461e+06	7.88383e+06	7.34209e+06	1.57968e+07	1.66218e+07	1.74955e+07	6.25592e+06	1.76988e+07	1.66061e+07
Com_2765_pos	Polyphyllin VI	C39 H62 O13	738.417	8.697	739.425	No results	No results	Full match	0.229578	-2.12294	0.009529	0.944444	1.25566	down	2.64227e+06	3.13445e+06	1.24046e+07	2.34816e+06	3.06232e+06	2.71698e+06	4.09818e+06	2.9571e+07	3.10805e+07	1.2529e+07	3.01389e+07	7.17866e+06
Com_954_pos	Dutasteride	C27 H30 F6 N2 O2	550.201	5.61	551.208	Invalid mass	No results	No results	0.406874	-1.29734	0.0429104	1	1.37353	down	9.07524e+07	5.7431e+06	6.38499e+06	8.79782e+07	6.09352e+06	8.01539e+07	1.12721e+08	1.14555e+08	1.17028e+08	1.03654e+08	1.16985e+08	1.16118e+08

## Sheet: NI_D.vs._NI_W_neg_Diff_order
Compound_ID	Name	Formula	Molecular Weight	RT [min]	m/z	mzCloud_Results	mzVault_Results	MassList_Results	FC	log2FC	Pvalue	ROC	VIP	Up.Down	neg_NI_D1	neg_NI_D2	neg_NI_D3	neg_NI_D4	neg_NI_D5	neg_NI_D6	neg_NI_W1	neg_NI_W2	neg_NI_W3	neg_NI_W4	neg_NI_W5	neg_NI_W6
Com_5704_neg	8-iso-15-keto Prostaglandin E2	C20 H30 O5	386.186	6.921	385.179	Invalid mass	No results	No results	39.4991	5.30375	9.21e-09	1	2.1784	up	7.26579e+06	7.83174e+06	7.35062e+06	7.98632e+06	7.44137e+06	7.37368e+06	193170	207318	207292	150785	228009	159007
Com_8334_neg	3-N-butyl-4,5-dihydrophthalide	C12 H16 O2	192.114	7.753	429.227	No results	No results	Full match	4.64164	2.21463	1.31e-06	1	1.98637	up	2.99413e+06	3.7395e+06	3.51851e+06	3.4185e+06	3.35747e+06	3.50326e+06	800301	872863	811792	817117	551443	569787
Com_793_neg	Prostaglandin A3	C20 H28 O4	314.188	7.624	313.181	Invalid mass	No results	No results	4.22633	2.07941	2.56e-12	1	1.01741	up	1.07132e+08	1.10932e+08	107044471	1.22425e+08	1.05397e+08	1.16294e+08	2.62025e+07	2.94844e+07	2.50188e+07	2.72929e+07	2.54648e+07	2.48828e+07
Com_429_neg	Prostaglandin K2	C20 H30 O5	332.199	6.66	331.191	Invalid mass	No results	No match	3.57712	1.8388	5.08e-10	1	1.2141	up	2.0263e+08	2.08165e+08	2.0484e+08	208287375	1.98618e+08	2.05881e+08	6.17567e+07	5.74894e+07	5.66799e+07	5.69852e+07	5.7468e+07	5.3032e+07
Com_2634_neg	Gomisin D	C28 H34 O10	530.216	5.338	529.209	No results	No results	Full match	3.27138	1.7099	0.000144702	1	1.81699	up	2.37857e+07	2.4374e+07	2.25672e+07	1.95894e+07	2.25487e+07	2.18728e+07	8.40819e+06	5.59011e+06	5.19138e+06	9.0351e+06	8.68893e+06	4.27316e+06
Com_9033_neg	Vinorelbine Tartrate	C53 H66 N4 O20	1078.42	5.202	1077.42	No results	No results	Full match	3.07459	1.6204	0.000100372	1	1.64521	up	2.78971e+06	2.82329e+06	1.5489e+06	2.78133e+06	2.99899e+06	2767124	1.50915e+06	817373	733032	797474	740211	512160
Com_560_neg	19(R)-hydroxy Prostaglandin A2	C20 H30 O5	350.209	6.466	349.202	Full match	Full match	Full match	2.74158	1.45501	2.56e-11	1	1.69976	up	1.59543e+08	1.66158e+08	1.7478e+08	1.63806e+08	1.77042e+08	1.83729e+08	6.46601e+07	6.45948e+07	6.24796e+07	6.11811e+07	6.2751e+07	5.82262e+07
Com_2353_neg	Prostaglandin H2	C20 H32 O5	352.225	6.84	351.218	Full match	Partial match	No results	2.73316	1.45057	6.79e-12	1	1.49066	up	1.625e+07	1.68887e+07	1.64839e+07	1.8011e+07	1.56901e+07	1.7361e+07	6.0585e+06	6.16639e+06	6.48929e+06	5.8394e+06	6.34953e+06	5.93508e+06
Com_232_neg	3-Dehydroshikimic acid	C7 H8 O5	172.037	1.475	171.03	No results	No results	Full match	2.71972	1.44346	0.000720658	1	1.50249	up	3.51008e+08	2.59196e+08	3.79335e+08	2.80123e+08	3.83664e+08	4.28528e+08	1.17434e+08	1.75218e+08	2.17311e+08	8.37165e+07	9.16576e+07	8.01291e+07
Com_9810_neg	LPC 18:0	C26 H54 N O7 P	569.37	10.214	568.363	No results	Invalid mass	No results	2.64817	1.405	2.73e-08	1	1.4788	up	1.9374e+06	2.05568e+06	2.26365e+06	2.55663e+06	2.1124e+06	1.86344e+06	709867	793461	851593	817027	927565	729931
Com_1353_neg	Chlorogenic acid methyl ester	C17 H20 O9	368.11	5.186	367.103	No results	No results	Full match	2.59248	1.37433	3.92e-11	1	2.14022	up	5.86666e+07	5.96752e+07	5.84435e+07	6.37502e+07	6.05562e+07	6.4784e+07	2.22263e+07	2.48933e+07	2.53644e+07	2.3406e+07	2.25028e+07	2.27365e+07
Com_1417_neg	Ingenol	C20 H28 O5	348.194	6.204	347.187	No results	No results	Full match	2.36641	1.2427	3.9e-07	1	1.17947	up	4.39012e+07	4.52534e+07	4.31676e+07	4.75186e+07	5.93317e+07	4.3993e+07	2.10949e+07	2.15417e+07	19750273	1.79439e+07	2.03333e+07	1.89965e+07
Com_1136_neg	1-O-b-D-glucopyranosyl sinapate	C17 H22 O10	386.121	5.187	385.114	No results	No results	Full match	2.21228	1.14554	1.55e-08	1	2.24194	up	7.43788e+07	7.78736e+07	7.92184e+07	7.91607e+07	7.8535e+07	7.75086e+07	3.49863e+07	3.54757e+07	3.89545e+07	3.29991e+07	3.4118e+07	3.44138e+07
Com_13920_neg	HBMP (14:1-20:5-20:5)	C60 H95 O11 P	1022.67	9.849	1021.66	No results	Invalid mass	No results	2.18434	1.1272	0.000187473	1	1.01775	up	351819	261624	263909	344189	400306	227433	141982	128663	160351	87642.2	146372	181599
Com_378_neg	Limocitrin O-hexoside	C23 H24 O13	508.122	5.528	507.115	No results	No results	Full match	2.14166	1.09873	5.92e-08	1	2.23511	up	2.61983e+08	2.5925e+08	265154355	282043745	2.78827e+08	2.63136e+08	1.30876e+08	1.20488e+08	1.22969e+08	1.20536e+08	1.41752e+08	1.15316e+08
Com_6547_neg	Oridonin	C20 H28 O6	364.188	6.142	363.181	No results	No results	Full match	2.07335	1.05197	5.36e-05	1	1.13926	up	4.61217e+06	6.08991e+06	4.78067e+06	5.10912e+06	4.75821e+06	4.49162e+06	3.08905e+06	2.35187e+06	2.49519e+06	2.50928e+06	2.27693e+06	1.67062e+06
Com_450_neg	4-Coumaric acid	C9 H8 O3	182.058	5.077	181.05	No results	Invalid mass	No match	2.01634	1.01174	1.54e-11	1	1.90826	up	2.17193e+08	2.34753e+08	2.30331e+08	2.38526e+08	2.25591e+08	2.37215e+08	1.14705e+08	1.17613e+08	1.16511e+08	1.0947e+08	1.15617e+08	1.12283e+08
Com_5754_neg	Carnosic acid	C20 H28 O4	332.199	5.986	331.191	No results	No results	Full match	1.96416	0.973909	3.85e-06	1	1.52003	up	5.86988e+06	5.51694e+06	6.31173e+06	5.79639e+06	5.10562e+06	6.40127e+06	3.61884e+06	2.87627e+06	3230020	2.72229e+06	2.90736e+06	2.46552e+06
Com_842_neg	3-[3-(beta-D-Glucopyranosyloxy)-2-hydroxyphenyl]propanoic acid	C15 H20 O9	344.111	4.925	343.103	Full match	No results	No results	1.9584	0.969677	0.0411196	0.972222	1.40271	up	7.66867e+07	9.93296e+07	1.0718e+08	1.14473e+08	1.10927e+08	1.08991e+08	1.04246e+07	7.35715e+07	5.87098e+07	8.32818e+07	4.24627e+07	4.69019e+07
Com_6028_neg	Euphorbia factor L3	C31 H38 O7	522.26	7.591	521.252	No results	No results	Full match	1.95475	0.966984	1.14e-08	1	1.58704	up	6.55011e+06	6.37918e+06	6.45142e+06	7.09791e+06	6.24558e+06	6.33697e+06	3.18308e+06	3.55717e+06	3.14564e+06	3.41643e+06	3.60339e+06	3.07699e+06
Com_6647_neg	Cucurbitacin E	C32 H44 O8	556.304	5.949	555.297	No results	No results	Full match	1.91744	0.939182	0.0100079	0.916667	1.13803	up	4.03168e+06	3.96357e+06	3.38238e+06	3.86337e+06	1.85983e+06	4.33502e+06	1.52441e+06	894281	1.6024e+06	3.16673e+06	2.07666e+06	1.91492e+06
Com_4114_neg	Docetaxel	C43 H53 N O14	807.35	4.807	806.343	No results	No results	Full match	1.83594	0.876516	7.06e-06	1	2.05325	up	1.10375e+07	1.185e+07	1.08031e+07	1.26765e+07	1.11912e+07	1.3659e+07	5.42464e+06	5.83766e+06	6.44557e+06	7.6779e+06	7.28067e+06	6.12419e+06
Com_5443_neg	Andrographolide	C20 H30 O5	350.21	7.352	349.202	No results	No results	Full match	1.78708	0.837605	0.0143449	0.833333	1.18759	up	6.24422e+06	5.98407e+06	6.37713e+06	6.68767e+06	6.13227e+06	5.54398e+06	7.84208e+06	2.72674e+06	2.27717e+06	2.52753e+06	2.8179e+06	2.49557e+06
Com_6390_neg	LPC 18:1	C26 H52 N O7 P	567.354	9.589	566.346	No results	Invalid mass	No results	1.77891	0.830991	2.75e-05	1	1.68534	up	4.66024e+06	4.78184e+06	5.00113e+06	4.51274e+06	4.86724e+06	4.33885e+06	2.43198e+06	2.73404e+06	2.59643e+06	2.67625e+06	3.21185e+06	2.18055e+06
Com_3258_neg	Corchorifatty acid F	C18 H32 O5	328.225	6.166	327.218	No results	Full match	No results	1.70717	0.771606	4.76e-09	1	1.82964	up	1.69392e+07	1.74985e+07	1.74575e+07	1.87161e+07	1.67959e+07	1.70569e+07	1.02013e+07	1.07212e+07	1.00026e+07	9.58253e+06	1.09144e+07	9.76931e+06
Com_1707_neg	Octanedioic acid	C8 H14 O4	174.089	4.968	173.082	No results	No results	Full match	1.69322	0.759767	4.45e-07	1	1.69827	up	3.39271e+07	3.75807e+07	3.82438e+07	4.31162e+07	3.68888e+07	3.97021e+07	2.10234e+07	2.2742e+07	2.25975e+07	2.45793e+07	2.19438e+07	2.26304e+07
Com_9677_neg	Rauwolscine hydrochloride	C21 H27 Cl N2 O3	390.17	5.96	389.162	No results	No results	Full match	1.64472	0.717846	0.000166432	1	1.83937	up	2.37452e+06	2.26262e+06	2.16732e+06	2.46984e+06	2.52505e+06	2.54394e+06	1.59041e+06	1.29421e+06	1.77981e+06	1.49166e+06	1.4068e+06	1.1579e+06
Com_1931_neg	10-Deacetylbaccatin-III	C29 H36 O10	544.232	5.378	543.225	No results	No results	Full match	1.64183	0.715307	0.000248299	1	1.52345	up	3.59417e+07	3.88371e+07	4.09874e+07	3.88481e+07	3.88867e+07	2.81417e+07	2.23597e+07	2.33282e+07	2.19945e+07	2.18839e+07	2.29639e+07	2.2467e+07
Com_2874_neg	3-(4-Hydroxyphenyl)propionic acid	C9 H10 O3	166.063	5.258	165.056	No results	Full match	Full match	1.62086	0.696758	0.00813969	1	1.68803	up	2.30039e+07	2.19126e+07	1.89378e+07	2.15425e+07	2.3371e+07	2.00395e+07	1.45961e+07	6.94358e+06	1.61213e+07	1.42658e+07	1.41446e+07	1.33972e+07
Com_521_neg	Salicylic acid O-glucoside	C13 H16 O8	300.084	4.709	299.077	No results	No results	Full match	1.61494	0.691479	7.47e-10	1	1.81714	up	1.78197e+08	1.7606e+08	1.78959e+08	190103106	172336562	1.73942e+08	1.06856e+08	1.13472e+08	1.05007e+08	1.08975e+08	1.16403e+08	1.11601e+08
Com_3644_neg	Deoxyarbutin	C11 H14 O3	194.094	5.382	193.087	No results	No results	Full match	1.58896	0.668083	0.000380258	1	1.8276	up	1.58725e+07	1.48879e+07	1.5342e+07	1.60293e+07	1.56634e+07	1.48413e+07	9.65058e+06	1.09406e+07	8.01638e+06	9.39316e+06	1.17928e+07	8.50647e+06
Com_2054_neg	di-C,C-pentosyl-luteolin	C25 H26 O14	550.133	5.643	549.125	No results	No results	Full match	1.58234	0.662061	0.000637445	1	1.13083	up	3.50724e+07	3.82733e+07	2.46078e+07	3.7214e+07	3.38458e+07	3.5055e+07	2.20268e+07	2.09637e+07	2.01517e+07	2.12598e+07	2.31618e+07	2.14022e+07
Com_650_neg	Ferulic acid	C10 H10 O4	194.058	5.128	193.051	No results	Full match	Full match	1.57953	0.6595	8.01e-08	1	2.22359	up	1.4011e+08	1.44495e+08	1.46788e+08	1.55229e+08	1.47304e+08	1.52895e+08	9.13987e+07	9.0213e+07	8.78036e+07	1.01653e+08	9.87913e+07	9.15843e+07
Com_1723_neg	Homoveratrumic acid	C10 H12 O4	196.074	5.347	195.066	No results	No results	Full match	1.54086	0.623733	1.93e-06	1	1.74168	up	3.89071e+07	4.72147e+07	3.94132e+07	4.09744e+07	4.47926e+07	4.50286e+07	2.73097e+07	2.82684e+07	2.77896e+07	2.74616e+07	3.08011e+07	2.47255e+07
Com_2611_neg	Nicotianamine	C12 H21 N3 O6	303.143	1.255	302.136	No results	No results	Full match	1.53639	0.619543	2.09e-05	1	1.34891	up	1.81264e+07	21874262	1.65999e+07	1.79612e+07	1.78014e+07	1.84416e+07	1.11508e+07	1.20796e+07	1.19001e+07	1.02303e+07	1.34489e+07	1.33104e+07
Com_8206_neg	Corylin	C20 H16 O4	320.104	5.161	319.097	No results	No results	Full match	1.53553	0.618739	0.0102257	0.916667	1.59968	up	3.04615e+06	3.4825e+06	3.31137e+06	2.7964e+06	3.10065e+06	3.87095e+06	1.52434e+06	3.16789e+06	2.33666e+06	2.37984e+06	1.87922e+06	1.48158e+06
Com_559_neg	Dihydrocoumarin	C9 H8 O2	148.052	5.134	147.045	No results	Full match	Full match	1.53163	0.615064	2.58e-08	1	2.21531	up	1.70124e+08	1.72992e+08	1.69388e+08	1.86981e+08	1.78624e+08	1.77879e+08	1.09515e+08	111346587	1.09724e+08	1.23433e+08	1.19336e+08	1.16101e+08
Com_11278_neg	LPE 18:3	C23 H42 N O7 P	475.27	8.486	474.263	No results	Full match	No results	1.52705	0.610743	9.26e-05	1	1.58254	up	1.25761e+06	1.16506e+06	1.29048e+06	1.18614e+06	1.27183e+06	1.35898e+06	782511	940654	779352	803804	936830	688006
Com_5117_neg	Hordatine A	C28 H38 N8 O4	550.3	5.828	549.294	No results	No results	Full match	1.50883	0.593429	0.00428026	0.944444	1.0393	up	5.32356e+06	5.315e+06	6.51536e+06	4.71242e+06	3.67376e+06	6.48216e+06	3.05107e+06	4.08734e+06	3.47213e+06	3.96273e+06	3.47991e+06	3.17008e+06
Com_3382_neg	Isosakuranin	C22 H24 O10	448.141	6.615	447.133	No results	Invalid mass	No results	1.50296	0.587808	0.000385504	1	1.41142	up	1.35357e+07	1.39729e+07	1.50813e+07	1.45603e+07	1.2685e+07	1.32462e+07	1.16621e+07	9.24009e+06	8.09945e+06	8.28625e+06	8.105e+06	9.88561e+06
Com_6036_neg	Formononetin	C16 H12 O4	268.072	5.392	249.055	No results	No results	Full match	0.656975	-0.606089	0.000417244	1	1.79729	down	4.93642e+06	3.94797e+06	3.59007e+06	4.89183e+06	5.17376e+06	3.98842e+06	6.76738e+06	7.26418e+06	7.03994e+06	6.02878e+06	6.77733e+06	6.5021e+06
Com_7278_neg	Salvianolic acid F	C17 H14 O6	314.078	5.333	313.071	No results	No results	Full match	0.648046	-0.625832	0.0399422	0.861111	1.39189	down	2.62823e+06	4.9663e+06	3.21176e+06	1.26156e+06	2.26111e+06	2.88028e+06	4.59289e+06	4.68538e+06	4.63814e+06	3.25962e+06	5.06175e+06	4.31781e+06
Com_7357_neg	Tricin O-sinapoylpentoside	C33 H32 O15	668.173	5.829	667.166	No results	No results	Full match	0.62919	-0.668432	1.83e-05	1	1.32987	down	1.95012e+06	1.86247e+06	2.30075e+06	2.06828e+06	1.85693e+06	1.67515e+06	2.91852e+06	3.01143e+06	3.31461e+06	3.27134e+06	3.20118e+06	2.90005e+06
Com_1611_neg	Jionoside B1	C37 H50 O20	814.289	5.218	795.272	No results	No results	Full match	0.620714	-0.687999	0.00057844	1	1.47179	down	2.2317e+07	2.79259e+07	24341337	2.05807e+07	1.61005e+07	2.21103e+07	3.05446e+07	3.96812e+07	3.65852e+07	3.51019e+07	3.70497e+07	3.59122e+07
Com_207_neg	Quercetin-3-O-beta-glucopyranosyl-6'-acetate	C23 H22 O13	506.106	5.535	505.099	No results	Full match	No results	0.613779	-0.704209	3.61e-10	1	1.08588	down	1.65427e+08	172045523	1.6873e+08	183766852	1.71467e+08	1.72795e+08	2.82635e+08	2.68607e+08	2.78633e+08	2.84423e+08	2.91547e+08	2.79178e+08
Com_5366_neg	Methyl jasmonate	C13 H20 O3	224.141	6.417	223.134	No results	No results	Full match	0.613247	-0.705461	0.000101212	1	1.5042	down	4.20979e+06	4.33647e+06	4.52324e+06	4.94923e+06	3.9276e+06	4.4127e+06	7.83503e+06	6.41844e+06	8.58388e+06	5.85764e+06	6.68183e+06	7.60595e+06
Com_1621_neg	Theaflavin	C29 H24 O12	564.127	5.832	563.119	No results	No results	Full match	0.597769	-0.742339	2.24e-06	1	1.63794	down	2.27076e+07	2.61115e+07	2.90559e+07	2.88013e+07	2.59774e+07	2.77261e+07	4.01226e+07	4.20187e+07	4.67188e+07	4.64764e+07	4.15656e+07	5.13948e+07
Com_5970_neg	C-pentosyl-apigenin O-p-coumaroylhexoside	C35 H34 O16	710.186	4.909	709.178	No results	No results	Full match	0.589344	-0.762819	0.0042229	0.916667	1.43861	down	3.04154e+06	3.29752e+06	4.33802e+06	4.79598e+06	2.99347e+06	3.52848e+06	6.69564e+06	6.75634e+06	6.72146e+06	3.49099e+06	6.43099e+06	7.22578e+06
Com_2042_neg	Ascorbic acid	C6 H8 O6	176.032	5.516	175.025	No results	Full match	Full match	0.586626	-0.769488	4.64e-06	1	1.71947	down	2.52451e+07	1.95488e+07	1.93476e+07	1.89326e+07	1.95103e+07	2.07672e+07	3.50758e+07	3.81281e+07	3.5343e+07	3.33947e+07	3.67177e+07	3.16139e+07
Com_3719_neg	Neohesperidin dihydrochalcone	C28 H36 O15	612.205	5.343	611.199	No results	No results	Full match	0.582811	-0.7789	0.00133419	0.972222	1.16127	down	6.7894e+06	7.86043e+06	8.48978e+06	1.04795e+07	7.84567e+06	5.646e+06	1.26659e+07	1.58819e+07	1.35904e+07	9.093e+06	1.6748e+07	1.28545e+07
Com_2232_neg	Oxypaeoniflorin	C23 H28 O12	496.159	5.328	495.153	No results	Full match	No results	0.55065	-0.860792	2.91e-05	1	1.14398	down	1.12503e+07	1.2174e+07	9.90027e+06	8.00737e+06	1.06613e+07	8.89102e+06	1.79456e+07	1.85507e+07	1.4991e+07	1.893e+07	2.19735e+07	1.81773e+07
Com_10064_neg	Troxerutin	C33 H42 O19	742.236	5.772	741.229	No results	No results	Full match	0.532844	-0.908215	0.00388838	1	1.33192	down	1.18757e+06	686573	1.22849e+06	614581	733568	1.36311e+06	1.48732e+06	2.39254e+06	1.89273e+06	2.15042e+06	1.60722e+06	1.38082e+06
Com_5464_neg	2'-O-acetylpoliumoside	C37 H48 O20	812.275	4.945	811.267	No results	No results	Full match	0.528248	-0.920711	1.46e-09	1	1.75667	down	4.06352e+06	4.54435e+06	4.69876e+06	4.20033e+06	4.195e+06	4.2753e+06	8.4485e+06	8.00088e+06	7.79264e+06	7.92298e+06	8.80889e+06	8.20234e+06
Com_777_neg	Quercetin 3-O-sophoroside	C27 H30 O17	626.149	5.329	625.141	No results	No results	Full match	0.526973	-0.924199	1.87e-06	1	1.93406	down	5.3161e+07	5.75509e+07	4.83942e+07	4.83665e+07	5.74472e+07	5.98661e+07	9.04452e+07	9.27441e+07	1.25572e+08	1.0744e+08	1.02175e+08	9.79457e+07
Com_1073_neg	Fumaric acid	C4 H4 O4	116.011	1.462	115.004	No results	Full match	Full match	0.524163	-0.931913	1.12e-06	1	1.01653	down	2.56961e+07	2.46155e+07	2.06635e+07	2.34043e+07	2.20799e+07	2.31997e+07	4.51491e+07	4.3599e+07	4.56676e+07	3.65814e+07	4.37307e+07	5.1714e+07
Com_3582_neg	Biliverdin	C33 H34 N4 O6	582.251	5.573	581.243	No results	No results	Full match	0.522116	-0.937558	0.00608113	0.888889	1.25049	down	4.08769e+06	7.70969e+06	7.64668e+06	6.77058e+06	5.48111e+06	5.07303e+06	7.55804e+06	1.74366e+07	1.49452e+07	10153428	1.27327e+07	7.59665e+06
Com_10906_neg	Narcissoside	C28 H32 O16	624.169	5.827	659.139	No results	No results	Full match	0.513462	-0.961672	0.00064395	1	1.81348	down	696413	721166	900785	997894	780208	459616	1.16322e+06	1.54336e+06	1.47205e+06	1.24282e+06	1.63957e+06	1.81225e+06
Com_2108_neg	(+)-Dihydrojasmonic acid	C12 H20 O3	212.141	6.333	211.134	No results	No results	Full match	0.489916	-1.02939	1.19e-10	1	1.57472	down	1.68037e+07	1.79645e+07	1.69176e+07	1.86818e+07	1.65712e+07	1.72345e+07	3.3917e+07	3.56904e+07	3.66514e+07	3.68977e+07	3.41721e+07	3.53061e+07
Com_11507_neg	Celastrol	C29 H38 O4	450.275	7.999	449.268	No results	No results	Full match	0.464214	-1.10714	6.69e-06	1	2.13425	down	733366	676964	609103	681648	588820	458253	1.05011e+06	1.27461e+06	1.38635e+06	1.41947e+06	1.55131e+06	1.39235e+06
Com_5738_neg	Lysionotin	C18 H16 O7	344.089	6.038	343.082	No results	Full match	Full match	0.446452	-1.16342	1.67e-05	1	2.08579	down	4.04231e+06	2.83234e+06	2.73684e+06	3.50315e+06	3.39072e+06	3.07128e+06	7.10863e+06	7.56294e+06	7.69257e+06	7.04289e+06	7.42195e+06	7.02041e+06
Com_9973_neg	Wedelolactone	C16 H10 O7	314.042	6.452	313.035	No results	Full match	Full match	0.395183	-1.33941	8.75e-07	1	1.69979	down	874201	1.00959e+06	732179	768381	771284	858087	1.66874e+06	2.45676e+06	2.36812e+06	2.16129e+06	2.25081e+06	1.78138e+06
Com_1379_neg	Salvianolic acid D	C20 H18 O10	418.09	5.03	417.084	No results	No results	Full match	0.38763	-1.36725	7.49e-13	1	2.02304	down	1.95063e+07	1.84682e+07	1.94431e+07	1.99083e+07	2.0229e+07	1.98043e+07	5.18581e+07	5.35727e+07	4.89776e+07	48603471	4.96565e+07	5.00927e+07
Com_1832_neg	Lumichrome	C12 H10 N4 O2	242.081	5.204	529.159	No results	No results	Full match	0.352317	-1.50506	0.000349622	1	1.10901	down	2.51073e+06	2.94225e+06	2.05398e+06	2.71142e+06	2.73363e+06	2.57781e+06	7.51893e+06	5.86046e+06	5.27068e+06	5.24194e+06	7.63572e+06	1.25514e+07
Com_8481_neg	17(S)-HpDHA	C22 H32 O4	360.23	8.042	359.223	Full match	No results	No results	0.349174	-1.51798	2.45e-08	1	2.2333	down	1.17976e+06	1.18971e+06	1.15553e+06	1.18499e+06	1.35818e+06	1.31444e+06	3.47841e+06	3.66807e+06	3.50412e+06	3.5471e+06	3.44991e+06	3.49544e+06
Com_1122_neg	(±)11-HETE	C20 H32 O3	320.235	7.298	319.227	Full match	No results	Full match	0.290776	-1.78202	2.45e-11	1	2.17885	down	2.0554e+07	2.24198e+07	2.13076e+07	2.1806e+07	1.97645e+07	2.27962e+07	6.97097e+07	7.39664e+07	8.18636e+07	6.8435e+07	7.73244e+07	7.11315e+07
Com_9862_neg	1-(2,4-dihydroxyphenyl)-2-(3,5-dimethoxyphenyl)propan-1-one	C17 H18 O5	256.11	6.764	255.102	Invalid mass	No results	No match	0.206889	-2.27307	1.79e-06	1	2.1572	down	317629	475279	543951	506085	438331	567130	2.31401e+06	2.51407e+06	2.46029e+06	2.12336e+06	2.20842e+06	2.14764e+06
Com_37_neg	Itaconic acid	C5 H6 O4	130.026	1.396	129.019	No results	Full match	Full match	0.157363	-2.66783	3.39e-06	1	1.38419	down	1.51416e+08	6.44361e+07	1.56752e+08	9.89801e+07	1.41602e+08	8.28259e+07	7.2741e+08	6.29174e+08	1148794515	6.23684e+08	6.5331e+08	6.40596e+08

## Sheet: NI_D.vs.NI_W_pos_Diff_order
Compound_ID	Name	Formula	Molecular Weight	RT [min]	m/z	mzCloud_Results	mzVault_Results	MassList_Results	FC	log2FC	Pvalue	ROC	VIP	Up.Down	pos_NI_D1	pos_NI_D2	pos_NI_D3	pos_NI_D4	pos_NI_D5	pos_NI_D6	pos_NI_W1	pos_NI_W2	pos_NI_W3	pos_NI_W4	pos_NI_W5	pos_NI_W6
Com_305_pos	14-Methylhexadecanoic Acid	C17 H34 O2	270.256	9.678	271.263	No results	No results	Full match	16.0059	4.00053	3.12935e-12	1	2.09469	up	2.71229e+08	3.91205e+08	3.50243e+08	3.49054e+08	3.21089e+08	3.582e+08	1.93076e+07	2.54337e+07	2.03013e+07	2.22828e+07	1.98191e+07	2.03721e+07
Com_1602_pos	N-Lauroylsarcosine	C15 H29 N O3	288.245	9.03	289.252	No results	Invalid mass	No results	34.448	5.10635	7.31485e-11	1	2.06316	up	3.37563e+07	5.3594e+07	5.61475e+07	6.1147e+07	5.59951e+07	6.11476e+07	2.19539e+06	1.42114e+06	1.39109e+06	1.56368e+06	1.25456e+06	1.51539e+06
Com_1129_pos	Methyl syringate	C10 H12 O5	212.069	5.427	447.128	No results	No results	Full match	46.4979	5.53909	6.27953e-10	1	2.09209	up	4.7593e+07	4.90696e+07	7.44037e+07	8.09668e+07	9.30699e+07	9.23536e+07	2.11273e+06	1.8646e+06	1.72964e+06	1.02179e+06	1.23384e+06	1.44549e+06
Com_1114_pos	Geranylacetone	C13 H22 O	194.167	5.837	195.174	No results	No results	Full match	4.46741	2.15944	1.98436e-09	1	2.33561	up	7.01308e+07	8.1794e+07	7.08948e+07	8.13408e+07	7.73745e+07	9.85109e+07	1.63165e+07	1.71801e+07	1.99525e+07	1.76116e+07	1.97177e+07	1.66768e+07
Com_4469_pos	Corymboside	C26 H28 O14	564.145	5.273	565.152	No results	Invalid mass	No results	23.0275	4.52529	2.25716e-08	1	2.09138	up	7.77922e+06	1.58657e+07	1.11628e+07	1.06841e+07	1.49441e+07	1.17899e+07	522617	515783	651791	477313	469275	499721
Com_3188_pos	Clareolide	C16 H26 O2	250.193	7.705	251.2	No results	Full match	Full match	4.87297	2.2848	1.01144e-07	1	2.12828	up	1.46503e+07	2.43973e+07	2.33346e+07	2.42897e+07	2.4032e+07	2.63405e+07	5.9304e+06	4.77751e+06	4.89833e+06	4.56399e+06	3.52395e+06	4.42921e+06
Com_925_pos	6,8-dihydroxy-3-(10-hydroxyundecyl)-3,4-dihydro-1H-2-benzopyran-1-one	C20 H30 O5	332.198	6.464	333.205	Invalid mass	No match	No match	1.99926	0.999465	1.68747e-07	1	1.33683	up	7.80502e+07	1.00428e+08	8.20583e+07	8.77794e+07	9.13948e+07	9.22098e+07	4.45105e+07	4.82221e+07	4.56102e+07	4.15473e+07	4.22678e+07	4.39011e+07
Com_7073_pos	Crocetin	C20 H24 O4	328.166	6.623	329.174	No results	No results	Full match	2.43863	1.28607	2.47156e-07	1	1.14841	up	3.90922e+06	5.0566e+06	5.52526e+06	5.51746e+06	5.13688e+06	5.41032e+06	1.93593e+06	2.2753e+06	2.20457e+06	1.77093e+06	2.25183e+06	2.09135e+06
Com_1359_pos	(3R)-4,4-Dimethyl-2-oxotetrahydro-3-furanyl beta-D-glucopyranoside	C12 H20 O8	292.115	4.904	293.122	Full match	No results	No results	1.97639	0.982869	4.37821e-07	1	1.53607	up	4.89028e+07	4.3213e+07	3.96766e+07	5.1318e+07	4.041e+07	4.54595e+07	2.44913e+07	1.94964e+07	2.41743e+07	2.34138e+07	2.43412e+07	2.01794e+07
Com_2512_pos	N-Isovaleroylglycine	C7 H13 N O3	159.09	1.318	160.097	No results	No results	Full match	2.35152	1.23359	4.44941e-07	1	2.00873	up	3.09204e+07	3.44847e+07	2.52314e+07	3.42461e+07	2.61587e+07	3.23355e+07	1.38419e+07	1.43329e+07	1.15793e+07	1.41519e+07	1.12776e+07	1.27988e+07
Com_388_pos	Trigonelline	C7 H7 N O2	137.048	1.308	138.055	No results	No results	Full match	2.16875	1.11686	1.46125e-06	1	2.13086	up	2.86605e+08	2.90523e+08	2.82564e+08	2.73061e+08	2.80458e+08	2.52982e+08	1.32283e+08	1.42156e+08	1.19481e+08	1.41597e+08	1.2735e+08	1.05408e+08
Com_1973_pos	WMH	C22 H28 N6 O4 S	512.187	5.654	495.183	Invalid mass	No results	No results	2.82265	1.49705	1.86954e-06	1	1.71548	up	4.11619e+07	2.46521e+07	3.30449e+07	3.05801e+07	3.33741e+07	3.57798e+07	1.15001e+07	1.36311e+07	1.33752e+07	8.68818e+06	9.711e+06	1.34512e+07
Com_6106_pos	4-D-Hydroxysphinganine	C18 H39 N O3	317.294	6.017	340.283	No results	No results	Full match	2.97168	1.57128	2.45964e-06	1	1.73894	up	5.74699e+06	8.38629e+06	9.67671e+06	8.54175e+06	9.19064e+06	9.85717e+06	2.8024e+06	3.2603e+06	2.34579e+06	2.86693e+06	2.76729e+06	3.25377e+06
Com_3615_pos	tetranor-12(R)-HETE	C16 H26 O3	248.177	7.29	249.184	Invalid mass	Invalid mass	No results	3.03709	1.60269	3.89018e-06	1	1.98576	up	1.69829e+07	1.94051e+07	2.00778e+07	2.12152e+07	1.8567e+07	1.8724e+07	6.06998e+06	5.90869e+06	4.93112e+06	6.52865e+06	5.8059e+06	8.61172e+06
Com_697_pos	Syringetin	C17 H14 O8	346.068	5.534	347.076	No results	No results	Full match	1.91102	0.934341	4.13576e-06	1	1.83555	up	1.2821e+08	1.66939e+08	1.58329e+08	1.60765e+08	1.60564e+08	1.56999e+08	8.87437e+07	6.49331e+07	8.66048e+07	7.22513e+07	8.52151e+07	8.98483e+07
Com_755_pos	Syringetin-3-O-glucoside	C23 H24 O13	508.122	5.527	509.129	No results	Full match	Full match	1.71761	0.780405	5.2708e-06	1	2.09881	up	1.09322e+08	1.47649e+08	1.23512e+08	1.22214e+08	1.23469e+08	1.26809e+08	7.18692e+07	7.87848e+07	7.29293e+07	7.43816e+07	7.06913e+07	6.97283e+07
Com_1734_pos	2-(1H-1,2,3-benzotriazol-1-yl)-N-(2,3-dihydro-1H-inden-2-yl)acetamide	C17 H16 N4 O	292.131	5.699	293.138	Invalid mass	No results	No results	3.09844	1.63154	1.56339e-05	1	1.7582	up	2.57997e+07	2.60993e+07	3.11801e+07	3.63824e+07	3.70855e+07	3.90998e+07	1.01377e+07	1.03374e+07	1.08335e+07	1.01756e+07	1.0989e+07	1.06704e+07
Com_1740_pos	Arachidonic acid methyl ester	C21 H34 O2	318.255	8.04	319.263	No results	Full match	Full match	1.94396	0.958997	1.78753e-05	1	1.33076	up	3.47496e+07	5.05416e+07	4.61825e+07	4.3743e+07	5.10693e+07	5.45306e+07	2.06806e+07	2.70647e+07	2.62213e+07	2.05031e+07	2.51245e+07	2.48618e+07
Com_486_pos	Prostaglandin E1	C20 H34 O5	336.229	7.436	337.236	Invalid mass	No match	No results	1.87989	0.910651	3.42155e-05	1	1.70415	up	1.58883e+08	2.36714e+08	2.14854e+08	2.3308e+08	2.22898e+08	2.34346e+08	1.10783e+08	1.14088e+08	1.07598e+08	1.07893e+08	1.22627e+08	1.28951e+08
Com_9542_pos	Raceanisodamine	C17 H23 N O4	305.162	5.208	306.17	No results	No results	Full match	6.98924	2.80514	5.60294e-05	1	1.8798	up	2.55977e+06	4.56264e+06	2.26722e+06	4.46988e+06	4.57608e+06	4.67607e+06	671819	192521	797235	827716	399801	417656
Com_10611_pos	Tauroursodeoxycholic acid	C26 H45 N O6 S	499.299	5.794	500.306	No results	No results	Full match	2.54907	1.34997	8.08709e-05	1	1.82775	up	3.60727e+06	2.31131e+06	2.91104e+06	3.69522e+06	1.89145e+06	3.31605e+06	1.09236e+06	1.14585e+06	1.38211e+06	1.56205e+06	901617	872414
Com_7413_pos	Triptophenolide	C20 H24 O3	312.172	7.482	313.18	No results	No results	Full match	4.23648	2.08287	0.000116238	1	1.6226	up	4.47905e+06	6.64156e+06	6.84485e+06	6.89647e+06	7.17152e+06	6.65578e+06	1.5614e+06	1.59663e+06	1.64695e+06	1.817e+06	615526	1.8949e+06
Com_2674_pos	5-Methyluridine	C10 H14 N2 O6	258.084	1.368	259.092	No results	No results	Full match	1.64215	0.715588	0.000150266	1	1.99726	up	3.05162e+07	3.15176e+07	2.96549e+07	3.18105e+07	3.12613e+07	3.13306e+07	1.80397e+07	2.1015e+07	1.62484e+07	1.8724e+07	1.67231e+07	2.25714e+07
Com_1487_pos	3-methyl-5-oxo-5-(4-toluidino)pentanoic acid	C13 H17 N O3	257.101	1.26	258.109	Invalid mass	Invalid mass	No match	2.70768	1.43706	0.000157418	1	1.7526	up	1.05638e+08	6.8841e+07	5.96594e+07	5.73523e+07	4.69463e+07	6.97895e+07	2.89749e+07	2.24942e+07	3.49419e+07	2.40976e+07	2.63287e+07	1.39289e+07
Com_1742_pos	(2R,3S,4S,5R,6R)-2-(hydroxymethyl)-6-(propan-2-yloxy)oxane-3,4,5-triol	C9 H18 O6	222.11	4.792	223.117	Full match	No results	No results	1.6795	0.748036	0.000178168	1	1.26755	up	4.9606e+07	3.66127e+07	3.3386e+07	3.45604e+07	3.56799e+07	3.76363e+07	2.25991e+07	2.20762e+07	2.11514e+07	2.28292e+07	2.39235e+07	2.2866e+07
Com_3608_pos	(12Z)-9,10,11-trihydroxyoctadec-12-enoic acid	C18 H34 O5	352.224	6.318	353.231	Invalid mass	Invalid mass	No results	1.62243	0.698159	0.000207963	1	1.64949	up	1.43875e+07	1.89791e+07	1.52961e+07	2.09297e+07	2.06998e+07	1.95628e+07	1.18138e+07	1.05207e+07	1.03107e+07	1.15494e+07	9.97512e+06	1.35404e+07
Com_17051_pos	4'-Methoxychalcone	C16 H14 O2	238.098	7.784	239.106	No results	No results	Full match	2.87021	1.52115	0.000273693	1	1.99631	up	258542	456609	462439	533126	674005	650168	231880	149613	197886	173487	160435	144076
Com_10280_pos	5-Phenyl-2,4-pentadienoic acid	C11 H10 O2	174.068	6.461	175.075	No results	No results	Full match	1.74821	0.805878	0.000274113	1	1.29095	up	1.81438e+06	2.23051e+06	2.22551e+06	2.52498e+06	2.14761e+06	2.47669e+06	1.32059e+06	1.65592e+06	1.38373e+06	913098	1.21176e+06	1.19114e+06
Com_6986_pos	Brevifolincarboxylic acid	C13 H8 O8	292.023	2.303	293.03	No results	Full match	No results	1.78388	0.835022	0.000316949	1	1.48967	up	1.03592e+07	6.23668e+06	6.55758e+06	7.83931e+06	6.4839e+06	7.31217e+06	4.11523e+06	3.83206e+06	4.057e+06	3.9582e+06	4.74821e+06	4.39679e+06
Com_3990_pos	Tetrahydropalmatine	C21 H25 N O4	355.179	9.602	356.187	No results	No results	Full match	1.93644	0.953404	0.000369977	1	2.06901	up	1.01857e+07	1.39351e+07	1.79471e+07	1.66516e+07	1.53021e+07	1.64449e+07	7.81931e+06	8.27846e+06	8.04104e+06	7.16339e+06	7.93904e+06	7.4767e+06
Com_1273_pos	Thymidine 5'-diphosphate	C10 H16 N2 O11 P2	402.024	1.744	403.031	No results	No results	Full match	1.79512	0.844079	0.000515423	1	1.60004	up	1.01452e+08	7.6037e+07	5.23113e+07	7.80444e+07	8.06303e+07	8.57467e+07	4.66845e+07	4.73743e+07	4.70037e+07	3.2946e+07	4.65205e+07	4.36441e+07
Com_14740_pos	2'-Deoxyadenosine	C10 H13 N5 O3	251.101	3.242	252.108	No results	Full match	Not the top hit	2.0506	1.03605	0.00058448	1	1.39306	up	2.08548e+06	1.17341e+06	1.14939e+06	1.1724e+06	1.0329e+06	1.13927e+06	594318	624059	631820	701438	692749	536379
Com_13529_pos	(+)-Isocorynoline	C20 H23 N O4	341.161	5.35	721.285	No results	No results	Full match	1.71444	0.777738	0.000998616	0.944444	1.37635	up	1.47915e+06	986643	1.2817e+06	1.59571e+06	1.31024e+06	1.05239e+06	690852	1.12856e+06	669648	632601	743272	629734
Com_2746_pos	Muscone	C16 H30 O	260.213	7.029	261.22	No results	Invalid mass	No results	1.65637	0.728025	0.0024125	0.944444	1.17157	up	1.50675e+07	2.84152e+07	2.55095e+07	2.31957e+07	2.66074e+07	2.72703e+07	1.73234e+07	1.53149e+07	1.37012e+07	1.46555e+07	1.45739e+07	1.26153e+07
Com_343_pos	Dehydroepiandrosterone (DHEA)	C19 H28 O2	270.198	7.03	271.206	No results	Invalid mass	No results	1.6169	0.693228	0.00313775	0.944444	1.24408	up	1.62468e+08	2.31241e+08	2.68095e+08	2.73897e+08	2.95426e+08	3.02372e+08	1.76839e+08	1.41693e+08	1.40573e+08	1.61346e+08	1.68006e+08	1.59964e+08
Com_139_pos	13,14-dihydro-15-keto Prostaglandin A2	C20 H30 O4	316.204	6.59	317.211	Invalid mass	No match	No match	1.90395	0.928997	0.00322239	0.944444	1.28708	up	4.58119e+08	6.44184e+08	4.51313e+08	6.57205e+08	6.56096e+08	6.7526e+08	2.3508e+08	2.54311e+08	5.95816e+08	2.47371e+08	2.73447e+08	2.54409e+08
Com_1192_pos	DL-Norvaline	C5 H11 N O2	117.079	1.274	118.086	No results	No results	Full match	1.96171	0.972115	0.00647893	0.833333	1.71172	up	6.52061e+07	5.84674e+07	6.0647e+07	6.64178e+07	5.6005e+07	6.61141e+07	2.34522e+07	2.47536e+07	6.77749e+07	2.79562e+07	2.30561e+07	2.30741e+07
Com_1001_pos	L-Asparagine	C4 H8 N2 O3	132.054	1.263	287.096	No results	No results	Full match	1.70272	0.76784	0.00726661	0.916667	1.74765	up	1.5588e+08	9.90357e+07	6.61053e+07	9.99898e+07	9.24575e+07	1.11194e+08	6.70424e+07	6.51637e+07	6.59021e+07	3.48647e+07	6.66044e+07	6.72845e+07
Com_113_pos	15-keto Prostaglandin E1	C20 H32 O5	334.214	7.019	335.221	Invalid mass	No match	No match	1.59667	0.675067	0.00858706	0.833333	1.11146	up	5.19812e+08	9.76274e+08	8.4735e+08	9.89927e+08	9.53316e+08	1.04818e+09	5.63414e+08	5.74569e+08	5.59211e+08	5.37794e+08	5.46576e+08	5.59676e+08
Com_5934_pos	tetranor-PGFM	C16 H26 O7	312.156	5.726	313.164	Invalid mass	No results	No results	1.52662	0.610336	0.00940697	0.944444	1.32867	up	6.0212e+06	5.68402e+06	8.14681e+06	6.59859e+06	6.5169e+06	8.45885e+06	4.70766e+06	2.74859e+06	4.34713e+06	4.02643e+06	4.98201e+06	6.32429e+06
Com_228_pos	trans-beta-Ionone	C13 H20 O	192.151	5.672	193.159	No results	No results	Full match	1.90783	0.931936	0.0137125	0.833333	1.20122	up	1.50856e+08	2.05555e+08	2.18578e+08	2.16774e+08	1.91393e+08	1.98235e+08	7.67868e+07	7.17095e+07	2.57231e+08	6.21336e+07	6.82072e+07	8.31627e+07
Com_3963_pos	Schizandrol B	C23 H28 O7	416.185	9.022	417.192	No results	No results	Full match	1.8115	0.857184	0.0141026	0.888889	1.01775	up	5.52905e+06	5.18318e+06	6.16714e+06	5.40393e+06	7.70124e+06	7.62635e+06	2.14256e+06	2.97542e+06	1.97337e+06	7.39927e+06	3.31325e+06	2.95843e+06
Com_4580_pos	6-(3-hydroxybutan-2-yl)-5-(hydroxymethyl)-4-methoxy-2H-pyran-2-one	C11 H16 O5	210.089	5.312	211.096	Invalid mass	No results	No match	1.63987	0.713579	0.0142665	0.972222	1.03402	up	7.07003e+06	4.39597e+06	4.55055e+06	4.22269e+06	8.03533e+06	3.62785e+06	3.21401e+06	3.55642e+06	3.46965e+06	3.05005e+06	2.33171e+06	3.83245e+06
Com_3958_pos	2-[amino(3-chloroanilino)methylene]malononitrile	C10 H7 Cl N4	218.039	1.469	219.047	Invalid mass	No results	No results	2.12791	1.08943	0.0211884	1	1.46842	up	4.24233e+07	1.46356e+07	1.4358e+07	1.86359e+07	1.601e+07	1.59192e+07	1.0965e+07	1.18689e+07	3.01139e+06	9.20575e+06	1.26225e+07	9.6514e+06
Com_7282_pos	LPC 12:0	C20 H42 N O7 P	439.269	7.544	440.276	No results	Full match	No results	1.59003	0.669053	0.0450019	0.861111	1.09432	up	2.42809e+06	4.4879e+06	7.15686e+06	3.26412e+06	3.24189e+06	4.53799e+06	3.65334e+06	1.95785e+06	1.98824e+06	2.41094e+06	3.1586e+06	2.6275e+06
Com_13773_pos	Lysopg 18:1	C24 H47 O9 P	510.295	8.565	511.302	No results	No results	Full match	0.349315	-1.5174	2.64039e-10	1	2.11691	down	585941	682315	691757	581075	628072	615960	1.67143e+06	1.84434e+06	1.79581e+06	1.85229e+06	1.95714e+06	1.71482e+06
Com_8_pos	TriacetonaMine	C9 H17 N O	155.131	2.392	156.138	No results	No results	Full match	0.296276	-1.75499	1.68722e-09	1	2.09301	down	2.00882e+09	2.19048e+09	1.99354e+09	1.6657e+09	2.22004e+09	2.10534e+09	6.38673e+09	6.85946e+09	6.13274e+09	7.02485e+09	7.69822e+09	7.02161e+09
Com_50_pos	(5Z)-3-aminonon-5-enoic acid	C9 H17 N O2	171.126	2.442	172.133	Full match	Partial match	No results	0.595032	-0.74896	2.69478e-08	1	1.35789	down	1.12226e+09	1.19219e+09	1.14095e+09	1.14055e+09	1.22147e+09	1.21525e+09	2.02665e+09	1.93798e+09	1.91912e+09	1.79171e+09	2.07262e+09	2.07087e+09
Com_199_pos	Procyanidin B2	C30 H26 O12	578.142	4.917	579.15	No results	Full match	Full match	0.632878	-0.66	8.30394e-08	1	1.35223	down	2.4109e+08	2.70635e+08	2.49917e+08	2.53347e+08	2.74145e+08	2.80991e+08	4.3407e+08	4.13992e+08	4.27779e+08	3.76512e+08	4.02303e+08	4.26269e+08
Com_11126_pos	N-(9-oxodecyl)acetamide	C12 H23 N O2	213.173	4.87	214.18	Full match	No results	No results	0.230613	-2.11645	9.67837e-08	1	1.88506	down	512574	762578	766284	775593	754678	796992	2.77134e+06	3.11914e+06	2.95668e+06	3.19568e+06	3.28539e+06	3.61559e+06
Com_6658_pos	Sclareolide	C16 H26 O2	250.193	7.393	251.2	No results	No results	Full match	0.516276	-0.953785	1.47306e-07	1	1.17743	down	4.05318e+06	5.02534e+06	4.39218e+06	4.47906e+06	4.03639e+06	4.03437e+06	9.16763e+06	8.42469e+06	7.90752e+06	7.98548e+06	8.26187e+06	8.65323e+06
Com_1744_pos	Xanthurenic acid O-hexoside	C16 H17 N O9	367.089	4.615	368.097	No results	No results	Full match	0.602083	-0.731966	5.39928e-07	1	1.4364	down	2.48458e+07	2.45497e+07	2.32361e+07	2.17438e+07	2.26133e+07	2.19527e+07	4.19899e+07	3.63437e+07	3.88589e+07	3.3721e+07	4.10015e+07	3.88527e+07
Com_1283_pos	Ginkgolic Acid (C13:0)	C20 H32 O3	320.234	7.295	321.241	No results	No results	Full match	0.314217	-1.67017	5.56202e-07	1	2.27397	down	1.45068e+07	2.19361e+07	2.09769e+07	2.35358e+07	2.34556e+07	2.35845e+07	5.77364e+07	5.99895e+07	8.75949e+07	6.17422e+07	7.59025e+07	6.43825e+07
Com_16869_pos	4-methoxy-6-(prop-2-en-1-yl)-2H-1,3-benzodioxole	C11 H12 O3	192.078	8.685	193.085	Full match	No results	Full match	0.282361	-1.82439	6.5162e-07	1	2.18421	down	146518	125994	198641	179523	211891	150340	521292	534556	690402	453743	777782	609500
Com_10886_pos	2-morpholino-1-phenyl-1-ethanol	C12 H17 N O2	207.125	4.737	208.133	Full match	No results	No results	0.455747	-1.13369	7.59575e-07	1	2.06653	down	1.6016e+06	1.39385e+06	1.41144e+06	1.20036e+06	1.36003e+06	1.46206e+06	3.36118e+06	2.72143e+06	2.95323e+06	2.93505e+06	2.72715e+06	3.79759e+06
Com_13316_pos	Prohydrojasmon	C15 H26 O3	254.188	6.878	255.195	No results	No results	Full match	0.320533	-1.64146	1.00364e-06	1	2.14003	down	476270	661599	576208	645699	547697	803212	1.34413e+06	2.27258e+06	1.83188e+06	1.84124e+06	2.05764e+06	2.22915e+06
Com_369_pos	Arachidonic acid	C20 H32 O2	286.23	7.305	287.237	No results	Invalid mass	No match	0.470485	-1.08778	2.66718e-06	1	1.6071	down	8.56443e+07	1.08134e+08	1.01575e+08	1.14394e+08	1.03617e+08	1.1921e+08	2.33259e+08	2.17652e+08	2.1903e+08	2.18944e+08	2.14574e+08	2.41055e+08
Com_106_pos	beta-Caryophyllene	C15 H24	204.188	8.566	205.195	No results	No results	Full match	0.24376	-2.03646	2.6726e-06	1	2.44001	down	1.84655e+08	2.87533e+08	2.801e+08	2.04637e+08	2.19487e+08	3.06669e+08	1.05679e+09	1.15104e+09	9.86364e+08	9.46491e+08	1.00337e+09	9.40117e+08
Com_37_pos	2-oxopiperidine-3-carbohydrazide	C6 H11 N3 O2	157.085	1.237	158.092	Full match	No results	No results	0.455706	-1.13382	4.10998e-06	1	1.00728	down	5.72963e+08	3.73572e+08	4.12149e+08	3.69071e+08	4.01945e+08	4.05459e+08	9.88387e+08	1.00314e+09	7.84149e+08	9.73174e+08	8.06441e+08	1.00785e+09
Com_8288_pos	Gallic acid	C7 H6 O5	170.021	4.823	171.029	No results	No results	Full match	0.575883	-0.796153	4.84543e-06	1	2.15401	down	4.00615e+06	3.19545e+06	3.2594e+06	2.92617e+06	3.13358e+06	3.09366e+06	6.30326e+06	5.7232e+06	5.25363e+06	5.50194e+06	5.74408e+06	5.53361e+06
Com_7968_pos	Palmitic acid	C16 H32 O2	256.239	8.853	257.247	No results	No results	Full match	0.602073	-0.73199	1.05867e-05	1	2.2415	down	3.10271e+06	4.04895e+06	3.96914e+06	3.55341e+06	4.27485e+06	3.89087e+06	6.44057e+06	6.28687e+06	6.38734e+06	5.47326e+06	6.61157e+06	6.73587e+06
Com_13500_pos	2-{[4-(tert-butyl)-4H-1,2,4-triazol-3-yl]thio}-3-nitropyridine	C11 H13 N5 O2 S	301.065	6.278	302.073	Invalid mass	No results	No results	0.59403	-0.751392	1.11849e-05	1	1.6234	down	893073	940660	933206	911581	877880	958649	1.62828e+06	1.51472e+06	1.80627e+06	1.37796e+06	1.47555e+06	1.48133e+06
Com_801_pos	Vitamin C	C6 H8 O6	176.032	1.584	177.039	No results	No results	Full match	0.212592	-2.23384	1.22387e-05	1	1.77638	down	3.32913e+07	1.56598e+07	1.20761e+07	1.49646e+07	2.00766e+07	1.34763e+07	9.93731e+07	1.03152e+08	9.13623e+07	9.19882e+07	4.67107e+07	8.26967e+07
Com_12392_pos	(-)-alpha-Pinene	C10 H16	136.125	6.299	273.257	No results	No results	Full match	0.601608	-0.733104	1.65761e-05	1	1.17315	down	730224	831056	935727	1.04494e+06	858074	875725	1.48033e+06	1.52041e+06	1.36106e+06	1.52157e+06	1.66541e+06	1.22062e+06
Com_2011_pos	1-Methyladenine	C6 H7 N5	149.071	1.365	316.175	No results	No results	Full match	0.430147	-1.2171	2.31628e-05	1	2.21112	down	1.40508e+07	2.10676e+07	2.09821e+07	2.10481e+07	2.2984e+07	1.86242e+07	4.86417e+07	4.39962e+07	4.32152e+07	4.60377e+07	4.39559e+07	5.0238e+07
Com_1981_pos	Estriol	C18 H24 O3	288.17	7.356	289.177	Invalid mass	No results	No results	0.317667	-1.65441	3.1672e-05	1	2.16188	down	9.80065e+06	1.60271e+07	1.40453e+07	1.81443e+07	1.44993e+07	1.5912e+07	4.58137e+07	4.55634e+07	4.749e+07	4.85168e+07	4.45873e+07	4.6398e+07
Com_11233_pos	Dihydrocapsaicin	C18 H29 N O3	307.214	4.887	308.221	No results	No results	Full match	0.213741	-2.22606	3.73345e-05	1	2.37534	down	390227	777932	854913	878291	664446	655308	3.10551e+06	3.32527e+06	3.14754e+06	3.26067e+06	3.36821e+06	3.54153e+06
Com_12123_pos	Arabidopyl ketoadipic acid	C15 H14 O9	338.064	4.799	339.071	No results	No results	Full match	0.606117	-0.722331	4.43212e-05	1	1.6728	down	1.7522e+06	1.55068e+06	1.38787e+06	1.54187e+06	1.54799e+06	1.29601e+06	2.90599e+06	2.52825e+06	2.42404e+06	2.65647e+06	2.52251e+06	1.93775e+06
Com_7713_pos	Gatifloxacin	C19 H22 F N3 O4	397.133	5.084	398.142	Invalid mass	No results	No results	0.521741	-0.938595	9.40229e-05	1	2.04273	down	2.33854e+06	3.27858e+06	3.53639e+06	3.52525e+06	3.53938e+06	3.64658e+06	6.50253e+06	6.41782e+06	6.32128e+06	6.84234e+06	6.18478e+06	5.80518e+06
Com_819_pos	Raffinose	C18 H32 O16	504.168	1.279	505.174	No results	No results	Full match	0.572002	-0.805909	9.66483e-05	1	2.11327	down	5.79264e+07	8.86347e+07	9.04881e+07	6.89181e+07	8.17153e+07	7.86257e+07	1.39181e+08	1.4921e+08	1.46987e+08	1.31641e+08	1.05013e+08	1.4319e+08
Com_3039_pos	11-Oxoetiocholanolone	C19 H28 O3	286.193	8.053	287.2	No results	Invalid mass	No results	0.59623	-0.746058	0.000105597	1	2.00524	down	1.3672e+07	1.58635e+07	1.36126e+07	1.8187e+07	1.39951e+07	1.79457e+07	2.40414e+07	2.64543e+07	2.66218e+07	2.64104e+07	2.68741e+07	2.60407e+07
Com_3522_pos	GPH	C13 H19 N5 O4	291.131	1.994	292.138	Invalid mass	No results	No results	0.465028	-1.10461	0.000107709	1	1.34428	down	1.48468e+07	7.83139e+06	8.41212e+06	8.2907e+06	8.9983e+06	8.747e+06	2.24078e+07	2.40689e+07	2.02734e+07	2.10675e+07	1.6779e+07	1.82483e+07
Com_1620_pos	Epicatechin	C15 H14 O6	290.078	4.939	291.086	No results	Full match	Full match	0.462019	-1.11398	0.000119804	1	1.81279	down	2.23788e+07	2.5676e+07	2.41462e+07	2.38066e+07	2.84009e+07	1.55505e+07	5.3893e+07	5.45229e+07	4.85574e+07	4.71335e+07	4.76661e+07	5.11564e+07
Com_7827_pos	Deoxycorticosterone 21-glucoside	C27 H40 O8	492.271	6.476	493.279	No results	Full match	No results	0.609252	-0.714889	0.000125	1	1.95129	down	2.89055e+06	4.13426e+06	3.68732e+06	3.73815e+06	3.72255e+06	4.21161e+06	6.22905e+06	6.88975e+06	6.99013e+06	4.99877e+06	5.11699e+06	6.51616e+06
Com_13087_pos	3-hydroxy-N-(1-hydroxy-4-methylpentan-2-yl)-5-oxo-6-phenylhexanamide	C18 H27 N O4	337.173	1.375	338.18	Invalid mass	Invalid mass	No results	0.441287	-1.18021	0.000130117	1	1.84227	down	605364	834103	618671	1.14185e+06	655357	899810	1.98229e+06	2.05159e+06	1.79469e+06	2.24446e+06	1.34432e+06	1.35831e+06
Com_4207_pos	Ethyl oleate	C20 H38 O2	310.287	6.217	311.294	No results	Full match	No results	0.456902	-1.13004	0.000171011	1	1.99376	down	5.13921e+06	7.72687e+06	7.80191e+06	7.50038e+06	8.7116e+06	9.66419e+06	1.84339e+07	1.75654e+07	1.61729e+07	1.61367e+07	1.66911e+07	1.68689e+07
Com_14741_pos	Citrinin	C13 H14 O5	232.073	4.837	233.08	No results	Invalid mass	No results	0.470106	-1.08894	0.000172076	1	1.82868	down	569780	436234	532691	591201	505578	373046	1.0857e+06	831669	1.62136e+06	868861	1.04956e+06	942527
Com_239_pos	methyl isoquinoline-3-carboxylate	C11 H9 N O2	187.063	5.114	188.07	Full match	Partial match	Full match	0.647649	-0.626717	0.000184622	1	1.53115	down	1.9115e+08	2.55081e+08	2.45197e+08	2.70486e+08	2.71218e+08	2.73831e+08	3.83928e+08	3.94633e+08	4.13339e+08	3.60299e+08	3.60415e+08	4.14207e+08
Com_6956_pos	4-(3-methoxy-5,6-dihydrobenzo[c]acridin-7-yl)morpholine	C22 H22 N2 O2	692.328	8.854	347.171	Invalid mass	No results	No results	0.572797	-0.803904	0.000191006	1	2.17922	down	3.92668e+06	4.60396e+06	3.92559e+06	3.4957e+06	4.3628e+06	4.09675e+06	6.87147e+06	7.45523e+06	7.69562e+06	4.99498e+06	8.29159e+06	7.3091e+06
Com_4711_pos	WKK	C23 H36 N6 O4	460.282	6.621	461.289	Full match	No results	No results	0.517306	-0.950911	0.00021081	1	1.69963	down	5.52173e+06	7.72497e+06	9.27915e+06	8.9286e+06	8.34398e+06	7.91395e+06	1.55771e+07	1.6085e+07	1.5235e+07	1.44168e+07	1.49676e+07	1.5951e+07
Com_8657_pos	3-(tert-butyl)-1-methyl-N-(6-quinoxalinyl)-1H-pyrazole-5-carboxamide	C17 H19 N5 O	309.156	4.855	310.163	Invalid mass	No results	No results	0.43168	-1.21197	0.00021484	1	1.55251	down	1.43138e+06	2.41181e+06	2.72274e+06	2.54945e+06	2.708e+06	1.90165e+06	5.73022e+06	4.83597e+06	5.57011e+06	5.13534e+06	5.71511e+06	4.80773e+06
Com_14738_pos	Apigenin C-pentoside	C20 H18 O9	402.094	4.977	403.101	No results	No results	Full match	0.552388	-0.856247	0.000245128	0.972222	1.91896	down	616193	727034	761981	702319	772858	946805	923310	1.44342e+06	1.59256e+06	1.54364e+06	1.42801e+06	1.26473e+06
Com_1567_pos	Coumalic acid	C6 H4 O4	140.011	1.586	141.018	No results	No results	Full match	0.340233	-1.5554	0.000248211	1	1.448	down	2.03346e+07	1.25608e+07	1.00184e+07	1.01426e+07	1.13195e+07	1.1236e+07	5.47858e+07	4.43763e+07	2.54906e+07	3.84202e+07	2.06166e+07	3.85459e+07
Com_3319_pos	Nardosinone	C15 H22 O3	250.156	6.595	251.163	No results	No results	Full match	0.520998	-0.940649	0.000256007	1	1.3943	down	9.03603e+06	6.06135e+06	9.24777e+06	6.33939e+06	8.56855e+06	8.69735e+06	1.49238e+07	1.559e+07	1.64124e+07	1.5133e+07	1.4993e+07	1.49835e+07
Com_11739_pos	RNK	C16 H32 N8 O5	416.252	7.629	417.26	Invalid mass	No results	No results	0.474985	-1.07405	0.000260305	1	1.597	down	650513	991237	1.32938e+06	1.26363e+06	1.17315e+06	1.15944e+06	2.48809e+06	2.60875e+06	2.07723e+06	1.71247e+06	2.68804e+06	2.25185e+06
Com_5156_pos	6-Gingerol	C17 H26 O4	294.183	6.309	295.19	No results	Full match	Full match	0.578372	-0.789929	0.00040935	1	1.72018	down	4.53237e+06	6.53686e+06	5.78574e+06	6.21627e+06	4.55004e+06	6.72202e+06	9.993e+06	7.57163e+06	9.01142e+06	1.32559e+07	1.04363e+07	9.11101e+06
Com_595_pos	1-Palmitoylglycerol	C19 H38 O4	330.277	8.854	331.284	No results	Full match	Full match	0.599411	-0.738383	0.000417595	1	2.1014	down	7.79508e+07	1.2962e+08	1.21348e+08	1.07494e+08	1.19218e+08	1.12709e+08	1.87238e+08	1.96489e+08	1.90431e+08	1.63751e+08	1.97714e+08	1.79373e+08
Com_10687_pos	Ganoderic acid C6	C30 H42 O8	530.286	6.643	531.293	No results	No results	Full match	0.592091	-0.756109	0.000451749	1	1.41963	down	2.20645e+06	1.87508e+06	1.60564e+06	1.91075e+06	1.57679e+06	2.22532e+06	3.2465e+06	3.465e+06	3.93403e+06	2.27653e+06	2.86957e+06	3.46222e+06
Com_9159_pos	Ecdysterone	C27 H44 O7	480.308	6.403	481.314	No results	Full match	Full match	0.624653	-0.678873	0.000719914	1	1.96812	down	1.88415e+06	3.09086e+06	2.8128e+06	2.95625e+06	2.81856e+06	3.17128e+06	4.04594e+06	4.30267e+06	4.01628e+06	4.22646e+06	5.14123e+06	5.05653e+06
Com_6559_pos	Sophoridine	C15 H24 N2 O	248.188	1.36	249.195	No results	No results	Full match	0.203906	-2.29403	0.000901482	1	2.21828	down	426303	1.74449e+06	1.64312e+06	2.08373e+06	1.78054e+06	2.1057e+06	8.13165e+06	7.20587e+06	7.11785e+06	9.00717e+06	7.84076e+06	8.67917e+06
Com_2027_pos	RMH	C17 H30 N8 O4 S	420.236	5.84	421.242	Invalid mass	No results	No results	0.614208	-0.7032	0.0014733	1	1.55219	down	3.08682e+07	2.1645e+07	2.19416e+07	2.81439e+07	1.79184e+07	1.80647e+07	3.69759e+07	3.45709e+07	3.36422e+07	3.49714e+07	4.82698e+07	3.71964e+07
Com_13265_pos	N-lactoyl-phenylalanine	C12 H15 N O4	237.1	4.95	238.107	No results	No results	Full match	0.57677	-0.793932	0.00161206	1	1.73889	down	928026	1.03049e+06	1.13187e+06	1.88824e+06	1.16469e+06	1.2147e+06	2.2393e+06	2.29657e+06	2.12992e+06	1.92613e+06	1.97288e+06	2.1925e+06
Com_7888_pos	PC (2:0/16:2)	C26 H48 N O8 P	533.319	6.949	534.327	No results	Invalid mass	No results	0.629129	-0.668572	0.00176851	1	1.33933	down	2.91975e+06	2.14663e+06	3.36443e+06	3.98073e+06	3.70809e+06	3.30111e+06	5.695e+06	4.50964e+06	5.755e+06	5.5462e+06	4.70392e+06	4.65948e+06
Com_8794_pos	Cyasterone	C29 H44 O8	520.302	6.324	521.31	No results	No results	Full match	0.60995	-0.713238	0.00212529	0.944444	1.39729	down	1.9998e+06	2.95824e+06	2.49225e+06	3.2513e+06	3.07806e+06	2.95163e+06	5.07301e+06	2.9706e+06	5.19179e+06	5.43741e+06	4.16387e+06	4.5939e+06
Com_13835_pos	Eurycomalactone	C19 H24 O6	348.154	6.352	349.159	No results	Invalid mass	No results	0.432869	-1.208	0.0024307	1	1.57634	down	320529	426883	940175	535416	926069	676836	1.62568e+06	1.33229e+06	1.25265e+06	1.41653e+06	1.221e+06	1.99034e+06
Com_3742_pos	Irisolidone 7-O-beta-d-glucoside	C23 H24 O11	476.131	5.761	477.138	No results	No results	Full match	0.576942	-0.793501	0.00245209	0.888889	1.15448	down	5.97019e+06	8.1744e+06	7.68485e+06	7.24787e+06	8.44238e+06	7.61458e+06	1.47776e+07	1.40535e+07	1.42211e+07	1.36611e+07	1.39771e+07	7.53974e+06
Com_907_pos	4-Demethylepipodophyllotoxin	C21 H20 O8	400.116	5.04	418.149	No results	No results	Full match	0.639288	-0.645462	0.00298098	1	1.53239	down	4.55417e+07	7.90835e+07	7.81394e+07	7.83632e+07	8.19888e+07	8.29144e+07	1.25914e+08	1.25682e+08	1.22312e+08	1.18869e+08	1.17532e+08	8.73904e+07
Com_125_pos	DL-Arginine	C6 H14 N4 O2	174.111	1.443	175.119	No results	Full match	Full match	0.154229	-2.69686	0.0032771	0.944444	1.60419	down	3.44572e+07	5.8826e+07	5.06554e+07	3.62913e+08	4.95581e+07	6.67605e+07	9.73323e+08	9.85587e+08	1.6592e+08	1.3974e+08	7.88247e+08	9.87742e+08
Com_2340_pos	p-Aminocinnamic acid	C9 H9 N O2	163.064	5.118	164.07	No results	No results	Full match	0.647864	-0.626236	0.00511716	1	1.43779	down	1.20502e+07	2.34473e+07	2.11911e+07	2.2659e+07	2.23249e+07	2.08952e+07	3.24651e+07	3.55828e+07	3.37341e+07	2.53159e+07	2.86538e+07	3.34357e+07
Com_15488_pos	2-(2-hydroxy-3-methylbutanamido)-4-methylpentanoic acid	C11 H21 N O4	253.131	4.845	254.139	Invalid mass	No results	No results	0.527665	-0.922307	0.0056341	0.888889	1.3542	down	452936	525961	409473	427743	660292	1.14391e+06	1.06786e+06	1.34033e+06	1.24369e+06	969250	1.10663e+06	1.13327e+06
Com_4951_pos	iP9G	C16 H23 N5 O5	365.171	5.13	388.16	No results	No results	Full match	0.601806	-0.732629	0.00563768	0.916667	1.26718	down	3.52956e+06	3.32851e+06	3.21552e+06	6.15876e+06	3.55877e+06	2.43764e+06	5.36403e+06	6.10444e+06	6.61186e+06	6.81554e+06	5.53411e+06	6.50678e+06
Com_6740_pos	1,2-dihydroxyheptadec-16-yn-4-yl acetate	C19 H34 O4	308.234	8.021	309.242	Invalid mass	Invalid mass	No results	0.638033	-0.648297	0.00566743	0.916667	1.40704	down	2.96049e+06	5.48892e+06	3.99036e+06	4.31004e+06	4.87527e+06	4.76959e+06	6.74738e+06	8.12017e+06	7.24631e+06	4.36806e+06	8.00594e+06	6.88097e+06
Com_9085_pos	Tectorigenin	C16 H12 O6	300.063	4.893	301.071	No results	No results	Full match	0.634307	-0.656746	0.00724346	1	1.30176	down	2.29419e+06	2.36472e+06	2.62784e+06	1.33344e+06	2.78709e+06	2.74418e+06	3.66367e+06	3.56883e+06	3.64557e+06	4.18885e+06	3.66139e+06	3.58181e+06
Com_10602_pos	2,4,5,6,7-pentamethyl-1H-benzo[d]imidazole	C12 H16 N2	188.131	1.882	189.138	Full match	No results	No results	0.560368	-0.835553	0.00815523	0.861111	1.65462	down	3.34366e+06	1.40049e+06	1.13693e+06	1.33016e+06	1.40574e+06	1.29545e+06	3.19873e+06	2.70638e+06	2.458e+06	3.11914e+06	3.45318e+06	2.75371e+06
Com_7040_pos	(R)-3-Hydroxy myristic acid	C14 H28 O3	226.193	6.618	227.2	No results	Invalid mass	No match	0.462766	-1.11165	0.0101318	0.833333	1.14602	down	1.75064e+06	1.78568e+06	1.57955e+06	1.87456e+06	1.72991e+06	1.74274e+06	3.86122e+06	3.90455e+06	5.69164e+06	1.54827e+06	3.6772e+06	3.92697e+06
Com_13337_pos	Trilobatin	C21 H24 O10	436.136	5.188	437.144	No results	No results	Full match	0.656523	-0.607083	0.0101502	1	1.23524	down	1.17134e+06	1.14149e+06	549541	831771	1.05597e+06	906400	1.24478e+06	1.7096e+06	1.5314e+06	1.34548e+06	1.20143e+06	1.58317e+06
Com_5993_pos	Ouabain	C29 H44 O12	606.269	5.417	607.276	Invalid mass	No results	No results	0.664313	-0.590065	0.0112223	0.972222	1.06798	down	4.2107e+06	3.12772e+06	4.30286e+06	2.61766e+06	4.52753e+06	5.79404e+06	6.33011e+06	5.25533e+06	6.58403e+06	6.52141e+06	6.41368e+06	5.89685e+06
Com_12746_pos	Columbin	C20 H22 O6	358.142	7.676	359.149	No results	No results	Full match	0.596203	-0.746125	0.0115165	0.944444	1.34119	down	892575	803398	712984	689841	639775	639954	729429	1.09543e+06	1.08901e+06	1.37005e+06	1.91517e+06	1.14494e+06
Com_3961_pos	Methylophiopogonone A	C19 H16 O6	340.094	4.951	341.101	No results	No results	Full match	0.540756	-0.88695	0.0135191	0.916667	1.45084	down	5.60084e+06	1.47358e+07	8.0955e+06	5.81751e+06	1.11148e+07	5.21875e+06	1.48771e+07	2.03446e+07	1.95324e+07	9.14662e+06	1.78462e+07	1.17947e+07
Com_5990_pos	1,4-dihydroxyheptadec-16-en-2-yl acetate	C19 H36 O4	310.25	9.358	311.257	Invalid mass	No results	No results	0.648319	-0.625225	0.0142995	0.861111	1.26482	down	5.7671e+06	5.24146e+06	6.54794e+06	4.49665e+06	7.50678e+06	6.72028e+06	9.99864e+06	1.12643e+07	1.04946e+07	8.8806e+06	1.00882e+07	5.23416e+06
Com_10158_pos	LysoPE 18:2 (2n isomer)	C23 H44 N O7 P	477.285	8.777	478.292	No results	No results	Full match	0.592808	-0.754363	0.0148703	0.888889	1.36843	down	1.28768e+06	1.98289e+06	1.51415e+06	1.32298e+06	1.76712e+06	2.42585e+06	2.12444e+06	1.98091e+06	4.34144e+06	3.33581e+06	2.107e+06	3.48644e+06
Com_7421_pos	6-Paradol	C17 H26 O3	278.187	5.808	279.195	No results	No results	Full match	0.613301	-0.705334	0.0152446	0.916667	1.48603	down	2.38684e+06	4.67959e+06	3.61169e+06	4.33634e+06	4.54922e+06	2.17131e+06	6.443e+06	3.70418e+06	5.70949e+06	7.1343e+06	7.14436e+06	5.30404e+06
Com_7597_pos	N'-[6-(tert-butyl)thieno[3,2-d]pyrimidin-4-yl]-4-methylbenzohydrazide	C18 H20 N4 O S	322.12	5.729	323.127	Invalid mass	No results	No match	0.658716	-0.602272	0.0179524	1	1.61026	down	4.93471e+06	4.64374e+06	4.22098e+06	2.10793e+06	4.79292e+06	4.57251e+06	6.89391e+06	6.3983e+06	7.11968e+06	5.76043e+06	5.74941e+06	6.44504e+06
Com_883_pos	(3beta,9xi)-3-(beta-D-Glucopyranosyloxy)-14-hydroxycard-20(22)-enolide	C29 H44 O9	536.296	8.468	537.303	Full match	No results	No results	0.550515	-0.861147	0.0186647	1	1.26546	down	2.32386e+07	7.97806e+07	6.70212e+07	7.95445e+07	7.3375e+07	7.52996e+07	1.09079e+08	1.18762e+08	1.32776e+08	1.12832e+08	1.26046e+08	1.23937e+08
Com_14481_pos	4-{3-[(3,4-dihydroxyphenyl)methyl]-2-methylbutyl}benzene-1,2-diol	C18 H22 O4	324.131	1.255	325.138	Invalid mass	No results	No results	0.542054	-0.883492	0.0269811	0.944444	1.45002	down	216616	717146	846968	1.00239e+06	647042	888619	1.34146e+06	1.46614e+06	1.5003e+06	1.37881e+06	882652	1.39808e+06
Com_10550_pos	H-Gly-Pro-OH	C7 H12 N2 O3	172.084	1.371	173.092	No results	No results	Full match	0.662242	-0.594569	0.0355499	0.972222	1.48229	down	1.01996e+06	3.07588e+06	2.47824e+06	2.85841e+06	2.47048e+06	2.36146e+06	4.00899e+06	3.69267e+06	3.60032e+06	3.00966e+06	3.55511e+06	3.67283e+06
Com_14406_pos	Estrone	C18 H22 O2	270.161	7.922	271.168	Full match	Not the top hit	No results	0.472276	-1.0823	0.0422515	0.972222	1.48733	down	143462	971539	1.08169e+06	1.16654e+06	172646	516167	1.11139e+06	1.57046e+06	1.42369e+06	1.67276e+06	1.23369e+06	1.56782e+06
Com_8565_pos	N-Acetyl-L-Tyrosine	C11 H13 N O4	223.084	5.04	224.091	No results	No results	Full match	0.411078	-1.28252	0.0443659	0.888889	1.48588	down	1.47162e+06	1.53569e+06	1.33024e+06	1.67013e+06	1.35064e+06	1.70469e+06	1.8729e+06	5.48824e+06	1.64845e+06	5.63106e+06	5.83679e+06	1.56953e+06
Com_747_pos	3-(trifluoromethyl)phenyl 3-phenylcinnoline-4-carboxylate	C22 H13 F3 N2 O2	394.087	1.298	395.094	Invalid mass	No results	No results	0.527928	-0.921587	0.0484065	0.888889	1.13347	down	4.37366e+07	6.47598e+07	1.7973e+07	8.98037e+07	8.6054e+07	7.56585e+07	4.6952e+07	1.57323e+08	1.21422e+08	1.28533e+08	1.28048e+08	1.33702e+08

## Sheet: I_D.vs.I_W_neg_Diff_order
Compound_ID	Name	Formula	Molecular Weight	RT [min]	m/z	mzCloud_Results	mzVault_Results	MassList_Results	FC	log2FC	Pvalue	ROC	VIP	Up.Down	neg_I_D1	neg_I_D2	neg_I_D3	neg_I_D4	neg_I_D5	neg_I_D6	neg_I_W1	neg_I_W2	neg_I_W3	neg_I_W4	neg_I_W5	neg_I_W6
Com_207_neg	Quercetin-3-O-beta-glucopyranosyl-6'-acetate	C23 H22 O13	506.106	5.535	505.099	No results	Full match	No results	1.92389	0.944026	3.75e-12	1	1.54544	up	4.6914e+08	4.75915e+08	4.95348e+08	4.78434e+08	4.78537e+08	4.88369e+08	2.5035e+08	257673214	2.55056e+08	2.4202e+08	2.41482e+08	2.5337e+08
Com_1176_neg	Eriodictyol O-malonylhexoside	C24 H24 O14	536.117	5.534	535.11	No results	No results	Full match	1.73876	0.79806	7.24e-11	1	2.40146	up	6.72139e+07	7.16883e+07	6.81052e+07	6.73222e+07	6.94909e+07	7.16009e+07	4.02241e+07	4.03613e+07	4.16266e+07	3.89932e+07	4.01256e+07	3.75872e+07
Com_429_neg	Prostaglandin K2	C20 H30 O5	332.199	6.66	331.191	Invalid mass	No results	No match	7.54053	2.91467	2.73e-09	1	2.04602	up	2.21681e+08	2.16108e+08	2.26071e+08	2.18265e+08	209341093	2.35042e+08	3.16575e+07	2.66422e+07	2.50726e+07	2.93474e+07	3.28058e+07	3.03916e+07
Com_2054_neg	di-C,C-pentosyl-luteolin	C25 H26 O14	550.133	5.643	549.125	No results	No results	Full match	2.07315	1.05183	4.33e-09	1	1.94867	up	3.45921e+07	3.19399e+07	3.28671e+07	3.32547e+07	3.04321e+07	3.30628e+07	1.47189e+07	1.59688e+07	1.72216e+07	1.60269e+07	1.44726e+07	1.62049e+07
Com_3367_neg	Hexadecanedioic acid	C16 H30 O4	286.214	7.714	285.207	No results	No results	Full match	1.65023	0.722668	9.07e-09	1	2.1363	up	1.65717e+07	1.70933e+07	1.69191e+07	1.66127e+07	1.62202e+07	1.77888e+07	9.72703e+06	1.0205e+07	1.01648e+07	1.1095e+07	9.75168e+06	1.03847e+07
Com_7310_neg	18-Nor-4,15-dihydroxyabieta-8,11,13-trien-7-one	C19 H26 O3	302.188	7.263	301.181	No results	No results	Full match	2.69931	1.43259	1.56e-08	1	2.09829	up	4.60908e+06	3.71223e+06	4.75088e+06	4.2709e+06	3.70139e+06	3.97326e+06	1.35287e+06	1.63691e+06	1.63272e+06	1.69254e+06	1.34498e+06	1.6082e+06
Com_151_neg	Tricin 5-O-hexoside	C23 H24 O12	492.127	6.06	491.119	No results	No results	Full match	1.56799	0.648919	1.74e-08	1	1.48436	up	609384412	5.85295e+08	6.39239e+08	6.71161e+08	6.1038e+08	6.05471e+08	4.05825e+08	3.9888e+08	4.10755e+08	3.93148e+08	3.91518e+08	3.72928e+08
Com_153_neg	Trifolirhizin	C22 H22 O10	446.121	6.06	491.12	No results	No results	Full match	1.56306	0.64437	1.82e-08	1	1.48116	up	6.05814e+08	5.82325e+08	6.35533e+08	6.67688e+08	6.06735e+08	6.01819e+08	4.0521e+08	3.9767e+08	4.09581e+08	3.924e+08	3.90561e+08	3.71678e+08
Com_4387_neg	4-(octyloxy)benzoic acid	C15 H22 O3	250.157	5.981	249.149	Full match	No results	Full match	5.67077	2.50354	5.63e-08	1	2.25533	up	1.16263e+07	1.00999e+07	1.19559e+07	1.0992e+07	9.63006e+06	1.06439e+07	1.49797e+06	1.66423e+06	1.9608e+06	2.10557e+06	2.4116e+06	1.81297e+06
Com_1417_neg	Ingenol	C20 H28 O5	348.194	6.204	347.187	No results	No results	Full match	3.90995	1.96715	7.81e-08	1	2.0016	up	5.232e+07	3.59194e+07	5.10201e+07	5.02566e+07	5.20095e+07	5.027e+07	1.13553e+07	1.66461e+07	1.1811e+07	1.36918e+07	1.0091e+07	1.10337e+07
Com_9411_neg	Ptaquiloside	C20 H30 O8	398.194	6.437	397.186	No results	No results	Full match	3.66751	1.8748	1.12e-07	1	2.08456	up	2.14764e+06	2.13369e+06	2.41618e+06	2.6972e+06	2.371e+06	2.03968e+06	749436	574366	721554	680027	524957	513900
Com_3734_neg	16-(Hexopyranosyloxy)-7-hydroxy-8,9-epoxypimaran-18-oic acid	C26 H42 O10	514.281	5.976	513.274	No results	Invalid mass	No results	1.97387	0.981024	3.77e-07	1	2.12621	up	1.43302e+07	1.28107e+07	1.4374e+07	1.50893e+07	1.36891e+07	1.51495e+07	6.93624e+06	6.1923e+06	6.73029e+06	8.08681e+06	7.76688e+06	7.57448e+06
Com_5179_neg	Calceolarioside B	C23 H26 O11	478.147	5.626	477.138	No results	No results	Full match	5.58417	2.48134	5.97e-07	1	1.91674	up	8.86543e+06	4.26372e+06	8.5747e+06	7.82273e+06	7.38337e+06	6.39658e+06	1.2017e+06	1.45825e+06	1.14423e+06	1.3096e+06	1.81979e+06	821657
Com_5754_neg	Carnosic acid	C20 H28 O4	332.199	5.986	331.191	No results	No results	Full match	2.04774	1.03403	1.41e-06	1	1.7065	up	5.61542e+06	5.3142e+06	6.58305e+06	6.46614e+06	7.26042e+06	6.33748e+06	2.71993e+06	2.73972e+06	2.9384e+06	3.58816e+06	2.80938e+06	3.55478e+06
Com_2512_neg	(±)9-HpODE	C18 H32 O4	312.23	6.832	311.223	Full match	No results	Full match	1.91815	0.939717	1.95e-06	1	1.18796	up	2.7485e+07	2.52702e+07	2.00169e+07	2.39283e+07	2.24878e+07	2.64726e+07	1.21611e+07	1.42222e+07	1.31442e+07	1.19754e+07	1.27412e+07	1.16939e+07
Com_181_neg	Bicyclo Prostaglandin E2	C20 H30 O4	334.214	6.62	333.207	Full match	Partial match	Full match	1.8897	0.918158	2.36e-06	1	1.98431	up	4.91184e+08	5.56624e+08	4.77953e+08	4.57651e+08	4.82065e+08	5.28753e+08	259919558	2.72091e+08	2.64693e+08	2.50549e+08	2.20653e+08	3.16594e+08
Com_4582_neg	Casticin	C19 H18 O8	374.1	6.481	373.093	No results	No results	Full match	2.08954	1.06318	2.57e-06	1	1.84735	up	1.09922e+07	7.14933e+06	8.60637e+06	9.12172e+06	9.48937e+06	9.55746e+06	4.90049e+06	4.63441e+06	4.39149e+06	4.51538e+06	3.53306e+06	4.30682e+06
Com_1621_neg	Theaflavin	C29 H24 O12	564.127	5.832	563.119	No results	No results	Full match	1.50259	0.587454	3.54e-06	1	1.37344	up	3.66502e+07	3.55667e+07	3.37251e+07	3.64001e+07	4.09793e+07	3.22858e+07	2.18829e+07	2.22645e+07	2.39471e+07	2.51342e+07	2.53208e+07	2.49407e+07
Com_6547_neg	Oridonin	C20 H28 O6	364.188	6.142	363.181	No results	No results	Full match	3.27813	1.71287	3.55e-06	1	1.95799	up	4.68999e+06	5.12576e+06	4.72874e+06	4.76393e+06	4.63758e+06	4.48086e+06	1.52244e+06	1.25908e+06	1.23402e+06	1.81044e+06	1.61107e+06	1.23463e+06
Com_3326_neg	2-deoxyglucose-6-phosphate	C6 H13 O8 P	244.034	1.273	280.983	No results	No results	Full match	2.02798	1.02005	4.84e-06	1	1.9141	up	1.30377e+07	1.48368e+07	1.60383e+07	1.41597e+07	1.29545e+07	1.81743e+07	7.6536e+06	6.48507e+06	7.68244e+06	7.27162e+06	7.26182e+06	7.63066e+06
Com_793_neg	Prostaglandin A3	C20 H28 O4	314.188	7.624	313.181	Invalid mass	No results	No results	14.7352	3.8812	4.96e-06	1	2.04707	up	1.01441e+08	9.90251e+07	1.02684e+08	1.02162e+08	1.16034e+08	1.02795e+08	7.97271e+06	8.10082e+06	7.44397e+06	3.34484e+06	7.12267e+06	8.37211e+06
Com_2353_neg	Prostaglandin H2	C20 H32 O5	352.225	6.84	351.218	Full match	Partial match	No results	2.99628	1.58317	1.19e-05	1	1.74267	up	1.82751e+07	2.96223e+07	1.78088e+07	1.73754e+07	1.64791e+07	1.85977e+07	6.12018e+06	5.44765e+06	6.12199e+06	5.67295e+06	5.47549e+06	1.05967e+07
Com_5443_neg	Andrographolide	C20 H30 O5	350.21	7.352	349.202	No results	No results	Full match	2.55472	1.35316	1.67e-05	1	1.73575	up	8.08384e+06	7.2611e+06	7.36796e+06	8.18882e+06	7.19767e+06	7.14859e+06	2.93266e+06	2.81789e+06	2.96556e+06	3.56147e+06	3.32885e+06	2.10511e+06
Com_7357_neg	Tricin O-sinapoylpentoside	C33 H32 O15	668.173	5.829	667.166	No results	No results	Full match	1.63593	0.710111	2.92e-05	1	1.48877	up	4.60526e+06	3.86525e+06	4.54612e+06	3.71346e+06	4.27127e+06	3.42687e+06	2.50111e+06	2.34498e+06	2.58896e+06	2.84441e+06	2.63374e+06	2.01913e+06
Com_7540_neg	p-Coumaric Acid	C9 H8 O3	164.047	6.201	163.04	No results	No results	Full match	2.06784	1.04813	3.03e-05	1	1.85525	up	3.17511e+06	3.75309e+06	3.63772e+06	3.77165e+06	3.32071e+06	3.10644e+06	1.44446e+06	1.49203e+06	2.28965e+06	1.62863e+06	1.44229e+06	1.74466e+06
Com_560_neg	19(R)-hydroxy Prostaglandin A2	C20 H30 O5	350.209	6.466	349.202	Full match	Full match	Full match	2.36308	1.24067	0.000166477	1	1.57244	up	1.53805e+08	1.43558e+08	152038142	1.44732e+08	1.45198e+08	1.47515e+08	6.5952e+07	7.08676e+07	7.09481e+07	6.50876e+07	6.28184e+07	3.96178e+07
Com_1360_neg	19(R)-hydroxy Prostaglandin E1	C20 H34 O6	352.225	6.125	351.218	Invalid mass	No match	No results	3.10458	1.6344	0.000184026	1	2.02526	up	6.11918e+07	5.86817e+07	6.13705e+07	6.10094e+07	5.83552e+07	5.82042e+07	1.61358e+07	2.56573e+07	2.43068e+07	2.13988e+07	1.19108e+07	1.61658e+07
Com_2380_neg	Artesunate	C19 H28 O8	384.178	5.428	383.171	No results	No results	Full match	1.84092	0.88043	0.000189661	1	1.90389	up	2.74771e+07	2.4233e+07	3.02373e+07	2.59731e+07	1.69173e+07	2.44032e+07	1.20292e+07	1.55592e+07	1.55277e+07	1.15469e+07	1.41122e+07	1.22934e+07
Com_1220_neg	Kynurenic acid O-hexside	C16 H17 N O8	351.095	4.767	350.088	No results	No results	Full match	1.54845	0.63082	0.000207074	1	2.10108	up	6.57098e+07	6.68986e+07	6.52888e+07	6.87582e+07	6.43611e+07	6.93243e+07	3.48772e+07	3.90803e+07	4.7403e+07	4.70936e+07	4.395e+07	4.61396e+07
Com_5327_neg	O-p-coumaroyl-O-salicyloyl quinic acid	C23 H22 O10	458.123	5.276	457.116	No results	No results	Full match	1.79516	0.844112	0.00057286	1	1.26738	up	4.7113e+06	6.11892e+06	8.57853e+06	4.83399e+06	6.42883e+06	6.24969e+06	4.30291e+06	3.40742e+06	2.64316e+06	3.15744e+06	3.90969e+06	3.14649e+06
Com_1156_neg	Tectoridin	C22 H22 O11	462.116	5.998	461.109	No results	Full match	Full match	1.56372	0.644982	0.00142317	1	1.12139	up	7.47878e+07	4.61442e+07	4.6584e+07	4.72606e+07	4.82727e+07	4.64919e+07	3.2792e+07	3.73346e+07	3.28918e+07	3.45163e+07	2.83593e+07	3.20577e+07
Com_6028_neg	Euphorbia factor L3	C31 H38 O7	522.26	7.591	521.252	No results	No results	Full match	1.79495	0.843941	0.00203838	1	1.5352	up	5.6842e+06	6.04604e+06	5.94925e+06	6.44065e+06	6.35433e+06	6.71787e+06	3.04243e+06	3.18224e+06	2.12479e+06	4.21902e+06	3.81862e+06	4.33349e+06
Com_7847_neg	3-[4-methyl-1-(2-methylpropanoyl)-3-oxocyclohexyl]butanoic acid	C15 H24 O4	268.167	5.913	267.16	Full match	No results	No results	1.50614	0.590855	0.00305366	0.972222	1.74544	up	3.55044e+06	3.47123e+06	3.74424e+06	4.11078e+06	3.34097e+06	3.54113e+06	2.62323e+06	1.97644e+06	1.95845e+06	2.25254e+06	3.41634e+06	2.21974e+06
Com_5820_neg	D(+)-Melezitose O-rhamnoside	C24 H42 O20	650.225	6.119	649.219	No results	No results	Full match	1.89631	0.923193	0.00522143	1	1.69134	up	6.36827e+06	6.99532e+06	6.96682e+06	5.97793e+06	6.81286e+06	6.24787e+06	3.48897e+06	4.40476e+06	4.14155e+06	3.74488e+06	3.35588e+06	1.62488e+06
Com_2932_neg	L-Ornithine	C5 H12 N2 O2	132.09	1.207	131.083	No results	No results	Full match	0.185362	-2.43158	1.97e-12	1	2.05988	down	3.79965e+06	3.7229e+06	3.8505e+06	4.33229e+06	3.87609e+06	3.76447e+06	2.05576e+07	2.39095e+07	1.93576e+07	2.04337e+07	2.10817e+07	2.06074e+07
Com_424_neg	Eleutheroside B	C17 H24 O9	372.142	5.266	371.134	No results	No results	Full match	0.355809	-1.49082	3.67e-11	1	2.37152	down	8.09852e+07	8.29618e+07	8.39977e+07	7.90854e+07	8.59474e+07	8.8012e+07	2.23058e+08	2.59836e+08	226550707	2.2716e+08	2.36596e+08	2.34828e+08
Com_73_neg	Gluconic acid	C6 H12 O7	196.058	1.268	195.051	No results	Full match	Full match	0.664577	-0.589491	2.44e-07	1	1.7032	down	9.14717e+08	1044669273	9.73828e+08	9.65693e+08	9.19544e+08	9.22055e+08	1402961887	1387588866	1479158782	1440805885	1448676127	1478642029
Com_2232_neg	Oxypaeoniflorin	C23 H28 O12	496.159	5.328	495.153	No results	Full match	No results	0.442046	-1.17773	1.22e-06	1	1.66196	down	1.14381e+07	1.18902e+07	13500113	1.60448e+07	1.50431e+07	1.42477e+07	2.79948e+07	3.28485e+07	3.25002e+07	2.93939e+07	3.35421e+07	2.95926e+07
Com_1337_neg	Rhapontin	C21 H24 O9	420.142	5.135	419.135	No results	No results	Full match	0.547233	-0.869773	2.08e-06	1	2.10462	down	3.09737e+07	2.91444e+07	3.35413e+07	3.65041e+07	30192816	3.4194e+07	4.88115e+07	6.18364e+07	6.20377e+07	5.39272e+07	6.42052e+07	6.46983e+07
Com_1158_neg	Erythronolactone	C4 H6 O4	118.027	2.553	117.019	No results	Full match	Full match	0.441253	-1.18032	2.24e-06	1	2.09028	down	3.11246e+07	2.34285e+07	3.00595e+07	3.21115e+07	3.12836e+07	2.33644e+07	6.21397e+07	6.48913e+07	5.8847e+07	7.29692e+07	5.19958e+07	7.75331e+07
Com_3090_neg	2,3-dinor Prostaglandin E1	C18 H30 O5	308.199	6.89	307.191	Invalid mass	No results	No results	0.556855	-0.844627	2.62e-06	1	1.94902	down	1.11492e+07	1.06737e+07	1.08008e+07	1.10686e+07	1.06139e+07	1.15574e+07	2.12337e+07	2.06474e+07	2.02006e+07	1.97344e+07	1.66441e+07	1.98175e+07
Com_1764_neg	Pinoresinol Diglucoside	C32 H42 O16	682.248	5.268	681.24	No results	No results	Full match	0.489657	-1.03016	1.16e-05	1	2.22744	down	2.35749e+07	1.51953e+07	2.36019e+07	1.93159e+07	1.99421e+07	2.03398e+07	4.54393e+07	4.4151e+07	4.54617e+07	3.58591e+07	3.94514e+07	3.873e+07
Com_1324_neg	α-D-Mannose 1-phosphate	C6 H13 O9 P	260.029	1.284	259.022	No results	Full match	Full match	0.628826	-0.669266	4.36e-05	1	1.58368	down	4.15493e+07	4.38553e+07	3.9141e+07	4.09961e+07	4.06434e+07	3.05903e+07	5.29976e+07	6.72867e+07	6.08046e+07	6.58108e+07	6.42725e+07	6.53631e+07
Com_10356_neg	alpha-Hederin	C41 H66 O12	750.457	6.155	749.449	No results	No results	Full match	0.616581	-0.697637	5.41e-05	1	1.33508	down	1.16001e+06	1.07492e+06	1.45019e+06	1.29887e+06	1.24274e+06	1.43641e+06	2.11853e+06	2.18558e+06	2.10752e+06	2.09219e+06	1.94457e+06	1.98006e+06
Com_2883_neg	martynoside	C31 H40 O15	652.237	5.258	651.23	No results	No results	Full match	0.486158	-1.0405	0.000104264	1	1.98552	down	6.00874e+06	9.63676e+06	1.09602e+07	9.72704e+06	1.01288e+07	8.6775e+06	1.43681e+07	2.46633e+07	1.8013e+07	1.63287e+07	2.06277e+07	1.94171e+07
Com_1778_neg	Galactinol	C12 H22 O11	342.116	1.217	341.109	No results	Full match	Full match	0.640707	-0.642264	0.000140833	1	2.0173	down	2.57637e+07	2.42144e+07	2.55253e+07	2.43307e+07	2.58502e+07	2.46033e+07	4.51203e+07	4.11374e+07	3.31541e+07	4.20101e+07	3.53668e+07	3.77767e+07
Com_9033_neg	Vinorelbine Tartrate	C53 H66 N4 O20	1078.42	5.202	1077.42	No results	No results	Full match	0.427609	-1.22564	0.000391807	1	1.24885	down	578460	940801	699042	827253	702048	720762	2.02999e+06	1.48751e+06	2.02134e+06	1.62252e+06	2.2865e+06	1.0018e+06
Com_6144_neg	N1-[4-(cyanomethyl)phenyl]-4-chlorobenzamide	C15 H11 Cl N2 O	270.052	6.028	269.045	Invalid mass	No match	No match	0.621954	-0.68512	0.000452497	1	1.93192	down	4.39105e+06	3.65703e+06	3.41334e+06	2.79467e+06	3.76934e+06	3.59388e+06	6.61698e+06	7.06493e+06	5.10765e+06	4.92212e+06	6.27676e+06	4.77183e+06
Com_167_neg	Naringin Dihydrochalcone	C27 H34 O14	582.195	5.455	581.188	No results	No results	Full match	0.661376	-0.596457	0.000497515	1	1.84201	down	3.86774e+08	3.88935e+08	3.91697e+08	3.9211e+08	3.80862e+08	3.77351e+08	6.09201e+08	6.70331e+08	6.04162e+08	5.11657e+08	4.81794e+08	6.27258e+08
Com_5366_neg	Methyl jasmonate	C13 H20 O3	224.141	6.417	223.134	No results	No results	Full match	0.631015	-0.664254	0.000696909	0.972222	1.49365	down	4.3238e+06	4.52272e+06	3.80534e+06	4.26752e+06	4.19823e+06	5.23477e+06	6.67648e+06	9.0648e+06	6.73069e+06	5.16157e+06	7.03511e+06	7.09324e+06
Com_2108_neg	(+)-Dihydrojasmonic acid	C12 H20 O3	212.141	6.333	211.134	No results	No results	Full match	0.510259	-0.970698	0.000924732	1	1.52267	down	1.54718e+07	1.33571e+07	1.55876e+07	1.53784e+07	1.50802e+07	1.52971e+07	3.37233e+07	3.69727e+07	3.6598e+07	2.43216e+07	2.21139e+07	2.29892e+07
Com_8613_neg	Epimedin A	C39 H50 O20	838.289	5.232	837.282	No results	No results	Full match	0.633958	-0.657541	0.00101469	1	1.0916	down	1.26987e+06	1.26094e+06	1.10495e+06	1.36647e+06	1.23855e+06	1.14461e+06	2.70295e+06	1.7158e+06	1.92704e+06	1.93331e+06	1.65358e+06	1.71697e+06
Com_2634_neg	Gomisin D	C28 H34 O10	530.216	5.338	529.209	No results	No results	Full match	0.535443	-0.901195	0.00163908	1	1.00758	down	1.12142e+07	1.31934e+07	1.41877e+07	1.16215e+07	1.4554e+07	6.67761e+06	1.98407e+07	2.33473e+07	2.41099e+07	2.4223e+07	1.51285e+07	2.67884e+07
Com_10064_neg	Troxerutin	C33 H42 O19	742.236	5.772	741.229	No results	No results	Full match	0.536033	-0.899607	0.00234713	0.944444	1.31676	down	684483	1.21112e+06	784449	807222	916421	1.15418e+06	1.45189e+06	1.9699e+06	1.00211e+06	2.20497e+06	1.92712e+06	1.81255e+06
Com_1468_neg	(-)-secoisolariciresinol	C20 H26 O6	362.173	5.305	361.165	No results	No results	Full match	0.380287	-1.39484	0.0041729	0.972222	1.62303	down	1.14417e+07	9.7127e+06	1.15472e+07	1.02438e+07	1.77236e+07	1.12951e+07	1.58313e+07	3.87271e+07	2.4794e+07	1.77524e+07	4.68086e+07	4.53228e+07
Com_8717_neg	Benzoylpaeoniflorin	C30 H32 O12	584.189	5.19	583.182	No results	No results	Full match	0.603774	-0.727919	0.00822441	0.944444	1.2192	down	1.73659e+06	1.42538e+06	1.21425e+06	1.77076e+06	1.37979e+06	950088	2.14959e+06	3.48223e+06	1.5886e+06	2.01009e+06	2.81994e+06	1.98934e+06
Com_1153_neg	Tricin 5-O-hexosyl-O-hexoside	C29 H34 O17	654.182	5.484	653.174	No results	No results	Full match	0.463903	-1.1081	0.0150493	0.944444	1.34157	down	2.28261e+07	5.74737e+07	1.40809e+07	1.42884e+07	5.15446e+07	1.59706e+07	6.46862e+07	6.90667e+07	7.15098e+07	6.15049e+07	5.70054e+07	5.60141e+07
Com_3915_neg	Hordatine B	C29 H40 N8 O5	580.31	6.222	579.303	No results	No results	Full match	0.419566	-1.25303	0.0311323	0.805556	1.04492	down	3.96921e+06	3.53708e+06	4.52623e+06	2.75924e+06	3.51972e+06	5.75905e+06	1.43895e+07	4.24861e+06	1.01944e+07	1.32114e+07	1.19867e+07	3.33937e+06
Com_1832_neg	Lumichrome	C12 H10 N4 O2	242.081	5.204	529.159	No results	No results	Full match	0.229727	-2.12201	0.0322004	0.972222	1.3229	down	3.92563e+06	3.83653e+06	3.27444e+06	3.90335e+06	4.58136e+06	3.4444e+06	4.10061e+06	7.28975e+06	2.25876e+07	1.75937e+07	4.93287e+06	4.3465e+07
Com_458_neg	7-O-Ethylmorroniside	C19 H30 O11	434.179	5.311	433.172	No results	No results	Full match	0.661521	-0.59614	0.0405989	0.888889	1.24558	down	1.56684e+08	7.13089e+07	1.78705e+08	1.11295e+08	1.05651e+08	1.07778e+08	2.05475e+08	2.39584e+08	1.91447e+08	1.23723e+08	2.22783e+08	1.22654e+08

## Sheet: I_D.vs.I_W_pos_Diff_order
Compound_ID	Name	Formula	Molecular Weight	RT [min]	m/z	mzCloud_Results	mzVault_Results	MassList_Results	FC	log2FC	Pvalue	ROC	VIP	Up.Down	pos_I_D1	pos_I_D2	pos_I_D3	pos_I_D4	pos_I_D5	pos_I_D6	pos_I_W1	pos_I_W2	pos_I_W3	pos_I_W4	pos_I_W5	pos_I_W6
Com_305_pos	14-Methylhexadecanoic Acid	C17 H34 O2	270.256	9.678	271.263	No results	No results	Full match	6.03441	2.59321	6.70857e-14	1	1.5471	up	2.02717e+08	2.05429e+08	2.14142e+08	2.15405e+08	2.14212e+08	1.97763e+08	3.48834e+07	3.72966e+07	3.25352e+07	3.34781e+07	3.53947e+07	3.35026e+07
Com_46_pos	Gardenin B	C19 H18 O7	358.105	7.336	359.112	No results	Full match	No results	2.66702	1.41523	3.60414e-12	1	2.55651	up	2.25464e+09	2.13812e+09	2.07698e+09	2.31627e+09	2.33008e+09	2.25543e+09	8.24363e+08	8.29265e+08	8.69509e+08	8.28559e+08	8.78962e+08	7.82995e+08
Com_1764_pos	Polypodine B	C27 H44 O8	496.303	8.352	497.311	No results	No results	Full match	1.60308	0.680846	9.28616e-11	1	2.43835	up	5.17155e+07	5.00898e+07	5.17248e+07	4.89536e+07	4.79515e+07	5.06899e+07	3.05964e+07	3.16898e+07	3.25448e+07	3.13895e+07	3.12461e+07	3.03751e+07
Com_1602_pos	N-Lauroylsarcosine	C15 H29 N O3	288.245	9.03	289.252	No results	Invalid mass	No results	9.87324	3.30352	5.16435e-10	1	1.52451	up	1.82078e+07	1.51559e+07	2.0137e+07	1.76346e+07	1.78777e+07	1.82026e+07	1.79398e+06	1.66745e+06	2.36312e+06	1.6093e+06	1.85183e+06	1.57352e+06
Com_3270_pos	Stachydrine	C7 H13 N O2	143.095	1.364	144.102	No results	No results	Full match	2.99247	1.58134	1.89382e-08	1	1.83131	up	2.04437e+07	1.99484e+07	2.13301e+07	1.95207e+07	1.95468e+07	2.57454e+07	7.11531e+06	6.89469e+06	6.76429e+06	7.6629e+06	7.37762e+06	6.46971e+06
Com_3340_pos	Uric acid	C5 H4 N4 O3	168.028	1.763	169.036	No results	Full match	No results	4.52293	2.17726	2.817e-08	1	2.32456	up	1.57641e+07	1.64692e+07	1.78438e+07	1.63171e+07	1.572e+07	2.49478e+07	4.26592e+06	3.05551e+06	4.68645e+06	3.98856e+06	3.99023e+06	3.68428e+06
Com_3723_pos	(11E,15Z)-9,10,13-trihydroxyoctadeca-11,15-dienoic acid	C18 H32 O5	144.116	5.977	145.122	Invalid mass	No results	No results	2.42751	1.27948	3.06592e-08	1	2.69237	up	2.05428e+07	2.06168e+07	2.00404e+07	2.03892e+07	2.03262e+07	2.09951e+07	8.52237e+06	8.59536e+06	8.84672e+06	8.37707e+06	8.69517e+06	7.59571e+06
Com_3089_pos	IRH	C18 H32 N8 O4	446.242	9.561	447.25	Invalid mass	No results	No results	1.78684	0.837411	4.76681e-08	1	1.26044	up	1.28674e+07	1.20838e+07	1.27543e+07	1.4147e+07	1.15872e+07	1.28516e+07	6.56062e+06	7.38063e+06	6.85436e+06	6.67461e+06	7.88383e+06	7.34209e+06
Com_5310_pos	GRH	C14 H24 N8 O4	368.195	6.884	369.203	Invalid mass	No results	No results	2.40229	1.26441	1.87672e-07	1	2.24214	up	9.58635e+06	9.68194e+06	1.25507e+07	9.46725e+06	1.10527e+07	1.16444e+07	5.08453e+06	3.84862e+06	4.58679e+06	4.94625e+06	4.36078e+06	3.8073e+06
Com_2399_pos	Embelin	C17 H26 O4	294.183	6.115	295.19	No results	No results	Full match	1.60346	0.681188	2.63774e-07	1	2.32323	up	3.36446e+07	3.40545e+07	3.51641e+07	3.48334e+07	3.94634e+07	3.52445e+07	2.21242e+07	2.12462e+07	2.25416e+07	2.24341e+07	2.26895e+07	2.14308e+07
Com_11503_pos	Lysopa 18:0	C21 H43 O7 P	438.276	9.546	439.283	No results	No results	Full match	1.89403	0.921461	2.66543e-07	1	1.40648	up	1.24258e+06	1.5622e+06	1.55567e+06	1.54247e+06	1.45036e+06	1.43048e+06	695702	827832	703229	849825	837478	723528
Com_1216_pos	13,14-dihydro-15-keto Prostaglandin E2	C20 H32 O5	334.214	6.63	335.221	Invalid mass	No match	No match	1.56389	0.645138	9.48772e-07	1	1.84845	up	8.67819e+07	7.90884e+07	8.43891e+07	8.33518e+07	8.65258e+07	8.69489e+07	5.14679e+07	5.60907e+07	5.43106e+07	5.83849e+07	5.57247e+07	4.82678e+07
Com_7413_pos	Triptophenolide	C20 H24 O3	312.172	7.482	313.18	No results	No results	Full match	4.64266	2.21495	1.12019e-06	1	1.91827	up	4.9575e+06	5.12216e+06	5.74763e+06	3.67271e+06	5.58145e+06	4.71098e+06	1.21329e+06	1.14494e+06	1.15815e+06	1.14242e+06	1.14216e+06	616129
Com_925_pos	6,8-dihydroxy-3-(10-hydroxyundecyl)-3,4-dihydro-1H-2-benzopyran-1-one	C20 H30 O5	332.198	6.464	333.205	Invalid mass	No match	No match	2.93572	1.55371	1.18006e-06	1	2.35922	up	1.17206e+08	8.41193e+07	1.13386e+08	1.09566e+08	1.102e+08	1.19266e+08	3.52876e+07	3.64828e+07	3.8003e+07	3.75655e+07	3.59334e+07	3.94138e+07
Com_343_pos	Dehydroepiandrosterone (DHEA)	C19 H28 O2	270.198	7.03	271.206	No results	Invalid mass	No results	2.0315	1.02254	1.18507e-06	1	2.14808	up	2.71792e+08	3.35179e+08	2.77367e+08	3.45187e+08	3.05606e+08	3.66132e+08	1.43445e+08	1.46376e+08	1.72436e+08	1.71027e+08	1.48763e+08	1.53846e+08
Com_4077_pos	Oleandomycin	C35 H61 N O12	687.417	7.026	688.424	No results	No results	Full match	2.28388	1.19149	1.33314e-06	1	2.35718	up	1.59644e+07	1.82584e+07	1.36829e+07	1.50973e+07	1.483e+07	1.69115e+07	6.83345e+06	5.84988e+06	8.62706e+06	7.62558e+06	6.03276e+06	6.51538e+06
Com_2169_pos	Apo-13-zeaxanthinone	C18 H26 O2	274.193	6.009	275.2	No results	No results	Full match	2.04929	1.03512	5.46442e-06	1	2.49701	up	4.23291e+07	4.32848e+07	4.00999e+07	3.88192e+07	3.80445e+07	4.14586e+07	1.91365e+07	1.63695e+07	1.83836e+07	2.27286e+07	2.00643e+07	2.2401e+07
Com_2426_pos	O-7460	C25 H48 F O5 P	500.296	6.03	501.303	No results	Invalid mass	No results	1.5083	0.592926	9.17695e-06	1	1.48411	up	3.13103e+07	3.41081e+07	3.16603e+07	3.24688e+07	2.9595e+07	3.81513e+07	2.50065e+07	2.10446e+07	2.18249e+07	2.00661e+07	2.28313e+07	2.00317e+07
Com_113_pos	15-keto Prostaglandin E1	C20 H32 O5	334.214	7.019	335.221	Invalid mass	No match	No match	2.19995	1.13747	9.98385e-06	1	2.25719	up	8.88762e+08	9.36301e+08	9.53328e+08	8.44415e+08	9.50321e+08	9.71459e+08	3.6371e+08	3.53035e+08	3.8417e+08	4.9201e+08	4.50409e+08	4.76988e+08
Com_4368_pos	1-Deoxynojirimycin	C6 H13 N O4	163.084	1.286	164.091	No results	No results	Full match	2.03774	1.02697	1.06201e-05	1	1.41818	up	1.25944e+07	1.09446e+07	1.56919e+07	1.3767e+07	1.40256e+07	1.72877e+07	7.94984e+06	6.40319e+06	7.57939e+06	7.08289e+06	6.91306e+06	5.44635e+06
Com_4455_pos	Aurantio-obtusin	C17 H14 O7	330.073	5.752	331.081	No results	No results	Full match	1.85637	0.892481	1.75771e-05	1	1.98605	up	1.50742e+07	1.31365e+07	1.55373e+07	1.17525e+07	1.5102e+07	1.68559e+07	7.35595e+06	7.76606e+06	8.10025e+06	6.30082e+06	9.93726e+06	7.65239e+06
Com_709_pos	2-(3,4-dihydroxyphenyl)-3,5,7-trihydroxy-6-methyl-4H-chromen-4-one	C16 H12 O7	316.058	5.846	317.065	Full match	Partial match	Full match	1.75146	0.808562	2.41658e-05	1	2.20251	up	1.655e+08	1.2682e+08	1.32538e+08	1.40466e+08	1.505e+08	1.10681e+08	7.37525e+07	6.33957e+07	8.5114e+07	8.19679e+07	8.48189e+07	8.28447e+07
Com_6203_pos	Phenprobamate	C10 H13 N O2	179.094	5.203	180.102	No results	No results	Full match	1.64202	0.715475	5.03848e-05	1	1.88758	up	8.63904e+06	9.03376e+06	9.0349e+06	9.60975e+06	9.11988e+06	1.02121e+07	6.24147e+06	4.42913e+06	5.67257e+06	6.05611e+06	6.08794e+06	5.40356e+06
Com_7073_pos	Crocetin	C20 H24 O4	328.166	6.623	329.174	No results	No results	Full match	4.90412	2.29399	5.09612e-05	1	2.27125	up	4.73516e+06	4.61628e+06	7.83764e+06	5.73147e+06	4.55102e+06	2.63834e+06	972879	868891	1.07825e+06	1.20529e+06	1.07653e+06	937874
Com_486_pos	Prostaglandin E1	C20 H34 O5	336.229	7.436	337.236	Invalid mass	No match	No results	1.81161	0.85727	5.39592e-05	1	1.86648	up	2.25798e+08	2.14487e+08	2.03372e+08	1.8937e+08	2.01875e+08	2.08074e+08	1.20943e+08	1.00394e+08	9.33706e+07	1.26131e+08	1.38126e+08	1.07153e+08
Com_1297_pos	1-(3-ethyl-2,4-dihydroxy-6-methoxyphenyl)butan-1-one	C13 H18 O4	220.11	5.602	221.117	Invalid mass	No results	No results	1.53571	0.618902	7.27166e-05	1	1.4567	up	5.1543e+07	5.21222e+07	4.83955e+07	5.27012e+07	5.42149e+07	5.44395e+07	3.34561e+07	3.22e+07	3.4117e+07	3.13447e+07	4.19119e+07	3.10564e+07
Com_13372_pos	DL-Panthenol	C9 H19 N O4	205.13	5.013	206.138	No results	No results	Full match	1.77153	0.824995	0.000110727	1	1.5379	up	1.45458e+06	2.08729e+06	1.24579e+06	1.66964e+06	1.67813e+06	1.66215e+06	929231	839507	956399	814960	1.17735e+06	813128
Com_2746_pos	Muscone	C16 H30 O	260.213	7.029	261.22	No results	Invalid mass	No results	2.20764	1.14251	0.000115192	1	2.19504	up	2.9014e+07	3.12232e+07	2.64752e+07	2.51015e+07	2.63886e+07	3.03331e+07	8.09536e+06	1.2155e+07	1.29432e+07	1.39946e+07	1.44858e+07	1.46679e+07
Com_6106_pos	4-D-Hydroxysphinganine	C18 H39 N O3	317.294	6.017	340.283	No results	No results	Full match	2.52232	1.33475	0.000164938	1	1.7382	up	5.81956e+06	5.8474e+06	6.4628e+06	5.83099e+06	5.66759e+06	6.35895e+06	2.53809e+06	2.35927e+06	3.15429e+06	1.60164e+06	2.73259e+06	1.88169e+06
Com_7173_pos	Celestolide	C17 H24 O	244.182	6.153	245.19	Full match	No results	No results	1.89272	0.92046	0.000200028	1	2.28551	up	5.15381e+06	4.85445e+06	5.06521e+06	5.94654e+06	8.10159e+06	5.42213e+06	3.41062e+06	2.84789e+06	2.91864e+06	3.13361e+06	3.10204e+06	2.83805e+06
Com_11838_pos	LPC 13:1	C21 H42 N O7 P	451.263	5.988	452.269	No results	Invalid mass	No results	1.59739	0.675717	0.0002143	1	2.32761	up	2.52253e+06	2.91521e+06	2.50226e+06	2.91073e+06	2.51901e+06	2.7387e+06	2.03535e+06	1.47657e+06	1.3735e+06	1.94567e+06	1.63822e+06	1.6149e+06
Com_2093_pos	8-iso Prostaglandin A2	C20 H30 O4	316.203	7.879	317.21	Invalid mass	No match	No match	1.69877	0.764493	0.0004077	1	2.02385	up	4.21516e+07	3.88219e+07	4.02705e+07	4.36092e+07	4.15114e+07	4.55573e+07	3.22855e+07	2.3569e+07	2.53203e+07	2.30261e+07	2.55233e+07	1.85722e+07
Com_697_pos	Syringetin	C17 H14 O8	346.068	5.534	347.076	No results	No results	Full match	1.61742	0.693695	0.000599616	1	1.57935	up	1.5215e+08	1.52536e+08	1.61036e+08	1.59919e+08	1.70333e+08	1.36019e+08	8.39774e+07	1.03634e+08	1.12594e+08	7.77432e+07	1.18073e+08	8.02007e+07
Com_13500_pos	2-{[4-(tert-butyl)-4H-1,2,4-triazol-3-yl]thio}-3-nitropyridine	C11 H13 N5 O2 S	301.065	6.278	302.073	Invalid mass	No results	No results	1.54787	0.630283	0.000605754	0.972222	1.58887	up	1.70936e+06	1.95941e+06	1.5562e+06	1.76772e+06	2.15371e+06	1.83865e+06	1.29852e+06	1.0223e+06	1.58378e+06	1.10483e+06	1.02694e+06	1.06052e+06
Com_10821_pos	Lathyrol	C20 H30 O4	334.215	7.332	357.204	No results	No results	Full match	1.6018	0.679698	0.000733275	1	1.44792	up	1.75848e+06	1.54273e+06	2.19282e+06	1.89003e+06	1.82748e+06	1.75788e+06	1.52531e+06	1.02238e+06	1.32448e+06	950286	1.07295e+06	952754
Com_139_pos	13,14-dihydro-15-keto Prostaglandin A2	C20 H30 O4	316.204	6.59	317.211	Invalid mass	No match	No match	2.38928	1.25658	0.000755612	1	1.95167	up	7.28743e+08	6.89746e+08	7.12261e+08	8.172e+08	7.42764e+08	6.30798e+08	5.62534e+08	2.42818e+08	2.42631e+08	2.53464e+08	2.53756e+08	2.53504e+08
Com_13401_pos	Demethylnobiletin	C20 H20 O8	388.115	7.195	389.122	No results	No results	Full match	2.18897	1.13025	0.000889695	1	1.60517	up	1.71063e+06	1.37597e+06	2.08226e+06	983693	1.61913e+06	2.13445e+06	800983	640997	783114	762640	716903	820840
Com_12128_pos	Puerarin	C21 H20 O9	416.112	6.289	417.119	No results	No results	Full match	1.56613	0.6472	0.000921016	0.972222	1.6416	up	2.57293e+06	2.75248e+06	2.3042e+06	2.22702e+06	2.2918e+06	1.96442e+06	1.37742e+06	1.17583e+06	1.29783e+06	1.52125e+06	1.61419e+06	2.0248e+06
Com_1981_pos	Estriol	C18 H24 O3	288.17	7.356	289.177	Invalid mass	No results	No results	1.69116	0.758015	0.00145864	1	1.14803	up	3.49293e+07	3.34977e+07	3.06526e+07	3.55517e+07	3.17399e+07	3.4122e+07	2.16101e+07	2.02939e+07	2.25907e+07	2.17761e+07	1.24239e+07	1.98588e+07
Com_3980_pos	Heteroclitin D	C27 H30 O8	482.196	7.918	483.203	No results	No results	Full match	1.62734	0.702513	0.00177506	1	1.85025	up	1.45354e+07	1.81264e+07	1.89348e+07	1.72208e+07	1.17878e+07	1.93406e+07	6.64795e+06	1.02557e+07	1.06276e+07	1.17035e+07	1.10194e+07	1.11628e+07
Com_2200_pos	Vitamin A	C20 H30 O	286.23	5.584	287.237	No results	No results	Full match	3.7504	1.90705	0.00199413	1	1.9755	up	1.37019e+07	4.26097e+07	1.3371e+07	3.8738e+07	3.63925e+07	3.92267e+07	8.65221e+06	1.11295e+07	8.01799e+06	7.44279e+06	6.90265e+06	6.92688e+06
Com_50_pos	(5Z)-3-aminonon-5-enoic acid	C9 H17 N O2	171.126	2.442	172.133	Full match	Partial match	No results	1.75993	0.815516	0.00321235	1	1.6033	up	1.21741e+09	2.1058e+09	1.9034e+09	1.14558e+09	1.20463e+09	1.25982e+09	9.30701e+08	8.27251e+08	9.15139e+08	7.48064e+08	7.88315e+08	8.11549e+08
Com_13846_pos	Roburic acid	C30 H48 O2	440.365	7.683	441.372	No results	No results	Full match	1.77878	0.830887	0.00489277	0.944444	1.38425	up	1.79171e+06	1.10405e+06	1.87289e+06	853210	1.56482e+06	1.45729e+06	885162	610160	1.09453e+06	686812	776298	806530
Com_11773_pos	Schisandrin B	C23 H28 O6	400.187	6.508	401.195	No results	No results	Full match	1.675	0.744162	0.00875207	1	1.77202	up	2.96458e+06	1.3728e+06	1.48598e+06	2.05137e+06	1.61869e+06	2.17746e+06	1.16036e+06	1.09052e+06	1.18436e+06	1.24148e+06	1.19838e+06	1.09258e+06
Com_13207_pos	Topotecan	C23 H23 N3 O5	421.165	4.92	422.173	No results	No results	Full match	1.74694	0.804832	0.0110741	1	1.58176	up	1.27171e+06	1.01989e+06	889313	1.2393e+06	2.29314e+06	1.06386e+06	729926	658487	828340	870242	713987	650920
Com_3913_pos	Methyl Eugenol	C11 H14 O2	178.099	5.604	179.106	No results	No results	Full match	1.53182	0.615243	0.0147374	0.944444	1.89031	up	1.77846e+07	1.27903e+07	1.90688e+07	1.92653e+07	1.90986e+07	2.00888e+07	1.12726e+07	1.52291e+07	1.00104e+07	6.60666e+06	1.52631e+07	1.21856e+07
Com_5181_pos	Icariin	C33 H40 O15	676.25	5.292	677.257	No results	Invalid mass	No results	1.6405	0.714134	0.0175492	0.888889	1.41993	up	1.16421e+07	5.48969e+06	1.30552e+07	9.4961e+06	9.81057e+06	9.5286e+06	9.52871e+06	5.05262e+06	5.34646e+06	4.9061e+06	7.23583e+06	3.90852e+06
Com_3742_pos	Irisolidone 7-O-beta-d-glucoside	C23 H24 O11	476.131	5.761	477.138	No results	No results	Full match	1.71074	0.774617	0.0176631	1	1.4684	up	1.78342e+07	2.04226e+07	1.79026e+07	1.94621e+07	1.76454e+07	1.95144e+07	1.3247e+07	1.17266e+07	1.22417e+07	1.26567e+07	1.16451e+07	4.40853e+06
Com_4383_pos	2-morpholinophenyl 1-methyl-1H-imidazole-4-sulfonate	C14 H17 N3 O4 S	323.097	5.122	324.105	Invalid mass	No results	No results	1.53714	0.620246	0.023611	0.888889	1.28536	up	8.4525e+06	1.54591e+07	1.65931e+07	1.62485e+07	9.63019e+06	9.7784e+06	9.44316e+06	6.82059e+06	6.66961e+06	7.80144e+06	1.06247e+07	8.18832e+06
Com_2854_pos	2-Hydroxyisocaproic Acid	C6 H12 O3	132.079	5.18	133.086	No results	No results	Full match	1.57551	0.655823	0.0274659	0.861111	1.30552	up	1.93847e+07	2.96473e+07	2.46722e+07	1.23617e+07	2.46829e+07	1.65913e+07	1.16346e+07	9.94312e+06	2.05609e+07	1.57559e+07	1.0084e+07	1.28459e+07
Com_4580_pos	6-(3-hydroxybutan-2-yl)-5-(hydroxymethyl)-4-methoxy-2H-pyran-2-one	C11 H16 O5	210.089	5.312	211.096	Invalid mass	No results	No match	1.85332	0.890108	0.0337793	1	1.38514	up	5.10517e+06	5.26845e+06	1.55732e+07	4.97117e+06	5.34415e+06	5.74855e+06	2.08685e+06	3.68571e+06	4.56167e+06	3.78313e+06	4.42983e+06	4.12069e+06
Com_15876_pos	Irisflorentin	C20 H18 O8	386.099	5.172	387.107	No results	No results	Full match	1.89494	0.922152	0.0358438	0.888889	1.58587	up	300119	1.11327e+06	382919	329851	438412	509226	228973	260119	184348	369820	248242	330608
Com_37_pos	2-oxopiperidine-3-carbohydrazide	C6 H11 N3 O2	157.085	1.237	158.092	Full match	No results	No results	0.204964	-2.28656	6.46865e-14	1	2.29088	down	4.83109e+08	5.46066e+08	4.93282e+08	5.0133e+08	4.9463e+08	4.93533e+08	2.51506e+09	2.58568e+09	2.47556e+09	2.2372e+09	2.44971e+09	2.43183e+09
Com_3776_pos	N3,N4-Dimethyl-L-arginine	C8 H18 N4 O2	202.142	1.301	203.15	No results	Full match	Full match	0.231501	-2.11091	2.82065e-11	1	2.06473	down	4.65896e+06	4.28322e+06	4.42661e+06	4.23955e+06	4.69881e+06	3.84785e+06	1.77727e+07	1.89918e+07	1.81867e+07	1.8768e+07	2.19556e+07	1.73052e+07
Com_1281_pos	Targinine	C7 H16 N4 O2	188.127	1.245	189.134	No results	Full match	Full match	0.158309	-2.65918	7.16311e-11	1	2.24352	down	1.0635e+07	1.11927e+07	1.04282e+07	1.35141e+07	1.02799e+07	1.28621e+07	6.48506e+07	7.10361e+07	7.00547e+07	6.48815e+07	8.18135e+07	8.26627e+07
Com_369_pos	Arachidonic acid	C20 H32 O2	286.23	7.305	287.237	No results	Invalid mass	No match	0.511191	-0.968065	1.27321e-10	1	1.61967	down	1.58928e+08	1.63157e+08	1.68184e+08	1.57156e+08	1.66937e+08	1.77376e+08	3.21615e+08	3.08871e+08	3.29819e+08	3.17264e+08	3.41316e+08	3.21168e+08
Com_8244_pos	Sedanolide	C12 H18 O2	194.13	7.102	195.138	No results	Full match	Full match	0.225644	-2.14788	7.21071e-09	1	2.39207	down	1.31888e+06	1.44744e+06	1.18415e+06	989707	1.24619e+06	1.45066e+06	5.43804e+06	6.38702e+06	5.33038e+06	6.30908e+06	5.39007e+06	4.99088e+06
Com_14310_pos	Methylophiopogonanone A	C19 H18 O6	342.11	8.036	343.117	No results	No results	Full match	0.133078	-2.90965	4.76341e-08	1	2.28952	down	195756	152014	257828	245125	216305	240962	1.65688e+06	1.66336e+06	1.7029e+06	1.36885e+06	1.83284e+06	1.60391e+06
Com_1740_pos	Arachidonic acid methyl ester	C21 H34 O2	318.255	8.04	319.263	No results	Full match	Full match	0.364168	-1.45732	6.77635e-08	1	2.31903	down	1.71936e+07	1.87044e+07	2.10979e+07	2.1546e+07	1.95943e+07	2.21935e+07	5.44555e+07	5.98994e+07	5.27957e+07	5.50384e+07	5.47335e+07	5.35013e+07
Com_125_pos	DL-Arginine	C6 H14 N4 O2	174.111	1.443	175.119	No results	Full match	Full match	0.18628	-2.42446	1.19851e-07	1	1.55908	down	7.70023e+07	6.90085e+07	5.54768e+07	6.3747e+07	5.9579e+07	7.14174e+07	3.62186e+08	3.53598e+08	3.68714e+08	3.57154e+08	3.39465e+08	3.45961e+08
Com_1742_pos	(2R,3S,4S,5R,6R)-2-(hydroxymethyl)-6-(propan-2-yloxy)oxane-3,4,5-triol	C9 H18 O6	222.11	4.792	223.117	Full match	No results	No results	0.463595	-1.10906	1.80004e-07	1	2.16793	down	2.48799e+07	2.55571e+07	2.4245e+07	2.49952e+07	2.66542e+07	2.55799e+07	4.79153e+07	5.44697e+07	5.41254e+07	5.45343e+07	6.13234e+07	5.53126e+07
Com_239_pos	methyl isoquinoline-3-carboxylate	C11 H9 N O2	187.063	5.114	188.07	Full match	Partial match	Full match	0.649091	-0.623506	1.97102e-07	1	1.71404	down	3.34951e+08	2.99789e+08	2.89884e+08	3.14091e+08	2.9462e+08	3.27324e+08	4.86352e+08	4.5839e+08	5.06429e+08	4.83049e+08	4.62368e+08	4.69968e+08
Com_7273_pos	LPE 16:0	C21 H44 N O7 P	453.285	9.303	454.292	No results	Full match	Full match	0.550183	-0.862017	3.82399e-07	1	2.43051	down	3.62493e+06	3.85329e+06	4.17752e+06	4.19358e+06	3.50706e+06	3.3459e+06	7.44464e+06	7.01684e+06	6.57074e+06	5.96359e+06	7.28669e+06	6.98066e+06
Com_1109_pos	Orsellinic acid	C8 H8 O4	168.042	4.797	169.05	No results	Full match	Full match	0.64994	-0.621621	5.78516e-07	1	1.96813	down	6.23943e+07	5.89899e+07	6.21744e+07	5.2528e+07	6.05607e+07	6.37286e+07	9.74395e+07	9.16922e+07	8.21e+07	9.528e+07	9.22165e+07	9.57473e+07
Com_970_pos	N1-(1-benzyl-4-piperidyl)-4-chlorobenzene-1-sulfonamide	C18 H21 Cl N2 O2 S	364.097	1.277	365.104	Invalid mass	Invalid mass	No results	0.569857	-0.811327	6.29834e-07	1	2.21521	down	5.70124e+07	5.26073e+07	6.32001e+07	6.10786e+07	6.75671e+07	6.08211e+07	1.04023e+08	1.01449e+08	1.06306e+08	1.08771e+08	1.15133e+08	1.00068e+08
Com_9975_pos	N6,N6,N6-Trimethyl-L-lysine	C9 H20 N2 O2	188.152	1.171	189.159	No results	Full match	Full match	0.270045	-1.88873	8.85468e-07	1	1.5342	down	1.22765e+06	1.01614e+06	1.03924e+06	1.02349e+06	1.4558e+06	1.16469e+06	4.34156e+06	4.07597e+06	4.5419e+06	4.33384e+06	4.16327e+06	4.19481e+06
Com_7040_pos	(R)-3-Hydroxy myristic acid	C14 H28 O3	226.193	6.618	227.2	No results	Invalid mass	No match	0.374139	-1.41835	9.61927e-07	1	1.80884	down	2.28891e+06	2.58258e+06	2.337e+06	2.99786e+06	2.26913e+06	2.86465e+06	8.57942e+06	7.89826e+06	6.42696e+06	5.4513e+06	6.51187e+06	6.13333e+06
Com_4287_pos	N1-(1H-indol-4-yl)cyclohexane-1-carboxamide	C15 H18 N2 O	280.099	4.808	281.106	Invalid mass	No results	No results	0.648664	-0.624458	1.511e-06	1	1.89994	down	1.16721e+07	1.07129e+07	1.10136e+07	1.04839e+07	1.12381e+07	1.13947e+07	1.85588e+07	1.70425e+07	1.60211e+07	1.75511e+07	1.80008e+07	1.53677e+07
Com_3958_pos	2-[amino(3-chloroanilino)methylene]malononitrile	C10 H7 Cl N4	218.039	1.469	219.047	Invalid mass	No results	No results	0.566378	-0.820164	2.75665e-06	1	1.24133	down	9.23509e+06	1.06907e+07	9.65103e+06	1.11894e+07	8.6873e+06	9.01931e+06	1.93897e+07	1.56091e+07	1.96879e+07	1.65152e+07	1.67605e+07	1.52777e+07
Com_7282_pos	LPC 12:0	C20 H42 N O7 P	439.269	7.544	440.276	No results	Full match	No results	0.528107	-0.921097	6.51904e-06	1	1.85637	down	2.46777e+06	2.58084e+06	1.99877e+06	2.04556e+06	2.78631e+06	2.40408e+06	4.7595e+06	4.29089e+06	5.05153e+06	4.47889e+06	4.11657e+06	4.34888e+06
Com_5334_pos	Pipecolic acid	C6 H11 N O2	129.079	1.11	130.086	No results	Full match	Full match	0.49363	-1.0185	1.88319e-05	1	1.77489	down	6.81908e+06	4.50947e+06	5.31834e+06	5.20882e+06	4.62776e+06	5.29905e+06	9.35589e+06	1.30083e+07	1.3245e+07	1.01998e+07	9.30614e+06	9.27021e+06
Com_6679_pos	Tangeretin	C20 H20 O7	372.119	8.149	373.127	No results	No results	Full match	0.0956275	-3.38643	2.415e-05	1	1.88598	down	348036	498780	1.78352e+06	488522	520845	535452	7.98079e+06	8.98207e+06	5.96887e+06	4.5903e+06	7.47727e+06	8.66136e+06
Com_5265_pos	DL-Lysine	C6 H14 N2 O2	146.106	1.114	147.113	No results	Full match	Full match	0.510081	-0.971201	2.46969e-05	1	1.75382	down	6.96112e+06	4.8918e+06	5.76628e+06	5.64718e+06	4.75479e+06	5.44774e+06	9.55603e+06	1.31603e+07	1.35561e+07	1.04298e+07	9.44577e+06	9.46687e+06
Com_6674_pos	gamma-Glutamylglutamic acid	C10 H16 N2 O7	276.097	1.172	277.104	No results	No results	Full match	0.599306	-0.738635	5.92875e-05	1	1.72485	down	3.65702e+06	3.78618e+06	3.25951e+06	3.9581e+06	4.41604e+06	3.74722e+06	5.10527e+06	6.42346e+06	7.98753e+06	6.27362e+06	6.00588e+06	6.28843e+06
Com_13603_pos	Dipropylene glycol dimethyl ether	C8 H18 O3	162.126	5.235	163.133	Full match	No results	No results	0.643921	-0.635045	6.00714e-05	1	1.85773	down	1.10476e+06	1.11647e+06	1.14543e+06	943733	1.14146e+06	1.31591e+06	1.69559e+06	1.91257e+06	2.11755e+06	1.64721e+06	1.59366e+06	1.54366e+06
Com_8121_pos	Boc-beta-cyano-L-alanine	C9 H14 N2 O4	214.095	1.38	215.102	No results	No results	Full match	0.646281	-0.629766	7.93697e-05	1	1.51523	down	3.73354e+06	3.64663e+06	3.95435e+06	3.54918e+06	3.58997e+06	4.2049e+06	6.1723e+06	5.71845e+06	6.40342e+06	6.60015e+06	4.73721e+06	5.45933e+06
Com_11145_pos	N-[2,5-bis(2,2,2-trifluoroethoxy)benzoyl]-N'-(4-methoxyphenyl)urea	C19 H16 F6 N2 O5	466.094	1.174	467.101	Invalid mass	No results	No results	0.396221	-1.33562	9.46114e-05	1	2.12391	down	765572	939610	1.04675e+06	1.0288e+06	826286	1.43036e+06	2.34533e+06	2.57812e+06	2.64061e+06	2.56122e+06	2.60427e+06	2.50788e+06
Com_7888_pos	PC (2:0/16:2)	C26 H48 N O8 P	533.319	6.949	534.327	No results	Invalid mass	No results	0.547376	-0.869397	9.47472e-05	1	1.95532	down	2.47237e+06	3.38134e+06	3.19608e+06	4.35076e+06	3.09974e+06	3.33869e+06	5.04493e+06	6.87858e+06	6.24756e+06	6.41398e+06	5.92711e+06	5.73166e+06
Com_3125_pos	1,2,3,6,7-Pentamethoxyxanthone	C18 H18 O7	346.105	5.085	347.112	No results	No results	Full match	0.553081	-0.854437	0.000103744	1	2.16175	down	1.03661e+07	1.51704e+07	1.43561e+07	1.38675e+07	1.56969e+07	1.23069e+07	2.55118e+07	2.64213e+07	2.39694e+07	2.48342e+07	2.38554e+07	2.32416e+07
Com_2340_pos	p-Aminocinnamic acid	C9 H9 N O2	163.064	5.118	164.07	No results	No results	Full match	0.664831	-0.58894	0.000109667	1	1.49171	down	2.73001e+07	1.98013e+07	2.36221e+07	2.73163e+07	2.55875e+07	2.65736e+07	3.93772e+07	3.66462e+07	4.07352e+07	3.32067e+07	3.73319e+07	3.8626e+07
Com_5718_pos	Hypoxanthine	C5 H4 N4 O	136.039	1.37	119.035	No results	No results	Full match	0.608498	-0.716676	0.000112206	1	2.2508	down	7.46635e+06	5.76247e+06	6.41114e+06	6.83345e+06	7.16733e+06	5.11396e+06	1.03996e+07	1.07827e+07	1.13912e+07	9.70338e+06	1.01473e+07	1.1265e+07
Com_494_pos	3-hydroxy-3,4-bis[(4-hydroxy-3-methoxyphenyl)methyl]oxolan-2-one	C20 H22 O7	374.135	5.449	375.143	Full match	No results	Full match	0.591344	-0.75793	0.00014887	1	2.39091	down	1.49114e+08	1.2868e+08	1.04936e+08	1.47928e+08	1.51013e+08	1.5066e+08	2.32789e+08	2.50927e+08	2.25988e+08	2.40384e+08	2.36188e+08	2.21247e+08
Com_11739_pos	RNK	C16 H32 N8 O5	416.252	7.629	417.26	Invalid mass	No results	No results	0.525643	-0.927845	0.000329198	1	1.57957	down	1.18723e+06	1.11741e+06	1.49289e+06	2.08916e+06	1.29951e+06	1.65023e+06	3.24644e+06	2.85774e+06	2.59807e+06	2.37189e+06	3.19648e+06	2.54009e+06
Com_6739_pos	Nitidine	C21 H18 N O4	348.124	4.926	349.132	No results	No results	Full match	0.623255	-0.682106	0.00297185	0.972222	1.96723	down	3.97456e+06	4.40203e+06	4.02412e+06	4.88529e+06	5.6511e+06	5.01006e+06	7.84389e+06	8.92047e+06	6.04725e+06	8.64233e+06	8.36862e+06	5.01811e+06
Com_907_pos	4-Demethylepipodophyllotoxin	C21 H20 O8	400.116	5.04	418.149	No results	No results	Full match	0.662227	-0.594602	0.00381664	1	1.50812	down	6.82482e+07	7.27157e+07	7.00889e+07	7.88506e+07	6.9866e+07	7.27269e+07	1.20616e+08	8.56239e+07	1.21266e+08	1.22932e+08	1.22381e+08	8.02754e+07
Com_12194_pos	delta9-THC-d3	C21 H27 [2]H3 O2	317.243	10.604	318.25	Full match	No results	No results	0.530599	-0.914305	0.00427935	0.972222	1.26673	down	280769	358953	370232	487688	294013	192566	498201	766111	394428	533562	768648	778635
Com_3246_pos	5-[(8Z,11Z)-pentadeca-8,11-dien-1-yl]benzene-1,3-diol	C21 H32 O2	316.24	10.599	317.247	Full match	Partial match	No results	0.53976	-0.889611	0.00621798	0.916667	1.24114	down	2.76525e+06	3.822e+06	3.46595e+06	4.56341e+06	2.97523e+06	2.13313e+06	4.61873e+06	7.99911e+06	3.46359e+06	5.68222e+06	7.74996e+06	7.03038e+06
Com_1219_pos	SNH	C13 H20 N6 O6	356.144	5.214	357.151	Full match	No results	No results	0.637681	-0.649092	0.0117781	1	1.90092	down	6.31728e+07	5.51214e+07	5.15626e+07	2.78252e+07	5.84121e+07	6.4311e+07	9.12983e+07	7.96752e+07	8.40288e+07	7.26305e+07	8.82935e+07	8.65269e+07
Com_4396_pos	bicyclo[2.2.2]oct-2-en-1-yl 4-methylbenzene-1-sulfonate	C15 H18 O3 S	278.099	1.368	279.107	Invalid mass	No results	No results	0.567095	-0.818337	0.011942	1	1.79029	down	7.87523e+06	8.45975e+06	3.2506e+06	7.75683e+06	8.25018e+06	8.42141e+06	1.79304e+07	1.46298e+07	9.8833e+06	8.94153e+06	1.23211e+07	1.39069e+07
Com_13529_pos	(+)-Isocorynoline	C20 H23 N O4	341.161	5.35	721.285	No results	No results	Full match	0.640894	-0.641842	0.0138702	0.888889	1.34526	down	663722	926394	811027	776538	1.4972e+06	1.27739e+06	1.566e+06	1.67065e+06	1.29506e+06	2.15067e+06	1.27036e+06	1.33472e+06
Com_4698_pos	LSD-d3	C20 H22 [2]H3 N3 O	163.112	7.636	164.12	Invalid mass	No results	No results	0.585893	-0.771291	0.0219296	1	1.42435	down	4.65012e+06	4.44773e+06	3.65354e+06	5.76384e+06	5.12753e+06	5.24022e+06	6.94866e+06	6.85496e+06	1.61101e+07	6.51357e+06	6.28618e+06	6.58394e+06
Com_1359_pos	(3R)-4,4-Dimethyl-2-oxotetrahydro-3-furanyl beta-D-glucopyranoside	C12 H20 O8	292.115	4.904	293.122	Full match	No results	No results	0.610282	-0.712453	0.0222115	0.833333	1.16517	down	3.79988e+07	3.34983e+07	3.83995e+07	3.75776e+07	4.22494e+07	3.73488e+07	3.05859e+07	6.15812e+07	6.26427e+07	6.89836e+07	8.34479e+07	6.48367e+07

## Sheet: I_D.vs.NI_D_neg_Diff_order
Compound_ID	Name	Formula	Molecular Weight	RT [min]	m/z	mzCloud_Results	mzVault_Results	MassList_Results	FC	log2FC	Pvalue	ROC	VIP	Up.Down	neg_I_D1	neg_I_D2	neg_I_D3	neg_I_D4	neg_I_D5	neg_I_D6	neg_NI_D1	neg_NI_D2	neg_NI_D3	neg_NI_D4	neg_NI_D5	neg_NI_D6
Com_4582_neg	Casticin	C19 H18 O8	374.1	6.481	373.093	No results	No results	Full match	1.50919	0.593778	0.00133252	0.972222	1.03193	up	1.09922e+07	7.14933e+06	8.60637e+06	9.12172e+06	9.48937e+06	9.55746e+06	7.1675e+06	6.7281e+06	6.46441e+06	4.45099e+06	5.2838e+06	6.29315e+06
Com_4112_neg	Prim-O-glucosylcimifugin	C22 H28 O11	468.163	5.531	467.156	No results	No results	Full match	1.51495	0.599266	0.00340515	1	1.59354	up	1.29382e+07	9.22414e+06	13176629	1.02069e+07	7.77474e+06	9.76069e+06	6.20441e+06	7.27912e+06	7.09446e+06	6.32528e+06	7.30882e+06	7.42724e+06
Com_9372_neg	Ligustroflavone	C33 H40 O18	724.222	4.899	723.215	No results	No results	Full match	1.51782	0.602002	0.000261772	1	1.42739	up	2.17935e+06	1.99772e+06	2.5434e+06	1.87622e+06	1.70774e+06	2.11239e+06	1.26158e+06	1.31517e+06	1.4014e+06	1.4966e+06	1.41274e+06	1.2932e+06
Com_8416_neg	Ethyl gallate	C9 H10 O5	198.053	5.379	197.046	No results	No results	Full match	1.524	0.607865	0.000764389	1	1.29999	up	2.62278e+06	2.22856e+06	3.23445e+06	2.18382e+06	2.2839e+06	3.02013e+06	1.61339e+06	1.56742e+06	1.63406e+06	1.71884e+06	1.56851e+06	2.11668e+06
Com_3636_neg	Sattabacin	C13 H18 O2	206.131	5.516	205.123	No results	No results	Full match	1.53069	0.614183	4.53e-07	1	2.00768	up	1.57705e+07	1.32563e+07	1.3147e+07	1.39983e+07	1.33656e+07	1.39823e+07	9.1213e+06	8.6424e+06	9.3371e+06	9.79102e+06	8.45978e+06	9.21207e+06
Com_8488_neg	Nicotinamide adenine dinucleotide	C21 H27 N7 O14 P2	663.11	1.931	662.103	No results	Full match	Full match	1.53739	0.620484	0.00693854	1	1.4419	up	3.29219e+06	2.80653e+06	2.90873e+06	3.45603e+06	3.21016e+06	3.10989e+06	2.18706e+06	1.92234e+06	2.17217e+06	1.21459e+06	2.07796e+06	2.64369e+06
Com_1611_neg	Jionoside B1	C37 H50 O20	814.289	5.218	795.272	No results	No results	Full match	1.54316	0.625892	0.000939657	1	1.40071	up	3.70224e+07	2.87347e+07	3.4775e+07	3.80088e+07	3.37981e+07	3.3482e+07	2.2317e+07	2.79259e+07	24341337	2.05807e+07	1.61005e+07	2.21103e+07
Com_3061_neg	Toddalolactone	C16 H20 O6	308.127	6.129	307.119	No results	No results	Full match	1.59225	0.671066	0.0077073	0.916667	1.44966	up	1.5936e+07	2.02588e+07	1.79756e+07	1.73204e+07	1.7041e+07	1.28911e+07	1.31835e+07	1.29958e+07	8.07088e+06	8.35386e+06	7.16694e+06	1.39269e+07
Com_4716_neg	Ixoside	C16 H20 O11	388.101	4.853	387.093	No results	No results	Full match	1.61201	0.688862	5.55e-05	1	1.90425	up	9.6079e+06	7.71298e+06	1.06281e+07	1.01071e+07	8.1798e+06	8.66892e+06	5.07198e+06	5.36087e+06	6.80793e+06	6.14953e+06	4.94724e+06	5.72223e+06
Com_5441_neg	C-hexosyl-apigenin O-feruloylhexoside	C37 H38 O18	770.207	4.928	769.199	No results	No results	Full match	1.63327	0.707765	1.28e-05	1	2.11676	up	7.41855e+06	5.99734e+06	8.22983e+06	7.92732e+06	6.96251e+06	7.60933e+06	3.96519e+06	4.32247e+06	4.68419e+06	5.04265e+06	4.12895e+06	4.88505e+06
Com_5820_neg	D(+)-Melezitose O-rhamnoside	C24 H42 O20	650.225	6.119	649.219	No results	No results	Full match	1.66972	0.739608	2.34e-06	1	1.25071	up	6.36827e+06	6.99532e+06	6.96682e+06	5.97793e+06	6.81286e+06	6.24787e+06	3.99395e+06	4.32102e+06	3.56972e+06	3.87723e+06	4.36772e+06	3.44858e+06
Com_212_neg	L-(-)-Malic acid	C4 H6 O5	134.022	1.428	133.014	No results	Full match	Full match	1.69715	0.763116	1.33e-06	1	1.75264	up	3.753e+08	3.34129e+08	3.54344e+08	366095738	3.75934e+08	318845651	2.1865e+08	2.08165e+08	2.24185e+08	2.27101e+08	1.77335e+08	1.96453e+08
Com_13446_neg	Ruscogenin	C27 H42 O4	430.309	7.129	429.302	No results	No results	Full match	1.70532	0.770045	0.00161349	1	1.78687	up	568389	457946	560878	538203	484459	606603	401062	382087	255549	340578	295175	211689
Com_2380_neg	Artesunate	C19 H28 O8	384.178	5.428	383.171	No results	No results	Full match	1.7476	0.805373	0.000360981	0.972222	1.71083	up	2.74771e+07	2.4233e+07	3.02373e+07	2.59731e+07	1.69173e+07	2.44032e+07	1.1531e+07	1.73583e+07	1.35869e+07	1.38213e+07	1.43608e+07	1.47396e+07
Com_1122_neg	(±)11-HETE	C20 H32 O3	320.235	7.298	319.227	Full match	No results	Full match	1.77043	0.824099	4.35e-08	1	1.05285	up	3.5667e+07	3.57299e+07	3.52685e+07	4.07848e+07	4.00702e+07	4.02418e+07	2.0554e+07	2.24198e+07	2.13076e+07	2.1806e+07	1.97645e+07	2.27962e+07
Com_2555_neg	Sibirioside A	C21 H28 O12	472.158	5.275	471.151	No results	No results	Full match	1.7747	0.827574	0.00210035	0.972222	1.54418	up	2.17637e+07	1.68824e+07	1.40712e+07	1.93789e+07	1.95044e+07	1.84986e+07	7.7612e+06	9.57168e+06	9.46487e+06	1.61271e+07	7.47649e+06	1.16369e+07
Com_803_neg	Nodakenetin	C14 H14 O4	246.089	5.084	245.082	No results	No results	Full match	1.79613	0.844895	6.31e-10	1	2.12923	up	1.10938e+08	1.12393e+08	1.1566e+08	1.09159e+08	1.04184e+08	1.09637e+08	6.03453e+07	6.50752e+07	5.82995e+07	6.29572e+07	5.85385e+07	6.3337e+07
Com_74_neg	Myricitrin	C21 H20 O12	464.095	5.458	463.088	Full match	Full match	Full match	1.83286	0.874098	1.57e-07	1	2.30031	up	1313864537	1320185167	1405765113	1421757316	1324717053	1407196164	7.09113e+08	7.1672e+08	7.34892e+08	851923679	7.02893e+08	7.54781e+08
Com_3526_neg	Polydatin	C20 H22 O8	344.126	5.563	343.12	No results	Invalid mass	No match	1.8515	0.888694	4.43e-05	1	1.93311	up	1.30138e+07	1.26484e+07	1.6807e+07	1.41775e+07	1.58295e+07	1.57031e+07	6.58374e+06	1.01807e+07	6.60292e+06	8.72791e+06	8.10453e+06	7.42604e+06
Com_2563_neg	Pectolinarin	C29 H34 O15	622.19	5.12	603.172	No results	No results	Full match	1.86974	0.902838	0.000141344	1	1.99735	up	1.88136e+07	1.76417e+07	1.88486e+07	2.73856e+07	1.51805e+07	1.87169e+07	1.35553e+07	1.0091e+07	8.57477e+06	9.68187e+06	9.76052e+06	1.06911e+07
Com_2585_neg	Hesperetin 5-O-glucoside	C22 H24 O11	464.133	5.86	463.127	No results	No results	Full match	1.92009	0.941175	0.00281685	0.888889	1.80577	up	2.65183e+07	2.27304e+07	2.60322e+07	2.47118e+07	1.15632e+07	2.31085e+07	1.4014e+07	1.12239e+07	7.64158e+06	1.3102e+07	1.19439e+07	1.2209e+07
Com_5738_neg	Lysionotin	C18 H16 O7	344.089	6.038	343.082	No results	Full match	Full match	1.92258	0.943043	9.58e-06	1	1.76423	up	5.70474e+06	5.93173e+06	5.99933e+06	6.87284e+06	5.95304e+06	7.176e+06	4.04231e+06	2.83234e+06	2.73684e+06	3.50315e+06	3.39072e+06	3.07128e+06
Com_153_neg	Trifolirhizin	C22 H22 O10	446.121	6.06	491.12	No results	No results	Full match	2.06571	1.04664	5.13e-09	1	2.36914	up	6.05814e+08	5.82325e+08	6.35533e+08	6.67688e+08	6.06735e+08	6.01819e+08	2.98512e+08	2.96629e+08	2.91943e+08	3.10451e+08	3.00752e+08	2.9282e+08
Com_5327_neg	O-p-coumaroyl-O-salicyloyl quinic acid	C23 H22 O10	458.123	5.276	457.116	No results	No results	Full match	2.0718	1.05089	0.0069429	1	1.69759	up	4.7113e+06	6.11892e+06	8.57853e+06	4.83399e+06	6.42883e+06	6.24969e+06	3.64418e+06	3.61986e+06	1.20142e+06	4.22518e+06	2.21535e+06	2.91488e+06
Com_151_neg	Tricin 5-O-hexoside	C23 H24 O12	492.127	6.06	491.119	No results	No results	Full match	2.07329	1.05192	5.72e-09	1	2.36951	up	609384412	5.85295e+08	6.39239e+08	6.71161e+08	6.1038e+08	6.05471e+08	2.98887e+08	2.97015e+08	2.92819e+08	3.11019e+08	3.01054e+08	2.93905e+08
Com_2637_neg	Licoagroside D	C22 H24 O10	448.137	5.674	447.13	No results	No results	Full match	2.07886	1.05579	0.000799341	1	1.51018	up	2.27973e+07	2.27606e+07	2.24166e+07	1.34922e+07	2.28344e+07	2.01462e+07	1.05684e+07	1.09939e+07	5.22339e+06	1.04774e+07	1.09133e+07	1.1687e+07
Com_7357_neg	Tricin O-sinapoylpentoside	C33 H32 O15	668.173	5.829	667.166	No results	No results	Full match	2.08544	1.06035	5.96e-07	1	2.18714	up	4.60526e+06	3.86525e+06	4.54612e+06	3.71346e+06	4.27127e+06	3.42687e+06	1.95012e+06	1.86247e+06	2.30075e+06	2.06828e+06	1.85693e+06	1.67515e+06
Com_91_neg	Procyanidin B1	C30 H26 O12	578.142	4.922	577.135	No results	Full match	Full match	2.13217	1.09232	4.57e-12	1	2.23809	up	1117113135	1116126747	1217495491	1196342068	1148175409	1170202391	5.47279e+08	5.23361e+08	5.2453e+08	5.71888e+08	556855832	5.42922e+08
Com_1156_neg	Tectoridin	C22 H22 O11	462.116	5.998	461.109	No results	Full match	Full match	2.19057	1.13131	0.000784025	1	2.05127	up	7.47878e+07	4.61442e+07	4.6584e+07	4.72606e+07	4.82727e+07	4.64919e+07	2.44534e+07	2.41314e+07	2.38208e+07	11915210	2.74323e+07	2.95528e+07
Com_2512_neg	(±)9-HpODE	C18 H32 O4	312.23	6.832	311.223	Full match	No results	Full match	2.21636	1.14819	1.43e-06	1	1.42875	up	2.7485e+07	2.52702e+07	2.00169e+07	2.39283e+07	2.24878e+07	2.64726e+07	1.08554e+07	1.09149e+07	1.03997e+07	1.09813e+07	1.05223e+07	1.20472e+07
Com_302_neg	Oleuropein	C25 H32 O13	540.186	5.085	539.177	No results	No results	Full match	2.23489	1.16021	2.51e-06	1	2.19183	up	3.12696e+08	3.10769e+08	3.31882e+08	3.27806e+08	326706000	3.25884e+08	1.46629e+08	1.30921e+08	1.54482e+08	1.55853e+08	1.22566e+08	1.55696e+08
Com_1379_neg	Salvianolic acid D	C20 H18 O10	418.09	5.03	417.084	No results	No results	Full match	2.4338	1.28321	9.91e-06	1	1.96826	up	4.52756e+07	4.15557e+07	4.59315e+07	6.1549e+07	4.74984e+07	4.38193e+07	1.95063e+07	1.84682e+07	1.94431e+07	1.99083e+07	2.0229e+07	1.98043e+07
Com_207_neg	Quercetin-3-O-beta-glucopyranosyl-6'-acetate	C23 H22 O13	506.106	5.535	505.099	No results	Full match	No results	2.79023	1.48038	9.52e-12	1	2.38683	up	4.6914e+08	4.75915e+08	4.95348e+08	4.78434e+08	4.78537e+08	4.88369e+08	1.65427e+08	172045523	1.6873e+08	183766852	1.71467e+08	1.72795e+08
Com_24_neg	Citric acid	C6 H8 O7	192.027	2.077	191.02	No results	Full match	Full match	3.29901	1.72203	2.05e-06	1	1.76303	up	1774464667	1873223656	2510608076	2497768595	1759996193	2975043347	5.0517e+08	7.29043e+08	6.54451e+08	854811239	7.50762e+08	5.64888e+08
Com_63_neg	2-Oxoglutaric acid	C5 H6 O5	146.022	1.798	145.014	No results	Full match	Full match	3.37998	1.75701	2.19e-05	1	1.84928	up	1140317862	1021070690	1266714552	7.50561e+08	1076862833	1150390949	1.75981e+08	3.00411e+08	3.9409e+08	2.86869e+08	3.38996e+08	3.98907e+08
Com_5179_neg	Calceolarioside B	C23 H26 O11	478.147	5.626	477.138	No results	No results	Full match	6.12087	2.61374	8.15e-06	1	1.95888	up	8.86543e+06	4.26372e+06	8.5747e+06	7.82273e+06	7.38337e+06	6.39658e+06	1.1953e+06	1.11804e+06	1.10138e+06	1.12886e+06	1.24566e+06	1.28598e+06
Com_37_neg	Itaconic acid	C5 H6 O4	130.026	1.396	129.019	No results	Full match	Full match	12.0054	3.58561	7.88e-07	1	1.94755	up	1553130622	1478940015	1756618620	1341181076	1080682755	1145324138	1.51416e+08	6.44361e+07	1.56752e+08	9.89801e+07	1.41602e+08	8.28259e+07
Com_5704_neg	8-iso-15-keto Prostaglandin E2	C20 H30 O5	386.186	6.921	385.179	Invalid mass	No results	No results	0.0536943	-4.21909	4.86e-09	1	1.81138	down	333930	406374	400679	430174	367825	490661	7.26579e+06	7.83174e+06	7.35062e+06	7.98632e+06	7.44137e+06	7.37368e+06
Com_2057_neg	Pheophorbide A	C35 H36 N4 O5	592.269	10.483	591.262	No results	No results	Full match	0.261035	-1.93769	3.36e-07	1	1.77027	down	8.39241e+06	1.05203e+07	1.02045e+07	9.85157e+06	8.56436e+06	7.57976e+06	3.43998e+07	3.48873e+07	3.75618e+07	3.62953e+07	3.41232e+07	3.38651e+07
Com_9810_neg	LPC 18:0	C26 H54 N O7 P	569.37	10.214	568.363	No results	Invalid mass	No results	0.264842	-1.9168	1.23e-08	1	2.11747	down	548578	633824	647724	610287	485276	461432	1.9374e+06	2.05568e+06	2.26365e+06	2.55663e+06	2.1124e+06	1.86344e+06
Com_13920_neg	HBMP (14:1-20:5-20:5)	C60 H95 O11 P	1022.67	9.849	1021.66	No results	Invalid mass	No results	0.265793	-1.91162	2.33e-05	1	1.83515	down	62192	134746	103480	69946.5	59057.2	62103.7	351819	261624	263909	344189	400306	227433
Com_9033_neg	Vinorelbine Tartrate	C53 H66 N4 O20	1078.42	5.202	1077.42	No results	No results	Full match	0.28444	-1.8138	3.74e-06	1	1.85439	down	578460	940801	699042	827253	702048	720762	2.78971e+06	2.82329e+06	1.5489e+06	2.78133e+06	2.99899e+06	2767124
Com_8334_neg	3-N-butyl-4,5-dihydrophthalide	C12 H16 O2	192.114	7.753	429.227	No results	No results	Full match	0.295499	-1.75878	1.97e-06	1	1.64985	down	1.04164e+06	742935	920567	967803	1.23401e+06	1.16003e+06	2.99413e+06	3.7395e+06	3.51851e+06	3.4185e+06	3.35747e+06	3.50326e+06
Com_8408_neg	Isosilybin	C25 H22 O10	482.122	5.797	963.236	No results	No results	Full match	0.362401	-1.46434	0.00103154	0.972222	1.65933	down	424612	947586	870181	888968	842243	1.49552e+06	2.51631e+06	1.49545e+06	3.31023e+06	2.51962e+06	1.58376e+06	3.66593e+06
Com_5918_neg	Periplogenin	C23 H34 O5	390.241	8.405	389.233	No results	No results	Full match	0.377677	-1.40478	4.39e-10	1	1.90318	down	2.53617e+06	2.46256e+06	2.46248e+06	2.60715e+06	2.26103e+06	2.14375e+06	6.19858e+06	6.06703e+06	6.19229e+06	6.73609e+06	7.10549e+06	6.02202e+06
Com_1153_neg	Tricin 5-O-hexosyl-O-hexoside	C29 H34 O17	654.182	5.484	653.174	No results	No results	Full match	0.439911	-1.18471	0.0122955	1	1.40354	down	2.28261e+07	5.74737e+07	1.40809e+07	1.42884e+07	5.15446e+07	1.59706e+07	6.85051e+07	6.7012e+07	5.96712e+07	6.75335e+07	6.61521e+07	7.16257e+07
Com_1353_neg	Chlorogenic acid methyl ester	C17 H20 O9	368.11	5.186	367.103	No results	No results	Full match	0.460052	-1.12013	9.78e-07	1	1.83208	down	2.8885e+07	2.26624e+07	2.9558e+07	2.98991e+07	2.82531e+07	2.90644e+07	5.86666e+07	5.96752e+07	5.84435e+07	6.37502e+07	6.05562e+07	6.4784e+07
Com_13130_neg	Cinobufagin	C26 H34 O6	442.236	7.266	441.229	No results	No results	Full match	0.481819	-1.05344	3.98e-05	1	1.6392	down	459037	377819	274487	329449	287210	316306	660787	755797	728772	722201	593734	781605
Com_450_neg	4-Coumaric acid	C9 H8 O3	182.058	5.077	181.05	No results	Invalid mass	No match	0.496902	-1.00897	4.73e-10	1	1.99253	down	1.13983e+08	1.05556e+08	1.16019e+08	1.20863e+08	1.11278e+08	1.19819e+08	2.17193e+08	2.34753e+08	2.30331e+08	2.38526e+08	2.25591e+08	2.37215e+08
Com_2634_neg	Gomisin D	C28 H34 O10	530.216	5.338	529.209	No results	No results	Full match	0.530277	-0.915181	0.00187059	1	1.02891	down	1.12142e+07	1.31934e+07	1.41877e+07	1.16215e+07	1.4554e+07	6.67761e+06	2.37857e+07	2.4374e+07	2.25672e+07	1.95894e+07	2.25487e+07	2.18728e+07
Com_4185_neg	Tracheloside	C27 H34 O12	550.206	5.562	549.2	No results	No results	Full match	0.543928	-0.878512	6.29e-06	1	1.86694	down	5.96105e+06	6.50629e+06	7.11099e+06	8.11282e+06	6.87486e+06	6.63434e+06	1.23999e+07	1.24884e+07	1.28095e+07	1.19029e+07	1.28619e+07	1.32832e+07
Com_10726_neg	Verbascoside	C29 H36 O15	624.206	5.153	623.198	No results	No results	Full match	0.558729	-0.839779	0.00113926	1	1.55817	down	736901	743907	968449	520610	802636	1.0472e+06	1.135e+06	1.25724e+06	1.41093e+06	1.23873e+06	1.85903e+06	1.72527e+06
Com_1468_neg	(-)-secoisolariciresinol	C20 H26 O6	362.173	5.305	361.165	No results	No results	Full match	0.576984	-0.793398	0.000753375	1	1.01244	down	1.14417e+07	9.7127e+06	1.15472e+07	1.02438e+07	1.77236e+07	1.12951e+07	2.22993e+07	2.12111e+07	2.14579e+07	1.81664e+07	2.13143e+07	2.02757e+07
Com_18_neg	5-Dehydroquinic acid	C7 H10 O6	190.048	1.399	189.041	No results	Full match	No results	0.58468	-0.77428	0.0435899	0.833333	1.22918	down	2025904645	5.85625e+08	2126880413	2198997354	1065660742	1301072913	3364389875	1761771630	2927369007	3184755196	1609827930	3065099717
Com_1931_neg	10-Deacetylbaccatin-III	C29 H36 O10	544.232	5.378	543.225	No results	No results	Full match	0.589764	-0.761789	0.000501089	1	1.75075	down	1.50066e+07	2.23835e+07	2.40353e+07	2.66809e+07	1.93322e+07	2.32784e+07	3.59417e+07	3.88371e+07	4.09874e+07	3.88481e+07	3.88867e+07	2.81417e+07
Com_1136_neg	1-O-b-D-glucopyranosyl sinapate	C17 H22 O10	386.121	5.187	385.114	No results	No results	Full match	0.599592	-0.737948	1.35e-06	1	1.51318	down	4.80748e+07	4.18971e+07	4.92418e+07	4.98917e+07	4.46889e+07	4.60202e+07	7.43788e+07	7.78736e+07	7.92184e+07	7.91607e+07	7.8535e+07	7.75086e+07
Com_11200_neg	(±)12(13)-DiHOME	C18 H34 O4	314.246	8.558	313.239	Full match	No results	No results	0.609432	-0.714464	3.19e-05	1	1.91857	down	918699	1.08037e+06	792532	983816	829997	899819	1.57966e+06	1.5189e+06	1.48196e+06	1.58084e+06	1.41846e+06	1.45357e+06
Com_424_neg	Eleutheroside B	C17 H24 O9	372.142	5.266	371.134	No results	No results	Full match	0.621641	-0.685846	1.4e-09	1	1.07506	down	8.09852e+07	8.29618e+07	8.39977e+07	7.90854e+07	8.59474e+07	8.8012e+07	1.27598e+08	1.41908e+08	1.3306e+08	1.38912e+08	1.29992e+08	1.34444e+08
Com_7080_neg	Cnidioside A	C17 H20 O9	414.115	4.994	413.107	Invalid mass	No results	No match	0.629583	-0.667532	0.0010075	1	1.79546	down	2.49514e+06	2.57381e+06	1.73298e+06	2.59826e+06	2.89861e+06	2.32039e+06	3.32419e+06	5.25272e+06	3.51508e+06	4.10023e+06	3.397e+06	3.63121e+06
Com_10343_neg	LPC 16:1	C24 H48 N O7 P	539.323	8.732	538.315	No results	Invalid mass	No results	0.636491	-0.651789	0.0118952	0.861111	1.48166	down	1.12654e+06	1.35818e+06	1.29802e+06	1.28463e+06	1.09684e+06	859367	2.06644e+06	2.02708e+06	1.00645e+06	2.02561e+06	1.86349e+06	2.04579e+06
Com_7978_neg	C-hexosyl-chrysoeriol O-feruloylhexoside	C38 H40 O19	800.218	5.431	799.211	No results	No results	Full match	0.658893	-0.601883	0.0219662	0.861111	1.11882	down	2.13414e+06	1.69661e+06	1.99262e+06	2.25581e+06	1.92874e+06	2.16031e+06	2.35619e+06	1.8325e+06	3.94449e+06	3.51708e+06	3.53294e+06	3.28446e+06

## Sheet: I_D.vs.NI_D_pos_Diff_order
Compound_ID	Name	Formula	Molecular Weight	RT [min]	m/z	mzCloud_Results	mzVault_Results	MassList_Results	FC	log2FC	Pvalue	ROC	VIP	Up.Down	pos_I_D1	pos_I_D2	pos_I_D3	pos_I_D4	pos_I_D5	pos_I_D6	pos_NI_D1	pos_NI_D2	pos_NI_D3	pos_NI_D4	pos_NI_D5	pos_NI_D6
Com_1744_pos	Xanthurenic acid O-hexoside	C16 H17 N O9	367.089	4.615	368.097	No results	No results	Full match	2.29501	1.1985	5.40008e-10	1	2.27587	up	5.21208e+07	4.8953e+07	5.65566e+07	4.97532e+07	5.44586e+07	5.703e+07	2.48458e+07	2.45497e+07	2.32361e+07	2.17438e+07	2.26133e+07	2.19527e+07
Com_199_pos	Procyanidin B2	C30 H26 O12	578.142	4.917	579.15	No results	Full match	Full match	2.09459	1.06667	1.23448e-09	1	2.11016	up	5.63135e+08	5.28228e+08	5.21566e+08	5.65544e+08	5.30041e+08	5.80256e+08	2.4109e+08	2.70635e+08	2.49917e+08	2.53347e+08	2.74145e+08	2.80991e+08
Com_187_pos	4-Hydroxybenzoic acid	C7 H6 O3	138.032	5.082	139.039	No results	Full match	Full match	1.80893	0.855139	2.42793e-08	1	1.95475	up	5.74951e+08	5.40691e+08	5.42288e+08	5.59068e+08	5.23165e+08	5.7415e+08	2.95882e+08	3.253e+08	2.88904e+08	2.99319e+08	3.33085e+08	2.89702e+08
Com_12392_pos	(-)-alpha-Pinene	C10 H16	136.125	6.299	273.257	No results	No results	Full match	2.62581	1.39276	9.80142e-08	1	2.15468	up	2.60312e+06	2.30125e+06	2.39273e+06	2.13764e+06	2.14014e+06	2.27821e+06	730224	831056	935727	1.04494e+06	858074	875725
Com_9561_pos	Rotenone	C23 H22 O6	394.141	6.043	395.148	No results	No results	Full match	2.60386	1.38065	1.25357e-07	1	1.58892	up	3.07038e+06	3.3533e+06	2.88373e+06	3.26254e+06	3.99288e+06	3.91246e+06	1.36433e+06	1.22593e+06	1.42326e+06	1.54098e+06	1.13159e+06	1.17735e+06
Com_1585_pos	alpha-Ketoglutaric acid	C5 H6 O5	146.022	2.077	147.029	No results	No results	Full match	3.93163	1.97513	1.90955e-07	1	1.6797	up	3.16819e+07	3.53533e+07	3.41284e+07	4.00784e+07	4.13754e+07	4.21334e+07	1.36477e+07	9.06375e+06	8.66459e+06	8.41849e+06	8.4333e+06	8.93703e+06
Com_10995_pos	Eriocitrin	C27 H32 O15	596.174	5.506	597.182	No results	No results	Full match	4.85558	2.27964	4.2025e-07	1	2.07327	up	2.52064e+06	2.07792e+06	2.43862e+06	1.73432e+06	2.38858e+06	3.65961e+06	520173	424203	465024	425894	748934	467865
Com_3742_pos	Irisolidone 7-O-beta-d-glucoside	C23 H24 O11	476.131	5.761	477.138	No results	No results	Full match	2.4988	1.32123	4.7484e-07	1	1.92805	up	1.78342e+07	2.04226e+07	1.79026e+07	1.94621e+07	1.76454e+07	1.95144e+07	5.97019e+06	8.1744e+06	7.68485e+06	7.24787e+06	8.44238e+06	7.61458e+06
Com_46_pos	Gardenin B	C19 H18 O7	358.105	7.336	359.112	No results	Full match	No results	2.40732	1.26743	5.17355e-07	1	1.94985	up	2.25464e+09	2.13812e+09	2.07698e+09	2.31627e+09	2.33008e+09	2.25543e+09	7.45014e+08	9.3448e+08	9.34936e+08	9.97024e+08	9.50198e+08	9.92878e+08
Com_2876_pos	trans-Aconitic acid	C6 H6 O6	174.016	2.081	175.023	No results	Full match	Full match	4.57339	2.19326	7.32017e-07	1	1.8116	up	2.13281e+07	2.12093e+07	2.0024e+07	2.34199e+07	3.10834e+07	2.42358e+07	7.30307e+06	3.39002e+06	5.35648e+06	4.73153e+06	4.92511e+06	5.19002e+06
Com_4455_pos	Aurantio-obtusin	C17 H14 O7	330.073	5.752	331.081	No results	No results	Full match	2.15134	1.10524	8.27031e-07	1	2.07285	up	1.50742e+07	1.31365e+07	1.55373e+07	1.17525e+07	1.5102e+07	1.68559e+07	6.12943e+06	6.48169e+06	6.48564e+06	8.34538e+06	6.46368e+06	6.74718e+06
Com_6542_pos	Gentisic acid	C7 H6 O4	154.027	5.074	155.034	No results	Full match	Full match	2.04668	1.03329	1.24849e-06	1	2.21793	up	7.1874e+06	8.93951e+06	6.75688e+06	6.89417e+06	7.01637e+06	7.03354e+06	4.49263e+06	3.61276e+06	3.33448e+06	3.58046e+06	3.14439e+06	3.24937e+06
Com_9144_pos	N-[4-(benzyloxy)phenyl]-N'-[2-chloro-6-(4-methoxyphenoxy)benzyl]urea	C28 H25 Cl N2 O4	472.178	4.938	473.187	Invalid mass	No results	No results	1.52654	0.61027	1.70876e-06	1	1.50776	up	3.45087e+06	3.71677e+06	3.91553e+06	4.15181e+06	3.62177e+06	3.88854e+06	2.86259e+06	2.37065e+06	2.39153e+06	2.28718e+06	2.48664e+06	2.50126e+06
Com_5310_pos	GRH	C14 H24 N8 O4	368.195	6.884	369.203	Invalid mass	No results	No results	2.02647	1.01897	1.80013e-06	1	1.52244	up	9.58635e+06	9.68194e+06	1.25507e+07	9.46725e+06	1.10527e+07	1.16444e+07	4.77348e+06	5.53475e+06	5.09653e+06	5.29592e+06	5.13857e+06	5.73459e+06
Com_9221_pos	Pleuromutilin	C22 H34 O5	399.16	7.885	400.168	Invalid mass	No results	No results	1.71212	0.775785	1.85617e-06	1	1.84614	up	4.93131e+06	4.67585e+06	4.4336e+06	3.80286e+06	4.08702e+06	4.64417e+06	2.31515e+06	2.84322e+06	2.44133e+06	2.38163e+06	2.67047e+06	2.86978e+06
Com_5390_pos	Hesperetin	C16 H14 O6	280.095	5.547	281.102	No results	Invalid mass	No results	1.83179	0.87325	2.04907e-06	1	2.03432	up	1.04635e+07	1.19606e+07	1.08155e+07	1.25551e+07	1.11758e+07	1.18371e+07	6.56953e+06	6.06239e+06	5.70295e+06	6.28928e+06	5.47773e+06	7.46129e+06
Com_4368_pos	1-Deoxynojirimycin	C6 H13 N O4	163.084	1.286	164.091	No results	No results	Full match	2.41628	1.27279	2.09091e-06	1	1.48667	up	1.25944e+07	1.09446e+07	1.56919e+07	1.3767e+07	1.40256e+07	1.72877e+07	5.43261e+06	6.42474e+06	4.84229e+06	6.12275e+06	6.154e+06	5.91654e+06
Com_9025_pos	L-5-Hydroxytryptophan	C11 H12 N2 O3	220.084	2.512	221.092	No results	No results	Full match	1.63527	0.709529	2.29827e-06	1	1.67068	up	4.99765e+06	4.56737e+06	4.72568e+06	4.44953e+06	4.48476e+06	4.45307e+06	2.71973e+06	2.95476e+06	2.62436e+06	3.19722e+06	2.53542e+06	2.89419e+06
Com_12209_pos	Quercetin-3-ramnoside	C21 H20 O11	448.101	8.477	449.108	No results	Full match	Full match	1.71798	0.780717	4.37547e-06	1	2.06556	up	2.31856e+06	2.54411e+06	2.62617e+06	2.76355e+06	2.12802e+06	2.82226e+06	1.65654e+06	1.41406e+06	1.3678e+06	1.48914e+06	1.51919e+06	1.40241e+06
Com_3340_pos	Uric acid	C5 H4 N4 O3	168.028	1.763	169.036	No results	Full match	No results	4.22068	2.07747	6.08286e-06	1	1.92613	up	1.57641e+07	1.64692e+07	1.78438e+07	1.63171e+07	1.572e+07	2.49478e+07	7.15923e+06	4.27428e+06	3.22654e+06	3.21078e+06	3.56595e+06	3.92926e+06
Com_3220_pos	Phloretin	C15 H14 O5	274.083	5.204	275.091	No results	Full match	Full match	1.68675	0.754246	6.74537e-06	1	2.08916	up	2.24832e+07	2.25084e+07	2.33529e+07	2.2487e+07	2.06294e+07	2.62411e+07	1.08766e+07	1.45822e+07	1.43308e+07	1.46729e+07	1.38636e+07	1.33115e+07
Com_3319_pos	Nardosinone	C15 H22 O3	250.156	6.595	251.163	No results	No results	Full match	2.84658	1.50923	6.79732e-06	1	2.13918	up	2.11387e+07	2.41284e+07	2.16062e+07	2.08242e+07	2.45405e+07	2.42568e+07	9.03603e+06	6.06135e+06	9.24777e+06	6.33939e+06	8.56855e+06	8.69735e+06
Com_13500_pos	2-{[4-(tert-butyl)-4H-1,2,4-triazol-3-yl]thio}-3-nitropyridine	C11 H13 N5 O2 S	301.065	6.278	302.073	Invalid mass	No results	No results	1.99183	0.994096	8.76274e-06	1	2.07221	up	1.70936e+06	1.95941e+06	1.5562e+06	1.76772e+06	2.15371e+06	1.83865e+06	893073	940660	933206	911581	877880	958649
Com_801_pos	Vitamin C	C6 H8 O6	176.032	1.584	177.039	No results	No results	Full match	4.48047	2.16365	1.5415e-05	1	1.66488	up	6.97273e+07	9.06336e+07	6.12885e+07	1.12182e+08	9.82733e+07	5.87071e+07	3.32913e+07	1.56598e+07	1.20761e+07	1.49646e+07	2.00766e+07	1.34763e+07
Com_1241_pos	(±)5(6)-DiHET	C20 H34 O4	380.219	6.018	381.226	Invalid mass	No results	No results	1.73557	0.795406	2.20599e-05	1	2.0197	up	8.27546e+07	8.10588e+07	8.00573e+07	8.27021e+07	6.12025e+07	8.84028e+07	3.61649e+07	4.72162e+07	4.49112e+07	4.4215e+07	5.23307e+07	4.95269e+07
Com_696_pos	Myricetin	C15 H10 O8	318.037	5.366	319.044	No results	No results	Full match	1.52932	0.612887	2.30133e-05	1	1.12748	up	1.38814e+08	1.33307e+08	1.45564e+08	1.57053e+08	1.51261e+08	1.59245e+08	9.74975e+07	7.89117e+07	1.03262e+08	9.34754e+07	9.90253e+07	1.06678e+08
Com_786_pos	QLH	C17 H28 N6 O5	396.214	6.124	397.221	Invalid mass	No results	No results	1.90908	0.932876	2.33011e-05	1	2.01451	up	1.45117e+08	1.445e+08	1.44118e+08	1.34366e+08	1.40515e+08	1.46487e+08	5.94949e+07	7.6136e+07	7.48649e+07	7.82034e+07	7.29206e+07	8.62949e+07
Com_161_pos	2,4-dihydroxyheptadec-16-en-1-yl acetate	C19 H36 O4	328.261	7.32	329.268	Full match	No results	No results	2.07901	1.0559	2.36249e-05	1	1.5641	up	6.39727e+08	6.27856e+08	6.34545e+08	6.47104e+08	6.66597e+08	7.01332e+08	2.32868e+08	3.24252e+08	3.34166e+08	3.34389e+08	3.2707e+08	3.31403e+08
Com_5512_pos	4-chloro-5-morpholino-2-quinoxalin-2-ylpyridazin-3(2H)-one	C16 H14 Cl N5 O2	343.082	1.953	344.09	Full match	No results	No results	1.73674	0.796385	2.47495e-05	1	1.89971	up	9.97667e+06	1.04986e+07	1.18918e+07	1.14779e+07	1.21504e+07	1.09303e+07	4.91982e+06	7.127e+06	6.70723e+06	6.20291e+06	6.64324e+06	6.93496e+06
Com_2214_pos	8,8-dimethyl-2-phenyl-4H,8H-pyrano[2,3-h]chromen-4-one	C20 H16 O3	304.113	2.149	305.12	Invalid mass	No results	No results	1.60027	0.678314	4.40231e-05	1	2.09421	up	3.35644e+07	3.28046e+07	3.4246e+07	3.35053e+07	4.48587e+07	3.1485e+07	2.2732e+07	2.57302e+07	2.16291e+07	2.04064e+07	1.9593e+07	2.14272e+07
Com_3143_pos	Furanodiene	C15 H20 O	216.151	7.219	217.158	No results	No results	Full match	1.74642	0.8044	5.50677e-05	1	1.6243	up	2.17723e+07	2.00833e+07	1.79712e+07	2.44158e+07	1.95696e+07	2.21251e+07	8.78436e+06	1.25752e+07	1.28546e+07	1.28242e+07	1.35335e+07	1.15399e+07
Com_13087_pos	3-hydroxy-N-(1-hydroxy-4-methylpentan-2-yl)-5-oxo-6-phenylhexanamide	C18 H27 N O4	337.173	1.375	338.18	Invalid mass	Invalid mass	No results	2.41568	1.27243	7.32183e-05	1	1.94193	up	2.01431e+06	2.02413e+06	1.98712e+06	1.65046e+06	2.22816e+06	1.58275e+06	605364	834103	618671	1.14185e+06	655357	899810
Com_944_pos	4-(2,3-dihydro-1,4-benzodioxin-6-yl)butanoic acid	C12 H14 O4	222.089	7.427	223.096	Full match	Partial match	Full match	1.50186	0.586752	8.32914e-05	1	1.62993	up	9.57445e+07	1.0752e+08	1.11657e+08	9.53689e+07	1.08015e+08	9.254e+07	5.56176e+07	6.6583e+07	8.1058e+07	6.85928e+07	6.53109e+07	6.9564e+07
Com_2011_pos	1-Methyladenine	C6 H7 N5	149.071	1.365	316.175	No results	No results	Full match	2.02147	1.0154	8.71578e-05	1	1.78671	up	4.06925e+07	3.9737e+07	4.04106e+07	3.8137e+07	3.77007e+07	4.33855e+07	1.40508e+07	2.10676e+07	2.09821e+07	2.10481e+07	2.2984e+07	1.86242e+07
Com_1981_pos	Estriol	C18 H24 O3	288.17	7.356	289.177	Invalid mass	No results	No results	2.26729	1.18097	0.000111964	1	1.49724	up	3.49293e+07	3.34977e+07	3.06526e+07	3.55517e+07	3.17399e+07	3.4122e+07	9.80065e+06	1.60271e+07	1.40453e+07	1.81443e+07	1.44993e+07	1.5912e+07
Com_12128_pos	Puerarin	C21 H20 O9	416.112	6.289	417.119	No results	No results	Full match	1.64246	0.715857	0.000136291	1	1.52218	up	2.57293e+06	2.75248e+06	2.3042e+06	2.22702e+06	2.2918e+06	1.96442e+06	1.26456e+06	1.37942e+06	1.36151e+06	1.235e+06	1.43755e+06	1.9145e+06
Com_106_pos	beta-Caryophyllene	C15 H24	204.188	8.566	205.195	No results	No results	Full match	2.00692	1.00498	0.000168282	1	1.17546	up	5.12965e+08	5.22231e+08	5.04804e+08	5.23741e+08	4.25227e+08	4.87458e+08	1.84655e+08	2.87533e+08	2.801e+08	2.04637e+08	2.19487e+08	3.06669e+08
Com_3629_pos	Procyanidin A2	C30 H24 O12	576.126	4.905	577.133	No results	Full match	Full match	2.75649	1.46283	0.000174383	1	1.97323	up	1.5596e+07	2.13913e+07	2.00758e+07	1.74039e+07	1.68714e+07	2.07301e+07	5.87415e+06	8.39564e+06	7.49027e+06	8.42658e+06	6.80058e+06	3.66894e+06
Com_17383_pos	Biotin	C10 H16 N2 O3 S	244.087	5.135	245.095	No results	No results	Full match	1.58122	0.661041	0.000178526	1	1.62663	up	527193	491007	376813	383746	506973	457467	316077	255545	278104	284704	295236	305193
Com_14426_pos	pteroside A	C21 H30 O8	410.193	6.222	411.201	No results	No results	Full match	1.59613	0.674576	0.000183416	1	1.99945	up	1.30009e+06	1.32965e+06	1.39149e+06	1.69569e+06	1.32659e+06	1.43648e+06	1.08441e+06	887048	964303	682449	867696	826942
Com_1620_pos	Epicatechin	C15 H14 O6	290.078	4.939	291.086	No results	Full match	Full match	1.88967	0.918137	0.000225645	1	1.42319	up	4.51018e+07	3.00015e+07	4.6389e+07	4.61706e+07	4.65735e+07	5.02404e+07	2.23788e+07	2.5676e+07	2.41462e+07	2.38066e+07	2.84009e+07	1.55505e+07
Com_709_pos	2-(3,4-dihydroxyphenyl)-3,5,7-trihydroxy-6-methyl-4H-chromen-4-one	C16 H12 O7	316.058	5.846	317.065	Full match	Partial match	Full match	1.52479	0.608614	0.000226733	1	1.4044	up	1.655e+08	1.2682e+08	1.32538e+08	1.40466e+08	1.505e+08	1.10681e+08	1.02173e+08	8.81819e+07	7.32109e+07	9.34023e+07	9.14936e+07	9.35823e+07
Com_13372_pos	DL-Panthenol	C9 H19 N O4	205.13	5.013	206.138	No results	No results	Full match	1.95448	0.966787	0.000239577	1	1.56334	up	1.45458e+06	2.08729e+06	1.24579e+06	1.66964e+06	1.67813e+06	1.66215e+06	940434	755970	623284	1.19663e+06	703748	792811
Com_1567_pos	Coumalic acid	C6 H4 O4	140.011	1.586	141.018	No results	No results	Full match	3.23603	1.69422	0.000243622	1	1.51606	up	4.44751e+07	4.79384e+07	5.70005e+07	2.28077e+07	4.84201e+07	2.40401e+07	2.03346e+07	1.25608e+07	1.00184e+07	1.01426e+07	1.13195e+07	1.1236e+07
Com_4207_pos	Ethyl oleate	C20 H38 O2	310.287	6.217	311.294	No results	Full match	No results	2.12266	1.08588	0.000249444	1	1.85285	up	1.58873e+07	1.71395e+07	1.56545e+07	1.62582e+07	1.71193e+07	1.67388e+07	5.13921e+06	7.72687e+06	7.80191e+06	7.50038e+06	8.7116e+06	9.66419e+06
Com_329_pos	9,17-Octadecadiene-12,14-diyne-1,11,16-triol	C18 H26 O3	290.188	6.95	291.195	No results	No results	Full match	1.76807	0.822178	0.000249907	1	1.52023	up	3.6615e+08	3.56075e+08	3.64189e+08	3.6238e+08	3.7278e+08	3.65181e+08	1.63339e+08	2.29037e+08	2.16981e+08	2.32821e+08	2.22978e+08	1.71645e+08
Com_13401_pos	Demethylnobiletin	C20 H20 O8	388.115	7.195	389.122	No results	No results	Full match	2.40031	1.26322	0.000270861	1	1.56792	up	1.71063e+06	1.37597e+06	2.08226e+06	983693	1.61913e+06	2.13445e+06	423231	792253	711690	879242	709695	610914
Com_7713_pos	Gatifloxacin	C19 H22 F N3 O4	397.133	5.084	398.142	Invalid mass	No results	No results	1.62094	0.696827	0.000272902	1	1.4653	up	5.65821e+06	5.36891e+06	4.72421e+06	5.05241e+06	6.23314e+06	5.16255e+06	2.33854e+06	3.27858e+06	3.53639e+06	3.52525e+06	3.53938e+06	3.64658e+06
Com_11468_pos	Nicotinamide adenine dinucleotide (NAD+)	C21 H27 N7 O14 P2	663.109	1.868	664.116	No results	Full match	Full match	1.733	0.793274	0.000308033	1	1.1552	up	1.98501e+06	2.24738e+06	2.82456e+06	2.19869e+06	3.14953e+06	2.99966e+06	1.68482e+06	1.66961e+06	1.4582e+06	1.39042e+06	1.54227e+06	1.14378e+06
Com_1283_pos	Ginkgolic Acid (C13:0)	C20 H32 O3	320.234	7.295	321.241	No results	No results	Full match	1.8185	0.86275	0.000402252	1	1.15718	up	3.73568e+07	4.01186e+07	3.85358e+07	3.84729e+07	3.7499e+07	4.07772e+07	1.45068e+07	2.19361e+07	2.09769e+07	2.35358e+07	2.34556e+07	2.35845e+07
Com_13347_pos	Spermidine	C7 H19 N3	145.158	0.962	146.165	No results	No results	Full match	1.71696	0.779855	0.000454569	1	1.82863	up	1.59219e+06	1.30448e+06	2.10741e+06	1.44632e+06	1.50769e+06	1.19223e+06	910796	885023	749590	899475	1.13651e+06	747973
Com_3419_pos	Atractylenolide III	C15 H20 O3	248.14	5.797	249.148	No results	No results	Full match	1.66174	0.732697	0.000463996	1	1.88839	up	1.60889e+07	1.54869e+07	2.33736e+07	1.34056e+07	1.66562e+07	1.53174e+07	9.05202e+06	1.04325e+07	1.08297e+07	8.85873e+06	9.27503e+06	1.19276e+07
Com_781_pos	Taxifolin	C15 H12 O7	304.058	5.026	305.066	No results	Full match	Full match	1.66349	0.734209	0.000491871	1	1.27069	up	1.10857e+08	1.33344e+08	1.37213e+08	1.44957e+08	1.54335e+08	1.3084e+08	9.80241e+07	8.38394e+07	7.73721e+07	8.38101e+07	5.56198e+07	8.91929e+07
Com_3553_pos	5,7-dihydroxy-3-(4-hydroxyphenyl)-4H-chromen-4-one	C15 H10 O5	270.052	4.921	271.059	Full match	Full match	Full match	1.93564	0.952807	0.000608308	1	1.83247	up	2.22196e+07	1.58232e+07	2.00116e+07	1.36718e+07	2.209e+07	2.27928e+07	9.82466e+06	1.01236e+07	9.80035e+06	1.02023e+07	1.05581e+07	9.7342e+06
Com_1723_pos	Protosappanin B	C16 H16 O6	304.094	5.23	305.101	No results	No results	Full match	1.95647	0.968256	0.000772158	1	1.53238	up	4.05849e+07	4.90218e+07	5.01499e+07	4.42363e+07	5.21157e+07	4.01193e+07	2.52949e+07	2.59528e+07	1.34226e+07	2.58313e+07	2.29334e+07	2.77516e+07
Com_13337_pos	Trilobatin	C21 H24 O10	436.136	5.188	437.144	No results	No results	Full match	1.96608	0.975319	0.00083996	1	1.881	up	1.87413e+06	1.45561e+06	2.0734e+06	2.16199e+06	1.69561e+06	1.86041e+06	1.17134e+06	1.14149e+06	549541	831771	1.05597e+06	906400
Com_355_pos	2-(2,6-dihydroxyphenyl)-3,5,7-trihydroxy-4H-chromen-4-one	C15 H10 O7	302.042	5.462	303.05	Full match	Partial match	Full match	1.70035	0.765829	0.000852581	1	1.8018	up	2.92311e+08	2.93261e+08	3.36884e+08	3.15898e+08	3.29569e+08	3.15422e+08	1.22457e+08	1.88701e+08	1.84562e+08	2.23247e+08	1.93624e+08	1.95033e+08
Com_5517_pos	5α-Dihydrotestosterone	C19 H30 O2	290.224	6.757	291.231	No results	Full match	No results	1.55862	0.640271	0.00088872	1	1.70982	up	8.65763e+06	1.13798e+07	1.18824e+07	8.33821e+06	8.60132e+06	1.20861e+07	5.02111e+06	6.55498e+06	7.41815e+06	6.74115e+06	6.36289e+06	7.00385e+06
Com_2027_pos	RMH	C17 H30 N8 O4 S	420.236	5.84	421.242	Invalid mass	No results	No results	1.70864	0.772851	0.000920965	0.972222	1.63143	up	3.71886e+07	4.27988e+07	3.07816e+07	4.26384e+07	3.48325e+07	4.85468e+07	3.08682e+07	2.1645e+07	2.19416e+07	2.81439e+07	1.79184e+07	1.80647e+07
Com_1496_pos	Indole-3-carboxylic acid	C9 H7 N O2	161.048	4.775	162.055	No results	No results	Full match	1.73137	0.791911	0.000935369	1	2.03777	up	6.93245e+07	5.70148e+07	6.29267e+07	6.83065e+07	6.61956e+07	6.83429e+07	2.36753e+07	3.97729e+07	4.147e+07	4.00767e+07	4.08536e+07	4.06263e+07
Com_694_pos	2-(3,4-dihydroxyphenyl)acetamide	C8 H9 N O3	189.042	4.778	190.05	Invalid mass	No match	No match	1.73443	0.794463	0.0014369	1	2.02108	up	1.70469e+08	1.6034e+08	1.64426e+08	1.64684e+08	1.58251e+08	1.72668e+08	5.91043e+07	1.03528e+08	1.04753e+08	1.0075e+08	1.01264e+08	1.01877e+08
Com_3270_pos	Stachydrine	C7 H13 N O2	143.095	1.364	144.102	No results	No results	Full match	3.25878	1.70433	0.0020819	1	1.80449	up	2.04437e+07	1.99484e+07	2.13301e+07	1.95207e+07	1.95468e+07	2.57454e+07	7.19789e+06	7.19934e+06	1.92222e+06	7.09717e+06	7.48208e+06	7.9303e+06
Com_6358_pos	Isorhamnetin	C16 H12 O7	316.057	5.134	317.066	No results	No results	Full match	1.63658	0.710688	0.00211399	1	1.48506	up	8.96401e+06	8.40074e+06	8.72044e+06	9.16481e+06	9.8793e+06	9.80659e+06	7.27271e+06	6.20985e+06	4.42433e+06	4.13382e+06	4.96332e+06	6.56338e+06
Com_16911_pos	7-{[(2E)-3,7-dimethylocta-2,6-dien-1-yl]oxy}-2H-chromen-2-one	C19 H22 O3	320.135	5.01	321.143	Invalid mass	No results	No results	1.76832	0.822376	0.00228276	1	1.15179	up	190838	194907	309469	331998	299618	275452	165717	147638	122337	183952	186139	100324
Com_2200_pos	Vitamin A	C20 H30 O	286.23	5.584	287.237	No results	No results	Full match	3.70054	1.88774	0.00229155	1	1.65067	up	1.37019e+07	4.26097e+07	1.3371e+07	3.8738e+07	3.63925e+07	3.92267e+07	7.12044e+06	9.48122e+06	6.53477e+06	8.02127e+06	9.23772e+06	9.33785e+06
Com_11134_pos	N-[4-(diethylamino)phenyl]-N'-phenylurea	C17 H21 N3 O	321.12	4.676	322.127	Invalid mass	No results	No results	1.61151	0.688416	0.00254397	1	1.93885	up	3.11428e+06	2.97526e+06	2.92274e+06	3.00748e+06	2.92607e+06	3.23501e+06	1.17312e+06	2.05946e+06	2.06631e+06	1.97316e+06	1.96587e+06	2.04391e+06
Com_3980_pos	Heteroclitin D	C27 H30 O8	482.196	7.918	483.203	No results	No results	Full match	1.51329	0.597692	0.00289607	0.944444	1.32404	up	1.45354e+07	1.81264e+07	1.89348e+07	1.72208e+07	1.17878e+07	1.93406e+07	9.50709e+06	1.10491e+07	1.18609e+07	9.99798e+06	9.1219e+06	1.45083e+07
Com_8270_pos	Oleic Acid	C18 H34 O2	282.255	6.071	283.263	No results	No results	Full match	1.64723	0.72004	0.00310282	0.888889	1.68988	up	6.01611e+06	2.93883e+06	4.99621e+06	5.08675e+06	4.60253e+06	5.19653e+06	2.37675e+06	2.56274e+06	2.97445e+06	3.1082e+06	3.3834e+06	3.10083e+06
Com_17134_pos	beta-Alanine methyl ester hydrochloride	C4 H10 Cl N O2	139.039	5.18	140.047	No results	No results	Full match	1.57137	0.652019	0.00404417	1	1.56994	up	569034	444761	472880	661260	606806	548355	407900	211707	398023	338217	350608	395599
Com_13846_pos	Roburic acid	C30 H48 O2	440.365	7.683	441.372	No results	No results	Full match	2.11902	1.08339	0.00482923	0.972222	1.64462	up	1.79171e+06	1.10405e+06	1.87289e+06	853210	1.56482e+06	1.45729e+06	306626	990949	745845	508377	740884	786558
Com_14379_pos	Talatisamine	C24 H39 N O5	421.282	7.223	422.289	No results	No results	Full match	1.90286	0.928167	0.00570695	1	1.34701	up	1.16765e+06	1.66404e+06	879885	931906	948171	1.44613e+06	295014	566194	736615	619069	624134	857511
Com_10015_pos	LPC 18:3	C26 H48 N O7 P	517.317	8.281	518.324	No results	Full match	Full match	1.60729	0.68463	0.00613046	1	1.40109	up	2.42629e+06	3.30868e+06	3.50438e+06	2.75123e+06	3.18068e+06	3.43268e+06	1.08664e+06	1.83349e+06	2.30039e+06	1.8664e+06	2.11105e+06	2.37674e+06
Com_13958_pos	Phe-Pro	C14 H18 N2 O3	262.131	5.033	263.138	No results	No results	Full match	1.69291	0.759502	0.00624488	1	1.46125	up	1.75399e+06	1.58517e+06	1.44089e+06	1.28708e+06	1.50238e+06	1.42663e+06	583134	563780	947465	997062	985634	1.23694e+06
Com_10602_pos	2,4,5,6,7-pentamethyl-1H-benzo[d]imidazole	C12 H16 N2	188.131	1.882	189.138	Full match	No results	No results	1.84947	0.887109	0.00633713	0.861111	1.65552	up	2.137e+06	3.03863e+06	2.69098e+06	3.19476e+06	3.99053e+06	3.28083e+06	3.34366e+06	1.40049e+06	1.13693e+06	1.33016e+06	1.40574e+06	1.29545e+06
Com_7421_pos	6-Paradol	C17 H26 O3	278.187	5.808	279.195	No results	No results	Full match	1.70018	0.765689	0.00745249	1	1.59673	up	7.2529e+06	6.07049e+06	4.88994e+06	6.80757e+06	5.6941e+06	6.23841e+06	2.38684e+06	4.67959e+06	3.61169e+06	4.33634e+06	4.54922e+06	2.17131e+06
Com_10840_pos	Isorhychophylline	C22 H28 N2 O4	384.206	9.318	385.213	No results	No results	Full match	1.69615	0.762263	0.00974769	0.972222	1.21517	up	3.31996e+06	3.60072e+06	2.26993e+06	3.04214e+06	2.71182e+06	3.2901e+06	875655	1.69301e+06	1.88885e+06	2.44384e+06	1.70157e+06	2.1477e+06
Com_4625_pos	N-(9H-Purin-6-ylcarbamoyl)threonine	C10 H12 N6 O4	280.092	5.084	281.099	No results	No results	Full match	1.66982	0.739693	0.0100989	1	1.47871	up	1.15844e+07	1.34701e+07	1.31456e+07	1.40628e+07	1.39251e+07	1.2113e+07	3.94621e+06	6.58163e+06	8.98451e+06	9.5752e+06	9.70537e+06	8.09896e+06
Com_9085_pos	Tectorigenin	C16 H12 O6	300.063	4.893	301.071	No results	No results	Full match	1.73854	0.797873	0.0101296	0.861111	1.42345	up	4.46305e+06	2.09313e+06	4.89799e+06	4.16295e+06	4.65258e+06	4.33314e+06	2.29419e+06	2.36472e+06	2.62784e+06	1.33344e+06	2.78709e+06	2.74418e+06
Com_5993_pos	Ouabain	C29 H44 O12	606.269	5.417	607.276	Invalid mass	No results	No results	1.86752	0.901125	0.0106476	0.888889	1.42849	up	9.04743e+06	7.16688e+06	1.05243e+07	7.08038e+06	3.63058e+06	8.45509e+06	4.2107e+06	3.12772e+06	4.30286e+06	2.61766e+06	4.52753e+06	5.79404e+06
Com_5947_pos	(±)13-HpODE	C18 H32 O4	294.219	7.779	295.226	Invalid mass	No results	No match	1.53584	0.619026	0.0109436	0.944444	1.10494	up	5.23066e+06	9.25364e+06	7.52892e+06	5.81581e+06	7.15663e+06	6.95801e+06	2.73406e+06	3.95302e+06	4.34796e+06	5.06545e+06	5.40036e+06	5.80909e+06
Com_13246_pos	(-)-3-(3,4-Dihydroxyphenyl)-2-methylalanine	C10 H13 N O4	211.084	1.379	212.091	No results	No results	Full match	1.54694	0.629419	0.0118561	0.944444	1.59418	up	2.15025e+06	1.68701e+06	1.71061e+06	2.00339e+06	2.10962e+06	2.11678e+06	841426	1.36069e+06	970939	1.00002e+06	1.79183e+06	1.64861e+06
Com_9582_pos	Threonyl carbamoyl adenosine	C15 H20 N6 O8	412.135	5.536	413.143	No results	No results	Full match	1.83163	0.873125	0.0120521	0.888889	1.34558	up	3.77872e+06	2.81762e+06	1.61413e+06	2.83873e+06	4.88107e+06	3.39671e+06	2.01892e+06	1.65105e+06	2.17519e+06	1.57534e+06	1.73764e+06	1.39369e+06
Com_14548_pos	Triethyl citrate	C12 H20 O7	276.121	5.159	277.128	No results	No results	Full match	1.57355	0.65402	0.0161857	0.916667	1.43747	up	830691	1.34084e+06	864530	1.39349e+06	1.53334e+06	1.66762e+06	1.08702e+06	715589	798508	590158	861927	796038
Com_7597_pos	N'-[6-(tert-butyl)thieno[3,2-d]pyrimidin-4-yl]-4-methylbenzohydrazide	C18 H20 N4 O S	322.12	5.729	323.127	Invalid mass	No results	No match	1.52481	0.608633	0.0178005	1	1.58028	up	6.21506e+06	6.34163e+06	6.98385e+06	6.16977e+06	6.41036e+06	6.41566e+06	4.93471e+06	4.64374e+06	4.22098e+06	2.10793e+06	4.79292e+06	4.57251e+06
Com_2426_pos	O-7460	C25 H48 F O5 P	500.296	6.03	501.303	No results	Invalid mass	No results	1.5804	0.660291	0.0256343	1	1.57569	up	3.13103e+07	3.41081e+07	3.16603e+07	3.24688e+07	2.9595e+07	3.81513e+07	2.59013e+07	2.39929e+07	2.68104e+07	2.26907e+07	9.41514e+06	1.60274e+07
Com_13558_pos	Chrysophanic Acid	C15 H10 O4	254.057	5.075	255.065	No results	No results	Full match	1.62066	0.696582	0.0382403	0.833333	1.04929	up	1.11203e+06	1.54337e+06	913460	1.28352e+06	569124	1.58171e+06	604040	785943	890992	732122	720052	588069
Com_3961_pos	Methylophiopogonone A	C19 H16 O6	340.094	4.951	341.101	No results	No results	Full match	1.6009	0.678884	0.0423771	0.861111	1.08624	up	1.5644e+07	1.24405e+07	1.7591e+07	8.32483e+06	9.52097e+06	1.74574e+07	5.60084e+06	1.47358e+07	8.0955e+06	5.81751e+06	1.11148e+07	5.21875e+06
Com_9484_pos	3-Indoleacetonitrile	C10 H8 N2	156.069	5.357	157.076	No results	No results	Full match	1.90857	0.932491	0.0435285	0.861111	1.03106	up	1.70759e+06	1.83106e+06	2.26644e+06	1.32428e+06	1.53001e+06	4.89175e+06	1.35341e+06	1.65801e+06	728278	526241	1.28612e+06	1.54808e+06
Com_13727_pos	lactucopicrin	C23 H22 O7	410.139	5.533	411.146	No results	No results	Full match	1.7517	0.808756	0.046194	0.833333	1.19738	up	1.17745e+06	712857	1.92993e+06	1.46797e+06	1.12128e+06	560948	513481	841449	798870	696496	660188	468757
Com_22_pos	Stearoyl Ethanolamide	C20 H41 N O2	309.303	10.631	310.31	Invalid mass	No results	No results	0.252455	-1.9859	4.34525e-08	1	1.7632	down	8.10908e+08	7.52545e+08	9.55442e+08	8.55676e+08	7.96789e+08	6.41949e+08	2.29166e+09	3.45872e+09	3.74829e+09	3.26698e+09	3.22039e+09	3.07995e+09
Com_4002_pos	MAG (18:1)	C21 H40 O4	356.291	10.014	357.299	No results	No results	Full match	0.459757	-1.12106	7.77863e-08	1	1.75183	down	5.5791e+06	6.11456e+06	6.78029e+06	6.43136e+06	5.82701e+06	5.11777e+06	1.13696e+07	1.43257e+07	1.3998e+07	1.18884e+07	1.35037e+07	1.28908e+07
Com_9381_pos	Patchouli alcohol	C15 H26 O	222.197	10.628	223.205	No results	No results	Full match	0.29794	-1.74691	9.57965e-08	1	1.76449	down	1.18047e+06	878357	1.36572e+06	1.23379e+06	1.13807e+06	982404	3.2828e+06	3.87896e+06	4.56531e+06	3.62548e+06	3.47672e+06	3.923e+06
Com_9592_pos	PC (16:0e/2:0)	C26 H54 N O7 P	523.363	10.19	524.37	No results	Full match	Full match	0.273147	-1.87225	2.79206e-07	1	1.87259	down	950948	1.25013e+06	1.30631e+06	1.28862e+06	1.02194e+06	850986	3.48546e+06	4.44462e+06	4.39202e+06	4.19451e+06	4.3221e+06	3.57649e+06
Com_34_pos	Stearamide	C18 H37 N O	283.287	10.451	284.294	No results	Full match	No results	0.267662	-1.90151	3.13039e-07	1	1.67736	down	5.34442e+08	4.72093e+08	6.46345e+08	4.78354e+08	5.32788e+08	4.87785e+08	1.38476e+09	2.11616e+09	2.42344e+09	2.03989e+09	1.83983e+09	1.97123e+09
Com_4469_pos	Corymboside	C26 H28 O14	564.145	5.273	565.152	No results	Invalid mass	No results	0.0461119	-4.43872	3.78216e-07	1	1.97757	down	544080	567647	505247	556017	559874	597606	7.77922e+06	1.58657e+07	1.11628e+07	1.06841e+07	1.49441e+07	1.17899e+07
Com_10660_pos	Synephrine	C9 H13 N O2	167.095	4.93	168.102	No results	No results	Full match	0.511935	-0.965966	7.7399e-07	1	1.29229	down	1.14245e+06	1.31842e+06	1.1495e+06	1.07734e+06	1.34727e+06	1.34029e+06	2.21976e+06	2.20759e+06	2.27457e+06	2.47852e+06	2.27293e+06	2.95328e+06
Com_6982_pos	N4-(4-chloro-2,5-dimethoxyphenyl)morpholine-4-carbothioamide	C13 H17 Cl N2 O3 S	354.024	1.255	355.031	Invalid mass	No results	No results	0.272713	-1.87455	8.66279e-07	1	2.06037	down	1.22612e+06	1.93575e+06	2.22507e+06	1.72575e+06	1.73254e+06	1.3533e+06	5.89456e+06	6.10225e+06	4.81279e+06	7.84794e+06	6.11207e+06	6.62695e+06
Com_1129_pos	Methyl syringate	C10 H12 O5	212.069	5.427	447.128	No results	No results	Full match	0.0409664	-4.60942	9.36882e-07	1	1.72219	down	3.95614e+06	1.55437e+06	4.52961e+06	1.58503e+06	1.91705e+06	4.37881e+06	4.7593e+07	4.90696e+07	7.44037e+07	8.09668e+07	9.30699e+07	9.23536e+07
Com_3615_pos	tetranor-12(R)-HETE	C16 H26 O3	248.177	7.29	249.184	Invalid mass	Invalid mass	No results	0.378395	-1.40203	2.40382e-06	1	1.67324	down	5.81287e+06	8.24565e+06	5.88855e+06	8.0399e+06	7.62136e+06	7.89659e+06	1.69829e+07	1.94051e+07	2.00778e+07	2.12152e+07	1.8567e+07	1.8724e+07
Com_1740_pos	Arachidonic acid methyl ester	C21 H34 O2	318.255	8.04	319.263	No results	Full match	Full match	0.428499	-1.22263	3.50256e-06	1	1.63541	down	1.71936e+07	1.87044e+07	2.10979e+07	2.1546e+07	1.95943e+07	2.21935e+07	3.47496e+07	5.05416e+07	4.61825e+07	4.3743e+07	5.10693e+07	5.45306e+07
Com_1391_pos	1-Linoleoyl-Rac-Glycerol	C21 H38 O4	354.276	9.464	355.284	No results	No results	Full match	0.556548	-0.845421	7.60805e-06	1	2.00709	down	3.16596e+07	3.57862e+07	3.74126e+07	3.83449e+07	3.38456e+07	3.45297e+07	5.36999e+07	7.27447e+07	7.15771e+07	5.68976e+07	6.39388e+07	6.13039e+07
Com_11518_pos	Saikosaponin E	C42 H68 O12	764.469	10.062	765.475	No results	No results	Full match	0.432902	-1.20789	1.04421e-05	1	1.6435	down	1.15546e+06	1.07922e+06	1.0246e+06	1.30812e+06	997363	925068	1.84e+06	2.66773e+06	2.99375e+06	2.44201e+06	2.89717e+06	2.15082e+06
Com_1483_pos	2-(2-thienyl)-4H-chromen-4-one	C13 H8 O2 S	228.024	1.626	229.031	Full match	No results	No results	0.479937	-1.05908	1.39689e-05	1	2.0111	down	2.90514e+07	2.82118e+07	2.71701e+07	3.38441e+07	3.00749e+07	3.13206e+07	7.74498e+07	5.65403e+07	5.20272e+07	5.64914e+07	5.94201e+07	7.24393e+07
Com_3188_pos	Clareolide	C16 H26 O2	250.193	7.705	251.2	No results	Full match	Full match	0.38179	-1.38915	1.51913e-05	1	1.24139	down	9.03762e+06	7.74708e+06	8.81585e+06	7.57119e+06	8.79457e+06	1.03558e+07	1.46503e+07	2.43973e+07	2.33346e+07	2.42897e+07	2.4032e+07	2.63405e+07
Com_3246_pos	5-[(8Z,11Z)-pentadeca-8,11-dien-1-yl]benzene-1,3-diol	C21 H32 O2	316.24	10.599	317.247	Full match	Partial match	No results	0.345137	-1.53476	2.66212e-05	1	1.86644	down	2.76525e+06	3.822e+06	3.46595e+06	4.56341e+06	2.97523e+06	2.13313e+06	6.36782e+06	1.17492e+07	1.12793e+07	7.69653e+06	1.02324e+07	9.82581e+06
Com_3089_pos	IRH	C18 H32 N8 O4	446.242	9.561	447.25	Invalid mass	No results	No results	0.549007	-0.865103	3.33017e-05	1	1.09453	down	1.28674e+07	1.20838e+07	1.27543e+07	1.4147e+07	1.15872e+07	1.28516e+07	1.73376e+07	2.60584e+07	2.44638e+07	2.33298e+07	2.38761e+07	2.38964e+07
Com_1561_pos	Fragransin A2	C20 H24 O5	344.161	5.599	345.169	No results	No results	Full match	0.657465	-0.605015	4.37812e-05	1	1.84378	down	3.66128e+07	3.75007e+07	3.56628e+07	4.13984e+07	3.37105e+07	3.88198e+07	6.46889e+07	5.83779e+07	6.15461e+07	5.35354e+07	4.71624e+07	5.49433e+07
Com_13_pos	N,N-Diethyldodecanamide	C16 H33 N O	255.256	9.605	256.263	Full match	Partial match	No results	0.609202	-0.715006	5.45959e-05	1	1.93791	down	2.85839e+09	2.67918e+09	3.25389e+09	2.69927e+09	2.87128e+09	2.80809e+09	3.70236e+09	4.92735e+09	5.54878e+09	4.64187e+09	4.63527e+09	4.72892e+09
Com_5800_pos	Tropine	C8 H15 N O	141.115	9.341	142.123	No results	No results	Full match	0.652317	-0.616355	5.98521e-05	1	1.8367	down	5.79647e+06	6.44718e+06	6.78157e+06	6.51849e+06	7.56048e+06	5.72208e+06	8.06579e+06	9.42279e+06	1.02674e+07	1.05407e+07	9.85306e+06	1.13708e+07
Com_11503_pos	Lysopa 18:0	C21 H43 O7 P	438.276	9.546	439.283	No results	No results	Full match	0.540052	-0.888829	8.02375e-05	1	1.13701	down	1.24258e+06	1.5622e+06	1.55567e+06	1.54247e+06	1.45036e+06	1.43048e+06	1.90927e+06	2.938e+06	3.00868e+06	2.7232e+06	2.74922e+06	2.93627e+06
Com_12194_pos	delta9-THC-d3	C21 H27 [2]H3 O2	317.243	10.604	318.25	Full match	No results	No results	0.354422	-1.49646	0.000112951	1	1.75886	down	280769	358953	370232	487688	294013	192566	554596	1.22499e+06	1.00136e+06	832793	1.0308e+06	953934
Com_4712_pos	lupinine	C10 H19 N O	169.146	9.317	170.154	No results	No results	Full match	0.613148	-0.705693	0.000185596	1	1.80929	down	7.37316e+06	6.50813e+06	9.83924e+06	7.11906e+06	8.36103e+06	8.60814e+06	1.08578e+07	1.479e+07	1.37353e+07	1.16296e+07	1.158e+07	1.538e+07
Com_1_pos	Sphingosine (d18:1)	C18 H37 N O2	281.271	9.815	282.278	Invalid mass	No match	No match	0.576841	-0.793754	0.000200486	1	1.761	down	1.4036e+10	1.72516e+10	1.89515e+10	1.72219e+10	1.34165e+10	1.62423e+10	2.08319e+10	2.73526e+10	3.3781e+10	3.06412e+10	3.14094e+10	2.43489e+10
Com_6986_pos	Brevifolincarboxylic acid	C13 H8 O8	292.023	2.303	293.03	No results	Full match	No results	0.576504	-0.794597	0.000385991	1	1.3679	down	4.42627e+06	3.89289e+06	3.98905e+06	4.35819e+06	4.94172e+06	4.21284e+06	1.03592e+07	6.23668e+06	6.55758e+06	7.83931e+06	6.4839e+06	7.31217e+06
Com_14816_pos	Propylparaben	C10 H12 O3	180.078	9.702	181.085	No results	No results	Full match	0.594123	-0.751166	0.000507597	1	1.76913	down	662816	582264	624588	703679	631003	716730	1.1128e+06	1.47472e+06	1.02311e+06	1.1765e+06	891495	921143
Com_2425_pos	7-(2-hydroxypropan-2-yl)-1,4a-dimethyl-decahydronaphthalen-1-ol	C15 H28 O2	222.197	9.814	223.205	Invalid mass	No results	No match	0.622968	-0.682771	0.000583737	1	1.68657	down	1.49112e+07	1.54904e+07	2.01341e+07	1.88043e+07	1.25329e+07	1.8441e+07	2.58627e+07	2.50839e+07	3.4963e+07	2.39696e+07	2.80859e+07	2.3061e+07
Com_13591_pos	(+/-)12(13)-DiHOME	C18 H34 O4	314.245	8.89	315.252	No results	Full match	No results	0.613977	-0.703743	0.000737871	1	1.57008	down	874381	905041	1.16015e+06	1.01219e+06	788242	709759	1.19602e+06	1.96013e+06	1.60805e+06	1.41762e+06	1.42819e+06	1.26613e+06
Com_1273_pos	Thymidine 5'-diphosphate	C10 H16 N2 O11 P2	402.024	1.744	403.031	No results	No results	Full match	0.579344	-0.787507	0.00109064	1	1.42729	down	4.89682e+07	3.99483e+07	4.94163e+07	4.72945e+07	4.16329e+07	4.74777e+07	1.01452e+08	7.6037e+07	5.23113e+07	7.80444e+07	8.06303e+07	8.57467e+07
Com_13465_pos	Octopine	C9 H18 N4 O4	246.136	5.139	247.143	No results	Invalid mass	No results	0.375454	-1.41329	0.00146818	0.944444	1.51185	down	358318	396061	812028	411425	649200	811336	659368	1.72941e+06	1.30361e+06	1.88105e+06	1.74304e+06	1.84142e+06
Com_1487_pos	3-methyl-5-oxo-5-(4-toluidino)pentanoic acid	C13 H17 N O3	257.101	1.26	258.109	Invalid mass	Invalid mass	No match	0.454263	-1.1384	0.00157945	0.972222	1.37048	down	5.16225e+07	1.67176e+07	2.9275e+07	3.16737e+07	2.78429e+07	2.83104e+07	1.05638e+08	6.8841e+07	5.96594e+07	5.73523e+07	4.69463e+07	6.97895e+07
Com_11145_pos	N-[2,5-bis(2,2,2-trifluoroethoxy)benzoyl]-N'-(4-methoxyphenyl)urea	C19 H16 F6 N2 O5	466.094	1.174	467.101	Invalid mass	No results	No results	0.5486	-0.866173	0.0021824	0.972222	1.12529	down	765572	939610	1.04675e+06	1.0288e+06	826286	1.43036e+06	2.68484e+06	1.58392e+06	1.89976e+06	1.16546e+06	1.84012e+06	1.83094e+06
Com_6992_pos	Canthaxanthin	C40 H52 O2	564.396	9.14	565.403	No results	No results	Full match	0.29113	-1.78026	0.00318325	0.944444	1.20787	down	1.29201e+06	1.34755e+06	2.07169e+06	1.84366e+06	1.39821e+06	1.11511e+06	4.01785e+06	7.03047e+06	7.61744e+06	5.48432e+06	1.57379e+06	5.42443e+06
Com_508_pos	(+)-Isolariciresinol	C20 H24 O6	360.157	5.308	343.153	No results	No results	Full match	0.645624	-0.631235	0.00401741	1	1.49652	down	1.61858e+08	1.76726e+08	1.02702e+08	1.19829e+08	9.78683e+07	1.23388e+08	1.7846e+08	2.1581e+08	2.05427e+08	1.84423e+08	2.10876e+08	2.1681e+08
Com_2085_pos	Pachymic acid	C33 H52 O5	528.381	9.754	529.388	No results	Full match	No results	0.537319	-0.89615	0.00573844	0.861111	1.31222	down	1.70407e+07	1.92441e+07	2.01952e+07	1.96341e+07	1.71468e+07	1.34777e+07	1.68777e+07	4.44422e+07	3.72315e+07	3.27323e+07	3.65243e+07	3.08426e+07
Com_17113_pos	Methyl arachidonate	C21 H34 O2	318.255	9.155	319.263	No results	No results	Full match	0.648343	-0.62517	0.00963779	0.888889	1.51705	down	359828	270511	299361	358897	391654	402267	315523	551823	564508	508526	646378	625304
Com_3958_pos	2-[amino(3-chloroanilino)methylene]malononitrile	C10 H7 Cl N4	218.039	1.469	219.047	Invalid mass	No results	No results	0.479357	-1.06083	0.0105477	1	1.21974	down	9.23509e+06	1.06907e+07	9.65103e+06	1.11894e+07	8.6873e+06	9.01931e+06	4.24233e+07	1.46356e+07	1.4358e+07	1.86359e+07	1.601e+07	1.59192e+07
Com_17051_pos	4'-Methoxychalcone	C16 H14 O2	238.098	7.784	239.106	No results	No results	Full match	0.551606	-0.85829	0.0124676	0.916667	1.12329	down	152203	255210	299454	247398	337257	382540	258542	456609	462439	533126	674005	650168
Com_3548_pos	(2E,4E)-N-(2-methylpropyl)deca-2,4-dienamide	C14 H25 N O	223.193	9.312	224.2	Full match	No results	No results	0.586271	-0.770361	0.0155795	0.888889	1.57998	down	7.07093e+06	9.49645e+06	1.05564e+07	1.17759e+07	8.50503e+06	6.41981e+06	8.01283e+06	1.7749e+07	2.1239e+07	1.20621e+07	1.63508e+07	1.63946e+07
Com_110_pos	Catechol	C6 H6 O2	110.037	1.366	111.044	No results	No results	Full match	0.649266	-0.62312	0.017512	1	1.20236	down	8.39413e+08	8.80602e+08	4.50245e+08	4.81116e+08	9.27592e+08	4.9776e+08	1.32298e+09	1.01176e+09	9.48056e+08	1.01945e+09	9.61852e+08	1.01489e+09
Com_7282_pos	LPC 12:0	C20 H42 N O7 P	439.269	7.544	440.276	No results	Full match	No results	0.568675	-0.814324	0.0187891	0.916667	1.25991	down	2.46777e+06	2.58084e+06	1.99877e+06	2.04556e+06	2.78631e+06	2.40408e+06	2.42809e+06	4.4879e+06	7.15686e+06	3.26412e+06	3.24189e+06	4.53799e+06
Com_1072_pos	3-Butylidenephthalide	C12 H12 O2	188.083	5.094	189.09	No results	No results	Full match	0.309018	-1.69423	0.024434	0.916667	1.21372	down	1.12674e+06	5.05086e+07	7.46792e+07	742458	1.05513e+06	1.15649e+06	5.05779e+07	8.1889e+07	9.50506e+07	1.69336e+07	7.83788e+07	9.54902e+07
Com_4446_pos	Phellodensin F	C26 H30 O10	502.182	5.325	503.189	No results	No results	Full match	0.655771	-0.608737	0.0360467	0.944444	1.47262	down	1.05712e+07	1.21898e+07	9.13775e+06	5.78137e+06	4.5634e+06	1.26053e+07	1.26494e+07	1.18949e+07	1.54728e+07	1.40606e+07	1.29482e+07	1.66144e+07
