# Supplementary material for: Colonization of root endophytic fungus Serendipita indica improves drought tolerance of Pinus taeda seedlings by regulating metabolome and proteome
Source: Front Microbiol. 2024 Mar 15;15:1294833. doi: 10.3389/fmicb.2024.1294833 (PMC10978793; doi:10.3389/fmicb.2024.1294833)
Supplement: Supplementary file 1 [file Data_Sheet_1.zip › 1294833_Sun/1294833_Sun_Table-4.XLS]

## Sheet: Diff_Venn_Intersection_neg_addi
ID	Name	I_W.vs.NI_W	NI_D.vs.NI_W	I_D.vs.I_W	I_D.vs.NI_D	I_W.vs.NI_W_FC	I_W.vs.NI_W_log2FC	I_W.vs.NI_W_Pvalue	I_W.vs.NI_W_ROC	I_W.vs.NI_W_VIP	I_W.vs.NI_W_Up.Down	NI_D.vs.NI_W_FC	NI_D.vs.NI_W_log2FC	NI_D.vs.NI_W_Pvalue	NI_D.vs.NI_W_ROC	NI_D.vs.NI_W_VIP	NI_D.vs.NI_W_Up.Down	I_D.vs.I_W_FC	I_D.vs.I_W_log2FC	I_D.vs.I_W_Pvalue	I_D.vs.I_W_ROC	I_D.vs.I_W_VIP	I_D.vs.I_W_Up.Down	I_D.vs.NI_D_FC	I_D.vs.NI_D_log2FC	I_D.vs.NI_D_Pvalue	I_D.vs.NI_D_ROC	I_D.vs.NI_D_VIP	I_D.vs.NI_D_Up.Down
Com_2634_neg	Gomisin D	1	1	1	1	3.23982	1.69591	3.78818e-05	1	1.78879	up	3.27138	1.7099	0.000144702	1	1.81699	up	0.535443	-0.901195	0.00163908	1	1.00758	down	0.530277	-0.915181	0.00187059	1	1.02891	down
Com_9033_neg	Vinorelbine Tartrate	1	1	1	1	2.04518	1.03223	0.00304886	0.944444	1.05268	up	3.07459	1.6204	0.000100372	1	1.64521	up	0.427609	-1.22564	0.000391807	1	1.24885	down	0.28444	-1.8138	3.74069e-06	1	1.85439	down

## Sheet: Diff_Venn_Intersection_pos_addi
ID	Name	I_W.vs.NI_W	NI_D.vs.NI_W	I_D.vs.I_W	I_D.vs.NI_D	I_W.vs.NI_W_FC	I_W.vs.NI_W_log2FC	I_W.vs.NI_W_Pvalue	I_W.vs.NI_W_ROC	I_W.vs.NI_W_VIP	I_W.vs.NI_W_Up.Down	NI_D.vs.NI_W_FC	NI_D.vs.NI_W_log2FC	NI_D.vs.NI_W_Pvalue	NI_D.vs.NI_W_ROC	NI_D.vs.NI_W_VIP	NI_D.vs.NI_W_Up.Down	I_D.vs.I_W_FC	I_D.vs.I_W_log2FC	I_D.vs.I_W_Pvalue	I_D.vs.I_W_ROC	I_D.vs.I_W_VIP	I_D.vs.I_W_Up.Down	I_D.vs.NI_D_FC	I_D.vs.NI_D_log2FC	I_D.vs.NI_D_Pvalue	I_D.vs.NI_D_ROC	I_D.vs.NI_D_VIP	I_D.vs.NI_D_Up.Down
Com_1740_pos	Arachidonic acid methyl ester	1	1	1	1	2.28736	1.19369	2.4357e-06	1	1.71602	up	1.94396	0.958997	1.78753e-05	1	1.33076	up	0.364168	-1.45732	6.77635e-08	1	2.31903	down	0.428499	-1.22263	3.50256e-06	1	1.63541	down
Com_7282_pos	LPC 12:0	1	1	1	1	1.71217	0.775826	0.00196219	1	1.45948	up	1.59003	0.669053	0.0450019	0.861111	1.09432	up	0.528107	-0.921097	6.51904e-06	1	1.85637	down	0.568675	-0.814324	0.0187891	0.916667	1.25991	down
Com_1981_pos	Estriol	1	1	1	1	0.425886	-1.23146	0.00018146	1	1.6605	down	0.317667	-1.65441	3.1672e-05	1	2.16188	down	1.69116	0.758015	0.00145864	1	1.14803	up	2.26729	1.18097	0.000111964	1	1.49724	up
Com_3958_pos	2-[amino(3-chloroanilino)methylene]malononitrile	1	1	1	1	1.80096	0.848769	0.0262669	1	1.32876	up	2.12791	1.08943	0.0211884	1	1.46842	up	0.566378	-0.820164	2.75665e-06	1	1.24133	down	0.479357	-1.06083	0.0105477	1	1.21974	down

## Sheet: Diff_Venn_Union_neg_addinfo
ID	Name	I_W.vs.NI_W	NI_D.vs.NI_W	I_D.vs.I_W	I_D.vs.NI_D	I_W.vs.NI_W_FC	I_W.vs.NI_W_log2FC	I_W.vs.NI_W_Pvalue	I_W.vs.NI_W_ROC	I_W.vs.NI_W_VIP	I_W.vs.NI_W_Up.Down	NI_D.vs.NI_W_FC	NI_D.vs.NI_W_log2FC	NI_D.vs.NI_W_Pvalue	NI_D.vs.NI_W_ROC	NI_D.vs.NI_W_VIP	NI_D.vs.NI_W_Up.Down	I_D.vs.I_W_FC	I_D.vs.I_W_log2FC	I_D.vs.I_W_Pvalue	I_D.vs.I_W_ROC	I_D.vs.I_W_VIP	I_D.vs.I_W_Up.Down	I_D.vs.NI_D_FC	I_D.vs.NI_D_log2FC	I_D.vs.NI_D_Pvalue	I_D.vs.NI_D_ROC	I_D.vs.NI_D_VIP	I_D.vs.NI_D_Up.Down
Com_3382_neg	Isosakuranin	0	1	0	0							1.50296	0.587808	0.000385504	1	1.41142	up
Com_8481_neg	17(S)-HpDHA	1	1	0	0	0.553102	-0.854382	1.14034e-05	1	1.26805	down	0.349174	-1.51798	2.44958e-08	1	2.2333	down
Com_8604_neg	D-(+)-Maltose	1	0	0	0	2.01479	1.01063	0.000570003	1	1.77883	up
Com_2634_neg	Gomisin D	1	1	1	1	3.23982	1.69591	3.78818e-05	1	1.78879	up	3.27138	1.7099	0.000144702	1	1.81699	up	0.535443	-0.901195	0.00163908	1	1.00758	down	0.530277	-0.915181	0.00187059	1	1.02891	down
Com_450_neg	4-Coumaric acid	0	1	0	1							2.01634	1.01174	1.53529e-11	1	1.90826	up							0.496902	-1.00897	4.73047e-10	1	1.99253	down
Com_3719_neg	Neohesperidin dihydrochalcone	0	1	0	0							0.582811	-0.7789	0.00133419	0.972222	1.16127	down
Com_74_neg	Myricitrin	0	0	0	1																			1.83286	0.874098	1.56869e-07	1	2.30031	up
Com_397_neg	Prostaglandin K1	1	0	0	0	0.660358	-0.59868	0.00899368	0.972222	1.38464	down
Com_9973_neg	Wedelolactone	1	1	0	0	0.324013	-1.62588	2.27958e-07	1	2.08351	down	0.395183	-1.33941	8.75038e-07	1	1.69979	down
Com_11465_neg	Rehmannioside D	1	0	0	0	0.530669	-0.914115	3.73308e-05	1	2.14079	down
Com_1136_neg	1-O-b-D-glucopyranosyl sinapate	0	1	0	1							2.21228	1.14554	1.54618e-08	1	2.24194	up							0.599592	-0.737948	1.34519e-06	1	1.51318	down
Com_1176_neg	Eriodictyol O-malonylhexoside	0	0	1	0													1.73876	0.79806	7.2391e-11	1	2.40146	up
Com_4114_neg	Docetaxel	1	1	0	0	1.52086	0.604888	0.000127085	1	1.42935	up	1.83594	0.876516	7.05696e-06	1	2.05325	up
Com_5970_neg	C-pentosyl-apigenin O-p-coumaroylhexoside	0	1	0	0							0.589344	-0.762819	0.0042229	0.916667	1.43861	down
Com_2232_neg	Oxypaeoniflorin	1	1	1	0	1.68107	0.749376	1.6217e-05	1	1.00158	up	0.55065	-0.860792	2.90945e-05	1	1.14398	down	0.442046	-1.17773	1.21516e-06	1	1.66196	down
Com_3367_neg	Hexadecanedioic acid	0	0	1	0													1.65023	0.722668	9.06575e-09	1	2.1363	up
Com_181_neg	Bicyclo Prostaglandin E2	0	0	1	0													1.8897	0.918158	2.36492e-06	1	1.98431	up
Com_7080_neg	Cnidioside A	0	0	0	1																			0.629583	-0.667532	0.0010075	1	1.79546	down
Com_2697_neg	Homovanillic acid	1	0	0	0	1.87871	0.909746	1.81147e-06	1	2.09558	up
Com_10343_neg	LPC 16:1	0	0	0	1																			0.636491	-0.651789	0.0118952	0.861111	1.48166	down
Com_11256_neg	LPC 18:4	1	0	0	0	1.82816	0.87039	0.000296203	1	2.03398	up
Com_2563_neg	Pectolinarin	0	0	0	1																			1.86974	0.902838	0.000141344	1	1.99735	up
Com_4204_neg	Mevalonic acid	1	0	0	0	0.632078	-0.661824	0.00551564	1	1.64502	down
Com_37_neg	Itaconic acid	0	1	0	1							0.157363	-2.66783	3.38961e-06	1	1.38419	down							12.0054	3.58561	7.87947e-07	1	1.94755	up
Com_1764_neg	Pinoresinol Diglucoside	0	0	1	0													0.489657	-1.03016	1.16418e-05	1	2.22744	down
Com_1156_neg	Tectoridin	0	0	1	1													1.56372	0.644982	0.00142317	1	1.12139	up	2.19057	1.13131	0.000784025	1	2.05127	up
Com_6949_neg	Linarin	1	0	0	0	0.56465	-0.824571	6.02475e-05	1	1.37778	down
Com_2883_neg	martynoside	0	0	1	0													0.486158	-1.0405	0.000104264	1	1.98552	down
Com_2512_neg	(±)9-HpODE	1	0	1	1	1.95232	0.96519	1.23471e-08	1	1.1584	up							1.91815	0.939717	1.95133e-06	1	1.18796	up	2.21636	1.14819	1.42572e-06	1	1.42875	up
Com_4716_neg	Ixoside	0	0	0	1																			1.61201	0.688862	5.55229e-05	1	1.90425	up
Com_7278_neg	Salvianolic acid F	0	1	0	0							0.648046	-0.625832	0.0399422	0.861111	1.39189	down
Com_1103_neg	Lactobionic acid	1	0	0	0	1.56746	0.64843	2.94839e-06	1	2.01915	up
Com_2907_neg	Naringenin	1	0	0	0	1.50187	0.586765	1.89305e-06	1	1.717	up
Com_9411_neg	Ptaquiloside	0	0	1	0													3.66751	1.8748	1.11936e-07	1	2.08456	up
Com_1778_neg	Galactinol	0	0	1	0													0.640707	-0.642264	0.000140833	1	2.0173	down
Com_2057_neg	Pheophorbide A	1	0	0	1	0.326783	-1.6136	1.70662e-08	1	1.41122	down													0.261035	-1.93769	3.36469e-07	1	1.77027	down
Com_5117_neg	Hordatine A	0	1	0	0							1.50883	0.593429	0.00428026	0.944444	1.0393	up
Com_1931_neg	10-Deacetylbaccatin-III	0	1	0	1							1.64183	0.715307	0.000248299	1	1.52345	up							0.589764	-0.761789	0.000501089	1	1.75075	down
Com_3326_neg	2-deoxyglucose-6-phosphate	1	0	1	0	0.494328	-1.01646	8.17655e-09	1	1.81676	down							2.02798	1.02005	4.83959e-06	1	1.9141	up
Com_5327_neg	O-p-coumaroyl-O-salicyloyl quinic acid	0	0	1	1													1.79516	0.844112	0.00057286	1	1.26738	up	2.0718	1.05089	0.0069429	1	1.69759	up
Com_650_neg	Ferulic acid	0	1	0	0							1.57953	0.6595	8.0105e-08	1	2.22359	up
Com_5918_neg	Periplogenin	1	0	0	1	0.534754	-0.903053	0.000383812	1	1.14933	down													0.377677	-1.40478	4.39126e-10	1	1.90318	down
Com_842_neg	3-[3-(beta-D-Glucopyranosyloxy)-2-hydroxyphenyl]propanoic acid	0	1	0	0							1.9584	0.969677	0.0411196	0.972222	1.40271	up
Com_1468_neg	(-)-secoisolariciresinol	0	0	1	1													0.380287	-1.39484	0.0041729	0.972222	1.62303	down	0.576984	-0.793398	0.000753375	1	1.01244	down
Com_1324_neg	α-D-Mannose 1-phosphate	1	0	1	0	1.82125	0.864929	9.80028e-07	1	1.92578	up							0.628826	-0.669266	4.35585e-05	1	1.58368	down
Com_1417_neg	Ingenol	0	1	1	0							2.36641	1.2427	3.89882e-07	1	1.17947	up	3.90995	1.96715	7.81299e-08	1	2.0016	up
Com_1784_neg	Liquiritin apioside	1	0	0	0	1.93277	0.950672	0.0201141	1	1.52611	up
Com_5754_neg	Carnosic acid	0	1	1	0							1.96416	0.973909	3.84935e-06	1	1.52003	up	2.04774	1.03403	1.40628e-06	1	1.7065	up
Com_13033_neg	LPC 20:4	1	0	0	0	1.75025	0.807563	1.4639e-05	1	1.98234	up
Com_424_neg	Eleutheroside B	0	0	1	1													0.355809	-1.49082	3.67459e-11	1	2.37152	down	0.621641	-0.685846	1.40356e-09	1	1.07506	down
Com_3636_neg	Sattabacin	0	0	0	1																			1.53069	0.614183	4.53402e-07	1	2.00768	up
Com_3582_neg	Biliverdin	0	1	0	0							0.522116	-0.937558	0.00608113	0.888889	1.25049	down
Com_9372_neg	Ligustroflavone	0	0	0	1																			1.51782	0.602002	0.000261772	1	1.42739	up
Com_151_neg	Tricin 5-O-hexoside	0	0	1	1													1.56799	0.648919	1.73648e-08	1	1.48436	up	2.07329	1.05192	5.72364e-09	1	2.36951	up
Com_8900_neg	Levodopa	1	0	0	0	1.6483	0.720975	0.000133841	1	1.7789	up
Com_9033_neg	Vinorelbine Tartrate	1	1	1	1	2.04518	1.03223	0.00304886	0.944444	1.05268	up	3.07459	1.6204	0.000100372	1	1.64521	up	0.427609	-1.22564	0.000391807	1	1.24885	down	0.28444	-1.8138	3.74069e-06	1	1.85439	down
Com_3644_neg	Deoxyarbutin	0	1	0	0							1.58896	0.668083	0.000380258	1	1.8276	up
Com_2286_neg	12,13-EODE	1	0	0	0	2.03733	1.02668	1.16573e-11	1	2.13512	up
Com_5820_neg	D(+)-Melezitose O-rhamnoside	0	0	1	1													1.89631	0.923193	0.00522143	1	1.69134	up	1.66972	0.739608	2.33839e-06	1	1.25071	up
Com_13446_neg	Ruscogenin	0	0	0	1																			1.70532	0.770045	0.00161349	1	1.78687	up
Com_5443_neg	Andrographolide	0	1	1	0							1.78708	0.837605	0.0143449	0.833333	1.18759	up	2.55472	1.35316	1.66509e-05	1	1.73575	up
Com_1353_neg	Chlorogenic acid methyl ester	0	1	0	1							2.59248	1.37433	3.92323e-11	1	2.14022	up							0.460052	-1.12013	9.78151e-07	1	1.83208	down
Com_2932_neg	L-Ornithine	1	0	1	0	3.04022	1.60418	7.70865e-11	1	1.28521	up							0.185362	-2.43158	1.96916e-12	1	2.05988	down
Com_1110_neg	4-Hydroxy-2-Oxoglutaric Acid	1	0	0	0	0.484439	-1.04561	0.0418533	0.972222	1.27506	down
Com_232_neg	3-Dehydroshikimic acid	0	1	0	0							2.71972	1.44346	0.000720658	1	1.50249	up
Com_11278_neg	LPE 18:3	1	1	0	0	1.75011	0.807446	7.83872e-06	1	2.09264	up	1.52705	0.610743	9.2607e-05	1	1.58254	up
Com_1158_neg	Erythronolactone	1	0	1	0	1.93532	0.952574	8.82607e-05	1	1.61055	up							0.441253	-1.18032	2.24012e-06	1	2.09028	down
Com_7374_neg	Isosakuranetin	1	0	0	0	1.7509	0.808099	0.0186698	0.916667	1.38007	up
Com_10143_neg	Camelliaside A	1	0	0	0	0.415377	-1.26751	0.0139244	0.888889	1.47606	down
Com_4112_neg	Prim-O-glucosylcimifugin	0	0	0	1																			1.51495	0.599266	0.00340515	1	1.59354	up
Com_9862_neg	1-(2,4-dihydroxyphenyl)-2-(3,5-dimethoxyphenyl)propan-1-one	0	1	0	0							0.206889	-2.27307	1.78649e-06	1	2.1572	down
Com_3526_neg	Polydatin	0	0	0	1																			1.8515	0.888694	4.42661e-05	1	1.93311	up
Com_10064_neg	Troxerutin	0	1	1	0							0.532844	-0.908215	0.00388838	1	1.33192	down	0.536033	-0.899607	0.00234713	0.944444	1.31676	down
Com_3090_neg	2,3-dinor Prostaglandin E1	0	0	1	0													0.556855	-0.844627	2.61747e-06	1	1.94902	down
Com_10726_neg	Verbascoside	0	0	0	1																			0.558729	-0.839779	0.00113926	1	1.55817	down
Com_11200_neg	(±)12(13)-DiHOME	0	0	0	1																			0.609432	-0.714464	3.18779e-05	1	1.91857	down
Com_9677_neg	Rauwolscine hydrochloride	0	1	0	0							1.64472	0.717846	0.000166432	1	1.83937	up
Com_3734_neg	16-(Hexopyranosyloxy)-7-hydroxy-8,9-epoxypimaran-18-oic acid	0	0	1	0													1.97387	0.981024	3.7708e-07	1	2.12621	up
Com_6036_neg	Formononetin	0	1	0	0							0.656975	-0.606089	0.000417244	1	1.79729	down
Com_10356_neg	alpha-Hederin	1	0	1	0	1.97245	0.979991	0.000573004	1	1.81612	up							0.616581	-0.697637	5.40929e-05	1	1.33508	down
Com_13130_neg	Cinobufagin	1	0	0	1	0.511043	-0.968484	1.62481e-05	1	1.43973	down													0.481819	-1.05344	3.98431e-05	1	1.6392	down
Com_822_neg	2-(acetylamino)-3-[4-(acetylamino)phenyl]acrylic acid	1	0	0	0	1.5561	0.637936	7.78673e-05	1	1.85388	up
Com_2637_neg	Licoagroside D	1	0	0	1	2.08171	1.05777	2.07328e-05	1	1.42442	up													2.07886	1.05579	0.000799341	1	1.51018	up
Com_7310_neg	18-Nor-4,15-dihydroxyabieta-8,11,13-trien-7-one	1	0	1	0	0.552603	-0.855684	1.42309e-06	1	1.19124	down							2.69931	1.43259	1.55597e-08	1	2.09829	up
Com_2054_neg	di-C,C-pentosyl-luteolin	0	1	1	0							1.58234	0.662061	0.000637445	1	1.13083	up	2.07315	1.05183	4.33171e-09	1	1.94867	up
Com_560_neg	19(R)-hydroxy Prostaglandin A2	0	1	1	0							2.74158	1.45501	2.56153e-11	1	1.69976	up	2.36308	1.24067	0.000166477	1	1.57244	up
Com_2555_neg	Sibirioside A	0	0	0	1																			1.7747	0.827574	0.00210035	0.972222	1.54418	up
Com_777_neg	Quercetin 3-O-sophoroside	1	1	0	0	0.585257	-0.772857	9.22572e-06	1	1.62514	down	0.526973	-0.924199	1.86576e-06	1	1.93406	down
Com_2108_neg	(+)-Dihydrojasmonic acid	0	1	1	0							0.489916	-1.02939	1.18875e-10	1	1.57472	down	0.510259	-0.970698	0.000924732	1	1.52267	down
Com_18_neg	5-Dehydroquinic acid	0	0	0	1																			0.58468	-0.77428	0.0435899	0.833333	1.22918	down
Com_5704_neg	8-iso-15-keto Prostaglandin E2	0	1	0	1							39.4991	5.30375	9.21109e-09	1	2.1784	up							0.0536943	-4.21909	4.85726e-09	1	1.81138	down
Com_6647_neg	Cucurbitacin E	1	1	0	0	1.95318	0.965828	0.0216021	0.888889	1.1084	up	1.91744	0.939182	0.0100079	0.916667	1.13803	up
Com_6028_neg	Euphorbia factor L3	0	1	1	0							1.95475	0.966984	1.13962e-08	1	1.58704	up	1.79495	0.843941	0.00203838	1	1.5352	up
Com_153_neg	Trifolirhizin	0	0	1	1													1.56306	0.64437	1.81795e-08	1	1.48116	up	2.06571	1.04664	5.13058e-09	1	2.36914	up
Com_3258_neg	Corchorifatty acid F	1	1	0	0	1.73625	0.795972	3.54887e-08	1	1.89126	up	1.70717	0.771606	4.75627e-09	1	1.82964	up
Com_1611_neg	Jionoside B1	0	1	0	1							0.620714	-0.687999	0.00057844	1	1.47179	down							1.54316	0.625892	0.000939657	1	1.40071	up
Com_1220_neg	Kynurenic acid O-hexside	0	0	1	0													1.54845	0.63082	0.000207074	1	2.10108	up
Com_2611_neg	Nicotianamine	1	1	0	0	1.73464	0.794634	1.62626e-05	1	1.74644	up	1.53639	0.619543	2.09364e-05	1	1.34891	up
Com_5464_neg	2'-O-acetylpoliumoside	1	1	0	0	0.49245	-1.02195	7.99473e-05	1	1.98749	down	0.528248	-0.920711	1.46187e-09	1	1.75667	down
Com_6144_neg	N1-[4-(cyanomethyl)phenyl]-4-chlorobenzamide	0	0	1	0													0.621954	-0.68512	0.000452497	1	1.93192	down
Com_4582_neg	Casticin	0	0	1	1													2.08954	1.06318	2.56784e-06	1	1.84735	up	1.50919	0.593778	0.00133252	0.972222	1.03193	up
Com_2380_neg	Artesunate	0	0	1	1													1.84092	0.88043	0.000189661	1	1.90389	up	1.7476	0.805373	0.000360981	0.972222	1.71083	up
Com_3915_neg	Hordatine B	0	0	1	0													0.419566	-1.25303	0.0311323	0.805556	1.04492	down
Com_8416_neg	Ethyl gallate	1	0	0	1	1.51118	0.595679	0.00147469	0.972222	1.26855	up													1.524	0.607865	0.000764389	1	1.29999	up
Com_1337_neg	Rhapontin	1	0	1	0	1.54522	0.627812	4.16606e-05	1	1.43031	up							0.547233	-0.869773	2.07741e-06	1	2.10462	down
Com_1153_neg	Tricin 5-O-hexosyl-O-hexoside	0	0	1	1													0.463903	-1.1081	0.0150493	0.944444	1.34157	down	0.439911	-1.18471	0.0122955	1	1.40354	down
Com_1360_neg	19(R)-hydroxy Prostaglandin E1	1	0	1	0	0.553946	-0.852184	0.00326566	1	1.02484	down							3.10458	1.6344	0.000184026	1	2.02526	up
Com_4185_neg	Tracheloside	1	0	0	1	0.623992	-0.680399	5.97992e-07	1	1.38343	down													0.543928	-0.878512	6.29396e-06	1	1.86694	down
Com_2585_neg	Hesperetin 5-O-glucoside	0	0	0	1																			1.92009	0.941175	0.00281685	0.888889	1.80577	up
Com_12217_neg	Parishin E	1	0	0	0	1.85077	0.888124	0.000165338	1	1.92709	up
Com_1331_neg	LPC 18:2	1	0	0	0	2.20553	1.14112	1.58537e-05	1	2.11242	up
Com_71_neg	Columbianadin	1	0	0	0	1.52512	0.608923	1.78134e-10	1	2.12206	up
Com_521_neg	Salicylic acid O-glucoside	1	1	0	0	1.72261	0.784595	2.49211e-10	1	2.07078	up	1.61494	0.691479	7.46916e-10	1	1.81714	up
Com_1122_neg	(±)11-HETE	0	1	0	1							0.290776	-1.78202	2.44689e-11	1	2.17885	down							1.77043	0.824099	4.34599e-08	1	1.05285	up
Com_5738_neg	Lysionotin	0	1	0	1							0.446452	-1.16342	1.66682e-05	1	2.08579	down							1.92258	0.943043	9.57595e-06	1	1.76423	up
Com_24_neg	Citric acid	0	0	0	1																			3.29901	1.72203	2.05013e-06	1	1.76303	up
Com_8334_neg	3-N-butyl-4,5-dihydrophthalide	0	1	0	1							4.64164	2.21463	1.30671e-06	1	1.98637	up							0.295499	-1.75878	1.9705e-06	1	1.64985	down
Com_13920_neg	HBMP (14:1-20:5-20:5)	0	1	0	1							2.18434	1.1272	0.000187473	1	1.01775	up							0.265793	-1.91162	2.33493e-05	1	1.83515	down
Com_5179_neg	Calceolarioside B	0	0	1	1													5.58417	2.48134	5.97009e-07	1	1.91674	up	6.12087	2.61374	8.14814e-06	1	1.95888	up
Com_8613_neg	Epimedin A	0	0	1	0													0.633958	-0.657541	0.00101469	1	1.0916	down
Com_3061_neg	Toddalolactone	0	0	0	1																			1.59225	0.671066	0.0077073	0.916667	1.44966	up
Com_12073_neg	LPC 15:0	1	0	0	0	1.66026	0.731407	3.64814e-05	1	1.89932	up
Com_458_neg	7-O-Ethylmorroniside	0	0	1	0													0.661521	-0.59614	0.0405989	0.888889	1.24558	down
Com_8488_neg	Nicotinamide adenine dinucleotide	0	0	0	1																			1.53739	0.620484	0.00693854	1	1.4419	up
Com_1707_neg	Octanedioic acid	0	1	0	0							1.69322	0.759767	4.44922e-07	1	1.69827	up
Com_559_neg	Dihydrocoumarin	0	1	0	0							1.53163	0.615064	2.58403e-08	1	2.21531	up
Com_4387_neg	4-(octyloxy)benzoic acid	0	0	1	0													5.67077	2.50354	5.63295e-08	1	2.25533	up
Com_378_neg	Limocitrin O-hexoside	0	1	0	0							2.14166	1.09873	5.91869e-08	1	2.23511	up
Com_7978_neg	C-hexosyl-chrysoeriol O-feruloylhexoside	1	0	0	1	0.651806	-0.617485	0.029304	0.833333	1.0946	down													0.658893	-0.601883	0.0219662	0.861111	1.11882	down
Com_793_neg	Prostaglandin A3	0	1	1	0							4.22633	2.07941	2.55583e-12	1	1.01741	up	14.7352	3.8812	4.96234e-06	1	2.04707	up
Com_8408_neg	Isosilybin	0	0	0	1																			0.362401	-1.46434	0.00103154	0.972222	1.65933	down
Com_1832_neg	Lumichrome	0	1	1	0							0.352317	-1.50506	0.000349622	1	1.10901	down	0.229727	-2.12201	0.0322004	0.972222	1.3229	down
Com_429_neg	Prostaglandin K2	0	1	1	0							3.57712	1.8388	5.08342e-10	1	1.2141	up	7.54053	2.91467	2.7253e-09	1	2.04602	up
Com_3428_neg	Tenuifoliside B	1	0	0	0	0.616921	-0.696842	3.68503e-05	1	1.32787	down
Com_63_neg	2-Oxoglutaric acid	1	0	0	1	2.16326	1.11321	0.00119202	1	1.07886	up													3.37998	1.75701	2.18557e-05	1	1.84928	up
Com_6547_neg	Oridonin	0	1	1	0							2.07335	1.05197	5.36439e-05	1	1.13926	up	3.27813	1.71287	3.55497e-06	1	1.95799	up
Com_1379_neg	Salvianolic acid D	0	1	0	1							0.38763	-1.36725	7.48834e-13	1	2.02304	down							2.4338	1.28321	9.91442e-06	1	1.96826	up
Com_7357_neg	Tricin O-sinapoylpentoside	0	1	1	1							0.62919	-0.668432	1.83171e-05	1	1.32987	down	1.63593	0.710111	2.91751e-05	1	1.48877	up	2.08544	1.06035	5.9637e-07	1	2.18714	up
Com_167_neg	Naringin Dihydrochalcone	0	0	1	0													0.661376	-0.596457	0.000497515	1	1.84201	down
Com_7847_neg	3-[4-methyl-1-(2-methylpropanoyl)-3-oxocyclohexyl]butanoic acid	0	0	1	0													1.50614	0.590855	0.00305366	0.972222	1.74544	up
Com_207_neg	Quercetin-3-O-beta-glucopyranosyl-6'-acetate	0	1	1	1							0.613779	-0.704209	3.60783e-10	1	1.08588	down	1.92389	0.944026	3.75252e-12	1	1.54544	up	2.79023	1.48038	9.52067e-12	1	2.38683	up
Com_803_neg	Nodakenetin	0	0	0	1																			1.79613	0.844895	6.31316e-10	1	2.12923	up
Com_9810_neg	LPC 18:0	0	1	0	1							2.64817	1.405	2.72655e-08	1	1.4788	up							0.264842	-1.9168	1.22846e-08	1	2.11747	down
Com_91_neg	Procyanidin B1	0	0	0	1																			2.13217	1.09232	4.57028e-12	1	2.23809	up
Com_2353_neg	Prostaglandin H2	0	1	1	0							2.73316	1.45057	6.78942e-12	1	1.49066	up	2.99628	1.58317	1.19133e-05	1	1.74267	up
Com_73_neg	Gluconic acid	1	0	1	0	1.63081	0.705588	8.07121e-10	1	1.92516	up							0.664577	-0.589491	2.44022e-07	1	1.7032	down
Com_7540_neg	p-Coumaric Acid	1	0	1	0	0.462793	-1.11156	3.29897e-05	1	1.8281	down							2.06784	1.04813	3.02768e-05	1	1.85525	up
Com_1073_neg	Fumaric acid	0	1	0	0							0.524163	-0.931913	1.12425e-06	1	1.01653	down
Com_2874_neg	3-(4-Hydroxyphenyl)propionic acid	0	1	0	0							1.62086	0.696758	0.00813969	1	1.68803	up
Com_69_neg	Gibberellic acid	1	0	0	0	1.50419	0.588988	1.37105e-09	1	2.12047	up
Com_11507_neg	Celastrol	1	1	0	0	0.607365	-0.719364	0.000105103	1	1.36911	down	0.464214	-1.10714	6.68946e-06	1	2.13425	down
Com_5441_neg	C-hexosyl-apigenin O-feruloylhexoside	0	0	0	1																			1.63327	0.707765	1.27544e-05	1	2.11676	up
Com_10906_neg	Narcissoside	0	1	0	0							0.513462	-0.961672	0.00064395	1	1.81348	down
Com_5366_neg	Methyl jasmonate	0	1	1	0							0.613247	-0.705461	0.000101212	1	1.5042	down	0.631015	-0.664254	0.000696909	0.972222	1.49365	down
Com_212_neg	L-(-)-Malic acid	0	0	0	1																			1.69715	0.763116	1.32606e-06	1	1.75264	up
Com_1621_neg	Theaflavin	1	1	1	0	0.534819	-0.902879	3.35108e-07	1	1.99573	down	0.597769	-0.742339	2.2361e-06	1	1.63794	down	1.50259	0.587454	3.54104e-06	1	1.37344	up
Com_2684_neg	Spinosin	1	0	0	0	0.568594	-0.81453	4.92184e-06	1	1.57792	down
Com_8717_neg	Benzoylpaeoniflorin	1	0	1	0	1.98049	0.985858	0.002876	0.972222	1.62219	up							0.603774	-0.727919	0.00822441	0.944444	1.2192	down
Com_7785_neg	L-Threonine	1	0	0	0	4.2979	2.10363	0.000950315	1	1.85184	up
Com_8206_neg	Corylin	0	1	0	0							1.53553	0.618739	0.0102257	0.916667	1.59968	up
Com_7891_neg	LysoPC 15:0	1	0	0	0	1.7335	0.793686	0.000637062	1	1.87431	up
Com_1723_neg	Homoveratrumic acid	1	1	0	0	1.55861	0.640259	3.80964e-06	1	1.79248	up	1.54086	0.623733	1.92744e-06	1	1.74168	up
Com_4522_neg	LPC 20:3	1	0	0	0	1.58002	0.659942	0.00132213	0.972222	1.64202	up
Com_302_neg	Oleuropein	0	0	0	1																			2.23489	1.16021	2.51432e-06	1	2.19183	up
Com_6390_neg	LPC 18:1	1	1	0	0	1.73595	0.795728	4.9233e-05	1	1.59942	up	1.77891	0.830991	2.75388e-05	1	1.68534	up
Com_2042_neg	Ascorbic acid	0	1	0	0							0.586626	-0.769488	4.6449e-06	1	1.71947	down

## Sheet: Diff_Venn_Union_pos_addinfo
ID	Name	I_W.vs.NI_W	NI_D.vs.NI_W	I_D.vs.I_W	I_D.vs.NI_D	I_W.vs.NI_W_FC	I_W.vs.NI_W_log2FC	I_W.vs.NI_W_Pvalue	I_W.vs.NI_W_ROC	I_W.vs.NI_W_VIP	I_W.vs.NI_W_Up.Down	NI_D.vs.NI_W_FC	NI_D.vs.NI_W_log2FC	NI_D.vs.NI_W_Pvalue	NI_D.vs.NI_W_ROC	NI_D.vs.NI_W_VIP	NI_D.vs.NI_W_Up.Down	I_D.vs.I_W_FC	I_D.vs.I_W_log2FC	I_D.vs.I_W_Pvalue	I_D.vs.I_W_ROC	I_D.vs.I_W_VIP	I_D.vs.I_W_Up.Down	I_D.vs.NI_D_FC	I_D.vs.NI_D_log2FC	I_D.vs.NI_D_Pvalue	I_D.vs.NI_D_ROC	I_D.vs.NI_D_VIP	I_D.vs.NI_D_Up.Down
Com_3039_pos	11-Oxoetiocholanolone	1	1	0	0	0.580792	-0.783906	2.31929e-08	1	2.13479	down	0.59623	-0.746058	0.000105597	1	2.00524	down
Com_13316_pos	Prohydrojasmon	1	1	0	0	0.375286	-1.41394	7.37554e-06	1	1.87138	down	0.320533	-1.64146	1.00364e-06	1	2.14003	down
Com_3340_pos	Uric acid	0	0	1	1													4.52293	2.17726	2.817e-08	1	2.32456	up	4.22068	2.07747	6.08286e-06	1	1.92613	up
Com_1_pos	Sphingosine (d18:1)	0	0	0	1																			0.576841	-0.793754	0.000200486	1	1.761	down
Com_6740_pos	1,2-dihydroxyheptadec-16-yn-4-yl acetate	0	1	0	0							0.638033	-0.648297	0.00566743	0.916667	1.40704	down
Com_13207_pos	Topotecan	0	0	1	0													1.74694	0.804832	0.0110741	1	1.58176	up
Com_6992_pos	Canthaxanthin	1	0	0	1	0.2305	-2.11716	0.000258067	0.972222	1.65122	down													0.29113	-1.78026	0.00318325	0.944444	1.20787	down
Com_6986_pos	Brevifolincarboxylic acid	0	1	0	1							1.78388	0.835022	0.000316949	1	1.48967	up							0.576504	-0.794597	0.000385991	1	1.3679	down
Com_13372_pos	DL-Panthenol	0	0	1	1													1.77153	0.824995	0.000110727	1	1.5379	up	1.95448	0.966787	0.000239577	1	1.56334	up
Com_11134_pos	N-[4-(diethylamino)phenyl]-N'-phenylurea	0	0	0	1																			1.61151	0.688416	0.00254397	1	1.93885	up
Com_5341_pos	13-HPODE	1	0	0	0	1.51968	0.603769	8.63707e-05	1	1.83954	up
Com_305_pos	14-Methylhexadecanoic Acid	0	1	1	0							16.0059	4.00053	3.12935e-12	1	2.09469	up	6.03441	2.59321	6.70857e-14	1	1.5471	up
Com_1740_pos	Arachidonic acid methyl ester	1	1	1	1	2.28736	1.19369	2.4357e-06	1	1.71602	up	1.94396	0.958997	1.78753e-05	1	1.33076	up	0.364168	-1.45732	6.77635e-08	1	2.31903	down	0.428499	-1.22263	3.50256e-06	1	1.63541	down
Com_1273_pos	Thymidine 5'-diphosphate	0	1	0	1							1.79512	0.844079	0.000515423	1	1.60004	up							0.579344	-0.787507	0.00109064	1	1.42729	down
Com_4067_pos	Carnosol	1	0	0	0	1.56306	0.644374	0.00503377	0.972222	1.88597	up
Com_13265_pos	N-lactoyl-phenylalanine	1	1	0	0	0.516753	-0.952455	2.40987e-06	1	2.05856	down	0.57677	-0.793932	0.00161206	1	1.73889	down
Com_2876_pos	trans-Aconitic acid	1	0	0	1	3.05376	1.61059	1.90176e-06	1	1.40963	up													4.57339	2.19326	7.32017e-07	1	1.8116	up
Com_10660_pos	Synephrine	1	0	0	1	0.366062	-1.44984	5.3436e-06	1	2.04187	down													0.511935	-0.965966	7.7399e-07	1	1.29229	down
Com_1192_pos	DL-Norvaline	0	1	0	0							1.96171	0.972115	0.00647893	0.833333	1.71172	up
Com_7968_pos	Palmitic acid	0	1	0	0							0.602073	-0.73199	1.05867e-05	1	2.2415	down
Com_4946_pos	4-Guanidinobutanoic acid	1	0	0	0	3.78659	1.9209	2.26268e-07	1	1.64216	up
Com_9159_pos	Ecdysterone	0	1	0	0							0.624653	-0.678873	0.000719914	1	1.96812	down
Com_3913_pos	Methyl Eugenol	0	0	1	0													1.53182	0.615243	0.0147374	0.944444	1.89031	up
Com_11233_pos	Dihydrocapsaicin	1	1	0	0	0.379409	-1.39817	6.14798e-08	1	1.50275	down	0.213741	-2.22606	3.73345e-05	1	2.37534	down
Com_7282_pos	LPC 12:0	1	1	1	1	1.71217	0.775826	0.00196219	1	1.45948	up	1.59003	0.669053	0.0450019	0.861111	1.09432	up	0.528107	-0.921097	6.51904e-06	1	1.85637	down	0.568675	-0.814324	0.0187891	0.916667	1.25991	down
Com_12123_pos	Arabidopyl ketoadipic acid	0	1	0	0							0.606117	-0.722331	4.43212e-05	1	1.6728	down
Com_9861_pos	9-Hydroxy-(10E,12Z,15Z)-Octadecatrienoic Acid	1	0	0	0	1.62117	0.697032	1.62751e-05	1	2.03448	up
Com_786_pos	QLH	0	0	0	1																			1.90908	0.932876	2.33011e-05	1	2.01451	up
Com_13591_pos	(+/-)12(13)-DiHOME	1	0	0	1	0.637558	-0.649371	1.67822e-06	1	1.53788	down													0.613977	-0.703743	0.000737871	1	1.57008	down
Com_3246_pos	5-[(8Z,11Z)-pentadeca-8,11-dien-1-yl]benzene-1,3-diol	0	0	1	1													0.53976	-0.889611	0.00621798	0.916667	1.24114	down	0.345137	-1.53476	2.66212e-05	1	1.86644	down
Com_1567_pos	Coumalic acid	0	1	0	1							0.340233	-1.5554	0.000248211	1	1.448	down							3.23603	1.69422	0.000243622	1	1.51606	up
Com_5947_pos	(±)13-HpODE	1	0	0	1	1.87295	0.905316	0.00163853	1	1.60454	up													1.53584	0.619026	0.0109436	0.944444	1.10494	up
Com_10995_pos	Eriocitrin	0	0	0	1																			4.85558	2.27964	4.2025e-07	1	2.07327	up
Com_11468_pos	Nicotinamide adenine dinucleotide (NAD+)	0	0	0	1																			1.733	0.793274	0.000308033	1	1.1552	up
Com_4469_pos	Corymboside	0	1	0	1							23.0275	4.52529	2.25716e-08	1	2.09138	up							0.0461119	-4.43872	3.78216e-07	1	1.97757	down
Com_1483_pos	2-(2-thienyl)-4H-chromen-4-one	0	0	0	1																			0.479937	-1.05908	1.39689e-05	1	2.0111	down
Com_1723_pos	Protosappanin B	0	0	0	1																			1.95647	0.968256	0.000772158	1	1.53238	up
Com_3742_pos	Irisolidone 7-O-beta-d-glucoside	0	1	1	1							0.576942	-0.793501	0.00245209	0.888889	1.15448	down	1.71074	0.774617	0.0176631	1	1.4684	up	2.4988	1.32123	4.7484e-07	1	1.92805	up
Com_3125_pos	1,2,3,6,7-Pentamethoxyxanthone	0	0	1	0													0.553081	-0.854437	0.000103744	1	2.16175	down
Com_13958_pos	Phe-Pro	1	0	0	1	1.50414	0.588935	0.00875701	0.972222	1.19547	up													1.69291	0.759502	0.00624488	1	1.46125	up
Com_7421_pos	6-Paradol	0	1	0	1							0.613301	-0.705334	0.0152446	0.916667	1.48603	down							1.70018	0.765689	0.00745249	1	1.59673	up
Com_2011_pos	1-Methyladenine	1	1	0	1	0.625175	-0.677669	7.61675e-08	1	1.24537	down	0.430147	-1.2171	2.31628e-05	1	2.21112	down							2.02147	1.0154	8.71578e-05	1	1.78671	up
Com_2674_pos	5-Methyluridine	0	1	0	0							1.64215	0.715588	0.000150266	1	1.99726	up
Com_1561_pos	Fragransin A2	0	0	0	1																			0.657465	-0.605015	4.37812e-05	1	1.84378	down
Com_819_pos	Raffinose	0	1	0	0							0.572002	-0.805909	9.66483e-05	1	2.11327	down
Com_9582_pos	Threonyl carbamoyl adenosine	1	0	0	1	1.5777	0.657823	0.00752446	0.916667	1.18004	up													1.83163	0.873125	0.0120521	0.888889	1.34558	up
Com_10840_pos	Isorhychophylline	1	0	0	1	2.08137	1.05754	3.50814e-06	1	1.67699	up													1.69615	0.762263	0.00974769	0.972222	1.21517	up
Com_3143_pos	Furanodiene	1	0	0	1	1.63325	0.707749	1.29328e-05	1	1.51461	up													1.74642	0.8044	5.50677e-05	1	1.6243	up
Com_136_pos	D-Proline	1	0	0	0	1.67915	0.747733	2.50957e-06	1	2.0615	up
Com_1003_pos	L-Tyrosine	1	0	0	0	2.15353	1.1067	0.0040384	0.972222	1.11198	up
Com_11503_pos	Lysopa 18:0	1	0	1	1	0.461678	-1.11504	4.75591e-08	1	1.53185	down							1.89403	0.921461	2.66543e-07	1	1.40648	up	0.540052	-0.888829	8.02375e-05	1	1.13701	down
Com_3478_pos	PC (18:3e/2:0)	1	0	0	0	1.65376	0.725748	3.36957e-07	1	1.83939	up
Com_1283_pos	Ginkgolic Acid (C13:0)	0	1	0	1							0.314217	-1.67017	5.56202e-07	1	2.27397	down							1.8185	0.86275	0.000402252	1	1.15718	up
Com_17051_pos	4'-Methoxychalcone	0	1	0	1							2.87021	1.52115	0.000273693	1	1.99631	up							0.551606	-0.85829	0.0124676	0.916667	1.12329	down
Com_8270_pos	Oleic Acid	0	0	0	1																			1.64723	0.72004	0.00310282	0.888889	1.68988	up
Com_17383_pos	Biotin	0	0	0	1																			1.58122	0.661041	0.000178526	1	1.62663	up
Com_14481_pos	4-{3-[(3,4-dihydroxyphenyl)methyl]-2-methylbutyl}benzene-1,2-diol	0	1	0	0							0.542054	-0.883492	0.0269811	0.944444	1.45002	down
Com_1764_pos	Polypodine B	0	0	1	0													1.60308	0.680846	9.28616e-11	1	2.43835	up
Com_3642_pos	Imperialine	1	0	0	0	0.48886	-1.03251	3.99798e-06	1	2.26886	down
Com_8657_pos	3-(tert-butyl)-1-methyl-N-(6-quinoxalinyl)-1H-pyrazole-5-carboxamide	1	1	0	0	0.315591	-1.66387	6.25699e-06	1	2.15417	down	0.43168	-1.21197	0.00021484	1	1.55251	down
Com_1001_pos	L-Asparagine	0	1	0	0							1.70272	0.76784	0.00726661	0.916667	1.74765	up
Com_7888_pos	PC (2:0/16:2)	0	1	1	0							0.629129	-0.668572	0.00176851	1	1.33933	down	0.547376	-0.869397	9.47472e-05	1	1.95532	down
Com_13846_pos	Roburic acid	0	0	1	1													1.77878	0.830887	0.00489277	0.944444	1.38425	up	2.11902	1.08339	0.00482923	0.972222	1.64462	up
Com_5360_pos	Juglalin	1	0	0	0	1.61143	0.688342	0.00176968	1	2.09741	up
Com_6739_pos	Nitidine	0	0	1	0													0.623255	-0.682106	0.00297185	0.972222	1.96723	down
Com_1241_pos	(±)5(6)-DiHET	0	0	0	1																			1.73557	0.795406	2.20599e-05	1	2.0197	up
Com_7273_pos	LPE 16:0	1	0	1	0	1.55833	0.640001	1.41844e-05	1	1.63	up							0.550183	-0.862017	3.82399e-07	1	2.43051	down
Com_1109_pos	Orsellinic acid	0	0	1	0													0.64994	-0.621621	5.78516e-07	1	1.96813	down
Com_9592_pos	PC (16:0e/2:0)	0	0	0	1																			0.273147	-1.87225	2.79206e-07	1	1.87259	down
Com_14310_pos	Methylophiopogonanone A	1	0	1	0	6.28757	2.6525	9.304e-06	1	1.91064	up							0.133078	-2.90965	4.76341e-08	1	2.28952	down
Com_13337_pos	Trilobatin	0	1	0	1							0.656523	-0.607083	0.0101502	1	1.23524	down							1.96608	0.975319	0.00083996	1	1.881	up
Com_11838_pos	LPC 13:1	1	0	1	0	0.661723	-0.595702	0.000426385	1	1.84969	down							1.59739	0.675717	0.0002143	1	2.32761	up
Com_486_pos	Prostaglandin E1	0	1	1	0							1.87989	0.910651	3.42155e-05	1	1.70415	up	1.81161	0.85727	5.39592e-05	1	1.86648	up
Com_13347_pos	Spermidine	0	0	0	1																			1.71696	0.779855	0.000454569	1	1.82863	up
Com_9542_pos	Raceanisodamine	1	1	0	0	7.64936	2.93534	0.00015836	1	2.04841	up	6.98924	2.80514	5.60294e-05	1	1.8798	up
Com_4383_pos	2-morpholinophenyl 1-methyl-1H-imidazole-4-sulfonate	0	0	1	0													1.53714	0.620246	0.023611	0.888889	1.28536	up
Com_4287_pos	N1-(1H-indol-4-yl)cyclohexane-1-carboxamide	0	0	1	0													0.648664	-0.624458	1.511e-06	1	1.89994	down
Com_4623_pos	PC (16:2e/2:0)	1	0	0	0	1.82065	0.864454	2.04253e-06	1	1.83586	up
Com_6956_pos	4-(3-methoxy-5,6-dihydrobenzo[c]acridin-7-yl)morpholine	0	1	0	0							0.572797	-0.803904	0.000191006	1	2.17922	down
Com_781_pos	Taxifolin	0	0	0	1																			1.66349	0.734209	0.000491871	1	1.27069	up
Com_3990_pos	Tetrahydropalmatine	0	1	0	0							1.93644	0.953404	0.000369977	1	2.06901	up
Com_5265_pos	DL-Lysine	1	0	1	0	1.9979	0.998483	2.16631e-05	1	1.62629	up							0.510081	-0.971201	2.46969e-05	1	1.75382	down
Com_12194_pos	delta9-THC-d3	0	0	1	1													0.530599	-0.914305	0.00427935	0.972222	1.26673	down	0.354422	-1.49646	0.000112951	1	1.75886	down
Com_14426_pos	pteroside A	0	0	0	1																			1.59613	0.674576	0.000183416	1	1.99945	up
Com_1281_pos	Targinine	1	0	1	0	7.06986	2.82168	2.21872e-11	1	2.14257	up							0.158309	-2.65918	7.16311e-11	1	2.24352	down
Com_2214_pos	8,8-dimethyl-2-phenyl-4H,8H-pyrano[2,3-h]chromen-4-one	0	0	0	1																			1.60027	0.678314	4.40231e-05	1	2.09421	up
Com_12392_pos	(-)-alpha-Pinene	0	1	0	1							0.601608	-0.733104	1.65761e-05	1	1.17315	down							2.62581	1.39276	9.80142e-08	1	2.15468	up
Com_1219_pos	SNH	0	0	1	0													0.637681	-0.649092	0.0117781	1	1.90092	down
Com_3553_pos	5,7-dihydroxy-3-(4-hydroxyphenyl)-4H-chromen-4-one	0	0	0	1																			1.93564	0.952807	0.000608308	1	1.83247	up
Com_5512_pos	4-chloro-5-morpholino-2-quinoxalin-2-ylpyridazin-3(2H)-one	0	0	0	1																			1.73674	0.796385	2.47495e-05	1	1.89971	up
Com_10611_pos	Tauroursodeoxycholic acid	1	1	0	0	2.50563	1.32517	2.06557e-05	1	1.87519	up	2.54907	1.34997	8.08709e-05	1	1.82775	up
Com_15876_pos	Irisflorentin	1	0	1	0	0.634858	-0.655493	0.00410158	0.972222	1.22071	down							1.89494	0.922152	0.0358438	0.888889	1.58587	up
Com_3419_pos	Atractylenolide III	0	0	0	1																			1.66174	0.732697	0.000463996	1	1.88839	up
Com_4396_pos	bicyclo[2.2.2]oct-2-en-1-yl 4-methylbenzene-1-sulfonate	1	0	1	0	1.63389	0.708313	0.00573368	1	1.27689	up							0.567095	-0.818337	0.011942	1	1.79029	down
Com_9975_pos	N6,N6,N6-Trimethyl-L-lysine	1	0	1	0	9.33228	3.22223	2.51219e-07	1	2.35565	up							0.270045	-1.88873	8.85468e-07	1	1.5342	down
Com_2340_pos	p-Aminocinnamic acid	0	1	1	0							0.647864	-0.626236	0.00511716	1	1.43779	down	0.664831	-0.58894	0.000109667	1	1.49171	down
Com_5517_pos	5α-Dihydrotestosterone	0	0	0	1																			1.55862	0.640271	0.00088872	1	1.70982	up
Com_944_pos	4-(2,3-dihydro-1,4-benzodioxin-6-yl)butanoic acid	0	0	0	1																			1.50186	0.586752	8.32914e-05	1	1.62993	up
Com_755_pos	Syringetin-3-O-glucoside	0	1	0	0							1.71761	0.780405	5.2708e-06	1	2.09881	up
Com_13835_pos	Eurycomalactone	1	1	0	0	0.454636	-1.13722	0.00301421	1	1.51896	down	0.432869	-1.208	0.0024307	1	1.57634	down
Com_8_pos	TriacetonaMine	1	1	0	0	0.349253	-1.51765	7.91552e-10	1	1.85072	down	0.296276	-1.75499	1.68722e-09	1	2.09301	down
Com_11145_pos	N-[2,5-bis(2,2,2-trifluoroethoxy)benzoyl]-N'-(4-methoxyphenyl)urea	0	0	1	1													0.396221	-1.33562	9.46114e-05	1	2.12391	down	0.5486	-0.866173	0.0021824	0.972222	1.12529	down
Com_12209_pos	Quercetin-3-ramnoside	0	0	0	1																			1.71798	0.780717	4.37547e-06	1	2.06556	up
Com_16874_pos	Songorine	1	0	0	0	0.613401	-0.705097	0.00242603	1	1.68151	down
Com_7597_pos	N'-[6-(tert-butyl)thieno[3,2-d]pyrimidin-4-yl]-4-methylbenzohydrazide	0	1	0	1							0.658716	-0.602272	0.0179524	1	1.61026	down							1.52481	0.608633	0.0178005	1	1.58028	up
Com_8565_pos	N-Acetyl-L-Tyrosine	0	1	0	0							0.411078	-1.28252	0.0443659	0.888889	1.48588	down
Com_5800_pos	Tropine	0	0	0	1																			0.652317	-0.616355	5.98521e-05	1	1.8367	down
Com_10158_pos	LysoPE 18:2 (2n isomer)	0	1	0	0							0.592808	-0.754363	0.0148703	0.888889	1.36843	down
Com_6679_pos	Tangeretin	1	0	1	0	28.0794	4.81144	1.66743e-08	1	2.26423	up							0.0956275	-3.38643	2.415e-05	1	1.88598	down
Com_1129_pos	Methyl syringate	0	1	0	1							46.4979	5.53909	6.27953e-10	1	2.09209	up							0.0409664	-4.60942	9.36882e-07	1	1.72219	down
Com_1487_pos	3-methyl-5-oxo-5-(4-toluidino)pentanoic acid	0	1	0	1							2.70768	1.43706	0.000157418	1	1.7526	up							0.454263	-1.1384	0.00157945	0.972222	1.37048	down
Com_4368_pos	1-Deoxynojirimycin	1	0	1	1	1.92459	0.94455	5.66031e-06	1	1.1784	up							2.03774	1.02697	1.06201e-05	1	1.41818	up	2.41628	1.27279	2.09091e-06	1	1.48667	up
Com_6735_pos	Guanosine	1	0	0	0	1.60953	0.686639	0.0114943	0.861111	1.67785	up
Com_34_pos	Stearamide	1	0	0	1	0.353654	-1.49959	0.00013025	1	1.45251	down													0.267662	-1.90151	3.13039e-07	1	1.67736	down
Com_13720_pos	3-hydroxy-2-octylpentanedioic acid	1	0	0	0	0.563429	-0.827693	0.000195104	1	1.9508	down
Com_9215_pos	Ecgonine	1	0	0	0	0.584282	-0.775262	6.05275e-06	1	2.07055	down
Com_1981_pos	Estriol	1	1	1	1	0.425886	-1.23146	0.00018146	1	1.6605	down	0.317667	-1.65441	3.1672e-05	1	2.16188	down	1.69116	0.758015	0.00145864	1	1.14803	up	2.26729	1.18097	0.000111964	1	1.49724	up
Com_925_pos	6,8-dihydroxy-3-(10-hydroxyundecyl)-3,4-dihydro-1H-2-benzopyran-1-one	0	1	1	0							1.99926	0.999465	1.68747e-07	1	1.33683	up	2.93572	1.55371	1.18006e-06	1	2.35922	up
Com_9081_pos	LPE 18:2	1	0	0	0	1.7211	0.783329	1.12537e-10	1	2.19881	up
Com_17113_pos	Methyl arachidonate	0	0	0	1																			0.648343	-0.62517	0.00963779	0.888889	1.51705	down
Com_8244_pos	Sedanolide	1	0	1	0	4.38979	2.13415	1.48994e-09	1	2.1381	up							0.225644	-2.14788	7.21071e-09	1	2.39207	down
Com_5156_pos	6-Gingerol	0	1	0	0							0.578372	-0.789929	0.00040935	1	1.72018	down
Com_3500_pos	3,4',5-Trimethoxy-trans-stilbene	1	0	0	0	1.64526	0.718312	0.00050028	1	1.04914	up
Com_1359_pos	(3R)-4,4-Dimethyl-2-oxotetrahydro-3-furanyl beta-D-glucopyranoside	1	1	1	0	2.73393	1.45098	0.000626669	1	2.23748	up	1.97639	0.982869	4.37821e-07	1	1.53607	up	0.610282	-0.712453	0.0222115	0.833333	1.16517	down
Com_6619_pos	Spermine	1	0	0	0	0.550172	-0.862047	2.17235e-06	1	1.79328	down
Com_3660_pos	2,5-di[4-(trifluoromethyl)benzylidene]cyclopentan-1-one	1	0	0	0	0.636905	-0.650851	0.00286926	1	1.31145	down
Com_3188_pos	Clareolide	0	1	0	1							4.87297	2.2848	1.01144e-07	1	2.12828	up							0.38179	-1.38915	1.51913e-05	1	1.24139	down
Com_113_pos	15-keto Prostaglandin E1	0	1	1	0							1.59667	0.675067	0.00858706	0.833333	1.11146	up	2.19995	1.13747	9.98385e-06	1	2.25719	up
Com_5310_pos	GRH	0	0	1	1													2.40229	1.26441	1.87672e-07	1	2.24214	up	2.02647	1.01897	1.80013e-06	1	1.52244	up
Com_1114_pos	Geranylacetone	1	1	0	0	1.91415	0.936707	0.000518888	1	1.01027	up	4.46741	2.15944	1.98436e-09	1	2.33561	up
Com_8674_pos	LPE 20:3	1	0	0	0	2.09732	1.06854	5.23392e-06	1	2.29677	up
Com_9561_pos	Rotenone	1	0	0	1	2.63542	1.39804	7.87557e-06	1	1.72951	up													2.60386	1.38065	1.25357e-07	1	1.58892	up
Com_13401_pos	Demethylnobiletin	0	0	1	1													2.18897	1.13025	0.000889695	1	1.60517	up	2.40031	1.26322	0.000270861	1	1.56792	up
Com_14548_pos	Triethyl citrate	0	0	0	1																			1.57355	0.65402	0.0161857	0.916667	1.43747	up
Com_9144_pos	N-[4-(benzyloxy)phenyl]-N'-[2-chloro-6-(4-methoxyphenoxy)benzyl]urea	0	0	0	1																			1.52654	0.61027	1.70876e-06	1	1.50776	up
Com_4455_pos	Aurantio-obtusin	0	0	1	1													1.85637	0.892481	1.75771e-05	1	1.98605	up	2.15134	1.10524	8.27031e-07	1	2.07285	up
Com_329_pos	9,17-Octadecadiene-12,14-diyne-1,11,16-triol	1	0	0	1	1.62718	0.70237	0.0377742	0.833333	1.22498	up													1.76807	0.822178	0.000249907	1	1.52023	up
Com_10280_pos	5-Phenyl-2,4-pentadienoic acid	1	1	0	0	2.71585	1.4414	3.5595e-06	1	2.34294	up	1.74821	0.805878	0.000274113	1	1.29095	up
Com_3089_pos	IRH	1	0	1	1	0.471911	-1.08341	0.00787404	0.833333	1.36443	down							1.78684	0.837411	4.76681e-08	1	1.26044	up	0.549007	-0.865103	3.33017e-05	1	1.09453	down
Com_10977_pos	Methionine sulfoxide	1	0	0	0	1.7341	0.79419	0.0350183	0.861111	1.31409	up
Com_6358_pos	Isorhamnetin	1	0	0	1	1.64205	0.715501	0.000117442	1	1.51972	up													1.63658	0.710688	0.00211399	1	1.48506	up
Com_13500_pos	2-{[4-(tert-butyl)-4H-1,2,4-triazol-3-yl]thio}-3-nitropyridine	0	1	1	1							0.59403	-0.751392	1.11849e-05	1	1.6234	down	1.54787	0.630283	0.000605754	0.972222	1.58887	up	1.99183	0.994096	8.76274e-06	1	2.07221	up
Com_12746_pos	Columbin	0	1	0	0							0.596203	-0.746125	0.0115165	0.944444	1.34119	down
Com_6674_pos	gamma-Glutamylglutamic acid	0	0	1	0													0.599306	-0.738635	5.92875e-05	1	1.72485	down
Com_125_pos	DL-Arginine	0	1	1	0							0.154229	-2.69686	0.0032771	0.944444	1.60419	down	0.18628	-2.42446	1.19851e-07	1	1.55908	down
Com_14738_pos	Apigenin C-pentoside	0	1	0	0							0.552388	-0.856247	0.000245128	0.972222	1.91896	down
Com_12128_pos	Puerarin	0	0	1	1													1.56613	0.6472	0.000921016	0.972222	1.6416	up	1.64246	0.715857	0.000136291	1	1.52218	up
Com_16911_pos	7-{[(2E)-3,7-dimethylocta-2,6-dien-1-yl]oxy}-2H-chromen-2-one	0	0	0	1																			1.76832	0.822376	0.00228276	1	1.15179	up
Com_13773_pos	Lysopg 18:1	1	1	0	0	0.388939	-1.36238	2.66245e-06	1	1.96146	down	0.349315	-1.5174	2.64039e-10	1	2.11691	down
Com_22_pos	Stearoyl Ethanolamide	1	0	0	1	0.378413	-1.40197	6.16867e-05	1	1.35042	down													0.252455	-1.9859	4.34525e-08	1	1.7632	down
Com_14406_pos	Estrone	0	1	0	0							0.472276	-1.0823	0.0422515	0.972222	1.48733	down
Com_7080_pos	Progesterone	1	0	0	0	1.52648	0.610212	0.0038753	0.944444	1.81648	up
Com_4580_pos	6-(3-hydroxybutan-2-yl)-5-(hydroxymethyl)-4-methoxy-2H-pyran-2-one	0	1	1	0							1.63987	0.713579	0.0142665	0.972222	1.03402	up	1.85332	0.890108	0.0337793	1	1.38514	up
Com_10015_pos	LPC 18:3	0	0	0	1																			1.60729	0.68463	0.00613046	1	1.40109	up
Com_10049_pos	Keracyanin chloride	1	0	0	0	0.50099	-0.997146	0.000595554	1	1.63239	down
Com_2085_pos	Pachymic acid	1	0	0	1	0.500399	-0.998848	2.29595e-05	1	1.64359	down													0.537319	-0.89615	0.00573844	0.861111	1.31222	down
Com_3548_pos	(2E,4E)-N-(2-methylpropyl)deca-2,4-dienamide	0	0	0	1																			0.586271	-0.770361	0.0155795	0.888889	1.57998	down
Com_14379_pos	Talatisamine	1	0	0	1	1.78423	0.835305	0.00598564	0.972222	1.31272	up													1.90286	0.928167	0.00570695	1	1.34701	up
Com_13087_pos	3-hydroxy-N-(1-hydroxy-4-methylpentan-2-yl)-5-oxo-6-phenylhexanamide	0	1	0	1							0.441287	-1.18021	0.000130117	1	1.84227	down							2.41568	1.27243	7.32183e-05	1	1.94193	up
Com_2746_pos	Muscone	0	1	1	0							1.65637	0.728025	0.0024125	0.944444	1.17157	up	2.20764	1.14251	0.000115192	1	2.19504	up
Com_883_pos	(3beta,9xi)-3-(beta-D-Glucopyranosyloxy)-14-hydroxycard-20(22)-enolide	0	1	0	0							0.550515	-0.861147	0.0186647	1	1.26546	down
Com_4711_pos	WKK	0	1	0	0							0.517306	-0.950911	0.00021081	1	1.69963	down
Com_110_pos	Catechol	0	0	0	1																			0.649266	-0.62312	0.017512	1	1.20236	down
Com_7413_pos	Triptophenolide	0	1	1	0							4.23648	2.08287	0.000116238	1	1.6226	up	4.64266	2.21495	1.12019e-06	1	1.91827	up
Com_7040_pos	(R)-3-Hydroxy myristic acid	1	1	1	0	1.81342	0.858712	0.0124712	0.972222	1.08391	up	0.462766	-1.11165	0.0101318	0.833333	1.14602	down	0.374139	-1.41835	9.61927e-07	1	1.80884	down
Com_6658_pos	Sclareolide	1	1	0	0	0.312783	-1.67677	4.26902e-09	1	2.12052	down	0.516276	-0.953785	1.47306e-07	1	1.17743	down
Com_7173_pos	Celestolide	0	0	1	0													1.89272	0.92046	0.000200028	1	2.28551	up
Com_5181_pos	Icariin	0	0	1	0													1.6405	0.714134	0.0175492	0.888889	1.41993	up
Com_801_pos	Vitamin C	0	1	0	1							0.212592	-2.23384	1.22387e-05	1	1.77638	down							4.48047	2.16365	1.5415e-05	1	1.66488	up
Com_1101_pos	N-Acetylglucosamine	1	0	0	0	1.73046	0.791154	0.0369373	1	1.59777	up
Com_5718_pos	Hypoxanthine	0	0	1	0													0.608498	-0.716676	0.000112206	1	2.2508	down
Com_13_pos	N,N-Diethyldodecanamide	0	0	0	1																			0.609202	-0.715006	5.45959e-05	1	1.93791	down
Com_7827_pos	Deoxycorticosterone 21-glucoside	0	1	0	0							0.609252	-0.714889	0.000125	1	1.95129	down
Com_13529_pos	(+)-Isocorynoline	1	1	1	0	2.06633	1.04707	0.000140412	1	1.88366	up	1.71444	0.777738	0.000998616	0.944444	1.37635	up	0.640894	-0.641842	0.0138702	0.888889	1.34526	down
Com_9085_pos	Tectorigenin	0	1	0	1							0.634307	-0.656746	0.00724346	1	1.30176	down							1.73854	0.797873	0.0101296	0.861111	1.42345	up
Com_11518_pos	Saikosaponin E	1	0	0	1	0.481889	-1.05323	4.88878e-05	1	1.52951	down													0.432902	-1.20789	1.04421e-05	1	1.6435	down
Com_1391_pos	1-Linoleoyl-Rac-Glycerol	0	0	0	1																			0.556548	-0.845421	7.60805e-06	1	2.00709	down
Com_4712_pos	lupinine	0	0	0	1																			0.613148	-0.705693	0.000185596	1	1.80929	down
Com_3958_pos	2-[amino(3-chloroanilino)methylene]malononitrile	1	1	1	1	1.80096	0.848769	0.0262669	1	1.32876	up	2.12791	1.08943	0.0211884	1	1.46842	up	0.566378	-0.820164	2.75665e-06	1	1.24133	down	0.479357	-1.06083	0.0105477	1	1.21974	down
Com_355_pos	2-(2,6-dihydroxyphenyl)-3,5,7-trihydroxy-4H-chromen-4-one	0	0	0	1																			1.70035	0.765829	0.000852581	1	1.8018	up
Com_697_pos	Syringetin	0	1	1	0							1.91102	0.934341	4.13576e-06	1	1.83555	up	1.61742	0.693695	0.000599616	1	1.57935	up
Com_289_pos	Proline	1	0	0	0	2.26624	1.1803	5.83883e-05	1	1.72424	up
Com_11773_pos	Schisandrin B	0	0	1	0													1.675	0.744162	0.00875207	1	1.77202	up
Com_6559_pos	Sophoridine	1	1	0	0	0.351568	-1.50812	4.00646e-09	1	1.39815	down	0.203906	-2.29403	0.000901482	1	2.21828	down
Com_10550_pos	H-Gly-Pro-OH	0	1	0	0							0.662242	-0.594569	0.0355499	0.972222	1.48229	down
Com_139_pos	13,14-dihydro-15-keto Prostaglandin A2	0	1	1	0							1.90395	0.928997	0.00322239	0.944444	1.28708	up	2.38928	1.25658	0.000755612	1	1.95167	up
Com_343_pos	Dehydroepiandrosterone (DHEA)	0	1	1	0							1.6169	0.693228	0.00313775	0.944444	1.24408	up	2.0315	1.02254	1.18507e-06	1	2.14808	up
Com_8288_pos	Gallic acid	0	1	0	0							0.575883	-0.796153	4.84543e-06	1	2.15401	down
Com_9484_pos	3-Indoleacetonitrile	1	0	0	1	1.96622	0.975425	0.00938147	0.972222	1.30165	up													1.90857	0.932491	0.0435285	0.861111	1.03106	up
Com_8121_pos	Boc-beta-cyano-L-alanine	1	0	1	0	1.71125	0.775047	2.75686e-05	1	1.68043	up							0.646281	-0.629766	7.93697e-05	1	1.51523	down
Com_970_pos	N1-(1-benzyl-4-piperidyl)-4-chlorobenzene-1-sulfonamide	0	0	1	0													0.569857	-0.811327	6.29834e-07	1	2.21521	down
Com_1496_pos	Indole-3-carboxylic acid	0	0	0	1																			1.73137	0.791911	0.000935369	1	2.03777	up
Com_3961_pos	Methylophiopogonone A	0	1	0	1							0.540756	-0.88695	0.0135191	0.916667	1.45084	down							1.6009	0.678884	0.0423771	0.861111	1.08624	up
Com_14741_pos	Citrinin	1	1	0	0	0.52167	-0.938789	0.00072409	1	1.63445	down	0.470106	-1.08894	0.000172076	1	1.82868	down
Com_16869_pos	4-methoxy-6-(prop-2-en-1-yl)-2H-1,3-benzodioxole	0	1	0	0							0.282361	-1.82439	6.5162e-07	1	2.18421	down
Com_6106_pos	4-D-Hydroxysphinganine	0	1	1	0							2.97168	1.57128	2.45964e-06	1	1.73894	up	2.52232	1.33475	0.000164938	1	1.7382	up
Com_11126_pos	N-(9-oxodecyl)acetamide	1	1	0	0	0.196768	-2.34543	3.02997e-11	1	2.12959	down	0.230613	-2.11645	9.67837e-08	1	1.88506	down
Com_4625_pos	N-(9H-Purin-6-ylcarbamoyl)threonine	0	0	0	1																			1.66982	0.739693	0.0100989	1	1.47871	up
Com_50_pos	(5Z)-3-aminonon-5-enoic acid	1	1	1	0	0.424828	-1.23505	1.21036e-08	1	2.30403	down	0.595032	-0.74896	2.69478e-08	1	1.35789	down	1.75993	0.815516	0.00321235	1	1.6033	up
Com_3522_pos	GPH	0	1	0	0							0.465028	-1.10461	0.000107709	1	1.34428	down
Com_9326_pos	Picrotoxinin	1	0	0	0	1.65678	0.728381	7.29561e-05	1	2.04071	up
Com_2399_pos	Embelin	0	0	1	0													1.60346	0.681188	2.63774e-07	1	2.32323	up
Com_6982_pos	N4-(4-chloro-2,5-dimethoxyphenyl)morpholine-4-carbothioamide	1	0	0	1	0.506958	-0.980062	1.49964e-06	1	1.14132	down													0.272713	-1.87455	8.66279e-07	1	2.06037	down
Com_213_pos	2-{1-[2-(1-benzothiophen-5-ylamino)-2-oxoethyl]cyclohexyl}acetic acid	1	0	0	0	1.80498	0.851985	5.74291e-07	1	1.85093	up
Com_3963_pos	Schizandrol B	1	1	0	0	2.6114	1.38483	0.00841669	0.916667	1.44966	up	1.8115	0.857184	0.0141026	0.888889	1.01775	up
Com_11739_pos	RNK	0	1	1	0							0.474985	-1.07405	0.000260305	1	1.597	down	0.525643	-0.927845	0.000329198	1	1.57957	down
Com_17134_pos	beta-Alanine methyl ester hydrochloride	0	0	0	1																			1.57137	0.652019	0.00404417	1	1.56994	up
Com_228_pos	trans-beta-Ionone	1	1	0	0	2.15329	1.10654	0.00804442	0.833333	1.42765	up	1.90783	0.931936	0.0137125	0.833333	1.20122	up
Com_199_pos	Procyanidin B2	0	1	0	1							0.632878	-0.66	8.30394e-08	1	1.35223	down							2.09459	1.06667	1.23448e-09	1	2.11016	up
Com_1297_pos	1-(3-ethyl-2,4-dihydroxy-6-methoxyphenyl)butan-1-one	1	0	1	0	0.551766	-0.857871	1.80279e-06	1	1.80724	down							1.53571	0.618902	7.27166e-05	1	1.4567	up
Com_7713_pos	Gatifloxacin	0	1	0	1							0.521741	-0.938595	9.40229e-05	1	2.04273	down							1.62094	0.696827	0.000272902	1	1.4653	up
Com_8794_pos	Cyasterone	0	1	0	0							0.60995	-0.713238	0.00212529	0.944444	1.39729	down
Com_2426_pos	O-7460	0	0	1	1													1.5083	0.592926	9.17695e-06	1	1.48411	up	1.5804	0.660291	0.0256343	1	1.57569	up
Com_3723_pos	(11E,15Z)-9,10,13-trihydroxyoctadeca-11,15-dienoic acid	1	0	1	0	0.642906	-0.63732	0.000131982	1	1.19176	down							2.42751	1.27948	3.06592e-08	1	2.69237	up
Com_13727_pos	lactucopicrin	0	0	0	1																			1.7517	0.808756	0.046194	0.833333	1.19738	up
Com_12163_pos	PC (14:1e/2:0)	1	0	0	0	1.51106	0.595559	7.6121e-05	1	1.44564	up
Com_2512_pos	N-Isovaleroylglycine	1	1	0	0	1.69135	0.758177	0.000953374	1	1.23767	up	2.35152	1.23359	4.44941e-07	1	2.00873	up
Com_4446_pos	Phellodensin F	0	0	0	1																			0.655771	-0.608737	0.0360467	0.944444	1.47262	down
Com_1620_pos	Epicatechin	0	1	0	1							0.462019	-1.11398	0.000119804	1	1.81279	down							1.88967	0.918137	0.000225645	1	1.42319	up
Com_694_pos	2-(3,4-dihydroxyphenyl)acetamide	0	0	0	1																			1.73443	0.794463	0.0014369	1	2.02108	up
Com_747_pos	3-(trifluoromethyl)phenyl 3-phenylcinnoline-4-carboxylate	0	1	0	0							0.527928	-0.921587	0.0484065	0.888889	1.13347	down
Com_10347_pos	L-Glutathione (reduced)	1	0	0	0	1.58212	0.661863	0.028127	1	1.31943	up
Com_9025_pos	L-5-Hydroxytryptophan	1	0	0	1	1.56141	0.642849	7.89445e-05	1	1.61407	up													1.63527	0.709529	2.29827e-06	1	1.67068	up
Com_37_pos	2-oxopiperidine-3-carbohydrazide	1	1	1	0	2.6415	1.40136	4.17361e-07	1	1.27028	up	0.455706	-1.13382	4.10998e-06	1	1.00728	down	0.204964	-2.28656	6.46865e-14	1	2.29088	down
Com_388_pos	Trigonelline	1	1	0	0	1.92783	0.946976	1.01002e-06	1	1.84937	up	2.16875	1.11686	1.46125e-06	1	2.13086	up
Com_3220_pos	Phloretin	0	0	0	1																			1.68675	0.754246	6.74537e-06	1	2.08916	up
Com_13465_pos	Octopine	1	0	0	1	0.433894	-1.20458	0.00212541	0.916667	1.30999	down													0.375454	-1.41329	0.00146818	0.944444	1.51185	down
Com_3776_pos	N3,N4-Dimethyl-L-arginine	1	0	1	0	5.73813	2.52058	9.71889e-09	1	2.2297	up							0.231501	-2.11091	2.82065e-11	1	2.06473	down
Com_2200_pos	Vitamin A	0	0	1	1													3.7504	1.90705	0.00199413	1	1.9755	up	3.70054	1.88774	0.00229155	1	1.65067	up
Com_5993_pos	Ouabain	0	1	0	1							0.664313	-0.590065	0.0112223	0.972222	1.06798	down							1.86752	0.901125	0.0106476	0.888889	1.42849	up
Com_10687_pos	Ganoderic acid C6	0	1	0	0							0.592091	-0.756109	0.000451749	1	1.41963	down
Com_5334_pos	Pipecolic acid	1	0	1	0	2.02378	1.01705	1.93007e-05	1	1.59573	up							0.49363	-1.0185	1.88319e-05	1	1.77489	down
Com_10602_pos	2,4,5,6,7-pentamethyl-1H-benzo[d]imidazole	0	1	0	1							0.560368	-0.835553	0.00815523	0.861111	1.65462	down							1.84947	0.887109	0.00633713	0.861111	1.65552	up
Com_46_pos	Gardenin B	0	0	1	1													2.66702	1.41523	3.60414e-12	1	2.55651	up	2.40732	1.26743	5.17355e-07	1	1.94985	up
Com_508_pos	(+)-Isolariciresinol	0	0	0	1																			0.645624	-0.631235	0.00401741	1	1.49652	down
Com_5390_pos	Hesperetin	0	0	0	1																			1.83179	0.87325	2.04907e-06	1	2.03432	up
Com_4077_pos	Oleandomycin	0	0	1	0													2.28388	1.19149	1.33314e-06	1	2.35718	up
Com_3608_pos	(12Z)-9,10,11-trihydroxyoctadec-12-enoic acid	1	1	0	0	1.77839	0.830574	0.000117975	1	2.00649	up	1.62243	0.698159	0.000207963	1	1.64949	up
Com_5263_pos	Vitamin B1	1	0	0	0	1.78835	0.838632	9.61436e-08	1	1.92856	up
Com_7073_pos	Crocetin	0	1	1	0							2.43863	1.28607	2.47156e-07	1	1.14841	up	4.90412	2.29399	5.09612e-05	1	2.27125	up
Com_4698_pos	LSD-d3	0	0	1	0													0.585893	-0.771291	0.0219296	1	1.42435	down
Com_696_pos	Myricetin	0	0	0	1																			1.52932	0.612887	2.30133e-05	1	1.12748	up
Com_3615_pos	tetranor-12(R)-HETE	0	1	0	1							3.03709	1.60269	3.89018e-06	1	1.98576	up							0.378395	-1.40203	2.40382e-06	1	1.67324	down
Com_1744_pos	Xanthurenic acid O-hexoside	0	1	0	1							0.602083	-0.731966	5.39928e-07	1	1.4364	down							2.29501	1.1985	5.40008e-10	1	2.27587	up
Com_13558_pos	Chrysophanic Acid	0	0	0	1																			1.62066	0.696582	0.0382403	0.833333	1.04929	up
Com_4207_pos	Ethyl oleate	0	1	0	1							0.456902	-1.13004	0.000171011	1	1.99376	down							2.12266	1.08588	0.000249444	1	1.85285	up
Com_3980_pos	Heteroclitin D	1	0	1	1	0.654976	-0.610485	0.00230517	1	1.48582	down							1.62734	0.702513	0.00177506	1	1.85025	up	1.51329	0.597692	0.00289607	0.944444	1.32404	up
Com_161_pos	2,4-dihydroxyheptadec-16-en-1-yl acetate	1	0	0	1	2.16789	1.11629	1.30469e-09	1	1.73726	up													2.07901	1.0559	2.36249e-05	1	1.5641	up
Com_1973_pos	WMH	1	1	0	0	3.67127	1.87628	2.17608e-07	1	2.20807	up	2.82265	1.49705	1.86954e-06	1	1.71548	up
Com_3270_pos	Stachydrine	0	0	1	1													2.99247	1.58134	1.89382e-08	1	1.83131	up	3.25878	1.70433	0.0020819	1	1.80449	up
Com_709_pos	2-(3,4-dihydroxyphenyl)-3,5,7-trihydroxy-6-methyl-4H-chromen-4-one	0	0	1	1													1.75146	0.808562	2.41658e-05	1	2.20251	up	1.52479	0.608614	0.000226733	1	1.4044	up
Com_1072_pos	3-Butylidenephthalide	0	0	0	1																			0.309018	-1.69423	0.024434	0.916667	1.21372	down
Com_13246_pos	(-)-3-(3,4-Dihydroxyphenyl)-2-methylalanine	0	0	0	1																			1.54694	0.629419	0.0118561	0.944444	1.59418	up
Com_9381_pos	Patchouli alcohol	1	0	0	1	0.476344	-1.06992	0.00141272	1	1.1901	down													0.29794	-1.74691	9.57965e-08	1	1.76449	down
Com_9221_pos	Pleuromutilin	0	0	0	1																			1.71212	0.775785	1.85617e-06	1	1.84614	up
Com_14740_pos	2'-Deoxyadenosine	0	1	0	0							2.0506	1.03605	0.00058448	1	1.39306	up
Com_1585_pos	alpha-Ketoglutaric acid	1	0	0	1	3.39501	1.76341	3.86997e-07	1	1.56961	up													3.93163	1.97513	1.90955e-07	1	1.6797	up
Com_907_pos	4-Demethylepipodophyllotoxin	0	1	1	0							0.639288	-0.645462	0.00298098	1	1.53239	down	0.662227	-0.594602	0.00381664	1	1.50812	down
Com_2765_pos	Polyphyllin VI	1	0	0	0	0.229578	-2.12294	0.009529	0.944444	1.25566	down
Com_2425_pos	7-(2-hydroxypropan-2-yl)-1,4a-dimethyl-decahydronaphthalen-1-ol	0	0	0	1																			0.622968	-0.682771	0.000583737	1	1.68657	down
Com_1742_pos	(2R,3S,4S,5R,6R)-2-(hydroxymethyl)-6-(propan-2-yloxy)oxane-3,4,5-triol	1	1	1	0	2.41928	1.27458	1.89179e-08	1	2.24512	up	1.6795	0.748036	0.000178168	1	1.26755	up	0.463595	-1.10906	1.80004e-07	1	2.16793	down
Com_2027_pos	RMH	0	1	0	1							0.614208	-0.7032	0.0014733	1	1.55219	down							1.70864	0.772851	0.000920965	0.972222	1.63143	up
Com_9477_pos	Alisol B 23-acetate	1	0	0	0	0.651974	-0.617114	0.000342538	1	1.64047	down
Com_595_pos	1-Palmitoylglycerol	0	1	0	0							0.599411	-0.738383	0.000417595	1	2.1014	down
Com_1602_pos	N-Lauroylsarcosine	0	1	1	0							34.448	5.10635	7.31485e-11	1	2.06316	up	9.87324	3.30352	5.16435e-10	1	1.52451	up
Com_9920_pos	LysoPC 20:4	1	0	0	0	1.5954	0.67392	0.00420229	1	1.25812	up
Com_4951_pos	iP9G	0	1	0	0							0.601806	-0.732629	0.00563768	0.916667	1.26718	down
Com_494_pos	3-hydroxy-3,4-bis[(4-hydroxy-3-methoxyphenyl)methyl]oxolan-2-one	0	0	1	0													0.591344	-0.75793	0.00014887	1	2.39091	down
Com_954_pos	Dutasteride	1	0	0	0	0.406874	-1.29734	0.0429104	1	1.37353	down
Com_10886_pos	2-morpholino-1-phenyl-1-ethanol	1	1	0	0	0.62839	-0.670267	0.000153662	1	1.26147	down	0.455747	-1.13369	7.59575e-07	1	2.06653	down
Com_6203_pos	Phenprobamate	0	0	1	0													1.64202	0.715475	5.03848e-05	1	1.88758	up
Com_3629_pos	Procyanidin A2	0	0	0	1																			2.75649	1.46283	0.000174383	1	1.97323	up
Com_4002_pos	MAG (18:1)	1	0	0	1	0.534132	-0.904731	0.00215587	1	1.42427	down													0.459757	-1.12106	7.77863e-08	1	1.75183	down
Com_10821_pos	Lathyrol	0	0	1	0													1.6018	0.679698	0.000733275	1	1.44792	up
Com_2854_pos	2-Hydroxyisocaproic Acid	0	0	1	0													1.57551	0.655823	0.0274659	0.861111	1.30552	up
Com_2093_pos	8-iso Prostaglandin A2	0	0	1	0													1.69877	0.764493	0.0004077	1	2.02385	up
Com_239_pos	methyl isoquinoline-3-carboxylate	0	1	1	0							0.647649	-0.626717	0.000184622	1	1.53115	down	0.649091	-0.623506	1.97102e-07	1	1.71404	down
Com_15488_pos	2-(2-hydroxy-3-methylbutanamido)-4-methylpentanoic acid	1	1	0	0	0.428494	-1.22265	0.000935353	1	1.76802	down	0.527665	-0.922307	0.0056341	0.888889	1.3542	down
Com_14816_pos	Propylparaben	0	0	0	1																			0.594123	-0.751166	0.000507597	1	1.76913	down
Com_1216_pos	13,14-dihydro-15-keto Prostaglandin E2	0	0	1	0													1.56389	0.645138	9.48772e-07	1	1.84845	up
Com_2169_pos	Apo-13-zeaxanthinone	1	0	1	0	0.558111	-0.841375	1.94497e-05	1	1.83058	down							2.04929	1.03512	5.46442e-06	1	2.49701	up
Com_187_pos	4-Hydroxybenzoic acid	0	0	0	1																			1.80893	0.855139	2.42793e-08	1	1.95475	up
Com_6542_pos	Gentisic acid	0	0	0	1																			2.04668	1.03329	1.24849e-06	1	2.21793	up
Com_5934_pos	tetranor-PGFM	0	1	0	0							1.52662	0.610336	0.00940697	0.944444	1.32867	up
Com_106_pos	beta-Caryophyllene	1	1	0	1	0.472331	-1.08213	1.11543e-08	1	1.31525	down	0.24376	-2.03646	2.6726e-06	1	2.44001	down							2.00692	1.00498	0.000168282	1	1.17546	up
Com_3319_pos	Nardosinone	0	1	0	1							0.520998	-0.940649	0.000256007	1	1.3943	down							2.84658	1.50923	6.79732e-06	1	2.13918	up
Com_1734_pos	2-(1H-1,2,3-benzotriazol-1-yl)-N-(2,3-dihydro-1H-inden-2-yl)acetamide	1	1	0	0	3.63485	1.86189	0.00160351	1	1.95499	up	3.09844	1.63154	1.56339e-05	1	1.7582	up
Com_13603_pos	Dipropylene glycol dimethyl ether	0	0	1	0													0.643921	-0.635045	6.00714e-05	1	1.85773	down
Com_489_pos	(3R)-8-hydroxy-3-(4-methoxyphenyl)-3,4-dihydro-1H-2-benzopyran-1-one	1	0	0	0	2.6142	1.38637	0.00249958	1	1.53522	up
Com_369_pos	Arachidonic acid	0	1	1	0							0.470485	-1.08778	2.66718e-06	1	1.6071	down	0.511191	-0.968065	1.27321e-10	1	1.61967	down
Com_5990_pos	1,4-dihydroxyheptadec-16-en-2-yl acetate	0	1	0	0							0.648319	-0.625225	0.0142995	0.861111	1.26482	down
