# Supplementary material for: Colonization of root endophytic fungus Serendipita indica improves drought tolerance of Pinus taeda seedlings by regulating metabolome and proteome
Source: Front Microbiol. 2024 Mar 15;15:1294833. doi: 10.3389/fmicb.2024.1294833 (PMC10978793; doi:10.3389/fmicb.2024.1294833)
Supplement: Supplementary file 1 [file Data_Sheet_1.zip › 1294833_Sun/1294833_Sun_Table-5.XLS]

## Sheet: I_W.vs.NI_W_neg_corr
corr	12,13-EODE	L-Ornithine	Columbianadin	Salicylic acid O-glucoside	Gluconic acid	Gibberellic acid	2-deoxyglucose-6-phosphate	(±)9-HpODE	Pheophorbide A	Corchorifatty acid F	Wedelolactone	Theaflavin	Tracheloside	α-D-Mannose 1-phosphate	18-Nor-4,15-dihydroxyabieta-8,11,13-trien-7-one	Homovanillic acid	Naringenin	Lactobionic acid	Homoveratrumic acid	Spinosin	LPE 18:3	Quercetin 3-O-sophoroside	17(S)-HpDHA	LPC 20:4	LPC 18:2	Oxypaeoniflorin	Cinobufagin	Nicotianamine	Licoagroside D	p-Coumaric Acid	LPC 15:0	Tenuifoliside B	Rehmannioside D	Gomisin D	Rhapontin	LPC 18:1	Linarin	2-(acetylamino)-3-[4-(acetylamino)phenyl]acrylic acid	2'-O-acetylpoliumoside	Erythronolactone	Celastrol	Docetaxel	Levodopa	Parishin E	LPC 18:4	Periplogenin	D-(+)-Maltose	alpha-Hederin	LysoPC 15:0
12,13-EODE	1	0.989382	0.990033	0.992025	0.985475	0.989035	-0.977466	0.986764	-0.963817	0.971841	-0.940389	-0.969244	-0.971222	0.96184	-0.960235	0.939675	0.940125	0.938122	0.942087	-0.932991	0.952411	-0.909027	-0.972222	0.919038	0.942921	0.953097	-0.93351	0.977016	0.928728	-0.886049	0.90451	-0.938965	-0.949104	0.943316	0.918187	0.888234	-0.904201	0.941415	-0.953918	0.90253	-0.901085	0.905397	0.838391	0.892788	0.952368	-0.852911	0.896858	0.949609	0.811477
L-Ornithine	0.989382	1	0.980575	0.986685	0.974553	0.978696	-0.983759	0.985299	-0.956314	0.975527	-0.946401	-0.956951	-0.945293	0.969117	-0.965173	0.944635	0.942542	0.931293	0.900776	-0.931475	0.947122	-0.918185	-0.957609	0.917286	0.956319	0.95807	-0.9501	0.983347	0.932066	-0.893072	0.930506	-0.926154	-0.948605	0.919823	0.915779	0.909418	-0.911316	0.922931	-0.957961	0.896327	-0.888988	0.911157	0.861496	0.879581	0.95342	-0.849077	0.899094	0.939885	0.837375
Columbianadin	0.990033	0.980575	1	0.987921	0.994965	0.999613	-0.971799	0.970707	-0.963199	0.980168	-0.93349	-0.962764	-0.971498	0.965902	-0.963878	0.94268	0.958312	0.929405	0.933237	-0.953501	0.966078	-0.902214	-0.987405	0.941883	0.960835	0.950057	-0.922931	0.982308	0.876288	-0.880289	0.920266	-0.928507	-0.969429	0.936456	0.944396	0.919063	-0.929124	0.932281	-0.974151	0.9082	-0.910099	0.895396	0.868524	0.868145	0.934742	-0.866132	0.920406	0.935995	0.863474
Salicylic acid O-glucoside	0.992025	0.986685	0.987921	1	0.989178	0.985919	-0.98069	0.97449	-0.960896	0.980139	-0.945506	-0.956545	-0.972332	0.976774	-0.959893	0.952173	0.930582	0.91878	0.946177	-0.937572	0.967965	-0.918983	-0.981095	0.941248	0.953451	0.95835	-0.944933	0.981719	0.915689	-0.87635	0.928068	-0.923098	-0.9474	0.942643	0.912969	0.910256	-0.919476	0.925213	-0.963228	0.91253	-0.897887	0.93007	0.839112	0.906915	0.949145	-0.859406	0.923745	0.950175	0.846884
Gluconic acid	0.985475	0.974553	0.994965	0.989178	1	0.993953	-0.9786	0.965397	-0.978456	0.977005	-0.949524	-0.949026	-0.981343	0.960256	-0.96434	0.952847	0.954717	0.926989	0.937268	-0.954161	0.960047	-0.916341	-0.991685	0.95004	0.94343	0.946115	-0.920564	0.981057	0.868998	-0.845362	0.907781	-0.926732	-0.97141	0.925581	0.92758	0.89473	-0.936338	0.913961	-0.973806	0.91082	-0.922216	0.883863	0.853504	0.867732	0.925056	-0.898685	0.902995	0.937712	0.843251
Gibberellic acid	0.989035	0.978696	0.999613	0.985919	0.993953	1	-0.971554	0.968723	-0.962442	0.978692	-0.929189	-0.959287	-0.973472	0.965601	-0.962955	0.943533	0.96013	0.927216	0.932924	-0.950442	0.964408	-0.892955	-0.986958	0.941403	0.957336	0.944636	-0.919899	0.981055	0.874533	-0.883368	0.917131	-0.926843	-0.970061	0.932577	0.945558	0.917662	-0.928506	0.931936	-0.975563	0.908456	-0.906945	0.895349	0.867249	0.866869	0.932683	-0.866238	0.918325	0.933087	0.863715
2-deoxyglucose-6-phosphate	-0.977466	-0.983759	-0.971799	-0.98069	-0.9786	-0.971554	1	-0.965303	0.971087	-0.962709	0.942655	0.911101	0.963614	-0.967719	0.967328	-0.947176	-0.939213	-0.909035	-0.894861	0.930444	-0.927686	0.897725	0.958624	-0.937477	-0.918913	-0.936671	0.917422	-0.98683	-0.901197	0.836594	-0.914843	0.912705	0.943345	-0.889926	-0.896725	-0.874862	0.908388	-0.884351	0.95751	-0.899559	0.868688	-0.894826	-0.813935	-0.866313	-0.911011	0.905947	-0.873773	-0.937033	-0.815622
(±)9-HpODE	0.986764	0.985299	0.970707	0.97449	0.965397	0.968723	-0.965303	1	-0.94528	0.97532	-0.930634	-0.965036	-0.94494	0.951431	-0.936988	0.949107	0.95027	0.920769	0.897317	-0.915214	0.948976	-0.906294	-0.939838	0.906799	0.924608	0.962194	-0.922458	0.962291	0.945354	-0.862477	0.889667	-0.904885	-0.930527	0.904465	0.92561	0.872993	-0.877602	0.911262	-0.944858	0.865847	-0.901762	0.866313	0.871555	0.903882	0.961238	-0.822107	0.875837	0.949356	0.789249
Pheophorbide A	-0.963817	-0.956314	-0.963199	-0.960896	-0.978456	-0.962442	0.971087	-0.94528	1	-0.935056	0.977137	0.914415	0.96667	-0.910176	0.949127	-0.942103	-0.936196	-0.93034	-0.90719	0.930862	-0.893654	0.915074	0.96906	-0.908451	-0.892373	-0.899385	0.910247	-0.951807	-0.861531	0.799966	-0.852158	0.932954	0.96831	-0.891359	-0.871793	-0.811664	0.933489	-0.876753	0.945912	-0.900985	0.939215	-0.835109	-0.812367	-0.821203	-0.9024	0.946636	-0.804308	-0.893604	-0.756363
Corchorifatty acid F	0.971841	0.975527	0.980168	0.980139	0.977005	0.978692	-0.962709	0.97532	-0.935056	1	-0.92637	-0.946959	-0.943382	0.977449	-0.946821	0.969955	0.969111	0.883973	0.898328	-0.944682	0.98708	-0.890936	-0.966105	0.954799	0.958227	0.975386	-0.915752	0.975177	0.886666	-0.868371	0.934944	-0.874105	-0.951849	0.893264	0.956413	0.93328	-0.907062	0.889463	-0.975364	0.859193	-0.890816	0.895472	0.915096	0.916712	0.9379	-0.835547	0.930882	0.927632	0.887255
Wedelolactone	-0.940389	-0.946401	-0.93349	-0.945506	-0.949524	-0.929189	0.942655	-0.930634	0.977137	-0.92637	1	0.911533	0.913909	-0.884869	0.938702	-0.934717	-0.912973	-0.912515	-0.885867	0.926846	-0.881241	0.934249	0.948367	-0.873957	-0.898529	-0.911016	0.917353	-0.930668	-0.862272	0.80256	-0.851467	0.911645	0.957212	-0.873082	-0.836452	-0.802394	0.913464	-0.854494	0.913924	-0.843744	0.931523	-0.835694	-0.832414	-0.82894	-0.895394	0.922916	-0.780872	-0.850059	-0.747589
Theaflavin	-0.969244	-0.956951	-0.962764	-0.956545	-0.949026	-0.959287	0.911101	-0.965036	0.914415	-0.946959	0.911533	1	0.922758	-0.903509	0.918526	-0.909906	-0.903959	-0.945848	-0.93208	0.902221	-0.942619	0.929657	0.936247	-0.841176	-0.929822	-0.93127	0.926706	-0.93397	-0.903812	0.883194	-0.850183	0.905234	0.929259	-0.921986	-0.885887	-0.872578	0.862066	-0.956038	0.907041	-0.85819	0.919754	-0.846434	-0.858167	-0.841095	-0.951076	0.760632	-0.889967	-0.932595	-0.780435
Tracheloside	-0.971222	-0.945293	-0.971498	-0.972332	-0.981343	-0.973472	0.963614	-0.94494	0.96667	-0.943382	0.913909	0.922758	1	-0.937097	0.927917	-0.945502	-0.917372	-0.911233	-0.953219	0.897781	-0.933172	0.878811	0.970916	-0.922517	-0.881718	-0.891689	0.905013	-0.948968	-0.877016	0.820265	-0.847921	0.909147	0.937981	-0.906705	-0.885387	-0.838307	0.910495	-0.906165	0.952642	-0.926297	0.90982	-0.869627	-0.784817	-0.861894	-0.918743	0.878017	-0.871975	-0.94257	-0.779243
α-D-Mannose 1-phosphate	0.96184	0.969117	0.965902	0.976774	0.960256	0.965601	-0.967719	0.951431	-0.910176	0.977449	-0.884869	-0.903509	-0.937097	1	-0.928507	0.934308	0.92706	0.840376	0.879414	-0.921695	0.966781	-0.842493	-0.949554	0.968102	0.955935	0.95019	-0.906277	0.972596	0.884532	-0.867699	0.969219	-0.86134	-0.906021	0.91194	0.942625	0.952226	-0.895905	0.867653	-0.96645	0.894135	-0.824573	0.944025	0.84355	0.920563	0.92253	-0.817445	0.950514	0.924137	0.908891
18-Nor-4,15-dihydroxyabieta-8,11,13-trien-7-one	-0.960235	-0.965173	-0.963878	-0.959893	-0.96434	-0.962955	0.967328	-0.936988	0.949127	-0.946821	0.938702	0.918526	0.927917	-0.928507	1	-0.909831	-0.934852	-0.944581	-0.907325	0.918292	-0.92267	0.904395	0.960155	-0.894819	-0.928042	-0.945302	0.912331	-0.968925	-0.865878	0.883679	-0.884303	0.947222	0.966215	-0.863732	-0.870765	-0.863701	0.910568	-0.928336	0.936081	-0.821831	0.842734	-0.881281	-0.846568	-0.819608	-0.877072	0.878875	-0.857871	-0.899363	-0.814337
Homovanillic acid	0.939675	0.944635	0.94268	0.952173	0.952847	0.943533	-0.947176	0.949107	-0.942103	0.969955	-0.934717	-0.909906	-0.945502	0.934308	-0.909831	1	0.949423	0.864991	0.884414	-0.8988	0.947152	-0.878256	-0.941457	0.916225	0.887202	0.912002	-0.911787	0.938659	0.880695	-0.819681	0.862633	-0.833204	-0.944826	0.82801	0.898309	0.85811	-0.896726	0.843209	-0.958418	0.855808	-0.918113	0.85001	0.886428	0.892877	0.926509	-0.856228	0.85992	0.898384	0.816613
Naringenin	0.940125	0.942542	0.958312	0.930582	0.954717	0.96013	-0.939213	0.95027	-0.936196	0.969111	-0.912973	-0.903959	-0.917372	0.92706	-0.934852	0.949423	1	0.872122	0.837331	-0.932788	0.934926	-0.832839	-0.943599	0.932565	0.915702	0.935493	-0.856632	0.943498	0.827127	-0.835943	0.879191	-0.866322	-0.965603	0.828339	0.963161	0.874794	-0.902454	0.84788	-0.967497	0.806582	-0.886384	0.80993	0.935703	0.852977	0.887857	-0.868073	0.841617	0.860762	0.845439
Lactobionic acid	0.938122	0.931293	0.929405	0.91878	0.926989	0.927216	-0.909035	0.920769	-0.93034	0.883973	-0.912515	-0.945848	-0.911233	0.840376	-0.944581	0.864991	0.872122	1	0.908766	-0.834067	0.867223	-0.940248	-0.91341	0.785148	0.864729	0.874696	-0.931128	0.902084	0.88019	-0.860706	0.767297	-0.964471	-0.935554	0.853255	0.795973	0.773527	-0.888975	0.965572	-0.881442	0.835229	-0.89769	0.792687	0.802594	0.728002	0.902796	-0.79943	0.789292	0.907957	0.684992
Homoveratrumic acid	0.942087	0.900776	0.933237	0.946177	0.937268	0.932924	-0.894861	0.897317	-0.90719	0.898328	-0.885867	-0.93208	-0.953219	0.879414	-0.907325	0.884414	0.837331	0.908766	1	-0.850783	0.914692	-0.873822	-0.94768	0.837771	0.862966	0.873839	-0.89355	0.897402	0.865498	-0.85269	0.791828	-0.90713	-0.900407	0.911135	0.802885	0.800176	-0.853493	0.944017	-0.878262	0.851698	-0.863608	0.881484	0.736365	0.850984	0.890974	-0.787925	0.859057	0.903674	0.729474
Spinosin	-0.932991	-0.931475	-0.953501	-0.937572	-0.954161	-0.950442	0.930444	-0.915214	0.930862	-0.944682	0.926846	0.902221	0.897781	-0.921695	0.918292	-0.8988	-0.932788	-0.834067	-0.850783	1	-0.907798	0.861342	0.947415	-0.922231	-0.937973	-0.924588	0.819822	-0.962904	-0.765496	0.768843	-0.921551	0.834775	0.934219	-0.893919	-0.920146	-0.892636	0.856111	-0.813586	0.913858	-0.83791	0.8673	-0.825858	-0.829137	-0.820123	-0.832018	0.904993	-0.866769	-0.845045	-0.853044
LPE 18:3	0.952411	0.947122	0.966078	0.967965	0.960047	0.964408	-0.927686	0.948976	-0.893654	0.98708	-0.881241	-0.942619	-0.933172	0.966781	-0.92267	0.947152	0.934926	0.867223	0.914692	-0.907798	1	-0.874729	-0.955972	0.94175	0.949891	0.96324	-0.910088	0.948146	0.867876	-0.874804	0.917617	-0.856222	-0.924839	0.890702	0.941372	0.940152	-0.894353	0.901611	-0.961017	0.846031	-0.867063	0.902037	0.903925	0.916646	0.932652	-0.768704	0.960623	0.93008	0.898359
Quercetin 3-O-sophoroside	-0.909027	-0.918185	-0.902214	-0.918983	-0.916341	-0.892955	0.897725	-0.906294	0.915074	-0.890936	0.934249	0.929657	0.878811	-0.842493	0.904395	-0.878256	-0.832839	-0.940248	-0.873822	0.861342	-0.874729	1	0.894323	-0.801646	-0.866114	-0.892861	0.9246	-0.90251	-0.850148	0.754049	-0.799771	0.885372	0.897516	-0.844975	-0.767838	-0.785812	0.86402	-0.881811	0.85682	-0.834418	0.914455	-0.774913	-0.787413	-0.743614	-0.887663	0.806879	-0.81294	-0.914353	-0.699222
17(S)-HpDHA	-0.972222	-0.957609	-0.987405	-0.981095	-0.991685	-0.986958	0.958624	-0.939838	0.96906	-0.966105	0.948367	0.936247	0.970916	-0.949554	0.960155	-0.941457	-0.943599	-0.91341	-0.94768	0.947415	-0.955972	0.894323	1	-0.947202	-0.950102	-0.933491	0.919785	-0.962814	-0.84463	0.866491	-0.906326	0.931052	0.975658	-0.931091	-0.91898	-0.897228	0.950875	-0.914011	0.97189	-0.899217	0.91404	-0.903229	-0.8556	-0.868799	-0.914153	0.893371	-0.898767	-0.898818	-0.861328
LPC 20:4	0.919038	0.917286	0.941883	0.941248	0.95004	0.941403	-0.937477	0.906799	-0.908451	0.954799	-0.873957	-0.841176	-0.922517	0.968102	-0.894819	0.916225	0.932565	0.785148	0.837771	-0.922231	0.94175	-0.801646	-0.947202	1	0.923621	0.925025	-0.844595	0.935171	0.79072	-0.777812	0.942995	-0.832209	-0.899761	0.878114	0.950901	0.912849	-0.914518	0.789175	-0.967793	0.866676	-0.829903	0.882331	0.84497	0.897359	0.867178	-0.861815	0.902568	0.865927	0.904542
LPC 18:2	0.942921	0.956319	0.960835	0.953451	0.94343	0.957336	-0.918913	0.924608	-0.892373	0.958227	-0.898529	-0.929822	-0.881718	0.955935	-0.928042	0.887202	0.915702	0.864729	0.862966	-0.937973	0.949891	-0.866114	-0.950102	0.923621	1	0.947204	-0.91588	0.948207	0.832787	-0.904643	0.970716	-0.886319	-0.927502	0.933745	0.937982	0.97236	-0.916555	0.891412	-0.946507	0.864753	-0.84817	0.923519	0.890017	0.855493	0.913769	-0.786372	0.939919	0.862781	0.934296
Oxypaeoniflorin	0.953097	0.95807	0.950057	0.95835	0.946115	0.944636	-0.936671	0.962194	-0.899385	0.975386	-0.911016	-0.93127	-0.891689	0.95019	-0.945302	0.912002	0.935493	0.874696	0.873839	-0.924588	0.96324	-0.892861	-0.933491	0.925025	0.947204	1	-0.887046	0.952146	0.885987	-0.850947	0.921313	-0.881089	-0.912647	0.881849	0.922403	0.900258	-0.864311	0.881339	-0.926913	0.782069	-0.833493	0.879108	0.894088	0.914195	0.90649	-0.798114	0.900507	0.910231	0.843593
Cinobufagin	-0.93351	-0.9501	-0.922931	-0.944933	-0.920564	-0.919899	0.917422	-0.922458	0.910247	-0.915752	0.917353	0.926706	0.905013	-0.906277	0.912331	-0.911787	-0.856632	-0.931128	-0.89355	0.819822	-0.910088	0.9246	0.919785	-0.844595	-0.91588	-0.887046	1	-0.901528	-0.92404	0.905455	-0.862737	0.922762	0.911739	-0.886693	-0.822126	-0.863976	0.935922	-0.927451	0.924749	-0.895815	0.894629	-0.906828	-0.836356	-0.827713	-0.968218	0.757909	-0.864588	-0.900215	-0.797615
Nicotianamine	0.977016	0.983347	0.982308	0.981719	0.981057	0.981055	-0.98683	0.962291	-0.951807	0.975177	-0.930668	-0.93397	-0.948968	0.972596	-0.968925	0.938659	0.943498	0.902084	0.897402	-0.962904	0.948146	-0.90251	-0.962814	0.935171	0.948207	0.952146	-0.901528	1	0.870813	-0.845552	0.937666	-0.89085	-0.947953	0.900971	0.9175	0.916974	-0.888709	0.892853	-0.951558	0.885824	-0.862512	0.892936	0.834863	0.85595	0.897871	-0.883597	0.915541	0.936489	0.858764
Licoagroside D	0.928728	0.932066	0.876288	0.915689	0.868998	0.874533	-0.901197	0.945354	-0.861531	0.886666	-0.862272	-0.903812	-0.877016	0.884532	-0.865878	0.880695	0.827127	0.88019	0.865498	-0.765496	0.867876	-0.850148	-0.84463	0.79072	0.832787	0.885987	-0.92404	0.870813	1	-0.86971	0.800917	-0.872751	-0.823321	0.848562	0.790692	0.773919	-0.79695	0.893293	-0.851518	0.808762	-0.806407	0.872604	0.760346	0.892287	0.951807	-0.692576	0.794835	0.909265	0.664022
p-Coumaric Acid	-0.886049	-0.893072	-0.880289	-0.87635	-0.845362	-0.883368	0.836594	-0.862477	0.799966	-0.868371	0.80256	0.883194	0.820265	-0.867699	0.883679	-0.819681	-0.835943	-0.860706	-0.85269	0.768843	-0.874804	0.754049	0.866491	-0.777812	-0.904643	-0.850947	0.905455	-0.845552	-0.86971	1	-0.836993	0.882055	0.865911	-0.842499	-0.828131	-0.871208	0.844782	-0.933201	0.869233	-0.763829	0.743119	-0.915623	-0.835424	-0.811753	-0.894813	0.631451	-0.845638	-0.791722	-0.820435
LPC 15:0	0.90451	0.930506	0.920266	0.928068	0.907781	0.917131	-0.914843	0.889667	-0.852158	0.934944	-0.851467	-0.850183	-0.847921	0.969219	-0.884303	0.862633	0.879191	0.767297	0.791828	-0.921551	0.917617	-0.799771	-0.906326	0.942995	0.970716	0.921313	-0.862737	0.937666	0.800917	-0.836993	1	-0.809065	-0.861726	0.899067	0.922558	0.973349	-0.869889	0.796659	-0.92338	0.85647	-0.765767	0.929541	0.825442	0.864157	0.863875	-0.782125	0.935052	0.836723	0.947625
Tenuifoliside B	-0.938965	-0.926154	-0.928507	-0.923098	-0.926732	-0.926843	0.912705	-0.904885	0.932954	-0.874105	0.911645	0.905234	0.909147	-0.86134	0.947222	-0.833204	-0.866322	-0.964471	-0.90713	0.834775	-0.856222	0.885372	0.931052	-0.832209	-0.886319	-0.881089	0.922762	-0.89085	-0.872751	0.882055	-0.809065	1	0.923747	-0.899064	-0.814799	-0.784116	0.924115	-0.948979	0.895732	-0.843873	0.857254	-0.853467	-0.780459	-0.77287	-0.895424	0.822182	-0.781238	-0.864776	-0.71639
Rehmannioside D	-0.949104	-0.948605	-0.969429	-0.9474	-0.97141	-0.970061	0.943345	-0.930527	0.96831	-0.951849	0.957212	0.929259	0.937981	-0.906021	0.966215	-0.944826	-0.965603	-0.935554	-0.900407	0.934219	-0.924839	0.897516	0.975658	-0.899761	-0.927502	-0.912647	0.911739	-0.947953	-0.823321	0.865911	-0.861726	0.923747	1	-0.860688	-0.902978	-0.862865	0.94627	-0.904236	0.961329	-0.849022	0.927086	-0.836713	-0.900543	-0.802421	-0.89365	0.899375	-0.839823	-0.862397	-0.83029
Gomisin D	0.943316	0.919823	0.936456	0.942643	0.925581	0.932577	-0.889926	0.904465	-0.891359	0.893264	-0.873082	-0.921986	-0.906705	0.91194	-0.863732	0.82801	0.828339	0.853255	0.911135	-0.893919	0.890702	-0.844975	-0.931091	0.878114	0.933745	0.881849	-0.886693	0.900971	0.848562	-0.842499	0.899067	-0.899064	-0.860688	1	0.870127	0.879159	-0.869543	0.891225	-0.885662	0.918901	-0.854047	0.908255	0.734021	0.851856	0.912311	-0.771519	0.885414	0.870662	0.804836
Rhapontin	0.918187	0.915779	0.944396	0.912969	0.92758	0.945558	-0.896725	0.92561	-0.871793	0.956413	-0.836452	-0.885887	-0.885387	0.942625	-0.870765	0.898309	0.963161	0.795973	0.802885	-0.920146	0.941372	-0.767838	-0.91898	0.950901	0.937982	0.922403	-0.822126	0.9175	0.790692	-0.828131	0.922558	-0.814799	-0.902978	0.870127	1	0.932382	-0.875846	0.816258	-0.95635	0.827	-0.839895	0.83135	0.915372	0.870954	0.885777	-0.779502	0.898884	0.84573	0.907784
LPC 18:1	0.888234	0.909418	0.919063	0.910256	0.89473	0.917662	-0.874862	0.872993	-0.811664	0.93328	-0.802394	-0.872578	-0.838307	0.952226	-0.863701	0.85811	0.874794	0.773527	0.800176	-0.892636	0.940152	-0.785812	-0.897228	0.912849	0.97236	0.900258	-0.863976	0.916974	0.773919	-0.871208	0.973349	-0.784116	-0.862865	0.879159	0.932382	1	-0.862111	0.82925	-0.923054	0.846183	-0.771159	0.909611	0.863188	0.831921	0.870549	-0.701363	0.973654	0.839875	0.977976
Linarin	-0.904201	-0.911316	-0.929124	-0.919476	-0.936338	-0.928506	0.908388	-0.877602	0.933489	-0.907062	0.913464	0.862066	0.910495	-0.895905	0.910568	-0.896726	-0.902454	-0.888975	-0.853493	0.856111	-0.894353	0.86402	0.950875	-0.914518	-0.916555	-0.864311	0.935922	-0.888709	-0.79695	0.844782	-0.869889	0.924115	0.94627	-0.869543	-0.875846	-0.862111	1	-0.862641	0.964621	-0.894727	0.904756	-0.860481	-0.864494	-0.785134	-0.902914	0.849169	-0.833767	-0.829246	-0.85103
2-(acetylamino)-3-[4-(acetylamino)phenyl]acrylic acid	0.941415	0.922931	0.932281	0.925213	0.913961	0.931936	-0.884351	0.911262	-0.876753	0.889463	-0.854494	-0.956038	-0.906165	0.867653	-0.928336	0.843209	0.84788	0.965572	0.944017	-0.813586	0.901611	-0.881811	-0.914011	0.789175	0.891412	0.881339	-0.927451	0.892853	0.893293	-0.933201	0.796659	-0.948979	-0.904236	0.891225	0.816258	0.82925	-0.862641	1	-0.877315	0.829194	-0.83856	0.86547	0.794837	0.78378	0.915843	-0.707993	0.859526	0.908625	0.742637
2'-O-acetylpoliumoside	-0.953918	-0.957961	-0.974151	-0.963228	-0.973806	-0.975563	0.95751	-0.944858	0.945912	-0.975364	0.913924	0.907041	0.952642	-0.96645	0.936081	-0.958418	-0.967497	-0.881442	-0.878262	0.913858	-0.961017	0.85682	0.97189	-0.967793	-0.946507	-0.926913	0.924749	-0.951558	-0.851518	0.869233	-0.92338	0.895732	0.961329	-0.885662	-0.95635	-0.923054	0.964621	-0.877315	1	-0.900549	0.900773	-0.891684	-0.90784	-0.8744	-0.933356	0.856136	-0.905361	-0.89594	-0.899812
Erythronolactone	0.90253	0.896327	0.9082	0.91253	0.91082	0.908456	-0.899559	0.865847	-0.900985	0.859193	-0.843744	-0.85819	-0.926297	0.894135	-0.821831	0.855808	0.806582	0.835229	0.851698	-0.83791	0.846031	-0.834418	-0.899217	0.866676	0.864753	0.782069	-0.895815	0.885824	0.808762	-0.763829	0.85647	-0.843873	-0.849022	0.918901	0.827	0.846183	-0.894727	0.829194	-0.900549	1	-0.878717	0.85081	0.685626	0.75489	0.896333	-0.801137	0.855727	0.880793	0.784946
Celastrol	-0.901085	-0.888988	-0.910099	-0.897887	-0.922216	-0.906945	0.868688	-0.901762	0.939215	-0.890816	0.931523	0.919754	0.90982	-0.824573	0.842734	-0.918113	-0.886384	-0.89769	-0.863608	0.8673	-0.867063	0.914455	0.91404	-0.829903	-0.84817	-0.833493	0.894629	-0.862512	-0.806407	0.743119	-0.765767	0.857254	0.927086	-0.854047	-0.839895	-0.771159	0.904756	-0.83856	0.900773	-0.878717	1	-0.731739	-0.838062	-0.760454	-0.911888	0.835221	-0.770035	-0.849366	-0.710872
Docetaxel	0.905397	0.911157	0.895396	0.93007	0.883863	0.895349	-0.894826	0.866313	-0.835109	0.895472	-0.835694	-0.846434	-0.869627	0.944025	-0.881281	0.85001	0.80993	0.792687	0.881484	-0.825858	0.902037	-0.774913	-0.903229	0.882331	0.923519	0.879108	-0.906828	0.892936	0.872604	-0.915623	0.929541	-0.853467	-0.836713	0.908255	0.83135	0.909611	-0.860481	0.86547	-0.891684	0.85081	-0.731739	1	0.747651	0.901022	0.888918	-0.722407	0.908017	0.834487	0.870524
Levodopa	0.838391	0.861496	0.868524	0.839112	0.853504	0.867249	-0.813935	0.871555	-0.812367	0.915096	-0.832414	-0.858167	-0.784817	0.84355	-0.846568	0.886428	0.935703	0.802594	0.736365	-0.829137	0.903925	-0.787413	-0.8556	0.84497	0.890017	0.894088	-0.836356	0.834863	0.760346	-0.835424	0.825442	-0.780459	-0.900543	0.734021	0.915372	0.863188	-0.864494	0.794837	-0.90784	0.685626	-0.838062	0.747651	1	0.798422	0.861515	-0.694602	0.811686	0.762248	0.853933
Parishin E	0.892788	0.879581	0.868145	0.906915	0.867732	0.866869	-0.866313	0.903882	-0.821203	0.916712	-0.82894	-0.841095	-0.861894	0.920563	-0.819608	0.892877	0.852977	0.728002	0.850984	-0.820123	0.916646	-0.743614	-0.868799	0.897359	0.855493	0.914195	-0.827713	0.85595	0.892287	-0.811753	0.864157	-0.77287	-0.802421	0.851856	0.870954	0.831921	-0.785134	0.78378	-0.8744	0.75489	-0.760454	0.901022	0.798422	1	0.892622	-0.707619	0.847531	0.835012	0.784054
LPC 18:4	0.952368	0.95342	0.934742	0.949145	0.925056	0.932683	-0.911011	0.961238	-0.9024	0.9379	-0.895394	-0.951076	-0.918743	0.92253	-0.877072	0.926509	0.887857	0.902796	0.890974	-0.832018	0.932652	-0.887663	-0.914153	0.867178	0.913769	0.90649	-0.968218	0.897871	0.951807	-0.894813	0.863875	-0.895424	-0.89365	0.912311	0.885777	0.870549	-0.902914	0.915843	-0.933356	0.896333	-0.911888	0.888918	0.861515	0.892622	1	-0.727161	0.875139	0.918694	0.790463
Periplogenin	-0.852911	-0.849077	-0.866132	-0.859406	-0.898685	-0.866238	0.905947	-0.822107	0.946636	-0.835547	0.922916	0.760632	0.878017	-0.817445	0.878875	-0.856228	-0.868073	-0.79943	-0.787925	0.904993	-0.768704	0.806879	0.893371	-0.861815	-0.786372	-0.798114	0.757909	-0.883597	-0.692576	0.631451	-0.782125	0.822182	0.899375	-0.771519	-0.779502	-0.701363	0.849169	-0.707993	0.856136	-0.801137	0.835221	-0.722407	-0.694602	-0.707619	-0.727161	1	-0.673262	-0.755167	-0.682845
D-(+)-Maltose	0.896858	0.899094	0.920406	0.923745	0.902995	0.918325	-0.873773	0.875837	-0.804308	0.930882	-0.780872	-0.889967	-0.871975	0.950514	-0.857871	0.85992	0.841617	0.789292	0.859057	-0.866769	0.960623	-0.81294	-0.898767	0.902568	0.939919	0.900507	-0.864588	0.915541	0.794835	-0.845638	0.935052	-0.781238	-0.839823	0.885414	0.898884	0.973654	-0.833767	0.859526	-0.905361	0.855727	-0.770035	0.908017	0.811686	0.847531	0.875139	-0.673262	1	0.901102	0.933978
alpha-Hederin	0.949609	0.939885	0.935995	0.950175	0.937712	0.933087	-0.937033	0.949356	-0.893604	0.927632	-0.850059	-0.932595	-0.94257	0.924137	-0.899363	0.898384	0.860762	0.907957	0.903674	-0.845045	0.93008	-0.914353	-0.898818	0.865927	0.862781	0.910231	-0.900215	0.936489	0.909265	-0.791722	0.836723	-0.864776	-0.862397	0.870662	0.84573	0.839875	-0.829246	0.908625	-0.89594	0.880793	-0.849366	0.834487	0.762248	0.835012	0.918694	-0.755167	0.901102	1	0.743546
LysoPC 15:0	0.811477	0.837375	0.863474	0.846884	0.843251	0.863715	-0.815622	0.789249	-0.756363	0.887255	-0.747589	-0.780435	-0.779243	0.908891	-0.814337	0.816613	0.845439	0.684992	0.729474	-0.853044	0.898359	-0.699222	-0.861328	0.904542	0.934296	0.843593	-0.797615	0.858764	0.664022	-0.820435	0.947625	-0.71639	-0.83029	0.804836	0.907784	0.977976	-0.85103	0.742637	-0.899812	0.784946	-0.710872	0.870524	0.853933	0.784054	0.790463	-0.682845	0.933978	0.743546	1
L-Threonine	0.945139	0.940313	0.914285	0.935459	0.913459	0.910821	-0.945191	0.931066	-0.902825	0.896464	-0.888315	-0.876503	-0.889079	0.919808	-0.904325	0.840681	0.85192	0.836096	0.852932	-0.911878	0.852862	-0.836798	-0.887851	0.868676	0.877596	0.913821	-0.825422	0.942909	0.885976	-0.777456	0.889847	-0.865161	-0.841102	0.907771	0.837971	0.815532	-0.779498	0.832634	-0.849858	0.830875	-0.769461	0.868598	0.691054	0.860541	0.847582	-0.844305	0.817668	0.888631	0.723591
2-Oxoglutaric acid	0.73327	0.735466	0.793486	0.769249	0.803506	0.79604	-0.757176	0.725418	-0.735298	0.834714	-0.710619	-0.698149	-0.768735	0.794097	-0.803216	0.815959	0.84342	0.690534	0.722283	-0.738705	0.861009	-0.677094	-0.820868	0.850218	0.773639	0.800095	-0.717258	0.770236	0.590117	-0.704858	0.743694	-0.692817	-0.827282	0.61133	0.814508	0.787702	-0.82351	0.701475	-0.859129	0.616248	-0.694453	0.706218	0.861575	0.722189	0.695198	-0.690048	0.79337	0.711938	0.838886
LPC 20:3	0.802795	0.773638	0.841661	0.842249	0.840564	0.8385	-0.777152	0.74238	-0.753494	0.820155	-0.719348	-0.760026	-0.814174	0.862063	-0.751776	0.735278	0.736114	0.650972	0.812447	-0.839881	0.854037	-0.694793	-0.864082	0.889735	0.865388	0.795216	-0.726889	0.814921	0.617395	-0.69137	0.877678	-0.719413	-0.753686	0.889837	0.82844	0.878709	-0.795016	0.724456	-0.824183	0.824838	-0.705309	0.847103	0.657698	0.784085	0.74004	-0.698304	0.903622	0.758344	0.876964
Ethyl gallate	0.84029	0.816741	0.851523	0.850454	0.833848	0.844021	-0.781813	0.82014	-0.73722	0.856304	-0.74044	-0.831211	-0.768614	0.861672	-0.795827	0.724035	0.783534	0.700748	0.799839	-0.863773	0.877146	-0.732916	-0.839132	0.854268	0.892846	0.903391	-0.717345	0.835208	0.710647	-0.745675	0.879658	-0.753343	-0.754557	0.886682	0.862892	0.870933	-0.724047	0.776118	-0.793715	0.699416	-0.678858	0.823783	0.740965	0.843811	0.76803	-0.642816	0.885759	0.787213	0.826113
Benzoylpaeoniflorin	0.765603	0.827534	0.747122	0.76447	0.728864	0.743703	-0.802276	0.820474	-0.684626	0.807747	-0.694746	-0.752995	-0.674845	0.806043	-0.761442	0.772057	0.760778	0.697231	0.587121	-0.72903	0.767303	-0.74042	-0.665993	0.697136	0.753396	0.808007	-0.734496	0.823901	0.791517	-0.686874	0.786688	-0.613528	-0.695679	0.611877	0.735949	0.778242	-0.606145	0.678664	-0.731598	0.632457	-0.6094	0.687004	0.731156	0.692794	0.745316	-0.581759	0.762568	0.807734	0.693097
Vinorelbine Tartrate	0.750573	0.733753	0.740502	0.73312	0.751511	0.737699	-0.695057	0.783767	-0.774077	0.767624	-0.820366	-0.811545	-0.730067	0.630288	-0.752392	0.81431	0.7935	0.808344	0.763394	-0.688352	0.751902	-0.790379	-0.753645	0.621673	0.667425	0.760522	-0.746817	0.690157	0.736534	-0.685791	0.531168	-0.736326	-0.820369	0.608509	0.670881	0.555058	-0.710771	0.755024	-0.724947	0.534714	-0.842031	0.559712	0.823102	0.692653	0.766177	-0.658734	0.564331	0.685322	0.498594
19(R)-hydroxy Prostaglandin E1	-0.868696	-0.884701	-0.910203	-0.88035	-0.911707	-0.912176	0.892356	-0.836194	0.894259	-0.888921	0.872605	0.841218	0.870809	-0.857178	0.945653	-0.873466	-0.904516	-0.89597	-0.828235	0.85798	-0.874994	0.845646	0.920641	-0.851674	-0.883325	-0.846524	0.87137	-0.901527	-0.722963	0.838402	-0.824527	0.879316	0.958588	-0.760029	-0.833371	-0.845656	0.927981	-0.865827	0.921785	-0.791124	0.827151	-0.797493	-0.86122	-0.684299	-0.802499	0.842419	-0.822169	-0.809555	-0.842859
Mevalonic acid	-0.878888	-0.888919	-0.829055	-0.865436	-0.827665	-0.831371	0.881256	-0.909834	0.844544	-0.856253	0.832846	0.815557	0.848057	-0.865907	0.784786	-0.88941	-0.829133	-0.758901	-0.766315	0.762771	-0.806314	0.740168	0.796943	-0.798698	-0.772394	-0.814364	0.838215	-0.838109	-0.940365	0.772417	-0.787862	0.76036	0.781322	-0.787152	-0.799431	-0.73561	0.748593	-0.75123	0.836437	-0.803159	0.783471	-0.816355	-0.723937	-0.887946	-0.899611	0.730918	-0.723003	-0.828345	-0.646698
Prostaglandin K1	-0.680922	-0.690211	-0.690229	-0.678948	-0.684388	-0.695899	0.749728	-0.625351	0.655849	-0.644963	0.57959	0.52868	0.664254	-0.731706	0.770741	-0.553893	-0.660437	-0.618211	-0.590779	0.642777	-0.617455	0.501739	0.680759	-0.721586	-0.667829	-0.667065	0.579256	-0.729125	-0.572758	0.65273	-0.719047	0.720419	0.647307	-0.612994	-0.645165	-0.654276	0.656842	-0.637955	0.686901	-0.593812	0.392422	-0.717362	-0.491354	-0.56441	-0.52535	0.678013	-0.631099	-0.627363	-0.653443
Camelliaside A	-0.654223	-0.676763	-0.641901	-0.633202	-0.659066	-0.628632	0.674036	-0.704993	0.668889	-0.653746	0.684362	0.659868	0.577424	-0.579595	0.704376	-0.589544	-0.669517	-0.716609	-0.515515	0.659458	-0.603425	0.778353	0.595025	-0.581926	-0.59433	-0.742796	0.577988	-0.67842	-0.602485	0.423412	-0.551528	0.657521	0.641839	-0.518694	-0.583785	-0.494528	0.562156	-0.591593	0.586487	-0.454599	0.619918	-0.399798	-0.624224	-0.484992	-0.572832	0.632595	-0.501302	-0.697529	-0.408125
Isosakuranetin	0.652536	0.591615	0.61217	0.624776	0.630424	0.603386	-0.587374	0.682137	-0.633478	0.603044	-0.605039	-0.623456	-0.63621	0.577201	-0.505612	0.556389	0.587141	0.540187	0.594621	-0.601375	0.584072	-0.581135	-0.597624	0.63389	0.532735	0.650777	-0.499879	0.558907	0.62251	-0.366844	0.512372	-0.59493	-0.514589	0.692061	0.627903	0.434999	-0.520385	0.512658	-0.565495	0.565261	-0.648662	0.46398	0.474482	0.689036	0.637794	-0.554494	0.477873	0.634774	0.34287
Liquiritin apioside	0.881049	0.872718	0.85546	0.892184	0.872805	0.843527	-0.850326	0.893372	-0.853753	0.869498	-0.880466	-0.881209	-0.837691	0.83138	-0.849674	0.826513	0.795891	0.859677	0.851636	-0.802939	0.869166	-0.929931	-0.85475	0.817979	0.830474	0.920523	-0.868723	0.840181	0.866518	-0.716343	0.781257	-0.861434	-0.813028	0.845551	0.766524	0.739917	-0.814211	0.832564	-0.81964	0.748993	-0.838969	0.779311	0.764359	0.841232	0.877068	-0.729141	0.784259	0.887791	0.654648
Cucurbitacin E	0.568715	0.62553	0.636902	0.624042	0.627846	0.637414	-0.609935	0.535835	-0.579008	0.668334	-0.610338	-0.529009	-0.544827	0.68126	-0.670718	0.628442	0.658167	0.53078	0.512613	-0.617338	0.678031	-0.53333	-0.680747	0.708975	0.755955	0.63383	-0.677856	0.628311	0.445104	-0.704562	0.755438	-0.593944	-0.695017	0.550285	0.668155	0.779827	-0.781669	0.556665	-0.734519	0.559997	-0.529496	0.715477	0.751295	0.549048	0.583333	-0.55196	0.690932	0.462189	0.867794
C-hexosyl-chrysoeriol O-feruloylhexoside	-0.590591	-0.619326	-0.567909	-0.584329	-0.594435	-0.567841	0.634759	-0.596976	0.718393	-0.548209	0.732974	0.50521	0.589731	-0.54698	0.53705	-0.6327	-0.598347	-0.54143	-0.458184	0.588633	-0.445347	0.556108	0.59433	-0.580149	-0.542832	-0.484221	0.624238	-0.559436	-0.576801	0.450987	-0.552931	0.598101	0.621927	-0.579785	-0.531859	-0.439499	0.677543	-0.418674	0.620109	-0.670919	0.699819	-0.517241	-0.497443	-0.514844	-0.620236	0.73885	-0.335394	-0.438548	-0.415195
4-Hydroxy-2-Oxoglutaric Acid	-0.629661	-0.655903	-0.592131	-0.603611	-0.599758	-0.591384	0.653192	-0.627716	0.710595	-0.568176	0.751855	0.539354	0.559261	-0.567883	0.616382	-0.590204	-0.628694	-0.570469	-0.485445	0.643212	-0.45554	0.535886	0.60985	-0.570774	-0.600022	-0.567207	0.598672	-0.598739	-0.61555	0.554147	-0.599947	0.661804	0.641149	-0.616986	-0.556353	-0.46579	0.632114	-0.482848	0.597004	-0.570572	0.612009	-0.577908	-0.517955	-0.562701	-0.594771	0.739581	-0.339393	-0.416696	-0.428515
[truncated: 15 more columns]

## Sheet: I_W.vs.NI_W_pos_corr
corr	Targinine	N-(9-oxodecyl)acetamide	LPE 18:2	TriacetonaMine	2,4-dihydroxyheptadec-16-en-1-yl acetate	Sedanolide	Sophoridine	Sclareolide	N3,N4-Dimethyl-L-arginine	beta-Caryophyllene	(5Z)-3-aminonon-5-enoic acid	Tangeretin	(2R,3S,4S,5R,6R)-2-(hydroxymethyl)-6-(propan-2-yloxy)oxane-3,4,5-triol	11-Oxoetiocholanolone	Lysopa 18:0	Dihydrocapsaicin	1-Methyladenine	Vitamin B1	WMH	4-Guanidinobutanoic acid	N6,N6,N6-Trimethyl-L-lysine	PC (18:3e/2:0)	alpha-Ketoglutaric acid	2-oxopiperidine-3-carbohydrazide	2-{1-[2-(1-benzothiophen-5-ylamino)-2-oxoethyl]cyclohexyl}acetic acid	Trigonelline	N4-(4-chloro-2,5-dimethoxyphenyl)morpholine-4-carbothioamide	(+/-)12(13)-DiHOME	1-(3-ethyl-2,4-dihydroxy-6-methoxyphenyl)butan-1-one	trans-Aconitic acid	PC (16:2e/2:0)	Spermine	N-lactoyl-phenylalanine	Arachidonic acid methyl ester	D-Proline	Lysopg 18:1	Isorhychophylline	5-Phenyl-2,4-pentadienoic acid	Imperialine	LPE 20:3	Synephrine	1-Deoxynojirimycin	Ecgonine	3-(tert-butyl)-1-methyl-N-(6-quinoxalinyl)-1H-pyrazole-5-carboxamide	Prohydrojasmon	Rotenone	Methylophiopogonanone A	Furanodiene	LPE 16:0
Targinine	1	-0.977934	0.98145	-0.975958	0.973341	0.956098	-0.976514	-0.984403	0.984597	-0.97115	-0.979336	0.964827	0.991397	-0.976037	-0.959995	-0.973669	-0.964453	0.938573	0.936332	0.915582	0.980615	0.966205	0.944419	0.981486	0.940509	0.928036	-0.93807	-0.941806	-0.927087	0.976806	0.921545	-0.919986	-0.97148	0.971399	0.926429	-0.968957	0.927866	0.947902	-0.938268	0.962608	-0.941154	0.882538	-0.960138	-0.978698	-0.929762	0.975186	0.98548	0.955904	0.937242
N-(9-oxodecyl)acetamide	-0.977934	1	-0.986724	0.991028	-0.982208	-0.970664	0.980987	0.980058	-0.983313	0.954712	0.9844	-0.940556	-0.97329	0.984701	0.978065	0.995068	0.971901	-0.96419	-0.952887	-0.947093	-0.986321	-0.960713	-0.951095	-0.976635	-0.935465	-0.966171	0.928949	0.921364	0.944451	-0.988845	-0.935637	0.943605	0.955488	-0.971999	-0.914771	0.981302	-0.939291	-0.955	0.898219	-0.98164	0.950962	-0.906419	0.961843	0.957845	0.964682	-0.986076	-0.971035	-0.931721	-0.921331
LPE 18:2	0.98145	-0.986724	1	-0.982614	0.986449	0.984308	-0.98471	-0.987811	0.991045	-0.968626	-0.983995	0.967153	0.979887	-0.982378	-0.964152	-0.983191	-0.969759	0.9688	0.938814	0.945202	0.98424	0.985288	0.975728	0.986065	0.939597	0.961704	-0.953725	-0.920792	-0.943283	0.992502	0.957986	-0.924196	-0.956617	0.991326	0.938706	-0.976675	0.925505	0.964611	-0.91158	0.979712	-0.957565	0.916262	-0.978124	-0.966603	-0.935289	0.970996	0.985059	0.932838	0.950931
TriacetonaMine	-0.975958	0.991028	-0.982614	1	-0.978071	-0.966865	0.977569	0.978497	-0.978734	0.963839	0.981255	-0.948925	-0.964887	0.985388	0.982089	0.989103	0.960492	-0.967641	-0.961357	-0.937953	-0.984532	-0.947912	-0.948445	-0.979955	-0.921013	-0.94714	0.920732	0.922909	0.928851	-0.983617	-0.921844	0.947129	0.940088	-0.975316	-0.923892	0.987565	-0.934398	-0.95614	0.892953	-0.974991	0.924781	-0.891534	0.965059	0.968267	0.954757	-0.982318	-0.972103	-0.910975	-0.939244
2,4-dihydroxyheptadec-16-en-1-yl acetate	0.973341	-0.982208	0.986449	-0.978071	1	0.982343	-0.973258	-0.983255	0.991638	-0.962214	-0.981062	0.930252	0.979399	-0.976547	-0.964575	-0.987254	-0.958514	0.985357	0.95503	0.956911	0.994476	0.960592	0.965704	0.98301	0.974951	0.978045	-0.962046	-0.930839	-0.934003	0.982802	0.932038	-0.935078	-0.96347	0.98078	0.916117	-0.98077	0.948841	0.946835	-0.91787	0.976236	-0.940844	0.954758	-0.947087	-0.970614	-0.922671	0.979439	0.982599	0.936891	0.928194
Sedanolide	0.956098	-0.970664	0.984308	-0.966865	0.982343	1	-0.9607	-0.974085	0.976627	-0.956856	-0.976367	0.928146	0.969085	-0.973034	-0.940696	-0.968227	-0.949052	0.977155	0.934911	0.955125	0.980476	0.972544	0.983507	0.973681	0.930422	0.965525	-0.974411	-0.915073	-0.950186	0.972114	0.966674	-0.913293	-0.940164	0.989845	0.955509	-0.983253	0.899963	0.970821	-0.919808	0.98061	-0.942729	0.927813	-0.937509	-0.953901	-0.905802	0.950072	0.962374	0.937733	0.901987
Sophoridine	-0.976514	0.980987	-0.98471	0.977569	-0.973258	-0.9607	1	0.979405	-0.974655	0.940582	0.966996	-0.950324	-0.966252	0.962584	0.960961	0.977227	0.982214	-0.939909	-0.948528	-0.929506	-0.973837	-0.97177	-0.94343	-0.966337	-0.923941	-0.941755	0.928764	0.89485	0.916847	-0.979857	-0.932592	0.930508	0.94042	-0.983755	-0.899841	0.958384	-0.917716	-0.957371	0.882103	-0.976419	0.973834	-0.883447	0.97682	0.961257	0.911168	-0.97508	-0.98139	-0.928021	-0.962302
Sclareolide	-0.984403	0.980058	-0.987811	0.978497	-0.983255	-0.974085	0.979405	1	-0.983969	0.980844	0.99219	-0.954186	-0.98118	0.967345	0.960789	0.984358	0.981295	-0.951737	-0.950304	-0.948874	-0.987034	-0.963447	-0.949819	-0.978394	-0.944779	-0.957217	0.955202	0.95662	0.961112	-0.976399	-0.923118	0.927634	0.979724	-0.983861	-0.93453	0.971194	-0.953352	-0.94309	0.938432	-0.96758	0.951745	-0.912805	0.969962	0.979948	0.917175	-0.967997	-0.980099	-0.954638	-0.946665
N3,N4-Dimethyl-L-arginine	0.984597	-0.983313	0.991045	-0.978734	0.991638	0.976627	-0.974655	-0.983969	1	-0.966804	-0.984733	0.942352	0.991861	-0.976627	-0.961848	-0.979219	-0.958389	0.969695	0.927834	0.940646	0.985004	0.971629	0.977351	0.979691	0.959963	0.959305	-0.954611	-0.934195	-0.924005	0.980844	0.945167	-0.92296	-0.970921	0.979248	0.913784	-0.97681	0.930345	0.956059	-0.923754	0.964242	-0.938904	0.9234	-0.957181	-0.961346	-0.932416	0.974638	0.983901	0.934147	0.934628
beta-Caryophyllene	-0.97115	0.954712	-0.968626	0.963839	-0.962214	-0.956856	0.940582	0.980844	-0.966804	1	0.969486	-0.957313	-0.965815	0.965572	0.963274	0.963631	0.94172	-0.944761	-0.936015	-0.918377	-0.973321	-0.930201	-0.935621	-0.970848	-0.932561	-0.915997	0.950661	0.980171	0.95832	-0.958292	-0.905948	0.936738	0.969594	-0.961959	-0.945687	0.965156	-0.946382	-0.918132	0.964667	-0.942525	0.88684	-0.901814	0.93855	0.966217	0.924701	-0.939372	-0.957608	-0.921834	-0.925042
(5Z)-3-aminonon-5-enoic acid	-0.979336	0.9844	-0.983995	0.981255	-0.981062	-0.976367	0.966996	0.99219	-0.984733	0.969486	1	-0.938589	-0.981284	0.969629	0.949842	0.982392	0.967872	-0.95714	-0.935303	-0.954452	-0.982986	-0.961807	-0.957487	-0.976364	-0.932642	-0.966681	0.941991	0.945064	0.954103	-0.972924	-0.924316	0.906491	0.972308	-0.975266	-0.936077	0.979216	-0.938198	-0.947857	0.923322	-0.964486	0.942374	-0.904256	0.961118	0.971815	0.928141	-0.968217	-0.970236	-0.954558	-0.918484
Tangeretin	0.964827	-0.940556	0.967153	-0.948925	0.930252	0.928146	-0.950324	-0.954186	0.942352	-0.957313	-0.938589	1	0.937989	-0.959132	-0.935428	-0.939658	-0.934787	0.909938	0.91253	0.866922	0.942055	0.95429	0.917493	0.970258	0.879507	0.883522	-0.903461	-0.89261	-0.91091	0.968508	0.911408	-0.883094	-0.912893	0.955981	0.942604	-0.930052	0.890104	0.924092	-0.889783	0.937792	-0.911988	0.846549	-0.97329	-0.957981	-0.908851	0.932466	0.964379	0.892295	0.957117
(2R,3S,4S,5R,6R)-2-(hydroxymethyl)-6-(propan-2-yloxy)oxane-3,4,5-triol	0.991397	-0.97329	0.979887	-0.964887	0.979399	0.969085	-0.966252	-0.98118	0.991861	-0.965815	-0.981284	0.937989	1	-0.969718	-0.94567	-0.966347	-0.957201	0.945796	0.918172	0.923462	0.979566	0.96961	0.966242	0.973559	0.951744	0.938951	-0.959869	-0.944582	-0.927282	0.967369	0.940903	-0.908974	-0.979344	0.972143	0.922673	-0.970095	0.915502	0.955595	-0.950426	0.957098	-0.940256	0.900931	-0.94019	-0.96349	-0.916563	0.966275	0.978876	0.96131	0.911961
11-Oxoetiocholanolone	-0.976037	0.984701	-0.982378	0.985388	-0.976547	-0.973034	0.962584	0.967345	-0.976627	0.965572	0.969629	-0.959132	-0.969718	1	0.975434	0.981978	0.9492	-0.97202	-0.958792	-0.914287	-0.986715	-0.955579	-0.957973	-0.99186	-0.931503	-0.942534	0.945623	0.920567	0.937617	-0.991206	-0.948711	0.938735	0.938819	-0.972904	-0.950742	0.985029	-0.921507	-0.965969	0.916371	-0.976884	0.922031	-0.914378	0.948329	0.965925	0.961132	-0.980419	-0.975548	-0.916783	-0.914512
Lysopa 18:0	-0.959995	0.978065	-0.964152	0.982089	-0.964575	-0.940696	0.960961	0.960789	-0.961848	0.963274	0.949842	-0.935428	-0.94567	0.975434	1	0.983791	0.947165	-0.954571	-0.963516	-0.916556	-0.975101	-0.913607	-0.91624	-0.960932	-0.93298	-0.923783	0.91251	0.934976	0.928208	-0.972378	-0.89951	0.985049	0.938608	-0.949778	-0.888681	0.966476	-0.953432	-0.919567	0.901221	-0.960309	0.895314	-0.90065	0.93733	0.942574	0.968833	-0.9699	-0.952774	-0.879396	-0.927404
Dihydrocapsaicin	-0.973669	0.995068	-0.983191	0.989103	-0.987254	-0.968227	0.977227	0.984358	-0.979219	0.963631	0.982392	-0.939658	-0.966347	0.981978	0.983791	1	0.973368	-0.970374	-0.971037	-0.951612	-0.992635	-0.946894	-0.938017	-0.979829	-0.951982	-0.972153	0.935502	0.935845	0.954247	-0.988375	-0.917196	0.955007	0.96115	-0.970396	-0.91423	0.978642	-0.965648	-0.938227	0.906528	-0.979772	0.942868	-0.930794	0.958854	0.968004	0.95743	-0.987086	-0.972919	-0.929528	-0.928345
1-Methyladenine	-0.964453	0.971901	-0.969759	0.960492	-0.958514	-0.949052	0.982214	0.981295	-0.958389	0.94172	0.967872	-0.934787	-0.957201	0.9492	0.947165	0.973368	1	-0.911286	-0.951941	-0.905985	-0.967538	-0.948706	-0.91959	-0.955752	-0.913108	-0.937629	0.936974	0.917075	0.949235	-0.966724	-0.922803	0.915744	0.957583	-0.968466	-0.904966	0.936326	-0.935576	-0.944554	0.901683	-0.95293	0.97503	-0.888274	0.96841	0.95479	0.901996	-0.968184	-0.969162	-0.933636	-0.939832
Vitamin B1	0.938573	-0.96419	0.9688	-0.967641	0.985357	0.977155	-0.939909	-0.951737	0.969695	-0.944761	-0.95714	0.909938	0.945796	-0.97202	-0.954571	-0.970374	-0.911286	1	0.941375	0.954816	0.97804	0.936314	0.961149	0.97107	0.95251	0.970167	-0.940919	-0.899497	-0.913641	0.969938	0.921785	-0.927581	-0.91809	0.962862	0.915175	-0.981249	0.921769	0.931413	-0.882924	0.969329	-0.893822	0.954019	-0.916774	-0.945689	-0.923764	0.955087	0.952864	0.891904	0.895178
WMH	0.936332	-0.952887	0.938814	-0.961357	0.95503	0.934911	-0.948528	-0.950304	0.927834	-0.936015	-0.935303	0.91253	0.918172	-0.958792	-0.963516	-0.971037	-0.951941	0.941375	1	0.894944	0.974212	0.89012	0.881445	0.960784	0.921911	0.924759	-0.922797	-0.907605	-0.928422	0.957898	0.873105	-0.950611	-0.911767	0.946773	0.90823	-0.949416	0.949798	0.915919	-0.886426	0.95596	-0.906367	0.918523	-0.918531	-0.964721	-0.903211	0.969699	0.951943	0.892783	0.90909
4-Guanidinobutanoic acid	0.915582	-0.947093	0.945202	-0.937953	0.956911	0.955125	-0.929506	-0.948874	0.940646	-0.918377	-0.954452	0.866922	0.923462	-0.914287	-0.916556	-0.951612	-0.905985	0.954816	0.894944	1	0.94617	0.924603	0.918941	0.917742	0.919134	0.970198	-0.897217	-0.894652	-0.924172	0.926988	0.868182	-0.901743	-0.91907	0.938704	0.870145	-0.954859	0.910714	0.876635	-0.861563	0.958948	-0.905646	0.89739	-0.898902	-0.915945	-0.884433	0.907504	0.904579	0.921944	0.863543
N6,N6,N6-Trimethyl-L-lysine	0.980615	-0.986321	0.98424	-0.984532	0.994476	0.980476	-0.973837	-0.987034	0.985004	-0.973321	-0.982986	0.942055	0.979566	-0.986715	-0.975101	-0.992635	-0.967538	0.97804	0.974212	0.94617	1	0.953785	0.953104	0.989619	0.965244	0.96692	-0.963918	-0.946322	-0.952326	0.986084	0.929641	-0.948891	-0.966694	0.981024	0.936526	-0.98617	0.956158	0.951854	-0.935449	0.981391	-0.939545	0.944132	-0.947437	-0.981695	-0.93539	0.985553	0.983149	0.946012	0.924447
PC (18:3e/2:0)	0.966205	-0.960713	0.985288	-0.947912	0.960592	0.972544	-0.97177	-0.963447	0.971629	-0.930201	-0.961807	0.95429	0.96961	-0.955579	-0.913607	-0.946894	-0.948706	0.936314	0.89012	0.924603	0.953785	1	0.973351	0.963325	0.906677	0.939597	-0.940164	-0.8706	-0.912177	0.97089	0.965273	-0.866405	-0.928338	0.980719	0.930414	-0.949931	0.862192	0.96384	-0.886163	0.967149	-0.969935	0.87584	-0.962167	-0.942568	-0.889406	0.939789	0.968692	0.940163	0.925457
alpha-Ketoglutaric acid	0.944419	-0.951095	0.975728	-0.948445	0.965704	0.983507	-0.94343	-0.949819	0.977351	-0.935621	-0.957487	0.917493	0.966242	-0.957973	-0.91624	-0.938017	-0.91959	0.961149	0.881445	0.918941	0.953104	0.973351	1	0.956404	0.911214	0.93673	-0.95784	-0.882799	-0.899098	0.95631	0.978856	-0.875352	-0.920948	0.974975	0.927698	-0.962535	0.852713	0.972569	-0.894542	0.947906	-0.918946	0.900339	-0.928763	-0.920389	-0.891902	0.930105	0.953593	0.899346	0.897172
2-oxopiperidine-3-carbohydrazide	0.981486	-0.976635	0.986065	-0.979955	0.98301	0.973681	-0.966337	-0.978394	0.979691	-0.970848	-0.976364	0.970258	0.973559	-0.99186	-0.960932	-0.979829	-0.955752	0.97107	0.960784	0.917742	0.989619	0.963325	0.956404	1	0.944764	0.950773	-0.953945	-0.924201	-0.937029	0.991855	0.936711	-0.916196	-0.94839	0.979876	0.957228	-0.977526	0.933362	0.957908	-0.920823	0.97185	-0.932542	0.92877	-0.961892	-0.986214	-0.931688	0.980298	0.989886	0.931835	0.935971
2-{1-[2-(1-benzothiophen-5-ylamino)-2-oxoethyl]cyclohexyl}acetic acid	0.940509	-0.935465	0.939597	-0.921013	0.974951	0.930422	-0.923941	-0.944779	0.959963	-0.932561	-0.932642	0.879507	0.951744	-0.931503	-0.93298	-0.951982	-0.913108	0.95251	0.921911	0.919134	0.965244	0.906677	0.911214	0.944764	1	0.949148	-0.941632	-0.924704	-0.896213	0.940796	0.868137	-0.914962	-0.958266	0.925312	0.848029	-0.929288	0.954642	0.870922	-0.916223	0.92706	-0.891786	0.970453	-0.883676	-0.936186	-0.882437	0.94621	0.950879	0.913316	0.882385
Trigonelline	0.928036	-0.966171	0.961704	-0.94714	0.978045	0.965525	-0.941755	-0.957217	0.959305	-0.915997	-0.966681	0.883522	0.938951	-0.942534	-0.923783	-0.972153	-0.937629	0.970167	0.924759	0.970198	0.96692	0.939597	0.93673	0.950773	0.949148	1	-0.925869	-0.886333	-0.933092	0.960516	0.903238	-0.888358	-0.934737	0.94838	0.886303	-0.952349	0.935249	0.907784	-0.86061	0.960422	-0.938266	0.954212	-0.923904	-0.934041	-0.904131	0.951414	0.941796	0.922503	0.877179
N4-(4-chloro-2,5-dimethoxyphenyl)morpholine-4-carbothioamide	-0.93807	0.928949	-0.953725	0.920732	-0.962046	-0.974411	0.928764	0.955202	-0.954611	0.950661	0.941991	-0.903461	-0.959869	0.945623	0.91251	0.935502	0.936974	-0.940919	-0.922797	-0.897217	-0.963918	-0.940164	-0.95784	-0.953945	-0.941632	-0.925869	1	0.928666	0.940926	-0.941272	-0.952907	0.89645	0.947099	-0.966848	-0.940878	0.94232	-0.894838	-0.946296	0.956925	-0.939308	0.919161	-0.94214	0.895447	0.938505	0.854406	-0.925379	-0.952181	-0.929377	-0.878071
(+/-)12(13)-DiHOME	-0.941806	0.921364	-0.920792	0.922909	-0.930839	-0.915073	0.89485	0.95662	-0.934195	0.980171	0.945064	-0.89261	-0.944582	0.920567	0.934976	0.935845	0.917075	-0.899497	-0.907605	-0.894652	-0.946322	-0.8706	-0.882799	-0.924201	-0.924704	-0.886333	0.928666	1	0.950987	-0.906753	-0.846849	0.923205	0.976975	-0.911886	-0.895268	0.929716	-0.94998	-0.860968	0.978363	-0.895982	0.843594	-0.882068	0.877726	0.9316	0.895314	-0.906139	-0.912419	-0.917125	-0.862039
1-(3-ethyl-2,4-dihydroxy-6-methoxyphenyl)butan-1-one	-0.927087	0.944451	-0.943283	0.928851	-0.934003	-0.950186	0.916847	0.961112	-0.924005	0.95832	0.954103	-0.91091	-0.927282	0.937617	0.928208	0.954247	0.949235	-0.913641	-0.928422	-0.924172	-0.952326	-0.912177	-0.899098	-0.937029	-0.896213	-0.933092	0.940926	0.950987	1	-0.93807	-0.90135	0.911173	0.950422	-0.938056	-0.941544	0.936259	-0.93371	-0.897745	0.938645	-0.9417	0.912699	-0.898972	0.90933	0.929406	0.90896	-0.912916	-0.912863	-0.932784	-0.857141
trans-Aconitic acid	0.976806	-0.988845	0.992502	-0.983617	0.982802	0.972114	-0.979857	-0.976399	0.980844	-0.958292	-0.972924	0.968508	0.967369	-0.991206	-0.972378	-0.988375	-0.966724	0.969938	0.957898	0.926988	0.986084	0.97089	0.95631	0.991855	0.940796	0.960516	-0.941272	-0.906753	-0.93807	1	0.946758	-0.930563	-0.943202	0.979642	0.934799	-0.97249	0.934566	0.958402	-0.895471	0.980709	-0.951471	0.925393	-0.973564	-0.968529	-0.951276	0.984271	0.985847	0.919188	0.943755
PC (16:2e/2:0)	0.921545	-0.935637	0.957986	-0.921844	0.932038	0.966674	-0.932592	-0.923118	0.945167	-0.905948	-0.924316	0.911408	0.940903	-0.948711	-0.89951	-0.917196	-0.922803	0.921785	0.873105	0.868182	0.929641	0.965273	0.978856	0.936711	0.868137	0.903238	-0.952907	-0.846849	-0.90135	0.946758	1	-0.864032	-0.891003	0.960869	0.929138	-0.931729	0.813794	0.981023	-0.878707	0.938383	-0.93064	0.870792	-0.914497	-0.888392	-0.88397	0.913484	0.93364	0.879567	0.871354
Spermine	-0.919986	0.943605	-0.924196	0.947129	-0.935078	-0.913293	0.930508	0.927634	-0.92296	0.936738	0.906491	-0.883094	-0.908974	0.938735	0.985049	0.955007	0.915744	-0.927581	-0.950611	-0.901743	-0.948891	-0.866405	-0.875352	-0.916196	-0.914962	-0.888358	0.89645	0.923205	0.911173	-0.930563	-0.864032	1	0.909996	-0.919067	-0.847475	0.940392	-0.933963	-0.880555	0.892369	-0.94025	0.858504	-0.881207	0.880133	0.902939	0.934852	-0.931095	-0.907991	-0.851249	-0.884593
N-lactoyl-phenylalanine	-0.97148	0.955488	-0.956617	0.940088	-0.96347	-0.940164	0.94042	0.979724	-0.970921	0.969594	0.972308	-0.912893	-0.979344	0.938819	0.938608	0.96115	0.957583	-0.91809	-0.911767	-0.91907	-0.966694	-0.928338	-0.920948	-0.94839	-0.958266	-0.934737	0.947099	0.976975	0.950422	-0.943202	-0.891003	0.909996	1	-0.94096	-0.891298	0.938812	-0.956377	-0.898489	0.96329	-0.925288	0.918302	-0.910946	0.92196	0.948425	0.90665	-0.945354	-0.953633	-0.954154	-0.895299
Arachidonic acid methyl ester	0.971399	-0.971999	0.991326	-0.975316	0.98078	0.989845	-0.983755	-0.983861	0.979248	-0.961959	-0.975266	0.955981	0.972143	-0.972904	-0.949778	-0.970396	-0.968466	0.962862	0.946773	0.938704	0.981024	0.980719	0.974975	0.979876	0.925312	0.94838	-0.966848	-0.911886	-0.938056	0.979642	0.960869	-0.919067	-0.94096	1	0.950697	-0.975492	0.905151	0.976041	-0.913969	0.980292	-0.958557	0.908066	-0.966644	-0.969952	-0.897418	0.960455	0.981499	0.934875	0.948414
D-Proline	0.926429	-0.914771	0.938706	-0.923892	0.916117	0.955509	-0.899841	-0.93453	0.913784	-0.945687	-0.936077	0.942604	0.922673	-0.950742	-0.888681	-0.91423	-0.904966	0.915175	0.90823	0.870145	0.936526	0.930414	0.927698	0.957228	0.848029	0.886303	-0.940878	-0.895268	-0.941544	0.934799	0.929138	-0.847475	-0.891298	0.950697	1	-0.943543	0.846086	0.942364	-0.918444	0.933625	-0.884392	0.856752	-0.907136	-0.945468	-0.866589	0.898989	0.925324	0.912774	0.859885
Lysopg 18:1	-0.968957	0.981302	-0.976675	0.987565	-0.98077	-0.983253	0.958384	0.971194	-0.97681	0.965156	0.979216	-0.930052	-0.970095	0.985029	0.966476	0.978642	0.936326	-0.981249	-0.949416	-0.954859	-0.98617	-0.949931	-0.962535	-0.977526	-0.929288	-0.952349	0.94232	0.929716	0.936259	-0.97249	-0.931729	0.940392	0.938812	-0.975492	-0.943543	1	-0.915508	-0.95786	0.91786	-0.982161	0.911419	-0.90452	0.930706	0.964051	0.941184	-0.965356	-0.959197	-0.931592	-0.897835
Isorhychophylline	0.927866	-0.939291	0.925505	-0.934398	0.948841	0.899963	-0.917716	-0.953352	0.930345	-0.946382	-0.938198	0.890104	0.915502	-0.921507	-0.953432	-0.965648	-0.935576	0.921769	0.949798	0.910714	0.956158	0.862192	0.852713	0.933362	0.954642	0.935249	-0.894838	-0.94998	-0.93371	0.934566	0.813794	-0.933963	-0.956377	0.905151	0.846086	-0.915508	1	0.835117	-0.897614	0.910231	-0.873047	0.93438	-0.907887	-0.939598	-0.909918	0.94365	0.929113	0.886283	0.898813
5-Phenyl-2,4-pentadienoic acid	0.947902	-0.955	0.964611	-0.95614	0.946835	0.970821	-0.957371	-0.94309	0.956059	-0.918132	-0.947857	0.924092	0.955595	-0.965969	-0.919567	-0.938227	-0.944554	0.931413	0.915919	0.876635	0.951854	0.96384	0.972569	0.957908	0.870922	0.907784	-0.946296	-0.860968	-0.897745	0.958402	0.981023	-0.880555	-0.898489	0.976041	0.942364	-0.95786	0.835117	1	-0.881327	0.954404	-0.939858	0.858999	-0.934866	-0.930567	-0.890158	0.948777	0.957614	0.901673	0.897292
Imperialine	-0.938268	0.898219	-0.91158	0.892953	-0.91787	-0.919808	0.882103	0.938432	-0.923754	0.964667	0.923322	-0.889783	-0.950426	0.916371	0.901221	0.906528	0.901683	-0.882924	-0.886426	-0.861563	-0.935449	-0.886163	-0.894542	-0.920823	-0.916223	-0.86061	0.956925	0.978363	0.938645	-0.895471	-0.878707	0.892369	0.96329	-0.913969	-0.918444	0.91786	-0.897614	-0.881327	1	-0.893447	0.851812	-0.873547	0.849825	0.92334	0.857027	-0.887553	-0.910978	-0.935805	-0.831988
LPE 20:3	0.962608	-0.98164	0.979712	-0.974991	0.976236	0.98061	-0.976419	-0.96758	0.964242	-0.942525	-0.964486	0.937792	0.957098	-0.976884	-0.960309	-0.979772	-0.95293	0.969329	0.95596	0.958948	0.981391	0.967149	0.947906	0.97185	0.92706	0.960422	-0.939308	-0.895982	-0.9417	0.980709	0.938383	-0.94025	-0.925288	0.980292	0.933625	-0.982161	0.910231	0.954404	-0.893447	1	-0.954185	0.906405	-0.941879	-0.958933	-0.927993	0.964058	0.960888	0.940884	0.908914
Synephrine	-0.941154	0.950962	-0.957565	0.924781	-0.940844	-0.942729	0.973834	0.951745	-0.938904	0.88684	0.942374	-0.911988	-0.940256	0.922031	0.895314	0.942868	0.97503	-0.893822	-0.906367	-0.905646	-0.939545	-0.969935	-0.918946	-0.932542	-0.891786	-0.938266	0.919161	0.843594	0.912699	-0.951471	-0.93064	0.858504	0.918302	-0.958557	-0.884392	0.911419	-0.873047	-0.939858	0.851812	-0.954185	1	-0.867099	0.950112	0.926307	0.856702	-0.941133	-0.951758	-0.940785	-0.909123
1-Deoxynojirimycin	0.882538	-0.906419	0.916262	-0.891534	0.954758	0.927813	-0.883447	-0.912805	0.9234	-0.901814	-0.904256	0.846549	0.900931	-0.914378	-0.90065	-0.930794	-0.888274	0.954019	0.918523	0.89739	0.944132	0.87584	0.900339	0.92877	0.970453	0.954212	-0.94214	-0.882068	-0.898972	0.925393	0.870792	-0.881207	-0.910946	0.908066	0.856752	-0.90452	0.93438	0.858999	-0.873547	0.906405	-0.867099	1	-0.857853	-0.905167	-0.853759	0.917878	0.920059	0.860908	0.845437
Ecgonine	-0.960138	0.961843	-0.978124	0.965059	-0.947087	-0.937509	0.97682	0.969962	-0.957181	0.93855	0.961118	-0.97329	-0.94019	0.948329	0.93733	0.958854	0.96841	-0.916774	-0.918531	-0.898902	-0.947437	-0.962167	-0.928763	-0.961892	-0.883676	-0.923904	0.895447	0.877726	0.90933	-0.973564	-0.914497	0.880133	0.92196	-0.966644	-0.907136	0.930706	-0.907887	-0.934866	0.849825	-0.941879	0.950112	-0.857853	1	0.952357	0.905418	-0.952259	-0.970939	-0.890216	-0.977685
3-(tert-butyl)-1-methyl-N-(6-quinoxalinyl)-1H-pyrazole-5-carboxamide	-0.978698	0.957845	-0.966603	0.968267	-0.970614	-0.953901	0.961257	0.979948	-0.961346	0.966217	0.971815	-0.957981	-0.96349	0.965925	0.942574	0.968004	0.95479	-0.945689	-0.964721	-0.915945	-0.981695	-0.942568	-0.920389	-0.986214	-0.936186	-0.934041	0.938505	0.9316	0.929406	-0.968529	-0.888392	0.902939	0.948425	-0.969952	-0.945468	0.964051	-0.939598	-0.930567	0.92334	-0.958933	0.926307	-0.905167	0.952357	1	0.889616	-0.968554	-0.98231	-0.94912	-0.937345
Prohydrojasmon	-0.929762	0.964682	-0.935289	0.954757	-0.922671	-0.905802	0.911168	0.917175	-0.932416	0.924701	0.928141	-0.908851	-0.916563	0.961132	0.968833	0.95743	0.901996	-0.923764	-0.903211	-0.884433	-0.93539	-0.889406	-0.891902	-0.931688	-0.882437	-0.904131	0.854406	0.895314	0.90896	-0.951276	-0.88397	0.934852	0.90665	-0.897418	-0.866589	0.941184	-0.909918	-0.890158	0.857027	-0.927993	0.856702	-0.853759	0.905418	0.889616	1	-0.941073	-0.905307	-0.846975	-0.854335
Rotenone	0.975186	-0.986076	0.970996	-0.982318	0.979439	0.950072	-0.97508	-0.967997	0.974638	-0.939372	-0.968217	0.932466	0.966275	-0.980419	-0.9699	-0.987086	-0.968184	0.955087	0.969699	0.907504	0.985553	0.939789	0.930105	0.980298	0.94621	0.951414	-0.925379	-0.906139	-0.912916	0.984271	0.913484	-0.931095	-0.945354	0.960455	0.898989	-0.965356	0.94365	0.948777	-0.887553	0.964058	-0.941133	0.917878	-0.952259	-0.968554	-0.941073	1	0.983024	0.918654	0.92603
Methylophiopogonanone A	0.98548	-0.971035	0.985059	-0.972103	0.982599	0.962374	-0.98139	-0.980099	0.983901	-0.957608	-0.970236	0.964379	0.978876	-0.975548	-0.952774	-0.972919	-0.969162	0.952864	0.951943	0.904579	0.983149	0.968692	0.953593	0.989886	0.950879	0.941796	-0.952181	-0.912419	-0.912863	0.985847	0.93364	-0.907991	-0.953633	0.981499	0.925324	-0.959197	0.929113	0.957614	-0.910978	0.960888	-0.951758	0.920059	-0.970939	-0.98231	-0.905307	0.983024	1	0.93099	0.959744
Furanodiene	0.955904	-0.931721	0.932838	-0.910975	0.936891	0.937733	-0.928021	-0.954638	0.934147	-0.921834	-0.954558	0.892295	0.96131	-0.916783	-0.879396	-0.929528	-0.933636	0.891904	0.892783	0.921944	0.946012	0.940163	0.899346	0.931835	0.913316	0.922503	-0.929377	-0.917125	-0.932784	0.919188	0.879567	-0.851249	-0.954154	0.934875	0.912774	-0.931592	0.886283	0.901673	-0.935805	0.940884	-0.940785	0.860908	-0.890216	-0.94912	-0.846975	0.918654	0.93099	1	0.841749
LPE 16:0	0.937242	-0.921331	0.950931	-0.939244	0.928194	0.901987	-0.962302	-0.946665	0.934628	-0.925042	-0.918484	0.957117	0.911961	-0.914512	-0.927404	-0.928345	-0.939832	0.895178	0.90909	0.863543	0.924447	0.925457	0.897172	0.935971	0.882385	0.877179	-0.878071	-0.862039	-0.857141	0.943755	0.871354	-0.884593	-0.895299	0.948414	0.859885	-0.897835	0.898813	0.897292	-0.831988	0.908914	-0.909123	0.845437	-0.977685	-0.937345	-0.854335	0.92603	0.959744	0.841749	1
9-Hydroxy-(10E,12Z,15Z)-Octadecatrienoic Acid	0.944732	-0.973531	0.966629	-0.966168	0.964987	0.936696	-0.962708	-0.94115	0.954793	-0.909144	-0.941606	0.934812	0.928131	-0.965114	-0.956532	-0.974282	-0.931953	0.961567	0.939524	0.92339	0.960931	0.942482	0.918591	0.964866	0.928515	0.958092	-0.882661	-0.847867	-0.887312	0.983752	0.898288	-0.912946	-0.898863	0.944834	0.873497	-0.947989	0.921182	0.915229	-0.819775	0.966836	-0.929869	0.911872	-0.953337	-0.939572	-0.942185	0.972871	0.960094	0.878353	0.926102
Pipecolic acid	0.865711	-0.896866	0.896158	-0.903389	0.885358	0.911708	-0.893426	-0.880501	0.886057	-0.869746	-0.875283	0.848304	0.876439	-0.915702	-0.894023	-0.890164	-0.90915	0.874711	0.904281	0.785284	0.899999	0.864633	0.905895	0.894602	0.810661	0.83942	-0.914036	-0.826568	-0.86676	0.900048	0.940262	-0.876141	-0.838549	0.915877	0.885168	-0.892971	0.808602	0.955102	-0.836719	0.883221	-0.865214	0.83638	-0.868294	-0.856512	-0.851449	0.901263	0.892622	0.793188	0.843658
Apo-13-zeaxanthinone	-0.951356	0.965513	-0.973263	0.962137	-0.963086	-0.960067	0.939325	0.950718	-0.966972	0.960505	0.948044	-0.950526	-0.951556	0.986606	0.966589	0.965611	0.93479	-0.962072	-0.934715	-0.885939	-0.968456	-0.939803	-0.956987	-0.97719	-0.927878	-0.929515	0.947657	0.914419	0.93239	-0.981552	-0.955279	0.928752	0.931594	-0.956707	-0.933952	0.957705	-0.917137	-0.948624	0.909296	-0.947939	0.898844	-0.929078	0.938434	0.934205	0.957181	-0.958637	-0.961216	-0.873189	-0.90958
Tauroursodeoxycholic acid	0.935123	-0.930181	0.922593	-0.929327	0.922493	0.887138	-0.915079	-0.9308	0.935794	-0.914667	-0.930617	0.90053	0.93067	-0.930809	-0.917284	-0.932082	-0.942805	0.879311	0.911254	0.80251	0.931223	0.879756	0.887919	0.937739	0.894113	0.881961	-0.89353	-0.896346	-0.874828	0.933295	0.877254	-0.858359	-0.931379	0.904923	0.860196	-0.893185	0.915382	0.908338	-0.872329	0.867675	-0.881495	0.874189	-0.926522	-0.921208	-0.896437	0.957061	0.949355	0.851751	0.901219
DL-Lysine	0.864208	-0.898205	0.894056	-0.903244	0.88448	0.909509	-0.891665	-0.876904	0.884515	-0.866565	-0.872565	0.844799	0.87467	-0.917104	-0.896579	-0.891106	-0.906614	0.875357	0.905235	0.784188	0.899779	0.861425	0.902946	0.893322	0.811305	0.839407	-0.910698	-0.824127	-0.865354	0.900285	0.938923	-0.880068	-0.836268	0.912139	0.881104	-0.893222	0.808713	0.953341	-0.833986	0.884185	-0.862869	0.836806	-0.863798	-0.8531	-0.857571	0.902776	0.889995	0.790736	0.837515
Pachymic acid	-0.89051	0.906214	-0.890241	0.929354	-0.928081	-0.909589	0.872132	0.890422	-0.896311	0.892543	0.902387	-0.85196	-0.88301	0.935857	0.907154	0.921646	0.850506	-0.950002	-0.94786	-0.872031	-0.940247	-0.841065	-0.869769	-0.937853	-0.894577	-0.900759	0.878724	0.856159	0.852401	-0.912676	-0.825303	0.88078	0.848579	-0.897865	-0.892737	0.945001	-0.885654	-0.881695	0.839483	-0.915477	0.809932	-0.901065	0.84176	0.935515	0.868138	-0.930608	-0.906789	-0.849077	-0.822679
Boc-beta-cyano-L-alanine	0.875164	-0.929665	0.908017	-0.918651	0.934624	0.9431	-0.900131	-0.911053	0.89417	-0.884867	-0.91286	0.831612	0.881882	-0.92628	-0.912797	-0.943717	-0.909727	0.941478	0.956794	0.921219	0.946571	0.87066	0.880334	0.917382	0.895889	0.947432	-0.919393	-0.864044	-0.935254	0.921814	0.879722	-0.912738	-0.874696	0.919239	0.894088	-0.936502	0.901535	0.897415	-0.853317	0.950299	-0.892605	0.929035	-0.851652	-0.9051	-0.875339	0.922364	0.890946	0.885155	0.806933
Saikosaponin E	-0.856129	0.877652	-0.845665	0.916221	-0.883319	-0.848324	0.844417	0.843224	-0.864511	0.843409	0.862398	-0.802429	-0.841604	0.895535	0.891937	0.884724	0.804392	-0.906625	-0.903428	-0.823525	-0.892249	-0.78321	-0.826883	-0.885864	-0.835118	-0.838824	0.792413	0.805459	0.763706	-0.867196	-0.765822	0.863602	0.79447	-0.848325	-0.80717	0.913143	-0.839725	-0.846416	0.761436	-0.863289	0.745279	-0.814984	0.812851	0.88366	0.856077	-0.905839	-0.864474	-0.768328	-0.807616
Proline	0.900716	-0.886362	0.861428	-0.897119	0.853664	0.803757	-0.894391	-0.880435	0.846779	-0.878005	-0.850415	0.900667	0.848087	-0.890004	-0.923581	-0.902075	-0.901082	0.81262	0.933034	0.764922	0.889143	0.806905	0.752459	0.889729	0.832645	0.794294	-0.795784	-0.854573	-0.842883	0.894195	0.758981	-0.902103	-0.855362	0.849712	0.810078	-0.848863	0.904868	0.816255	-0.820191	0.864023	-0.833592	0.778911	-0.884629	-0.904911	-0.877536	0.914973	0.893506	0.814352	0.890335
Stearoyl Ethanolamide	-0.898475	0.905857	-0.905405	0.918606	-0.934506	-0.910233	0.881901	0.895687	-0.912082	0.928768	0.879355	-0.874912	-0.895517	0.940579	0.951946	0.925555	0.854071	-0.9527	-0.93781	-0.869806	-0.942918	-0.84853	-0.882833	-0.929698	-0.936957	-0.879863	0.912826	0.901073	0.873282	-0.920909	-0.855477	0.956223	0.880308	-0.902909	-0.868538	0.934336	-0.910979	-0.865674	0.893745	-0.918197	0.801997	-0.928584	0.837325	0.907043	0.90031	-0.914404	-0.907434	-0.826416	-0.851611
Picrotoxinin	0.853179	-0.903539	0.892155	-0.887417	0.929067	0.939495	-0.858324	-0.8911	0.904636	-0.869426	-0.910684	0.770491	0.88948	-0.883915	-0.86902	-0.907309	-0.845001	0.944622	0.85802	0.960272	0.915543	0.866385	0.909153	0.8744	0.90297	0.949759	-0.901671	-0.863834	-0.891877	0.87597	0.863184	-0.867768	-0.88028	0.892422	0.84102	-0.931138	0.859563	0.859339	-0.849121	0.915855	-0.842535	0.912432	-0.802256	-0.85391	-0.847264	0.868301	0.849459	0.879041	0.753505
PC (14:1e/2:0)	0.909879	-0.901618	0.918368	-0.908887	0.868303	0.863823	-0.914601	-0.890592	0.89224	-0.904376	-0.864309	0.956214	0.879779	-0.922379	-0.928127	-0.894552	-0.902377	0.846479	0.873885	0.770907	0.884956	0.89178	0.869444	0.909295	0.814139	0.799977	-0.849587	-0.837209	-0.852119	0.927985	0.897272	-0.890202	-0.852657	0.902028	0.864745	-0.868697	0.837336	0.897165	-0.83051	0.880474	-0.858936	0.782415	-0.932145	-0.872207	-0.907102	0.895036	0.912505	0.782776	0.930336
L-5-Hydroxytryptophan	0.882596	-0.898062	0.932636	-0.904269	0.925129	0.951375	-0.920958	-0.903458	0.919754	-0.893227	-0.884524	0.878466	0.900864	-0.916805	-0.897126	-0.896289	-0.896955	0.925377	0.889483	0.861296	0.917257	0.921819	0.954719	0.911669	0.871593	0.878521	-0.951194	-0.830332	-0.864233	0.918253	0.961679	-0.889257	-0.853426	0.955839	0.891495	-0.913504	0.814732	0.950365	-0.853762	0.921686	-0.890333	0.886724	-0.886249	-0.876193	-0.82428	0.887681	0.9176	0.823914	0.891897
13-HPODE	0.886619	-0.878108	0.893263	-0.849887	0.920358	0.861779	-0.896075	-0.881914	0.918577	-0.83727	-0.863616	0.824519	0.904803	-0.85994	-0.85803	-0.884869	-0.882711	0.874113	0.838722	0.827148	0.893821	0.881924	0.874927	0.880065	0.953111	0.893455	-0.885886	-0.815594	-0.792122	0.89267	0.847377	-0.824891	-0.900147	0.87414	0.742438	-0.835396	0.875602	0.837058	-0.817982	0.853332	-0.888533	0.918093	-0.859577	-0.858947	-0.802035	0.904435	0.9208	0.839129	0.870004
Isorhamnetin	0.822003	-0.860637	0.883399	-0.87435	0.892344	0.902995	-0.875517	-0.866937	0.8589	-0.82564	-0.866534	0.817785	0.820924	-0.842809	-0.831721	-0.870001	-0.819583	0.917069	0.845128	0.943068	0.871478	0.873965	0.868373	0.859843	0.830077	0.908036	-0.824681	-0.753546	-0.814203	0.8671	0.811199	-0.814726	-0.782019	0.898939	0.822729	-0.890073	0.805982	0.829843	-0.724563	0.910004	-0.845303	0.840474	-0.85491	-0.86203	-0.765491	0.831136	0.848375	0.814736	0.847054
(12Z)-9,10,11-trihydroxyoctadec-12-enoic acid	0.857276	-0.864279	0.877517	-0.866894	0.923549	0.88311	-0.842016	-0.861102	0.912395	-0.858041	-0.865032	0.800414	0.88636	-0.886294	-0.86212	-0.876875	-0.825899	0.92627	0.85657	0.816588	0.901854	0.835745	0.9016	0.897221	0.936729	0.888537	-0.900521	-0.830547	-0.786097	0.882747	0.85093	-0.825689	-0.86512	0.868794	0.797246	-0.875373	0.862147	0.854954	-0.825723	0.838589	-0.792737	0.948145	-0.816902	-0.861893	-0.8162	0.897169	0.901979	0.784365	0.822853
Stearamide	-0.910565	0.916211	-0.919425	0.919907	-0.944361	-0.918526	0.886607	0.919226	-0.927425	0.952884	0.901495	-0.887366	-0.912626	0.94261	0.956758	0.938566	0.88087	-0.949938	-0.935611	-0.878897	-0.951695	-0.85916	-0.89208	-0.937173	-0.955232	-0.899013	0.933759	0.939361	0.911293	-0.929565	-0.866221	0.954522	0.921357	-0.908749	-0.878209	0.930474	-0.944366	-0.862964	0.925776	-0.912115	0.819482	-0.951432	0.857298	0.913477	0.912463	-0.91897	-0.917309	-0.845683	-0.863139
(11E,15Z)-9,10,13-trihydroxyoctadeca-11,15-dienoic acid	-0.908115	0.929091	-0.916989	0.912728	-0.897849	-0.894319	0.947222	0.917602	-0.892668	0.834516	0.922502	-0.87956	-0.890274	0.887072	0.858529	0.918154	0.94548	-0.85349	-0.887114	-0.882769	-0.901809	-0.926239	-0.858544	-0.89991	-0.822327	-0.911892	0.832603	0.784101	0.865703	-0.918741	-0.858628	0.806183	0.861641	-0.916607	-0.848	0.885429	-0.840756	-0.902349	0.766661	-0.92504	0.970164	-0.793248	0.937779	0.909321	0.833449	-0.923251	-0.914147	-0.908488	-0.881657
(+)-Isocorynoline	0.787912	-0.847683	0.848334	-0.83384	0.856929	0.904275	-0.838907	-0.834863	0.825212	-0.769766	-0.856611	0.741986	0.811194	-0.819297	-0.770681	-0.840021	-0.814786	0.872108	0.806538	0.920365	0.844816	0.863658	0.861334	0.819928	0.775144	0.90269	-0.830386	-0.720447	-0.832213	0.829441	0.841053	-0.757168	-0.765742	0.872242	0.830453	-0.872591	0.735793	0.85225	-0.723324	0.897664	-0.866223	0.802346	-0.793161	-0.812679	-0.739959	0.805038	0.799525	0.849517	0.7269
2-morpholino-1-phenyl-1-ethanol	-0.861789	0.887663	-0.88025	0.847647	-0.855	-0.88359	0.889798	0.894275	-0.864444	0.818104	0.90292	-0.802318	-0.877716	0.826674	0.800836	0.86868	0.918644	-0.797266	-0.796093	-0.878965	-0.854805	-0.900622	-0.854543	-0.828783	-0.785618	-0.884076	0.844954	0.809026	0.893128	-0.851967	-0.866246	0.768417	0.878313	-0.879565	-0.820479	0.844748	-0.793816	-0.868019	0.806185	-0.875647	0.943981	-0.757773	0.868363	0.828782	0.791646	-0.841899	-0.841345	-0.913669	-0.787096
Raceanisodamine	0.965339	-0.97795	0.984105	-0.977083	0.97767	0.975905	-0.959337	-0.982628	0.977519	-0.973255	-0.984932	0.942567	0.963977	-0.965322	-0.959955	-0.979006	-0.942283	0.970953	0.924239	0.977735	0.975543	0.958533	0.955034	0.96728	0.933007	0.965166	-0.929512	-0.939509	-0.952693	0.970807	0.915765	-0.928274	-0.955298	0.971262	0.927013	-0.981159	0.936397	0.92423	-0.911436	0.972843	-0.920495	0.906034	-0.952826	-0.955996	-0.938215	0.946068	0.952858	0.931928	0.920224
Estriol	-0.989319	0.970162	-0.985283	0.961219	-0.981198	-0.963064	0.975574	0.977067	-0.991833	0.956547	0.970468	-0.951369	-0.992035	0.965233	0.945797	0.964775	0.952638	-0.949397	-0.913212	-0.926608	-0.974824	-0.979992	-0.964045	-0.974118	-0.958935	-0.941657	0.948442	0.920352	0.908805	-0.97463	-0.936372	0.906618	0.966789	-0.973999	-0.906108	0.96027	-0.914275	-0.945111	0.92456	-0.961104	0.948441	-0.905888	0.953649	0.961966	0.910384	-0.964649	-0.985546	-0.94802	-0.937318
3-hydroxy-2-octylpentanedioic acid	-0.86711	0.914369	-0.896275	0.897453	-0.880871	-0.850666	0.883151	0.881841	-0.9004	0.831242	0.906993	-0.827504	-0.865171	0.854367	0.866163	0.899151	0.864389	-0.863083	-0.78608	-0.895433	-0.858772	-0.871949	-0.860415	-0.850348	-0.826503	-0.906424	0.758319	0.795558	0.815041	-0.884705	-0.808846	0.802414	0.861595	-0.849501	-0.743587	0.864258	-0.851402	-0.817192	0.720256	-0.855759	0.854904	-0.786929	0.904043	0.8221	0.894881	-0.876637	-0.854621	-0.80183	-0.847857
Canthaxanthin	-0.833071	0.858016	-0.842976	0.893728	-0.855365	-0.826644	0.865033	0.868031	-0.850537	0.872291	0.846264	-0.792166	-0.820117	0.833134	0.913124	0.873727	0.852086	-0.842528	-0.875593	-0.833611	-0.861161	-0.761959	-0.80055	-0.820198	-0.808813	-0.796211	0.795785	0.865081	0.808102	-0.829365	-0.754459	0.927223	0.83146	-0.851207	-0.742532	0.862279	-0.872312	-0.802373	0.789651	-0.829662	0.75601	-0.771403	0.835845	0.829847	0.826673	-0.847594	-0.829278	-0.729555	-0.872246
Alisol B 23-acetate	-0.809988	0.844797	-0.808824	0.888833	-0.848955	-0.819203	0.798957	0.825631	-0.817108	0.840724	0.839629	-0.77472	-0.78961	0.864429	0.875657	0.867446	0.788889	-0.878008	-0.90825	-0.802054	-0.869088	-0.721236	-0.771513	-0.857654	-0.800617	-0.818335	0.772097	0.818564	0.789867	-0.834655	-0.714246	0.856282	0.77628	-0.81413	-0.804477	0.881696	-0.859074	-0.794502	0.754113	-0.827151	0.698167	-0.811934	0.785216	0.863827	0.835658	-0.869231	-0.821268	-0.730371	-0.777443
LPC 13:1	-0.912573	0.877577	-0.878288	0.883583	-0.875791	-0.87585	0.864989	0.873071	-0.885654	0.862534	0.886433	-0.879762	-0.909497	0.918133	0.836953	0.866255	0.870646	-0.848136	-0.87335	-0.746734	-0.896988	-0.876075	-0.874073	-0.925428	-0.827714	-0.820537	0.881933	0.82183	0.820032	-0.893999	-0.877432	0.772553	0.854467	-0.884807	-0.91102	0.886196	-0.791033	-0.926766	0.860317	-0.861538	0.850877	-0.804129	0.85505	0.915495	0.823466	-0.914486	-0.919262	-0.875336	-0.810271
3,4',5-Trimethoxy-trans-stilbene	0.799826	-0.83216	0.843336	-0.832853	0.887406	0.820122	-0.845107	-0.829034	0.848882	-0.783814	-0.813767	0.779276	0.796922	-0.819041	-0.832596	-0.861269	-0.814919	0.886794	0.856272	0.828902	0.858059	0.799242	0.803487	0.849361	0.902055	0.89088	-0.801477	-0.732322	-0.740029	0.860899	0.746637	-0.800017	-0.792933	0.831571	0.703897	-0.80868	0.87332	0.761817	-0.686629	0.827339	-0.807831	0.921319	-0.832545	-0.83823	-0.758385	0.867753	0.868219	0.730909	0.859768
Geranylacetone	0.836696	-0.819223	0.881175	-0.820765	0.821912	0.863787	-0.833471	-0.83171	0.867231	-0.832007	-0.832934	0.874125	0.855279	-0.843356	-0.780781	-0.790848	-0.811628	0.810519	0.711048	0.742732	0.805234	0.90368	0.924955	0.845629	0.744578	0.774201	-0.84765	-0.746948	-0.771906	0.850198	0.931033	-0.711844	-0.795243	0.874682	0.849767	-0.816206	0.68286	0.894997	-0.778148	0.802862	-0.818197	0.738276	-0.87068	-0.787076	-0.775419	0.788706	0.853294	0.748898	0.843638
Keracyanin chloride	-0.853136	0.895712	-0.862855	0.84184	-0.852348	-0.837963	0.858785	0.827219	-0.846191	0.78577	0.835062	-0.822605	-0.844472	0.876356	0.854318	0.881617	0.845069	-0.838592	-0.821979	-0.832661	-0.858582	-0.867647	-0.808351	-0.852241	-0.837428	-0.875774	0.791691	0.748392	0.838702	-0.891412	-0.838128	0.825034	0.822498	-0.823135	-0.777896	0.841803	-0.809932	-0.81948	0.754475	-0.895961	0.883291	-0.811259	0.820852	0.807123	0.899514	-0.87507	-0.837431	-0.845793	-0.744067
(3R)-4,4-Dimethyl-2-oxotetrahydro-3-furanyl beta-D-glucopyranoside	0.903499	-0.869631	0.863872	-0.852339	0.861464	0.8581	-0.855614	-0.870625	0.904683	-0.849435	-0.888034	0.793608	0.934787	-0.849706	-0.820071	-0.839085	-0.849068	0.806543	0.754111	0.805309	0.857105	0.872952	0.8888	0.838944	0.831254	0.806477	-0.854487	-0.859169	-0.7972	0.830917	0.861634	-0.784119	-0.903779	0.854093	0.791555	-0.866379	0.763837	0.878283	-0.88025	0.826483	-0.836411	0.737146	-0.809008	-0.826561	-0.81456	0.853116	0.859399	0.887572	0.765927
Citrinin	-0.785189	0.741344	-0.753975	0.719845	-0.76346	-0.795504	0.707126	0.760801	-0.754462	0.746343	0.789414	-0.738087	-0.801881	0.775508	0.651034	0.733166	0.713885	-0.749267	-0.711146	-0.736176	-0.778715	-0.793724	-0.762599	-0.79987	-0.741029	-0.767025	0.796004	0.728884	0.770837	-0.752743	-0.747671	0.596579	0.762452	-0.762251	-0.851898	0.783202	-0.664701	-0.766656	0.800509	-0.776938	0.756193	-0.726039	0.684999	0.809112	0.66406	-0.741853	-0.765008	-0.883149	-0.596971
2-(2-hydroxy-3-methylbutanamido)-4-methylpentanoic acid	-0.917296	0.887158	-0.898869	0.882226	-0.892548	-0.84982	0.863272	0.896233	-0.90616	0.923669	0.881339	-0.922453	-0.903703	0.917332	0.905159	0.898647	0.879653	-0.863534	-0.872662	-0.767845	-0.904369	-0.855142	-0.851035	-0.926897	-0.90465	-0.838852	0.877452	0.901191	0.864709	-0.917333	-0.841227	0.851114	0.916549	-0.86427	-0.855254	0.858988	-0.910655	-0.838895	0.892973	-0.84069	0.817598	-0.879502	0.886756	0.899258	0.89757	-0.908848	-0.922717	-0.823657	-0.876216
N-Isovaleroylglycine	0.810557	-0.823577	0.84485	-0.805973	0.875344	0.848188	-0.801629	-0.815417	0.883035	-0.772457	-0.844674	0.73303	0.856098	-0.804284	-0.758044	-0.812935	-0.760695	0.873275	0.711686	0.843951	0.826342	0.848588	0.892536	0.82201	0.870726	0.883647	-0.814646	-0.736032	-0.713768	0.821523	0.814132	-0.697452	-0.819494	0.821251	0.718267	-0.825982	0.759296	0.801046	-0.727923	0.797329	-0.789478	0.854802	-0.786006	-0.784511	-0.749797	0.817942	0.835459	0.782926	0.756705
Patchouli alcohol	-0.819363	0.838266	-0.831253	0.858407	-0.869969	-0.836821	0.804195	0.826057	-0.840593	0.878411	0.804245	-0.802745	-0.814329	0.879786	0.914391	0.868483	0.7853	-0.899178	-0.898952	-0.797158	-0.882105	-0.748556	-0.804435	-0.862861	-0.885042	-0.811346	0.850729	0.861772	0.81948	-0.854423	-0.777143	0.932307	0.816512	-0.826949	-0.795917	0.868576	-0.882315	-0.784945	0.838171	-0.842267	0.703961	-0.894045	0.76248	0.836028	0.858619	-0.852572	-0.834506	-0.725196	-0.791822
2-(1H-1,2,3-benzotriazol-1-yl)-N-(2,3-dihydro-1H-inden-2-yl)acetamide	0.771062	-0.835245	0.833569	-0.820285	0.8845	0.887223	-0.801184	-0.818999	0.857571	-0.785098	-0.836883	0.684818	0.826188	-0.823352	-0.801569	-0.841235	-0.797084	0.900775	0.808132	0.858453	0.856396	0.802406	0.884472	0.81761	0.86631	0.901779	-0.878156	-0.771072	-0.796429	0.821693	0.848019	-0.794622	-0.808874	0.841467	0.758755	-0.852302	0.794915	0.835043	-0.762918	0.831206	-0.791684	0.915173	-0.74683	-0.776936	-0.761228	0.82832	0.81201	0.765597	0.717036
(±)13-HpODE	0.777107	-0.798976	0.799237	-0.79023	0.845571	0.756705	-0.793798	-0.778046	0.840891	-0.74806	-0.771296	0.714685	0.793135	-0.779364	-0.81015	-0.812532	-0.763355	0.830201	0.76313	0.748702	0.806575	0.748466	0.788261	0.790544	0.884765	0.821429	-0.756318	-0.723377	-0.660817	0.808745	0.725701	-0.773946	-0.792138	0.764137	0.602039	-0.759024	0.827653	0.724827	-0.675596	0.744398	-0.73467	0.865543	-0.77307	-0.754031	-0.765522	0.835105	0.825832	0.663579	0.804473
Juglalin	0.907862	-0.93578	0.925543	-0.907905	0.919803	0.895684	-0.958725	-0.903706	0.924513	-0.831718	-0.895955	0.849977	0.910087	-0.887964	-0.898137	-0.92019	-0.927507	0.878821	0.861744	0.890664	0.903966	0.929405	0.893445	0.880225	0.883123	0.908369	-0.852297	-0.788937	-0.825842	0.919933	0.890899	-0.875375	-0.876523	0.913785	0.769539	-0.885176	0.842469	0.898989	-0.777133	0.925786	-0.954969	0.830073	-0.908982	-0.859676	-0.862732	0.924236	0.913965	0.867188	0.888347
LPC 12:0	0.859522	-0.888817	0.863232	-0.862405	0.886329	0.866264	-0.834954	-0.844392	0.865505	-0.866894	-0.837266	0.823729	0.861559	-0.91341	-0.91357	-0.899317	-0.830836	0.896777	0.89025	0.826592	0.902704	0.819592	0.829426	0.884495	0.905047	0.864702	-0.873298	-0.856413	-0.877037	0.894707	0.842933	-0.918701	-0.859411	0.839256	0.825549	-0.883203	0.877342	0.82437	-0.864665	0.892941	-0.801951	0.90284	-0.780123	-0.839317	-0.918015	0.886532	0.852281	0.822066	0.747488
Octopine	-0.807647	0.771131	-0.795586	0.736061	-0.783254	-0.787902	0.764693	0.822418	-0.787479	0.857549	0.779479	-0.793692	-0.816015	0.776072	0.793288	0.787868	0.8033	-0.735628	-0.753159	-0.758076	-0.801875	-0.777731	-0.748078	-0.778281	-0.819325	-0.744983	0.852137	0.887067	0.881966	-0.777879	-0.768079	0.811164	0.873045	-0.783201	-0.78391	0.757066	-0.816745	-0.714631	0.915217	-0.77851	0.767112	-0.781652	0.736406	0.77252	0.756299	-0.73487	-0.771998	-0.828922	-0.724694
MAG (18:1)	-0.714053	0.733178	-0.724771	0.745582	-0.74075	-0.723069	0.79298	0.689454	-0.718412	0.652069	0.654196	-0.671839	-0.701168	0.730133	0.769368	0.728331	0.707557	-0.739247	-0.764485	-0.699003	-0.737531	-0.717655	-0.706191	-0.703873	-0.708318	-0.668737	0.693868	0.588352	0.595393	-0.733349	-0.714913	0.811394	0.620566	-0.757041	-0.607303	0.741681	-0.633389	-0.751158	0.605279	-0.789495	0.72903	-0.654217	0.680993	0.695807	0.664198	-0.747187	-0.734491	-0.642567	-0.736312
Heteroclitin D	-0.835143	0.88317	-0.888504	0.889088	-0.87789	-0.847748	0.906093	0.863664	-0.851413	0.810721	0.847703	-0.872579	-0.80093	0.864598	0.875498	0.896854	0.879591	-0.876456	-0.893959	-0.843535	-0.870142	-0.856457	-0.81617	-0.879898	-0.823036	-0.88693	0.783601	0.724077	0.802673	-0.910446	-0.80323	0.831738	0.779882	-0.879005	-0.78384	0.840963	-0.859408	-0.828254	0.670717	-0.885676	0.877465	-0.842446	0.923337	0.866245	0.826709	-0.891615	-0.886985	-0.750571	-0.921302
Songorine	-0.740996	0.699622	-0.75338	0.704965	-0.778731	-0.792494	0.754113	0.767978	-0.728265	0.755584	0.724949	-0.740372	-0.740642	0.725748	0.694058	0.730846	0.724161	-0.770216	-0.776893	-0.781913	-0.77985	-0.76809	-0.726215	-0.768989	-0.786609	-0.750744	0.821	0.717892	0.752295	-0.740201	-0.702572	0.714178	0.722744	-0.800395	-0.783764	0.75313	-0.716227	-0.710276	0.77134	-0.801204	0.759483	-0.783899	0.695774	0.809196	0.566137	-0.704477	-0.767697	-0.809549	-0.727449
(3R)-8-hydroxy-3-(4-methoxyphenyl)-3,4-dihydro-1H-2-benzopyran-1-one	0.869372	-0.868995	0.867555	-0.855038	0.875424	0.853626	-0.810249	-0.895925	0.880832	-0.892827	-0.917182	0.832866	0.878665	-0.858119	-0.825511	-0.880284	-0.857267	0.848604	0.815225	0.839034	0.877343	0.826803	0.835108	0.881722	0.863585	0.891943	-0.844309	-0.902942	-0.894766	0.862532	0.784919	-0.755439	-0.921233	0.83281	0.846803	-0.851541	0.902255	0.791644	-0.862123	0.809651	-0.803491	0.863303	-0.852209	-0.875411	-0.845176	0.859736	0.860251	0.861166	0.785087
2,5-di[4-(trifluoromethyl)benzylidene]cyclopentan-1-one	-0.863413	0.868976	-0.890926	0.877555	-0.886619	-0.854741	0.854813	0.895662	-0.867969	0.922629	0.867691	-0.909214	-0.836044	0.881135	0.907147	0.902247	0.856256	-0.889074	-0.888059	-0.855621	-0.892277	-0.829155	-0.81453	-0.900054	-0.885871	-0.870076	0.843488	0.886121	0.893448	-0.901629	-0.78049	0.879734	0.872463	-0.865874	-0.844297	0.857693	-0.94018	-0.772217	0.835988	-0.862355	0.796239	-0.894501	0.888553	0.890507	0.867967	-0.859446	-0.87858	-0.788956	-0.896132
Eurycomalactone	-0.823866	0.873501	-0.835936	0.836926	-0.830122	-0.851198	0.862122	0.86588	-0.824887	0.797313	0.869785	-0.741788	-0.837537	0.810673	0.81642	0.864277	0.911577	-0.774694	-0.830253	-0.844444	-0.845088	-0.823789	-0.797513	-0.795423	-0.766463	-0.854405	0.825904	0.815362	0.893426	-0.821669	-0.824185	0.813677	0.856457	-0.842907	-0.781861	0.828931	-0.810347	-0.841491	0.797226	-0.853949	0.900518	-0.75187	0.815211	0.799135	0.79609	-0.838522	-0.802414	-0.869758	-0.739982
Progesterone	0.820902	-0.810462	0.824645	-0.795617	0.764126	0.798478	-0.779802	-0.84597	0.810961	-0.84865	-0.857289	0.820084	0.824407	-0.781572	-0.763592	-0.792595	-0.825487	0.717946	0.688774	0.772352	0.775548	0.816139	0.799013	0.78238	0.69201	0.759885	-0.767915	-0.847693	-0.865191	0.785649	0.791758	-0.704947	-0.854789	0.796914	0.81582	-0.782477	0.757946	0.775823	-0.820137	0.754894	-0.780751	0.654028	-0.834445	-0.769992	-0.797629	0.743672	0.769215	0.806682	0.756259
L-Tyrosine	0.583268	-0.663091	0.648372	-0.660774	0.709445	0.746911	-0.622647	-0.651869	0.667402	-0.627853	-0.677282	0.472305	0.643159	-0.63322	-0.636234	-0.668533	-0.593372	0.754482	0.638686	0.804422	0.685036	0.621674	0.711553	0.612568	0.672292	0.743175	-0.698674	-0.6371	-0.664318	0.612832	0.650422	-0.680686	-0.62483	0.6793	0.610999	-0.733033	0.61065	0.649007	-0.620196	0.706339	-0.599419	0.706312	-0.528804	-0.601015	-0.585365	0.611158	0.58367	0.645524	0.498437
Irisflorentin	-0.807361	0.801548	-0.82208	0.824304	-0.831229	-0.784734	0.801061	0.825303	-0.833127	0.855265	0.795244	-0.819767	-0.80158	0.83071	0.858118	0.827794	0.823369	-0.812682	-0.842131	-0.685319	-0.833854	-0.743207	-0.79364	-0.84122	-0.833438	-0.761856	0.828544	0.831026	0.773514	-0.834251	-0.776717	0.826431	0.82288	-0.810878	-0.75529	0.781163	-0.862726	-0.78315	0.79442	-0.746321	0.720671	-0.849129	0.825256	0.813995	0.792738	-0.838935	-0.853453	-0.66416	-0.864989
LysoPC 20:4	0.868926	-0.885821	0.893955	-0.849069	0.851881	0.872488	-0.896026	-0.867827	0.858519	-0.796456	-0.872947	0.876349	0.862485	-0.869909	-0.800822	-0.865781	-0.910294	0.809944	0.821879	0.798033	0.856208	0.926788	0.858798	0.87901	0.781143	0.870831	-0.838676	-0.729289	-0.851111	0.901598	0.901909	-0.731934	-0.825148	0.884792	0.859555	-0.829094	0.768042	0.900401	-0.75328	0.882471	-0.956841	0.783179	-0.906799	-0.852372	-0.810468	0.877125	0.886842	0.86946	0.827868
Carnosol	0.770774	-0.819391	0.820856	-0.846676	0.841436	0.829657	-0.829408	-0.776617	0.807804	-0.731497	-0.786242	0.770382	0.761457	-0.839645	-0.802117	-0.822542	-0.774274	0.87516	0.852798	0.770439	0.829716	0.79705	0.821427	0.843735	0.77105	0.827779	-0.767805	-0.631323	-0.685828	0.847096	0.796641	-0.76093	-0.678132	0.839053	0.767875	-0.834839	0.731963	0.848223	-0.615842	0.840971	-0.78285	0.810483	-0.809506	-0.818246	-0.746919	0.854859	0.839854	0.685755	0.809052
bicyclo[2.2.2]oct-2-en-1-yl 4-methylbenzene-1-sulfonate	0.746749	-0.731832	0.787101	-0.752507	0.736833	0.723364	-0.758064	-0.767014	0.727571	-0.777086	-0.735133	0.875847	0.690429	-0.755591	-0.745748	-0.755167	-0.736746	0.741844	0.743479	0.708027	0.740351	0.765558	0.696575	0.795826	0.696569	0.72622	-0.681062	-0.67803	-0.737357	0.800317	0.677601	-0.680385	-0.691369	0.765763	0.768935	-0.711281	0.757367	0.674015	-0.640889	0.747806	-0.721181	0.710818	-0.845216	-0.791438	-0.713379	0.723909	0.780297	0.65845	0.854604
Talatisamine	0.838756	-0.838637	0.800265	-0.821162	0.781445	0.706895	-0.832871	-0.814906	0.813373	-0.78466	-0.804481	0.787956	0.804696	-0.77361	-0.846608	-0.830669	-0.823066	0.71804	0.746194	0.759765	0.784032	0.759543	0.700865	0.762687	0.773194	0.751309	-0.655852	-0.788469	-0.737925	0.801191	0.669455	-0.813019	-0.832924	0.745305	0.616039	-0.758752	0.834842	0.697533	-0.710958	0.764237	-0.775698	0.656535	-0.829406	-0.764045	-0.852104	0.822391	0.791627	0.746733	0.817065
Threonyl carbamoyl adenosine	0.654833	-0.673367	0.700654	-0.672708	0.775005	0.737173	-0.639895	-0.724113	0.725978	-0.746959	-0.709994	0.609068	0.691081	-0.679188	-0.698609	-0.724023	-0.644235	0.797555	0.711139	0.77707	0.747982	0.634674	0.701944	0.711191	0.838858	0.787329	-0.770948	-0.766369	-0.725909	0.688627	0.614153	-0.709502	-0.747396	0.696021	0.646892	-0.711905	0.804743	0.585614	-0.73193	0.683527	-0.598261	0.885315	-0.617107	-0.70852	-0.622999	0.672944	0.69248	0.662568	0.642283
IRH	-0.790359	0.803151	-0.791702	0.794716	-0.801393	-0.789769	0.720086	0.824291	-0.798018	0.832737	0.857964	-0.766463	-0.794466	0.800962	0.757965	0.818423	0.777106	-0.793774	-0.764353	-0.783734	-0.812288	-0.741491	-0.755875	-0.822224	-0.779585	-0.836861	0.766782	0.845539	0.854885	-0.795322	-0.703704	0.684196	0.842825	-0.755638	-0.816205	0.798142	-0.846692	-0.717495	0.79475	-0.745924	0.71384	-0.803122	0.777319	0.817414	0.800292	-0.790146	-0.777167	-0.79529	-0.690569
trans-beta-Ionone	0.748324	-0.786677	0.784681	-0.82138	0.77074	0.743704	-0.819652	-0.79021	0.783124	-0.767854	-0.767005	0.733601	0.733859	-0.740974	-0.828532	-0.790139	-0.798872	0.749247	0.765978	0.746174	0.760097	0.717762	0.749272	0.729961	0.699247	0.719719	-0.692923	-0.73301	-0.696511	0.762152	0.712507	-0.824267	-0.733745	0.787176	0.6313	-0.759368	0.76739	0.749062	-0.64338	0.740553	-0.719946	0.665803	-0.818064	-0.725265	-0.745809	0.769842	0.762942	0.607434	0.861438
Schizandrol B	0.691133	-0.64242	0.603155	-0.640112	0.617804	0.54479	-0.626044	-0.682391	0.598926	-0.689599	-0.654585	0.672542	0.631638	-0.637205	-0.667988	-0.681346	-0.695064	0.547186	0.728113	0.551455	0.671162	0.538914	0.450764	0.667091	0.652218	0.59085	-0.578044	-0.737209	-0.699719	0.641896	0.440834	-0.642662	-0.714044	0.581133	0.614966	-0.597615	0.782388	0.510909	-0.692452	0.602357	-0.603748	0.595245	-0.640705	-0.731258	-0.638779	0.685922	0.659915	0.691443	0.626472
Phe-Pro	0.806689	-0.836276	0.804933	-0.815034	0.773904	0.771438	-0.862535	-0.816674	0.79862	-0.754161	-0.80286	0.736351	0.800446	-0.757108	-0.816817	-0.812512	-0.857785	0.70944	0.748743	0.79396	0.778004	0.796523	0.754309	0.728415	0.705794	0.750183	-0.718976	-0.751529	-0.771641	0.777823	0.767846	-0.824086	-0.796947	0.800545	0.659125	-0.778369	0.741499	0.789019	-0.714154	0.807847	-0.84566	0.617334	-0.809425	-0.730279	-0.782209	0.789486	0.764865	0.774665	0.784749
3-Indoleacetonitrile	0.739382	-0.78541	0.773803	-0.813047	0.807303	0.727794	-0.805419	-0.771402	0.771808	-0.721803	-0.757797	0.730611	0.706938	-0.753854	-0.80717	-0.814218	-0.766764	0.808772	0.825057	0.769859	0.78789	0.704892	0.700701	0.776791	0.785699	0.803475	-0.665579	-0.664841	-0.658226	0.796049	0.63107	-0.77494	-0.703353	0.762977	0.61657	-0.755385	0.829629	0.690807	-0.568673	0.763357	-0.72711	0.786245	-0.809073	-0.785815	-0.728238	0.821011	0.797318	0.627372	0.849452
Polyphyllin VI	-0.658588	0.640629	-0.635244	0.662957	-0.654505	-0.639973	0.54284	0.609919	-0.657562	0.693833	0.649105	-0.649346	-0.652225	0.702908	0.658546	0.641549	0.481153	-0.723145	-0.587684	-0.651808	-0.660954	-0.597452	-0.642247	-0.688776	-0.657592	-0.624046	0.583711	0.665357	0.597619	-0.649711	-0.557643	0.617337	0.616431	-0.593676	-0.673799	0.718019	-0.616497	-0.567517	0.65336	-0.642921	0.444196	-0.62338	0.550063	0.656787	0.72226	-0.621059	-0.611894	-0.605237	-0.51082
Guanosine	0.796634	-0.739597	0.730015	-0.750102	0.723141	0.6674	-0.76472	-0.744972	0.735937	-0.749241	-0.710392	0.790442	0.757762	-0.775728	-0.7737	-0.74816	-0.793705	0.655704	0.803661	0.527669	0.761028	0.690861	0.655997	0.783103	0.723184	0.622559	-0.72603	-0.731465	-0.68052	0.768786	0.691221	-0.734589	-0.749469	0.726981	0.705405	-0.694263	0.750309	0.747977	-0.745179	0.693542	-0.720026	0.670933	-0.758824	-0.788488	-0.720737	0.814033	0.811748	0.688458	0.780115
(R)-3-Hydroxy myristic acid	0.77483	-0.801276	0.834747	-0.831208	0.80387	0.795789	-0.856318	-0.790052	0.795961	-0.778299	-0.749673	0.841277	0.743461	-0.811585	-0.846171	-0.807751	-0.799159	0.814234	0.819834	0.744345	0.796178	0.803409	0.796598	0.808271	0.738812	0.748157	-0.753812	-0.672873	-0.710693	0.840497	0.800932	-0.834197	-0.693883	0.844438	0.734283	-0.786695	0.74447	0.808536	-0.644822	0.822053	-0.78048	0.742361	-0.857334	-0.77853	-0.761153	0.800471	0.825523	0.630604	0.908851
2-[amino(3-chloroanilino)methylene]malononitrile	0.802347	-0.80516	0.808053	-0.764013	0.845417	0.821669	-0.787468	-0.792629	0.804521	-0.765566	-0.783536	0.769662	0.811843	-0.831921	-0.77167	-0.823093	-0.79234	0.834332	0.834357	0.766458	0.848289	0.809527	0.777871	0.849066	0.884033	0.854568	-0.855237	-0.739115	-0.802026	0.84244	0.790819	-0.748748	-0.799908	0.800989	0.793557	-0.792829	0.805044	0.776587	-0.788114	0.837855	-0.826874	0.907049	-0.739593	-0.828078	-0.748108	0.838222	0.837541	0.836943	0.702989
L-Glutathione (reduced)	0.640677	-0.675816	0.695577	-0.689255	0.708135	0.656844	-0.723042	-0.651157	0.659823	-0.639541	-0.597496	0.702053	0.600562	-0.69292	-0.74415	-0.708588	-0.656908	0.733692	0.755662	0.654642	0.697967	0.652851	0.622912	0.699153	0.717317	0.677562	-0.636149	-0.547966	-0.592396	0.733503	0.620736	-0.757035	-0.574192	0.695	0.576503	-0.656003	0.703038	0.619339	-0.521086	0.724964	-0.657695	0.737175	-0.695805	-0.677	-0.650535	0.703509	0.709853	0.526589	0.768429
Methionine sulfoxide	0.468557	-0.525058	0.457958	-0.538332	0.501896	0.437924	-0.519549	-0.49199	0.479569	-0.465806	-0.471919	0.403174	0.456536	-0.509617	-0.582745	-0.549219	-0.58628	0.46093	0.638298	0.351293	0.529219	0.354184	0.404491	0.486884	0.49191	0.458698	-0.480168	-0.496094	-0.466859	0.502644	0.437621	-0.595576	-0.491065	0.467899	0.374462	-0.464213	0.589136	0.50582	-0.432429	0.444717	-0.464156	0.520493	-0.483325	-0.482939	-0.515693	0.599247	0.516755	0.35455	0.508783
N-Acetylglucosamine	0.82544	-0.789772	0.822854	-0.761864	0.835182	0.834505	-0.767366	-0.799924	0.823738	-0.79152	-0.811148	0.804632	0.839599	-0.820285	-0.727928	-0.789689	-0.734776	0.836123	0.736977	0.81036	0.824626	0.856291	0.822986	0.848268	0.850716	0.83821	-0.828715	-0.748118	-0.77755	0.823754	0.787998	-0.676206	-0.802952	0.807373	0.830145	-0.81538	0.740709	0.768766	-0.803289	0.829855	-0.792378	0.831219	-0.749583	-0.83308	-0.732251	0.785628	0.824939	0.872229	0.699559
9,17-Octadecadiene-12,14-diyne-1,11,16-triol	0.645257	-0.735034	0.692849	-0.737727	0.691697	0.744347	-0.691347	-0.695668	0.63745	-0.691149	-0.697489	0.661299	0.624694	-0.746874	-0.741435	-0.750416	-0.71929	0.72916	0.814298	0.716917	0.73657	0.643257	0.641422	0.713406	0.604509	0.721169	-0.694656	-0.66021	-0.803093	0.725338	0.690489	-0.76452	-0.618321	0.718241	0.772681	-0.751535	0.693108	0.717659	-0.640869	0.779956	-0.68486	0.681392	-0.659045	-0.70146	-0.728711	0.708646	0.650162	0.661616	0.59314
Dutasteride	-0.782945	0.75164	-0.776622	0.747782	-0.758707	-0.757605	0.7427	0.746243	-0.803742	0.747422	0.756468	-0.757312	-0.810957	0.792074	0.720827	0.727743	0.760285	-0.722257	-0.690116	-0.574022	-0.755425	-0.77453	-0.826246	-0.789998	-0.725214	-0.686721	0.800279	0.707801	0.673073	-0.77546	-0.844581	0.645735	0.761608	-0.766727	-0.750056	0.731892	-0.654779	-0.840461	0.750555	-0.686999	0.727199	-0.717078	0.757016	0.732039	0.722356	-0.785455	-0.810876	-0.680329	-0.730277
[truncated: 67 more columns]

## Sheet: NI_D.vs.NI_W_neg_corr
corr	Salvianolic acid D	Prostaglandin A3	Prostaglandin H2	4-Coumaric acid	(±)11-HETE	19(R)-hydroxy Prostaglandin A2	Chlorogenic acid methyl ester	(+)-Dihydrojasmonic acid	Quercetin-3-O-beta-glucopyranosyl-6'-acetate	Prostaglandin K2	Salicylic acid O-glucoside	2'-O-acetylpoliumoside	Corchorifatty acid F	8-iso-15-keto Prostaglandin E2	Euphorbia factor L3	1-O-b-D-glucopyranosyl sinapate	17(S)-HpDHA	Dihydrocoumarin	LPC 18:0	Limocitrin O-hexoside	Ferulic acid	Ingenol	Octanedioic acid	Wedelolactone	Fumaric acid	3-N-butyl-4,5-dihydrophthalide	1-(2,4-dihydroxyphenyl)-2-(3,5-dimethoxyphenyl)propan-1-one	Quercetin 3-O-sophoroside	Homoveratrumic acid	Theaflavin	Itaconic acid	Carnosic acid	Ascorbic acid	Celastrol	Docetaxel	Lysionotin	Tricin O-sinapoylpentoside	Nicotianamine	LPC 18:1	Oxypaeoniflorin	Oridonin	LPE 18:3	Vinorelbine Tartrate	Methyl jasmonate	Gomisin D	Rauwolscine hydrochloride	HBMP (14:1-20:5-20:5)	10-Deacetylbaccatin-III	Lumichrome
Salvianolic acid D	1	-0.989551	-0.991422	-0.990737	0.986164	-0.987972	-0.990039	0.987842	0.985663	-0.995476	-0.984465	0.9854	-0.980819	-0.995416	-0.982831	-0.992905	0.997234	-0.983544	-0.966855	-0.987988	-0.983188	-0.947237	-0.963947	0.941838	0.953598	-0.987025	0.993254	0.917596	-0.945828	0.92982	0.904727	-0.955255	0.964094	0.924849	-0.955501	0.983482	0.93962	-0.918825	-0.965747	0.915713	-0.9361	-0.925699	-0.8966	0.888552	-0.977885	-0.939563	-0.858295	-0.919811	0.796236
Prostaglandin A3	-0.989551	1	0.998679	0.997134	-0.985683	0.98815	0.997434	-0.983883	-0.982984	0.996356	0.993027	-0.986057	0.993045	0.99679	0.993399	0.992526	-0.992064	0.988743	0.974127	0.989813	0.988992	0.946707	0.982064	-0.938651	-0.950729	0.989597	-0.981829	-0.940254	0.944891	-0.934412	-0.921534	0.96237	-0.957287	-0.942939	0.962808	-0.978375	-0.952269	0.913169	0.951683	-0.931191	0.936684	0.935316	0.912564	-0.885586	0.961531	0.939334	0.849282	0.907559	-0.800034
Prostaglandin H2	-0.991422	0.998679	1	0.997918	-0.980631	0.987623	0.996537	-0.984328	-0.982082	0.99662	0.992485	-0.983165	0.994043	0.996716	0.99195	0.994139	-0.994103	0.984666	0.974981	0.989702	0.985963	0.940935	0.979242	-0.936259	-0.945331	0.989397	-0.980494	-0.932423	0.945625	-0.933011	-0.908952	0.967747	-0.956243	-0.938209	0.961795	-0.978289	-0.946625	0.919973	0.954571	-0.932475	0.938398	0.93383	0.904717	-0.870979	0.96143	0.940938	0.846749	0.908464	-0.799004
4-Coumaric acid	-0.990737	0.997134	0.997918	1	-0.982419	0.993156	0.996606	-0.987105	-0.9849	0.996936	0.989125	-0.981283	0.992756	0.997286	0.987799	0.996787	-0.992931	0.983108	0.973131	0.990416	0.985832	0.951546	0.978513	-0.937869	-0.948765	0.994968	-0.978631	-0.935096	0.956337	-0.933241	-0.91313	0.964761	-0.963009	-0.947586	0.956872	-0.985481	-0.95181	0.923315	0.959292	-0.929191	0.942859	0.938391	0.903961	-0.877022	0.96357	0.938048	0.844993	0.914617	-0.797989
(±)11-HETE	0.986164	-0.985683	-0.980631	-0.982419	1	-0.984387	-0.981966	0.988726	0.985578	-0.990596	-0.981231	0.980504	-0.973776	-0.989399	-0.979026	-0.982059	0.988738	-0.980255	-0.955094	-0.982516	-0.980432	-0.953743	-0.95645	0.964149	0.953812	-0.981255	0.992224	0.959147	-0.927484	0.937258	0.944608	-0.946419	0.960707	0.948869	-0.933582	0.983886	0.956961	-0.892765	-0.950512	0.901175	-0.929315	-0.92283	-0.910657	0.915582	-0.976201	-0.915717	-0.8604	-0.920557	0.771784
19(R)-hydroxy Prostaglandin A2	-0.987972	0.98815	0.987623	0.993156	-0.984387	1	0.992768	-0.991378	-0.987899	0.992678	0.976127	-0.98006	0.978189	0.990445	0.97559	0.993294	-0.987765	0.976431	0.955121	0.987671	0.982663	0.960435	0.963489	-0.941481	-0.957765	0.990697	-0.978249	-0.929324	0.956276	-0.937769	-0.910939	0.965545	-0.95724	-0.959264	0.950081	-0.985737	-0.955492	0.900436	0.961801	-0.922199	0.924528	0.955643	0.900787	-0.893194	0.970141	0.942821	0.842091	0.89972	-0.806334
Chlorogenic acid methyl ester	-0.990039	0.997434	0.996537	0.996606	-0.981966	0.992768	1	-0.983985	-0.985945	0.994764	0.986055	-0.990687	0.98693	0.995133	0.986947	0.994736	-0.98957	0.986374	0.966951	0.988812	0.986025	0.954923	0.97844	-0.932272	-0.950126	0.989625	-0.979165	-0.923543	0.950638	-0.931114	-0.906046	0.961019	-0.956108	-0.946284	0.96438	-0.975865	-0.955364	0.910426	0.950687	-0.940404	0.927118	0.941719	0.913405	-0.881484	0.958615	0.951387	0.854927	0.89669	-0.807562
(+)-Dihydrojasmonic acid	0.987842	-0.983883	-0.984328	-0.987105	0.988726	-0.991378	-0.983985	1	0.988547	-0.993082	-0.981822	0.973967	-0.980797	-0.990627	-0.978321	-0.988665	0.99308	-0.970854	-0.954269	-0.990911	-0.973719	-0.960371	-0.94262	0.956834	0.940334	-0.979826	0.98809	0.950817	-0.943092	0.956896	0.921301	-0.961794	0.945127	0.948886	-0.928391	0.979237	0.959358	-0.913184	-0.967677	0.896691	-0.92643	-0.946992	-0.909386	0.891428	-0.979043	-0.927727	-0.874687	-0.918399	0.773383
Quercetin-3-O-beta-glucopyranosyl-6'-acetate	0.985663	-0.982984	-0.982082	-0.9849	0.985578	-0.987899	-0.985945	0.988547	1	-0.990917	-0.975788	0.988839	-0.973536	-0.988742	-0.974202	-0.989685	0.987994	-0.961527	-0.946659	-0.976388	-0.961192	-0.950783	-0.943289	0.93164	0.940994	-0.984819	0.979592	0.934937	-0.93198	0.942148	0.905023	-0.955584	0.939123	0.947638	-0.920358	0.974211	0.953268	-0.907529	-0.956964	0.919164	-0.92387	-0.939751	-0.893906	0.892856	-0.967892	-0.921831	-0.861084	-0.917364	0.800097
Prostaglandin K2	-0.995476	0.996356	0.99662	0.996936	-0.990596	0.992678	0.994764	-0.993082	-0.990917	1	0.990533	-0.986358	0.990765	0.998982	0.990024	0.996244	-0.998058	0.982548	0.970224	0.992373	0.984355	0.952359	0.968284	-0.946262	-0.954725	0.992882	-0.98871	-0.941989	0.94904	-0.947355	-0.917871	0.967541	-0.957615	-0.947138	0.950064	-0.98499	-0.952394	0.918177	0.965423	-0.92187	0.946167	0.93892	0.911124	-0.890036	0.977185	0.9397	0.856276	0.922252	-0.805006
Salicylic acid O-glucoside	-0.984465	0.993027	0.992485	0.989125	-0.981231	0.976127	0.986055	-0.981822	-0.975788	0.990533	1	-0.973715	0.996273	0.992323	0.997676	0.98532	-0.99063	0.985845	0.984509	0.98958	0.984102	0.94056	0.973574	-0.934991	-0.941916	0.976586	-0.982395	-0.953385	0.926085	-0.931574	-0.929708	0.948185	-0.947986	-0.913337	0.946604	-0.969713	-0.932091	0.911597	0.962461	-0.904435	0.923104	0.931868	0.886469	-0.890755	0.956694	0.910321	0.866972	0.932093	-0.776801
2'-O-acetylpoliumoside	0.9854	-0.986057	-0.983165	-0.981283	0.980504	-0.98006	-0.990687	0.973967	0.988839	-0.986358	-0.973715	1	-0.969159	-0.98701	-0.976261	-0.986624	0.982394	-0.974746	-0.953278	-0.975645	-0.967711	-0.952936	-0.959439	0.923519	0.944658	-0.978515	0.978143	0.907506	-0.924443	0.923896	0.885382	-0.943203	0.94364	0.934812	-0.941342	0.959838	0.944689	-0.888956	-0.938276	0.945091	-0.916362	-0.919914	-0.911922	0.88159	-0.953352	-0.949525	-0.875228	-0.899513	0.815741
Corchorifatty acid F	-0.980819	0.993045	0.994043	0.992756	-0.973776	0.978189	0.98693	-0.980797	-0.973536	0.990765	0.996273	-0.969159	1	0.992326	0.995774	0.98829	-0.988436	0.979517	0.985429	0.990941	0.980339	0.943804	0.973566	-0.926361	-0.941372	0.98207	-0.971996	-0.947745	0.940353	-0.940748	-0.915135	0.956235	-0.943326	-0.923917	0.943284	-0.968936	-0.931538	0.917355	0.965064	-0.909727	0.94009	0.936302	0.895444	-0.8737	0.955268	0.921599	0.857964	0.931693	-0.796415
8-iso-15-keto Prostaglandin E2	-0.995416	0.99679	0.996716	0.997286	-0.989399	0.990445	0.995133	-0.990627	-0.988742	0.998982	0.992323	-0.98701	0.992326	1	0.991134	0.996774	-0.997213	0.986431	0.975695	0.993422	0.985172	0.9583	0.972356	-0.943975	-0.951253	0.992563	-0.988829	-0.939507	0.951177	-0.94092	-0.917935	0.957255	-0.96275	-0.939813	0.95098	-0.98365	-0.951617	0.92457	0.964899	-0.921855	0.946452	0.931588	0.912484	-0.888673	0.972312	0.93802	0.867991	0.929079	-0.79637
Euphorbia factor L3	-0.982831	0.993399	0.99195	0.987799	-0.979026	0.97559	0.986947	-0.978321	-0.974202	0.990024	0.997676	-0.976261	0.995774	0.991134	1	0.983869	-0.987872	0.986225	0.984085	0.990012	0.985271	0.941025	0.974155	-0.922181	-0.955253	0.977102	-0.978793	-0.945857	0.931065	-0.942415	-0.923831	0.950836	-0.937418	-0.913758	0.951556	-0.96363	-0.925993	0.90049	0.965921	-0.905435	0.930047	0.940558	0.896614	-0.89926	0.960653	0.923746	0.858676	0.926245	-0.813211
1-O-b-D-glucopyranosyl sinapate	-0.992905	0.992526	0.994139	0.996787	-0.982059	0.993294	0.994736	-0.988665	-0.989685	0.996244	0.98532	-0.986624	0.98829	0.996774	0.983869	1	-0.994229	0.977969	0.974482	0.991134	0.978619	0.960642	0.970143	-0.939606	-0.948879	0.993287	-0.979954	-0.926143	0.947542	-0.932515	-0.89267	0.962595	-0.963083	-0.945945	0.94222	-0.98215	-0.942987	0.912496	0.963923	-0.938488	0.939316	0.933888	0.89831	-0.868444	0.963597	0.945116	0.868163	0.928277	-0.806533
17(S)-HpDHA	0.997234	-0.992064	-0.994103	-0.992931	0.988738	-0.987765	-0.98957	0.99308	0.987994	-0.998058	-0.99063	0.982394	-0.988436	-0.997213	-0.987872	-0.994229	1	-0.980037	-0.971651	-0.991356	-0.98092	-0.946512	-0.961998	0.951637	0.947211	-0.986894	0.992321	0.938918	-0.938408	0.940937	0.911481	-0.964702	0.95908	0.93432	-0.94391	0.983433	0.943332	-0.918812	-0.966758	0.915991	-0.940228	-0.928786	-0.898865	0.880976	-0.977101	-0.932835	-0.86531	-0.929549	0.788147
Dihydrocoumarin	-0.983544	0.988743	0.984666	0.983108	-0.980255	0.976431	0.986374	-0.970854	-0.961527	0.982548	0.985845	-0.974746	0.979517	0.986431	0.986225	0.977969	-0.980037	1	0.974165	0.98639	0.995907	0.952702	0.983183	-0.933202	-0.955012	0.973074	-0.983296	-0.92348	0.941342	-0.910126	-0.931083	0.925568	-0.964372	-0.908856	0.973657	-0.969248	-0.936381	0.897573	0.948247	-0.903312	0.912913	0.921048	0.905201	-0.907224	0.954132	0.930397	0.85979	0.901715	-0.776879
LPC 18:0	-0.966855	0.974127	0.974981	0.973131	-0.955094	0.955121	0.966951	-0.954269	-0.946659	0.970224	0.984509	-0.953278	0.985429	0.975695	0.984085	0.974482	-0.971651	0.974165	1	0.979639	0.971659	0.936845	0.975542	-0.913031	-0.940711	0.963171	-0.956299	-0.920496	0.905241	-0.896181	-0.881281	0.923828	-0.949928	-0.883855	0.924545	-0.951631	-0.876173	0.871004	0.956852	-0.909635	0.919529	0.898954	0.8518	-0.851068	0.927378	0.907879	0.86923	0.953385	-0.794252
Limocitrin O-hexoside	-0.987988	0.989813	0.989702	0.990416	-0.982516	0.987671	0.988812	-0.990911	-0.976388	0.992373	0.98958	-0.975645	0.990941	0.993422	0.990012	0.991134	-0.991356	0.98639	0.979639	1	0.986238	0.969648	0.965247	-0.944579	-0.953959	0.980296	-0.984217	-0.938855	0.948473	-0.950151	-0.910758	0.953574	-0.951386	-0.932959	0.945855	-0.971801	-0.939951	0.902933	0.972675	-0.908905	0.933207	0.943174	0.915669	-0.88684	0.969686	0.946642	0.887268	0.928307	-0.801181
Ferulic acid	-0.983188	0.988992	0.985963	0.985832	-0.980432	0.982663	0.986025	-0.973719	-0.961192	0.984355	0.984102	-0.967711	0.980339	0.985172	0.985271	0.978619	-0.98092	0.995907	0.971659	0.986238	1	0.941965	0.984974	-0.936009	-0.966894	0.977978	-0.979653	-0.928766	0.944607	-0.914952	-0.934382	0.944459	-0.963862	-0.921795	0.97715	-0.978041	-0.931827	0.886842	0.953674	-0.901848	0.916761	0.936371	0.892961	-0.90961	0.961043	0.92968	0.826088	0.894562	-0.793958
Ingenol	-0.947237	0.946707	0.940935	0.951546	-0.953743	0.960435	0.954923	-0.960371	-0.950783	0.952359	0.94056	-0.952936	0.943804	0.9583	0.941025	0.960642	-0.946512	0.952702	0.936845	0.969648	0.941965	1	0.918154	-0.913475	-0.917304	0.947766	-0.948202	-0.900493	0.936893	-0.922063	-0.874806	0.879946	-0.927116	-0.917741	0.886789	-0.932981	-0.933074	0.872043	0.939771	-0.877695	0.89776	0.906862	0.922658	-0.872808	0.930288	0.927669	0.927117	0.914269	-0.762997
Octanedioic acid	-0.963947	0.982064	0.979242	0.978513	-0.95645	0.963489	0.97844	-0.94262	-0.943289	0.968284	0.973574	-0.959439	0.973566	0.972356	0.974155	0.970143	-0.961998	0.983183	0.975542	0.965247	0.984974	0.918154	1	-0.91047	-0.944009	0.971915	-0.948893	-0.905032	0.919135	-0.865314	-0.899508	0.929676	-0.966336	-0.909941	0.96741	-0.963169	-0.905377	0.869362	0.918612	-0.934085	0.906633	0.898835	0.861367	-0.858663	0.91496	0.915188	0.802238	0.886249	-0.785332
Wedelolactone	0.941838	-0.938651	-0.936259	-0.937869	0.964149	-0.941481	-0.932272	0.956834	0.93164	-0.946262	-0.934991	0.923519	-0.926361	-0.943975	-0.922181	-0.939606	0.951637	-0.933202	-0.913031	-0.944579	-0.936009	-0.913475	-0.91047	1	0.875023	-0.928742	0.955935	0.942573	-0.853304	0.874763	0.89582	-0.923085	0.952656	0.940248	-0.870582	0.953263	0.930589	-0.836622	-0.878261	0.885511	-0.876265	-0.840197	-0.875283	0.807098	-0.92152	-0.87638	-0.856867	-0.879955	0.639896
Fumaric acid	0.953598	-0.950729	-0.945331	-0.948765	0.953812	-0.957765	-0.950126	0.940334	0.940994	-0.954725	-0.941916	0.944658	-0.941372	-0.951253	-0.955253	-0.948879	0.947211	-0.955012	-0.940711	-0.953959	-0.966894	-0.917304	-0.944009	0.875023	1	-0.958578	0.944012	0.886686	-0.922185	0.918496	0.890623	-0.924942	0.913128	0.899015	-0.933754	0.947876	0.865091	-0.808108	-0.959216	0.865367	-0.915467	-0.939962	-0.855041	0.932986	-0.961231	-0.918681	-0.764846	-0.889571	0.899057
3-N-butyl-4,5-dihydrophthalide	-0.987025	0.989597	0.989397	0.994968	-0.981255	0.990697	0.989625	-0.979826	-0.984819	0.992882	0.976586	-0.978515	0.98207	0.992563	0.977102	0.993287	-0.986894	0.973074	0.963171	0.980296	0.977978	0.947766	0.971915	-0.928742	-0.958578	1	-0.971935	-0.926042	0.959973	-0.929397	-0.907805	0.958946	-0.964616	-0.952668	0.94547	-0.989745	-0.943917	0.915795	0.958094	-0.923987	0.958264	0.929138	0.89849	-0.884144	0.968115	0.932576	0.820187	0.919416	-0.819188
1-(2,4-dihydroxyphenyl)-2-(3,5-dimethoxyphenyl)propan-1-one	0.993254	-0.981829	-0.980494	-0.978631	0.992224	-0.978249	-0.979165	0.98809	0.979592	-0.98871	-0.982395	0.978143	-0.971996	-0.988829	-0.978793	-0.979954	0.992321	-0.983296	-0.956299	-0.984217	-0.979653	-0.948202	-0.948893	0.955935	0.944012	-0.971935	1	0.935925	-0.929801	0.932463	0.930244	-0.937333	0.957256	0.916141	-0.943515	0.976437	0.94688	-0.911577	-0.958123	0.886893	-0.920494	-0.916124	-0.90426	0.908031	-0.979615	-0.919277	-0.876065	-0.918402	0.757352
Quercetin 3-O-sophoroside	0.917596	-0.940254	-0.932423	-0.935096	0.959147	-0.929324	-0.923543	0.950817	0.934937	-0.941989	-0.953385	0.907506	-0.947745	-0.939507	-0.945857	-0.926143	0.938918	-0.92348	-0.920496	-0.938855	-0.928766	-0.900493	-0.905032	0.942573	0.886686	-0.926042	0.935925	1	-0.857049	0.916659	0.958246	-0.909207	0.896428	0.920928	-0.850347	0.93636	0.921925	-0.847649	-0.905851	0.823774	-0.882224	-0.89226	-0.857247	0.878631	-0.919357	-0.81273	-0.822627	-0.905904	0.67928
Homoveratrumic acid	-0.945828	0.944891	0.945625	0.956337	-0.927484	0.956276	0.950638	-0.943092	-0.93198	0.94904	0.926085	-0.924443	0.940353	0.951177	0.931065	0.947542	-0.938408	0.941342	0.905241	0.948473	0.944607	0.936893	0.919135	-0.853304	-0.922185	0.959973	-0.929801	-0.857049	1	-0.924968	-0.883225	0.895343	-0.907835	-0.897486	0.939412	-0.943566	-0.932626	0.939279	0.941721	-0.827489	0.939097	0.922423	0.91487	-0.881022	0.949145	0.917047	0.780194	0.850144	-0.796831
Theaflavin	0.92982	-0.934412	-0.933011	-0.933241	0.937258	-0.937769	-0.931114	0.956896	0.942148	-0.947355	-0.931574	0.923896	-0.940748	-0.94092	-0.942415	-0.932515	0.940937	-0.910126	-0.896181	-0.950151	-0.914952	-0.922063	-0.865314	0.874763	0.918496	-0.929397	0.932463	0.916659	-0.924968	1	0.878559	-0.929359	0.833262	0.911888	-0.868937	0.905335	0.915951	-0.868667	-0.947982	0.812775	-0.928668	-0.942247	-0.932198	0.881885	-0.964942	-0.912016	-0.828605	-0.871728	0.836831
Itaconic acid	0.904727	-0.921534	-0.908952	-0.91313	0.944608	-0.910939	-0.906046	0.921301	0.905023	-0.917871	-0.929708	0.885382	-0.915135	-0.917935	-0.923831	-0.89267	0.911481	-0.931083	-0.881281	-0.910758	-0.934382	-0.874806	-0.899508	0.89582	0.890623	-0.907805	0.930244	0.958246	-0.883225	0.878559	1	-0.850216	0.89039	0.866693	-0.892577	0.928478	0.921581	-0.866404	-0.88863	0.749794	-0.853243	-0.883968	-0.845654	0.945428	-0.917063	-0.776065	-0.751499	-0.844986	0.64785
Carnosic acid	-0.955255	0.96237	0.967747	0.964761	-0.946419	0.965545	0.961019	-0.961794	-0.955584	0.967541	0.948185	-0.943203	0.956235	0.957255	0.950836	0.962595	-0.964702	0.925568	0.923828	0.953574	0.944459	0.879946	0.929676	-0.923085	-0.924942	0.958946	-0.937333	-0.909207	0.895343	-0.929359	-0.850216	1	-0.902155	-0.954544	0.914512	-0.950379	-0.907715	0.843745	0.920693	-0.925194	0.911182	0.931173	0.863191	-0.809534	0.942828	0.930703	0.765134	0.850159	-0.822322
Ascorbic acid	0.964094	-0.957287	-0.956243	-0.963009	0.960707	-0.95724	-0.956108	0.945127	0.939123	-0.957615	-0.947986	0.94364	-0.943326	-0.96275	-0.937418	-0.963083	0.95908	-0.964372	-0.949928	-0.951386	-0.963862	-0.927116	-0.966336	0.952656	0.913128	-0.964616	0.957256	0.896428	-0.907835	0.833262	0.89039	-0.902155	1	0.911773	-0.925529	0.979455	0.912102	-0.880022	-0.904593	0.911222	-0.903992	-0.843459	-0.845925	0.833796	-0.918944	-0.887425	-0.825719	-0.90589	0.693392
Celastrol	0.924849	-0.942939	-0.938209	-0.947586	0.948869	-0.959264	-0.946284	0.948886	0.947638	-0.947138	-0.913337	0.934812	-0.923917	-0.939813	-0.913758	-0.945945	0.93432	-0.908856	-0.883855	-0.932959	-0.921795	-0.917741	-0.909941	0.940248	0.899015	-0.952668	0.916141	0.920928	-0.897486	0.911888	0.866693	-0.954544	0.911773	1	-0.872592	0.945671	0.950267	-0.825862	-0.873406	0.920213	-0.9052	-0.896051	-0.90723	0.81038	-0.917443	-0.915306	-0.783989	-0.831769	0.763884
Docetaxel	-0.955501	0.962808	0.961795	0.956872	-0.933582	0.950081	0.96438	-0.928391	-0.920358	0.950064	0.946604	-0.941342	0.943284	0.95098	0.951556	0.94222	-0.94391	0.973657	0.924545	0.945855	0.97715	0.886789	0.96741	-0.870582	-0.933754	0.94547	-0.943515	-0.850347	0.939412	-0.868937	-0.892577	0.914512	-0.925529	-0.872592	1	-0.938714	-0.909288	0.882897	0.90621	-0.879326	0.877169	0.912168	0.874052	-0.87792	0.924048	0.922675	0.751935	0.801883	-0.783372
Lysionotin	0.983482	-0.978375	-0.978289	-0.985481	0.983886	-0.985737	-0.975865	0.979237	0.974211	-0.98499	-0.969713	0.959838	-0.968936	-0.98365	-0.96363	-0.98215	0.983433	-0.969248	-0.951631	-0.971801	-0.978041	-0.932981	-0.963169	0.953263	0.947876	-0.989745	0.976437	0.93636	-0.943566	0.905335	0.928478	-0.950379	0.979455	0.945671	-0.938714	1	0.941349	-0.908697	-0.94923	0.897955	-0.937313	-0.913474	-0.869605	0.887591	-0.967598	-0.899794	-0.803593	-0.914673	0.758606
Tricin O-sinapoylpentoside	0.93962	-0.952269	-0.946625	-0.95181	0.956961	-0.955492	-0.955364	0.959358	0.953268	-0.952394	-0.932091	0.944689	-0.931538	-0.951617	-0.925993	-0.942987	0.943332	-0.936381	-0.876173	-0.939951	-0.931827	-0.933074	-0.905377	0.930589	0.865091	-0.943917	0.94688	0.921925	-0.932626	0.915951	0.921581	-0.907715	0.912102	0.950267	-0.909288	0.941349	1	-0.923151	-0.87831	0.866572	-0.888231	-0.89358	-0.943533	0.85707	-0.927207	-0.892953	-0.835399	-0.819056	0.671947
Nicotianamine	-0.918825	0.913169	0.919973	0.923315	-0.892765	0.900436	0.910426	-0.913184	-0.907529	0.918177	0.911597	-0.888956	0.917355	0.92457	0.90049	0.912496	-0.918812	0.897573	0.871004	0.902933	0.886842	0.872043	0.869362	-0.836622	-0.808108	0.915795	-0.911577	-0.847649	0.939279	-0.868667	-0.866404	0.843745	-0.880022	-0.825862	0.882897	-0.908697	-0.923151	1	0.888194	-0.779011	0.901634	0.832956	0.86305	-0.804017	0.899694	0.821225	0.791968	0.84465	-0.628979
LPC 18:1	-0.965747	0.951683	0.954571	0.959292	-0.950512	0.961801	0.950687	-0.967677	-0.956964	0.965423	0.962461	-0.938276	0.965064	0.964899	0.965921	0.963923	-0.966758	0.948247	0.956852	0.972675	0.953674	0.939771	0.918612	-0.878261	-0.959216	0.958094	-0.958123	-0.905851	0.941721	-0.947982	-0.88863	0.920693	-0.904593	-0.873406	0.90621	-0.94923	-0.87831	0.888194	1	-0.831012	0.921847	0.952757	0.847689	-0.912878	0.971967	0.896113	0.838658	0.942795	-0.838065
Oxypaeoniflorin	0.915713	-0.931191	-0.932475	-0.929191	0.901175	-0.922199	-0.940404	0.896691	0.919164	-0.92187	-0.904435	0.945091	-0.909727	-0.921855	-0.905435	-0.938488	0.915991	-0.903312	-0.909635	-0.908905	-0.901848	-0.877695	-0.934085	0.885511	0.865367	-0.923987	0.886893	0.823774	-0.827489	0.812775	0.749794	-0.925194	0.911222	0.920213	-0.879326	0.897955	0.866572	-0.779011	-0.831012	1	-0.84632	-0.82972	-0.831307	0.7095	-0.840667	-0.931178	-0.809246	-0.820206	0.773587
Oridonin	-0.9361	0.936684	0.938398	0.942859	-0.929315	0.924528	0.927118	-0.92643	-0.92387	0.946167	0.923104	-0.916362	0.94009	0.946452	0.930047	0.939316	-0.940228	0.912913	0.919529	0.933207	0.916761	0.89776	0.906633	-0.876265	-0.915467	0.958264	-0.920494	-0.882224	0.939097	-0.928668	-0.853243	0.911182	-0.903992	-0.9052	0.877169	-0.937313	-0.888231	0.901634	0.921847	-0.84632	1	0.847614	0.909856	-0.823961	0.948388	0.90058	0.770567	0.908441	-0.820661
LPE 18:3	-0.925699	0.935316	0.93383	0.938391	-0.92283	0.955643	0.941719	-0.946992	-0.939751	0.93892	0.931868	-0.919914	0.936302	0.931588	0.940558	0.933888	-0.928786	0.921048	0.898954	0.943174	0.936371	0.906862	0.898835	-0.840197	-0.939962	0.929138	-0.916124	-0.89226	0.922423	-0.942247	-0.883968	0.931173	-0.843459	-0.896051	0.912168	-0.913474	-0.89358	0.832956	0.952757	-0.82972	0.847614	1	0.840191	-0.911444	0.933734	0.890723	0.76805	0.829163	-0.845134
Vinorelbine Tartrate	-0.8966	0.912564	0.904717	0.903961	-0.910657	0.900787	0.913405	-0.909386	-0.893906	0.911124	0.886469	-0.911922	0.895444	0.912484	0.896614	0.89831	-0.898865	0.905201	0.8518	0.915669	0.892961	0.922658	0.861367	-0.875283	-0.855041	0.89849	-0.90426	-0.857247	0.91487	-0.932198	-0.845654	0.863191	-0.845925	-0.90723	0.874052	-0.869605	-0.943533	0.86305	0.847689	-0.831307	0.909856	0.840191	1	-0.812283	0.906199	0.930933	0.843226	0.79048	-0.741652
Methyl jasmonate	0.888552	-0.885586	-0.870979	-0.877022	0.915582	-0.893194	-0.881484	0.891428	0.892856	-0.890036	-0.890755	0.88159	-0.8737	-0.888673	-0.89926	-0.868444	0.880976	-0.907224	-0.851068	-0.88684	-0.90961	-0.872808	-0.858663	0.807098	0.932986	-0.884144	0.908031	0.878631	-0.881022	0.881885	0.945428	-0.809534	0.833796	0.81038	-0.87792	0.887591	0.85707	-0.804017	-0.912878	0.7095	-0.823961	-0.911444	-0.812283	1	-0.922473	-0.787878	-0.728196	-0.828532	0.77067
Gomisin D	-0.977885	0.961531	0.96143	0.96357	-0.976201	0.970141	0.958615	-0.979043	-0.967892	0.977185	0.956694	-0.953352	0.955268	0.972312	0.960653	0.963597	-0.977101	0.954132	0.927378	0.969686	0.961043	0.930288	0.91496	-0.92152	-0.961231	0.968115	-0.979615	-0.919357	0.949145	-0.964942	-0.917063	0.942828	-0.918944	-0.917443	0.924048	-0.967598	-0.927207	0.899694	0.971967	-0.840667	0.948388	0.933734	0.906199	-0.922473	1	0.917259	0.814054	0.904476	-0.820737
Rauwolscine hydrochloride	-0.939563	0.939334	0.940938	0.938048	-0.915717	0.942821	0.951387	-0.927727	-0.921831	0.9397	0.910321	-0.949525	0.921599	0.93802	0.923746	0.945116	-0.932835	0.930397	0.907879	0.946642	0.92968	0.927669	0.915188	-0.87638	-0.918681	0.932576	-0.919277	-0.81273	0.917047	-0.912016	-0.776065	0.930703	-0.887425	-0.915306	0.922675	-0.899794	-0.892953	0.821225	0.896113	-0.931178	0.90058	0.890723	0.930933	-0.787878	0.917259	1	0.835846	0.815479	-0.85853
HBMP (14:1-20:5-20:5)	-0.858295	0.849282	0.846749	0.844993	-0.8604	0.842091	0.854927	-0.874687	-0.861084	0.856276	0.866972	-0.875228	0.857964	0.867991	0.858676	0.868163	-0.86531	0.85979	0.86923	0.887268	0.826088	0.927117	0.802238	-0.856867	-0.764846	0.820187	-0.876065	-0.822627	0.780194	-0.828605	-0.751499	0.765134	-0.825719	-0.783989	0.751935	-0.803593	-0.835399	0.791968	0.838658	-0.809246	0.770567	0.76805	0.843226	-0.728196	0.814054	0.835846	1	0.875281	-0.598477
10-Deacetylbaccatin-III	-0.919811	0.907559	0.908464	0.914617	-0.920557	0.89972	0.89669	-0.918399	-0.917364	0.922252	0.932093	-0.899513	0.931693	0.929079	0.926245	0.928277	-0.929549	0.901715	0.953385	0.928307	0.894562	0.914269	0.886249	-0.879955	-0.889571	0.919416	-0.918402	-0.905904	0.850144	-0.871728	-0.844986	0.850159	-0.90589	-0.831769	0.801883	-0.914673	-0.819056	0.84465	0.942795	-0.820206	0.908441	0.829163	0.79048	-0.828532	0.904476	0.815479	0.875281	1	-0.736809
Lumichrome	0.796236	-0.800034	-0.799004	-0.797989	0.771784	-0.806334	-0.807562	0.773383	0.800097	-0.805006	-0.776801	0.815741	-0.796415	-0.79637	-0.813211	-0.806533	0.788147	-0.776879	-0.794252	-0.801181	-0.793958	-0.762997	-0.785332	0.639896	0.899057	-0.819188	0.757352	0.67928	-0.796831	0.836831	0.64785	-0.822322	0.693392	0.763884	-0.783372	0.758606	0.671947	-0.628979	-0.838065	0.773587	-0.820661	-0.845134	-0.741652	0.77067	-0.820737	-0.85853	-0.598477	-0.736809	1
Deoxyarbutin	-0.93136	0.945357	0.941386	0.941004	-0.941213	0.937773	0.936293	-0.954317	-0.931816	0.946692	0.963573	-0.915303	0.963053	0.946254	0.968093	0.933639	-0.942978	0.944097	0.940864	0.962642	0.946703	0.925445	0.908005	-0.873472	-0.928104	0.925	-0.940225	-0.947428	0.913214	-0.959211	-0.932639	0.901984	-0.860429	-0.867336	0.89739	-0.914196	-0.894767	0.867838	0.966082	-0.794665	0.884424	0.958053	0.872591	-0.923566	0.943053	0.863659	0.841385	0.902326	-0.786698
Isosakuranin	-0.891459	0.909817	0.909207	0.911108	-0.923423	0.897538	0.89179	-0.91596	-0.904283	0.916152	0.909971	-0.876677	0.913662	0.910655	0.898427	0.907127	-0.916757	0.869645	0.89049	0.898732	0.881575	0.842491	0.879042	-0.951767	-0.833719	0.910062	-0.894615	-0.955322	0.804241	-0.862695	-0.866296	0.92354	-0.896885	-0.934486	0.797381	-0.922515	-0.883268	0.810842	0.842907	-0.863504	0.893639	0.804913	0.822574	-0.744883	0.878884	0.807303	0.769786	0.881972	-0.646907
Formononetin	0.928413	-0.909022	-0.912878	-0.917249	0.919305	-0.919515	-0.902577	0.90531	0.903755	-0.91927	-0.897922	0.882327	-0.89073	-0.911893	-0.890406	-0.908418	0.922308	-0.899407	-0.872797	-0.887245	-0.922714	-0.804458	-0.905752	0.889473	0.907347	-0.929905	0.916821	0.857691	-0.869687	0.81162	0.879236	-0.911528	0.930579	0.86887	-0.903995	0.960189	0.850943	-0.839098	-0.883941	0.822651	-0.873962	-0.847157	-0.746059	0.844259	-0.921592	-0.810433	-0.636611	-0.827799	0.715146
Jionoside B1	0.896426	-0.895899	-0.887897	-0.890024	0.918879	-0.909254	-0.90192	0.915049	0.884205	-0.899896	-0.882149	0.903819	-0.877644	-0.899796	-0.883429	-0.900909	0.898688	-0.909787	-0.878074	-0.924738	-0.904779	-0.93953	-0.869998	0.943259	0.871615	-0.87759	0.911137	0.865165	-0.834274	0.869523	0.816551	-0.869133	0.891263	0.910435	-0.84482	0.879538	0.888909	-0.740548	-0.848785	0.872974	-0.823489	-0.834334	-0.907625	0.787525	-0.881288	-0.924312	-0.896069	-0.822006	0.69977
di-C,C-pentosyl-luteolin	-0.887859	0.905111	0.900679	0.892958	-0.881253	0.866821	0.89927	-0.877426	-0.863757	0.893204	0.891286	-0.888106	0.893876	0.901133	0.895767	0.875639	-0.885427	0.909276	0.851394	0.892524	0.888307	0.871502	0.869456	-0.823634	-0.81318	0.877886	-0.894885	-0.825954	0.913454	-0.878277	-0.85997	0.814104	-0.839094	-0.819349	0.90347	-0.852073	-0.921804	0.925071	0.830304	-0.78227	0.887348	0.802676	0.95519	-0.806961	0.876155	0.87237	0.806322	0.771071	-0.666495
Narcissoside	0.873451	-0.871155	-0.866081	-0.868179	0.883294	-0.891625	-0.877871	0.875621	0.875994	-0.882036	-0.824479	0.879053	-0.833053	-0.867543	-0.843137	-0.864069	0.867093	-0.847033	-0.779037	-0.859436	-0.865758	-0.826202	-0.822576	0.83392	0.896725	-0.885482	0.865042	0.794956	-0.874752	0.89903	0.795727	-0.904006	0.808149	0.918228	-0.861903	0.869564	0.876442	-0.753882	-0.826018	0.818345	-0.878174	-0.859462	-0.899273	0.817932	-0.913949	-0.912305	-0.64851	-0.705594	0.842432
3-Dehydroshikimic acid	-0.878252	0.877896	0.881053	0.887943	-0.860435	0.918183	0.90362	-0.892456	-0.912445	0.886073	0.849948	-0.905323	0.859293	0.876767	0.856552	0.903551	-0.875871	0.841603	0.82683	0.878877	0.853207	0.871748	0.839513	-0.806633	-0.86041	0.884573	-0.848463	-0.779728	0.83994	-0.853239	-0.718461	0.909956	-0.81004	-0.900254	0.832122	-0.855714	-0.850007	0.743347	0.858423	-0.905505	0.772501	0.920784	0.786983	-0.756666	0.847468	0.905565	0.764267	0.754136	-0.820497
Neohesperidin dihydrochalcone	0.825087	-0.792613	-0.78372	-0.782599	0.838811	-0.812578	-0.802194	0.79282	0.813684	-0.804823	-0.74742	0.834082	-0.724981	-0.794323	-0.75227	-0.787531	0.80213	-0.79682	-0.697875	-0.764153	-0.802794	-0.737698	-0.76628	0.813363	0.817687	-0.805746	0.832748	0.703091	-0.744892	0.724283	0.748715	-0.787693	0.813063	0.812836	-0.806605	0.824265	0.803376	-0.670244	-0.716	0.775397	-0.747606	-0.712495	-0.767001	0.776389	-0.831963	-0.800098	-0.603759	-0.64187	0.670656
Troxerutin	0.795271	-0.782291	-0.788275	-0.790309	0.787228	-0.760747	-0.76988	0.797361	0.742541	-0.788239	-0.795324	0.746393	-0.797764	-0.803218	-0.772648	-0.791197	0.804095	-0.8007	-0.808296	-0.81324	-0.77889	-0.81237	-0.76456	0.855162	0.659358	-0.770241	0.810544	0.768181	-0.763696	0.714558	0.729139	-0.702462	0.843189	0.722794	-0.720489	0.791903	0.786181	-0.825554	-0.740967	0.699935	-0.794555	-0.604488	-0.791746	0.591168	-0.756905	-0.734981	-0.840868	-0.809214	0.398828
C-pentosyl-apigenin O-p-coumaroylhexoside	0.805877	-0.768296	-0.754868	-0.755154	0.812813	-0.783402	-0.77385	0.769012	0.781595	-0.7822	-0.744996	0.804536	-0.724258	-0.777534	-0.766212	-0.758194	0.776229	-0.803306	-0.713499	-0.767645	-0.80299	-0.759744	-0.741374	0.705537	0.872839	-0.781836	0.819953	0.677118	-0.78935	0.77398	0.772579	-0.711383	0.746193	0.708859	-0.807605	0.780501	0.73634	-0.669122	-0.78971	0.64582	-0.762612	-0.759272	-0.76675	0.893731	-0.856529	-0.778483	-0.608258	-0.684281	0.781989
Hordatine A	-0.769204	0.775631	0.782449	0.77858	-0.751794	0.783419	0.772306	-0.754053	-0.783622	0.776718	0.762537	-0.748815	0.759942	0.757585	0.765689	0.762096	-0.770251	0.72686	0.711797	0.723807	0.767741	0.592162	0.765731	-0.667969	-0.78572	0.786069	-0.737649	-0.720745	0.70717	-0.703631	-0.728627	0.842407	-0.70287	-0.741235	0.783515	-0.791484	-0.692273	0.670041	0.749119	-0.718997	0.690962	0.815486	0.547972	-0.729959	0.76389	0.663844	0.396487	0.623959	-0.722857
Biliverdin	0.72119	-0.695801	-0.689015	-0.681026	0.762319	-0.698854	-0.687582	0.735027	0.685168	-0.707487	-0.684912	0.693965	-0.653655	-0.701675	-0.666148	-0.679777	0.723056	-0.719169	-0.629804	-0.70433	-0.715064	-0.675817	-0.651619	0.864911	0.625341	-0.66479	0.77192	0.723196	-0.605145	0.64613	0.725458	-0.684601	0.74799	0.723433	-0.67403	0.725872	0.763869	-0.617502	-0.598771	0.635386	-0.623816	-0.564255	-0.731331	0.614925	-0.723778	-0.669239	-0.677836	-0.588234	0.32798
3-(4-Hydroxyphenyl)propionic acid	-0.892355	0.848215	0.85601	0.847739	-0.855511	0.847007	0.854246	-0.864363	-0.835498	0.864388	0.837316	-0.865325	0.832253	0.867947	0.836938	0.863997	-0.879523	0.866547	0.83848	0.876963	0.851199	0.858104	0.810292	-0.865751	-0.810303	0.838567	-0.894532	-0.728674	0.829537	-0.817036	-0.709648	0.815174	-0.860016	-0.780887	0.835579	-0.838154	-0.814389	0.807135	0.83129	-0.806732	0.840689	0.731544	0.863403	-0.703114	0.874534	0.906658	0.852906	0.798443	-0.668279
Cucurbitacin E	-0.779179	0.769069	0.773061	0.747124	-0.751629	0.723708	0.750935	-0.7183	-0.715336	0.758686	0.75893	-0.739529	0.736645	0.750352	0.763018	0.721645	-0.766253	0.774618	0.712322	0.719353	0.787577	0.568227	0.771947	-0.704933	-0.750916	0.740034	-0.778477	-0.667817	0.691664	-0.663135	-0.742088	0.764784	-0.733279	-0.644594	0.845037	-0.758971	-0.688777	0.703503	0.68797	-0.669827	0.713169	0.670014	0.650121	-0.70843	0.768986	0.694345	0.454072	0.5862	-0.610325
Corylin	-0.751154	0.772154	0.766805	0.778604	-0.73789	0.791947	0.788864	-0.738826	-0.799078	0.767357	0.738409	-0.785867	0.75207	0.760204	0.758993	0.770381	-0.738564	0.734	0.701203	0.729781	0.750354	0.71029	0.758425	-0.567676	-0.809512	0.802205	-0.709458	-0.665457	0.803025	-0.748037	-0.702472	0.757068	-0.669405	-0.747858	0.774997	-0.752896	-0.730587	0.701893	0.768038	-0.719248	0.72415	0.849359	0.659501	-0.795209	0.751787	0.726009	0.486876	0.634127	-0.839845
Andrographolide	-0.666278	0.689393	0.685849	0.688933	-0.723221	0.688856	0.668303	-0.725952	-0.675061	0.705443	0.677687	-0.649864	0.698046	0.693548	0.679141	0.686908	-0.702055	0.647781	0.665955	0.712918	0.666812	0.68565	0.631025	-0.80674	-0.649546	0.690748	-0.683431	-0.78378	0.626311	-0.768197	-0.655264	0.755693	-0.65955	-0.809263	0.560919	-0.697065	-0.708163	0.568121	0.639861	-0.649595	0.763444	0.610633	0.769075	-0.53031	0.715901	0.693953	0.629562	0.67438	-0.538855
Salvianolic acid F	0.653563	-0.683384	-0.662532	-0.644271	0.687873	-0.649164	-0.68292	0.634231	0.631324	-0.65219	-0.684719	0.708218	-0.653757	-0.65819	-0.695703	-0.65217	0.649308	-0.73193	-0.709126	-0.685094	-0.713818	-0.678735	-0.726601	0.687991	0.692411	-0.616414	0.676464	0.640721	-0.504916	0.562148	0.616869	-0.613478	0.668338	0.620323	-0.681695	0.607722	0.591557	-0.39403	-0.58265	0.732259	-0.501879	-0.605363	-0.625727	0.62444	-0.584406	-0.695595	-0.701681	-0.588227	0.564015
3-[3-(beta-D-Glucopyranosyloxy)-2-hydroxyphenyl]propanoic acid	-0.802855	0.815008	0.804021	0.811745	-0.787422	0.809884	0.825491	-0.750631	-0.796407	0.794455	0.802804	-0.827521	0.794717	0.804257	0.813461	0.809652	-0.778374	0.840021	0.823829	0.786283	0.836049	0.781787	0.87225	-0.654657	-0.859018	0.824502	-0.774754	-0.689168	0.786813	-0.661139	-0.750791	0.711554	-0.813666	-0.703737	0.845181	-0.800082	-0.704729	0.686685	0.791782	-0.785426	0.712673	0.789906	0.640152	-0.826072	0.742444	0.745759	0.622671	0.744915	-0.769498
[truncated: 18 more columns]

## Sheet: NI_D.vs.NI_W_pos_corr
corr	14-Methylhexadecanoic Acid	N-Lauroylsarcosine	Lysopg 18:1	Methyl syringate	TriacetonaMine	Geranylacetone	Corymboside	(5Z)-3-aminonon-5-enoic acid	Procyanidin B2	N-(9-oxodecyl)acetamide	Clareolide	Sclareolide	6,8-dihydroxy-3-(10-hydroxyundecyl)-3,4-dihydro-1H-2-benzopyran-1-one	Crocetin	(3R)-4,4-Dimethyl-2-oxotetrahydro-3-furanyl beta-D-glucopyranoside	N-Isovaleroylglycine	Xanthurenic acid O-hexoside	Ginkgolic Acid (C13:0)	4-methoxy-6-(prop-2-en-1-yl)-2H-1,3-benzodioxole	2-morpholino-1-phenyl-1-ethanol	Prohydrojasmon	Trigonelline	WMH	4-D-Hydroxysphinganine	Arachidonic acid	beta-Caryophyllene	tetranor-12(R)-HETE	2-oxopiperidine-3-carbohydrazide	Syringetin	Gallic acid	Syringetin-3-O-glucoside	Palmitic acid	2-{[4-(tert-butyl)-4H-1,2,4-triazol-3-yl]thio}-3-nitropyridine	Vitamin C	2-(1H-1,2,3-benzotriazol-1-yl)-N-(2,3-dihydro-1H-inden-2-yl)acetamide	(-)-alpha-Pinene	Arachidonic acid methyl ester	1-Methyladenine	Estriol	Prostaglandin E1	Dihydrocapsaicin	Arabidopyl ketoadipic acid	Raceanisodamine	Tauroursodeoxycholic acid	Gatifloxacin	Raffinose	11-Oxoetiocholanolone	GPH	Triptophenolide
14-Methylhexadecanoic Acid	1	0.986372	-0.973958	0.934079	-0.973979	0.981615	0.971091	-0.965589	-0.951187	-0.96605	0.983517	-0.955035	0.98816	0.981862	0.932499	0.958216	-0.956501	-0.925765	-0.928793	-0.943949	-0.916247	0.970699	0.886173	0.967299	-0.957293	-0.963373	0.984356	-0.962788	0.97715	-0.975046	0.983782	-0.921703	-0.935003	-0.928267	0.942844	-0.895138	0.950585	-0.950859	-0.963958	0.969055	-0.968448	-0.91273	0.932793	0.839507	-0.932172	-0.865969	-0.926571	-0.941944	0.978159
N-Lauroylsarcosine	0.986372	1	-0.959856	0.972237	-0.960141	0.978036	0.959455	-0.943917	-0.925544	-0.943976	0.995933	-0.945236	0.972299	0.994315	0.915043	0.929763	-0.954387	-0.898765	-0.901926	-0.934911	-0.897322	0.940711	0.870294	0.987067	-0.926654	-0.946306	0.979017	-0.962338	0.978596	-0.979814	0.957645	-0.89169	-0.917763	-0.924291	0.976598	-0.854515	0.960799	-0.9193	-0.936238	0.98295	-0.945169	-0.912927	0.9433	0.824535	-0.890294	-0.845111	-0.894536	-0.950191	0.98933
Lysopg 18:1	-0.973958	-0.959856	1	-0.934695	0.992761	-0.968884	-0.932723	0.972214	0.955868	0.984119	-0.950301	0.966827	-0.962242	-0.94851	-0.95969	-0.956662	0.949804	0.954021	0.945848	0.911981	0.952149	-0.971621	-0.950479	-0.92997	0.967532	0.983761	-0.978408	0.924936	-0.953209	0.947006	-0.934445	0.948285	0.936052	0.886651	-0.943903	0.942446	-0.898088	0.963445	0.983567	-0.917321	0.989064	0.897239	-0.911273	-0.879089	0.967705	0.890185	0.959492	0.889409	-0.957997
Methyl syringate	0.934079	0.972237	-0.934695	1	-0.928909	0.952412	0.911777	-0.909383	-0.890621	-0.914564	0.963093	-0.942119	0.921854	0.963853	0.880457	0.864486	-0.936819	-0.866931	-0.85813	-0.903843	-0.870117	0.897191	0.891795	0.969601	-0.898144	-0.921236	0.937362	-0.923403	0.93352	-0.948978	0.882001	-0.859553	-0.893621	-0.889105	0.996637	-0.827533	0.938105	-0.891126	-0.912064	0.937532	-0.922056	-0.891364	0.915541	0.798671	-0.855471	-0.833176	-0.872736	-0.905355	0.961122
TriacetonaMine	-0.973979	-0.960141	0.992761	-0.928909	1	-0.963503	-0.928486	0.980187	0.953012	0.98933	-0.951574	0.967314	-0.960002	-0.953226	-0.95838	-0.950685	0.951436	0.930747	0.939279	0.928736	0.955323	-0.972412	-0.941165	-0.925707	0.969023	0.974849	-0.969022	0.938681	-0.949224	0.953882	-0.937936	0.950538	0.908714	0.872282	-0.93742	0.928039	-0.897003	0.967338	0.974474	-0.909925	0.987031	0.882263	-0.904363	-0.892049	0.952884	0.867801	0.95136	0.879594	-0.959648
Geranylacetone	0.981615	0.978036	-0.968884	0.952412	-0.963503	1	0.945922	-0.951172	-0.932579	-0.957915	0.974718	-0.964225	0.977445	0.966608	0.945805	0.959893	-0.952894	-0.905889	-0.913628	-0.934464	-0.898862	0.943207	0.90903	0.955209	-0.943479	-0.955857	0.961315	-0.954235	0.956541	-0.967081	0.954497	-0.920231	-0.920664	-0.921954	0.966947	-0.891355	0.954663	-0.956039	-0.955383	0.955398	-0.968034	-0.910828	0.95376	0.862416	-0.924552	-0.886217	-0.893615	-0.924361	0.95683
Corymboside	0.971091	0.959455	-0.932723	0.911777	-0.928486	0.945922	1	-0.915972	-0.894121	-0.925696	0.968785	-0.913445	0.985458	0.950048	0.860508	0.906139	-0.916077	-0.879231	-0.887104	-0.910523	-0.884701	0.940601	0.818407	0.949594	-0.917773	-0.924741	0.942164	-0.944239	0.96832	-0.95107	0.981571	-0.848354	-0.900604	-0.896156	0.912561	-0.87328	0.961931	-0.892194	-0.923082	0.962889	-0.930467	-0.875962	0.946977	0.703654	-0.883451	-0.802921	-0.906045	-0.931253	0.967715
(5Z)-3-aminonon-5-enoic acid	-0.965589	-0.943917	0.972214	-0.909383	0.980187	-0.951172	-0.915972	1	0.985956	0.978797	-0.929984	0.979288	-0.942859	-0.933755	-0.950786	-0.946443	0.979972	0.937811	0.954903	0.951943	0.935782	-0.984306	-0.926122	-0.911838	0.982091	0.974874	-0.959309	0.924214	-0.91395	0.952827	-0.934421	0.983784	0.943247	0.872167	-0.917788	0.900906	-0.873383	0.975701	0.969385	-0.886521	0.981452	0.862504	-0.884116	-0.907034	0.939908	0.886731	0.942616	0.864539	-0.944473
Procyanidin B2	-0.951187	-0.925544	0.955868	-0.890621	0.953012	-0.932579	-0.894121	0.985956	1	0.96064	-0.901708	0.973004	-0.917296	-0.919075	-0.948538	-0.930472	0.964847	0.940785	0.927652	0.948364	0.917348	-0.980903	-0.918131	-0.894498	0.98404	0.976256	-0.957195	0.912435	-0.898764	0.933622	-0.910778	0.980432	0.970841	0.906737	-0.900529	0.873498	-0.843342	0.971753	0.97138	-0.872158	0.968617	0.857627	-0.850179	-0.898563	0.947874	0.932114	0.939681	0.875313	-0.915726
N-(9-oxodecyl)acetamide	-0.96605	-0.943976	0.984119	-0.914564	0.98933	-0.957915	-0.925696	0.978797	0.96064	1	-0.935533	0.967267	-0.954216	-0.935831	-0.960741	-0.945014	0.937611	0.939174	0.936464	0.946781	0.971568	-0.985295	-0.941096	-0.908393	0.983446	0.968318	-0.949113	0.934463	-0.932351	0.928209	-0.934609	0.95753	0.916608	0.87861	-0.922247	0.905585	-0.882902	0.979572	0.983921	-0.887178	0.995581	0.836434	-0.892899	-0.881395	0.953917	0.898299	0.964667	0.860715	-0.935213
Clareolide	0.983517	0.995933	-0.950301	0.963093	-0.951574	0.974718	0.968785	-0.929984	-0.901708	-0.935533	1	-0.926991	0.977501	0.987291	0.893739	0.924293	-0.941286	-0.889267	-0.902812	-0.919642	-0.891857	0.929627	0.848042	0.98739	-0.909083	-0.928005	0.96617	-0.953816	0.978421	-0.97054	0.966447	-0.870602	-0.897553	-0.904084	0.965843	-0.852197	0.970733	-0.901701	-0.921482	0.985333	-0.935147	-0.900769	0.951206	0.793631	-0.870675	-0.810522	-0.885097	-0.9413	0.989576
Sclareolide	-0.955035	-0.945236	0.966827	-0.942119	0.967314	-0.964225	-0.913445	0.979288	0.973004	0.967267	-0.926991	1	-0.937282	-0.940491	-0.944068	-0.917271	0.971002	0.905081	0.902876	0.950997	0.910339	-0.963461	-0.954861	-0.920317	0.982461	0.979342	-0.949078	0.94286	-0.917375	0.962147	-0.910196	0.956698	0.938872	0.910424	-0.94979	0.90709	-0.902501	0.981665	0.975927	-0.891283	0.980927	0.900301	-0.89069	-0.883942	0.949767	0.914193	0.933494	0.890149	-0.935393
6,8-dihydroxy-3-(10-hydroxyundecyl)-3,4-dihydro-1H-2-benzopyran-1-one	0.98816	0.972299	-0.962242	0.921854	-0.960002	0.977445	0.985458	-0.942859	-0.917296	-0.954216	0.977501	-0.937282	1	0.963886	0.912384	0.957263	-0.938922	-0.908479	-0.918988	-0.931619	-0.896741	0.956938	0.867389	0.951061	-0.939762	-0.942679	0.960833	-0.950778	0.967255	-0.963226	0.989454	-0.892519	-0.9122	-0.898351	0.932083	-0.898137	0.963571	-0.934256	-0.948368	0.966102	-0.958096	-0.894536	0.958279	0.789199	-0.919478	-0.837064	-0.908632	-0.92005	0.969345
Crocetin	0.981862	0.994315	-0.94851	0.963853	-0.953226	0.966608	0.950048	-0.933755	-0.919075	-0.935831	0.987291	-0.940491	0.963886	1	0.900363	0.91115	-0.941728	-0.880675	-0.873053	-0.939029	-0.87712	0.934943	0.86942	0.985381	-0.926223	-0.935183	0.973862	-0.967461	0.9735	-0.977835	0.951658	-0.87363	-0.903487	-0.93257	0.966925	-0.843411	0.962542	-0.918962	-0.934531	0.978746	-0.935187	-0.922765	0.914817	0.814354	-0.890861	-0.835488	-0.890203	-0.952404	0.980474
(3R)-4,4-Dimethyl-2-oxotetrahydro-3-furanyl beta-D-glucopyranoside	0.932499	0.915043	-0.95969	0.880457	-0.95838	0.945805	0.860508	-0.950786	-0.948538	-0.960741	0.893739	-0.944068	0.912384	0.900363	1	0.962341	-0.913186	-0.898341	-0.895183	-0.917826	-0.930886	0.939497	0.913307	0.85057	-0.946591	-0.962364	0.934044	-0.916498	0.902934	-0.910359	0.882076	-0.960323	-0.902374	-0.885478	0.906707	-0.86189	0.820884	-0.961763	-0.946682	0.863695	-0.962402	-0.820207	0.893903	0.93773	-0.941718	-0.946143	-0.887197	-0.856957	0.885168
N-Isovaleroylglycine	0.958216	0.929763	-0.956662	0.864486	-0.950685	0.959893	0.906139	-0.946443	-0.930472	-0.945014	0.924293	-0.917271	0.957263	0.91115	0.962341	1	-0.931037	-0.928871	-0.945187	-0.906967	-0.889852	0.943248	0.871352	0.880908	-0.925951	-0.937731	0.9473	-0.894774	0.910194	-0.920627	0.944957	-0.94317	-0.915925	-0.856175	0.891572	-0.878606	0.869674	-0.94088	-0.933184	0.908275	-0.948603	-0.844833	0.927471	0.891894	-0.925921	-0.877561	-0.870065	-0.855634	0.913518
Xanthurenic acid O-hexoside	-0.956501	-0.954387	0.949804	-0.936819	0.951436	-0.952894	-0.916077	0.979972	0.964847	0.937611	-0.941286	0.971002	-0.938922	-0.941728	-0.913186	-0.931037	1	0.92152	0.944961	0.939879	0.872043	-0.953375	-0.900498	-0.93759	0.948048	0.953259	-0.957731	0.9074	-0.902092	0.968276	-0.926892	0.955727	0.95133	0.864056	-0.943087	0.874153	-0.901877	0.941923	0.937486	-0.911285	0.948939	0.893278	-0.902097	-0.876665	0.899182	0.851735	0.894667	0.873038	-0.958391
Ginkgolic Acid (C13:0)	-0.925765	-0.898765	0.954021	-0.866931	0.930747	-0.905889	-0.879231	0.937811	0.940785	0.939174	-0.889267	0.905081	-0.908479	-0.880675	-0.898341	-0.928871	0.92152	1	0.970796	0.864539	0.909201	-0.955152	-0.906422	-0.885975	0.931125	0.927354	-0.940705	0.813899	-0.870654	0.860688	-0.896056	0.935616	0.960119	0.817193	-0.871222	0.884814	-0.820283	0.915286	0.951324	-0.854457	0.944221	0.817646	-0.830136	-0.837816	0.925566	0.858838	0.944634	0.799095	-0.901995
4-methoxy-6-(prop-2-en-1-yl)-2H-1,3-benzodioxole	-0.928793	-0.901926	0.945848	-0.85813	0.939279	-0.913628	-0.887104	0.954903	0.927652	0.936464	-0.902812	0.902876	-0.918988	-0.873053	-0.895183	-0.945187	0.944961	0.970796	1	0.865014	0.907544	-0.944946	-0.874339	-0.881108	0.913715	0.916069	-0.926046	0.817728	-0.864516	0.880773	-0.915938	0.950193	0.924337	0.766209	-0.86508	0.887658	-0.828693	0.906646	0.92004	-0.853758	0.938217	0.801445	-0.866239	-0.858143	0.886607	0.801035	0.910714	0.779274	-0.917537
2-morpholino-1-phenyl-1-ethanol	-0.943949	-0.934911	0.911981	-0.903843	0.928736	-0.934464	-0.910523	0.951943	0.948364	0.946781	-0.919642	0.950997	-0.931619	-0.939029	-0.917826	-0.906967	0.939879	0.864539	0.865014	1	0.87736	-0.958419	-0.861257	-0.902559	0.959846	0.917906	-0.912883	0.950704	-0.891402	0.936844	-0.925954	0.921627	0.904595	0.901505	-0.912907	0.780572	-0.893841	0.954941	0.931819	-0.891838	0.941289	0.806647	-0.881389	-0.841881	0.881199	0.889091	0.878009	0.869045	-0.910314
Prohydrojasmon	-0.916247	-0.897322	0.952149	-0.870117	0.955323	-0.898862	-0.884701	0.935782	0.917348	0.971568	-0.891857	0.910339	-0.896741	-0.87712	-0.930886	-0.889852	0.872043	0.909201	0.907544	0.87736	1	-0.946406	-0.887732	-0.855203	0.935448	0.939646	-0.906692	0.887933	-0.910462	0.863206	-0.877334	0.920068	0.868489	0.829959	-0.872193	0.867539	-0.803589	0.917773	0.939714	-0.831226	0.959986	0.750084	-0.853355	-0.834423	0.904651	0.867369	0.956095	0.822005	-0.895678
Trigonelline	0.970699	0.940711	-0.971621	0.897191	-0.972412	0.943207	0.940601	-0.984306	-0.980903	-0.985295	0.929627	-0.963461	0.956938	0.934943	0.939497	0.943248	-0.953375	-0.955152	-0.944946	-0.958419	-0.946406	1	0.914122	0.912267	-0.990299	-0.968713	0.959264	-0.926032	0.925382	-0.933538	0.951414	-0.960709	-0.954047	-0.890484	0.902801	-0.892661	0.880689	-0.972271	-0.982977	0.895123	-0.984316	-0.842656	0.880739	0.85232	-0.952469	-0.898843	-0.967611	-0.871487	0.939009
WMH	0.886173	0.870294	-0.950479	0.891795	-0.941165	0.90903	0.818407	-0.926122	-0.918131	-0.941096	0.848042	-0.954861	0.867389	0.86942	0.913307	0.871352	-0.900498	-0.906422	-0.874339	-0.861257	-0.887732	0.914122	1	0.848528	-0.944323	-0.936156	0.897717	-0.844478	0.84332	-0.870778	0.818261	-0.921636	-0.885163	-0.822641	0.898837	-0.924908	0.818802	-0.955536	-0.961716	0.795187	-0.955503	-0.862677	0.792441	0.884772	-0.9563	-0.879751	-0.930687	-0.780738	0.86044
4-D-Hydroxysphinganine	0.967299	0.987067	-0.92997	0.969601	-0.925707	0.955209	0.949594	-0.911838	-0.894498	-0.908393	0.98739	-0.920317	0.951061	0.985381	0.85057	0.880908	-0.93759	-0.885975	-0.881108	-0.902559	-0.855203	0.912267	0.848528	1	-0.89608	-0.910614	0.959459	-0.930084	0.959214	-0.959068	0.941483	-0.846018	-0.905389	-0.907059	0.964459	-0.834868	0.969663	-0.882499	-0.912778	0.976391	-0.913113	-0.919786	0.906084	0.765216	-0.854348	-0.792276	-0.881253	-0.938659	0.981947
Arachidonic acid	-0.957293	-0.926654	0.967532	-0.898144	0.969023	-0.943479	-0.917773	0.982091	0.98404	0.983446	-0.909083	0.982461	-0.939762	-0.926223	-0.946591	-0.925951	0.948048	0.931125	0.913715	0.959846	0.935448	-0.990299	-0.944323	-0.89608	1	0.975442	-0.946099	0.933198	-0.911579	0.93342	-0.924988	0.963171	0.944871	0.905215	-0.905757	0.902637	-0.873797	0.990014	0.990747	-0.872234	0.988484	0.857945	-0.861522	-0.870091	0.968473	0.924083	0.964771	0.869734	-0.917496
beta-Caryophyllene	-0.963373	-0.946306	0.983761	-0.921236	0.974849	-0.955857	-0.924741	0.974874	0.976256	0.968318	-0.928005	0.979342	-0.942679	-0.935183	-0.962364	-0.937731	0.953259	0.927354	0.916069	0.917906	0.939646	-0.968713	-0.936156	-0.910614	0.975442	1	-0.974287	0.938111	-0.947365	0.955887	-0.918005	0.956155	0.952265	0.920502	-0.932275	0.930762	-0.877298	0.964571	0.97933	-0.904628	0.981013	0.902938	-0.900763	-0.875512	0.97023	0.92675	0.951185	0.914935	-0.942524
tetranor-12(R)-HETE	0.984356	0.979017	-0.978408	0.937362	-0.969022	0.961315	0.942164	-0.959309	-0.957195	-0.949113	0.96617	-0.949078	0.960833	0.973862	0.934044	0.9473	-0.957731	-0.940705	-0.926046	-0.912883	-0.906692	0.959264	0.897717	0.959459	-0.946099	-0.974287	1	-0.934919	0.969364	-0.968375	0.947882	-0.923478	-0.954184	-0.923078	0.945535	-0.900606	0.914223	-0.933003	-0.96031	0.958857	-0.955692	-0.93099	0.907388	0.853233	-0.940353	-0.875267	-0.92758	-0.939994	0.975777
2-oxopiperidine-3-carbohydrazide	-0.962788	-0.962338	0.924936	-0.923403	0.938681	-0.954235	-0.944239	0.924214	0.912435	0.934463	-0.953816	0.94286	-0.950778	-0.967461	-0.916498	-0.894774	0.9074	0.813899	0.817728	0.950704	0.887933	-0.926032	-0.844478	-0.930084	0.933198	0.938111	-0.934919	1	-0.966453	0.969224	-0.938561	0.868204	0.864936	0.951956	-0.933472	0.828537	-0.938071	0.92904	0.924241	-0.944525	0.934315	0.880246	-0.920659	-0.800578	0.890399	0.869569	0.873692	0.958109	-0.939595
Syringetin	0.97715	0.978596	-0.953209	0.93352	-0.949224	0.956541	0.96832	-0.91395	-0.898764	-0.932351	0.978421	-0.917375	0.967255	0.9735	0.902934	0.910194	-0.902092	-0.870654	-0.864516	-0.891402	-0.910462	0.925382	0.84332	0.959214	-0.911579	-0.947365	0.969364	-0.966453	1	-0.960355	0.953766	-0.852666	-0.887806	-0.934846	0.938715	-0.877315	0.944481	-0.89601	-0.929605	0.975592	-0.934199	-0.909325	0.934926	0.76872	-0.901377	-0.83692	-0.904732	-0.970896	0.972296
Gallic acid	-0.975046	-0.979814	0.947006	-0.948978	0.953882	-0.967081	-0.95107	0.952827	0.933622	0.928209	-0.97054	0.962147	-0.963226	-0.977835	-0.910359	-0.920627	0.968276	0.860688	0.880773	0.936844	0.863206	-0.933538	-0.870778	-0.959068	0.93342	0.955887	-0.968375	0.969224	-0.960355	1	-0.949372	0.900303	0.909626	0.919285	-0.957577	0.876901	-0.951689	0.92811	0.928731	-0.962437	0.938042	0.938934	-0.935229	-0.830057	0.899896	0.840058	0.876935	0.949151	-0.977301
Syringetin-3-O-glucoside	0.983782	0.957645	-0.934445	0.882001	-0.937936	0.954497	0.981571	-0.934421	-0.910778	-0.934609	0.966447	-0.910196	0.989454	0.951658	0.882076	0.944957	-0.926892	-0.896056	-0.915938	-0.925954	-0.877334	0.951414	0.818261	0.941483	-0.924988	-0.918005	0.947882	-0.938561	0.953766	-0.949372	1	-0.88014	-0.901251	-0.887354	0.890847	-0.867517	0.949781	-0.914456	-0.926001	0.958131	-0.934509	-0.871924	0.930568	0.76631	-0.891038	-0.80386	-0.892646	-0.913362	0.957563
Palmitic acid	-0.921703	-0.89169	0.948285	-0.859553	0.950538	-0.920231	-0.848354	0.983784	0.980432	0.95753	-0.870602	0.956698	-0.892519	-0.87363	-0.960323	-0.94317	0.955727	0.935616	0.950193	0.921627	0.920068	-0.960709	-0.921636	-0.846018	0.963171	0.956155	-0.923478	0.868204	-0.852666	0.900303	-0.88014	1	0.936037	0.833005	-0.875897	0.872634	-0.794812	0.966865	0.94846	-0.820544	0.962791	0.805266	-0.843017	-0.944115	0.929239	0.910259	0.912056	0.801416	-0.883339
2-{[4-(tert-butyl)-4H-1,2,4-triazol-3-yl]thio}-3-nitropyridine	-0.935003	-0.917763	0.936052	-0.893621	0.908714	-0.920664	-0.900604	0.943247	0.970841	0.916608	-0.897553	0.938872	-0.9122	-0.903487	-0.902374	-0.915925	0.95133	0.960119	0.924337	0.904595	0.868489	-0.954047	-0.885163	-0.905389	0.944871	0.952265	-0.954184	0.864936	-0.887806	0.909626	-0.901251	0.936037	1	0.901739	-0.900517	0.855954	-0.851673	0.922762	0.949358	-0.889284	0.935403	0.865545	-0.858494	-0.822193	0.923641	0.915735	0.917144	0.87676	-0.911379
Vitamin C	-0.928267	-0.924291	0.886651	-0.889105	0.872282	-0.921954	-0.896156	0.872167	0.906737	0.87861	-0.904084	0.910424	-0.898351	-0.93257	-0.885478	-0.856175	0.864056	0.817193	0.766209	0.901505	0.829959	-0.890484	-0.822641	-0.907059	0.905215	0.920502	-0.923078	0.951956	-0.934846	0.919285	-0.887354	0.833005	0.901739	1	-0.901	0.786782	-0.894221	0.896746	0.911762	-0.923105	0.893423	0.888639	-0.855789	-0.763053	0.888707	0.919469	0.850091	0.972947	-0.882875
2-(1H-1,2,3-benzotriazol-1-yl)-N-(2,3-dihydro-1H-inden-2-yl)acetamide	0.942844	0.976598	-0.943903	0.996637	-0.93742	0.966947	0.912561	-0.917788	-0.900529	-0.922247	0.965843	-0.94979	0.932083	0.966925	0.906707	0.891572	-0.943087	-0.871222	-0.86508	-0.912907	-0.872193	0.902801	0.898837	0.964459	-0.905757	-0.932275	0.945535	-0.933472	0.938715	-0.957577	0.890847	-0.875897	-0.900517	-0.901	1	-0.836095	0.939242	-0.906487	-0.919389	0.944557	-0.931092	-0.899238	0.932249	0.826866	-0.87153	-0.856615	-0.866557	-0.913165	0.959462
(-)-alpha-Pinene	-0.895138	-0.854515	0.942446	-0.827533	0.928039	-0.891355	-0.87328	0.900906	0.873498	0.905585	-0.852197	0.90709	-0.898137	-0.843411	-0.86189	-0.878606	0.874153	0.884814	0.887658	0.780572	0.867539	-0.892661	-0.924908	-0.834868	0.902637	0.930762	-0.900606	0.828537	-0.877315	0.876901	-0.867517	0.872634	0.855954	0.786782	-0.836095	1	-0.835188	0.900714	0.930102	-0.819838	0.927803	0.899043	-0.82479	-0.783708	0.950804	0.783597	0.923756	0.80665	-0.878798
Arachidonic acid methyl ester	0.950585	0.960799	-0.898088	0.938105	-0.897003	0.954663	0.961931	-0.873383	-0.843342	-0.882902	0.970733	-0.902501	0.963571	0.962542	0.820884	0.869674	-0.901877	-0.820283	-0.828693	-0.893841	-0.803589	0.880689	0.818802	0.969663	-0.873797	-0.877298	0.914223	-0.938071	0.944481	-0.951689	0.949781	-0.794812	-0.851673	-0.894221	0.939242	-0.835188	1	-0.87205	-0.888083	0.969819	-0.893077	-0.915314	0.929564	0.700441	-0.840042	-0.759417	-0.836216	-0.928122	0.952372
1-Methyladenine	-0.950859	-0.9193	0.963445	-0.891126	0.967338	-0.956039	-0.892194	0.975701	0.971753	0.979572	-0.901701	0.981665	-0.934256	-0.918962	-0.961763	-0.94088	0.941923	0.915286	0.906646	0.954941	0.917773	-0.972271	-0.955536	-0.882499	0.990014	0.964571	-0.933003	0.92904	-0.89601	0.92811	-0.914456	0.966865	0.922762	0.896746	-0.906487	0.900714	-0.87205	1	0.983445	-0.862373	0.986127	0.860476	-0.863132	-0.908821	0.96752	0.927515	0.93465	0.853819	-0.89839
Estriol	-0.963958	-0.936238	0.983567	-0.912064	0.974474	-0.955383	-0.923082	0.969385	0.97138	0.983921	-0.921482	0.975927	-0.948368	-0.934531	-0.946682	-0.933184	0.937486	0.951324	0.92004	0.931819	0.939714	-0.982977	-0.961716	-0.912778	0.990747	0.97933	-0.96031	0.924241	-0.929605	0.928731	-0.926001	0.94846	0.949358	0.911762	-0.919389	0.930102	-0.888083	0.983445	1	-0.889608	0.992088	0.886083	-0.868288	-0.862	0.983795	0.922111	0.975592	0.881643	-0.926141
Prostaglandin E1	0.969055	0.98295	-0.917321	0.937532	-0.909925	0.955398	0.962889	-0.886521	-0.872158	-0.887178	0.985333	-0.891283	0.966102	0.978746	0.863695	0.908275	-0.911285	-0.854457	-0.853758	-0.891838	-0.831226	0.895123	0.795187	0.976391	-0.872234	-0.904628	0.958857	-0.944525	0.975592	-0.962437	0.958131	-0.820544	-0.889284	-0.923105	0.944557	-0.819838	0.969819	-0.862373	-0.889608	1	-0.892597	-0.91629	0.94576	0.740416	-0.850214	-0.798328	-0.838144	-0.966384	0.9716
Dihydrocapsaicin	-0.968448	-0.945169	0.989064	-0.922056	0.987031	-0.968034	-0.930467	0.981452	0.968617	0.995581	-0.935147	0.980927	-0.958096	-0.935187	-0.962402	-0.948603	0.948939	0.944221	0.938217	0.941289	0.959986	-0.984316	-0.955503	-0.913113	0.988484	0.981013	-0.955692	0.934315	-0.934199	0.938042	-0.934509	0.962791	0.935403	0.893423	-0.931092	0.927803	-0.893077	0.986127	0.992088	-0.892597	1	0.865729	-0.901041	-0.88123	0.968684	0.913712	0.966431	0.873958	-0.936875
Arabidopyl ketoadipic acid	-0.91273	-0.912927	0.897239	-0.891364	0.882263	-0.910828	-0.875962	0.862504	0.857627	0.836434	-0.900769	0.900301	-0.894536	-0.922765	-0.820207	-0.844833	0.893278	0.817646	0.801445	0.806647	0.750084	-0.842656	-0.862677	-0.919786	0.857945	0.902938	-0.93099	0.880246	-0.909325	0.938934	-0.871924	0.805266	0.865545	0.888639	-0.899238	0.899043	-0.915314	0.860476	0.886083	-0.91629	0.865729	1	-0.833303	-0.758306	0.889675	0.772131	0.829048	0.921094	-0.912642
Raceanisodamine	0.932793	0.9433	-0.911273	0.915541	-0.904363	0.95376	0.946977	-0.884116	-0.850179	-0.892899	0.951206	-0.89069	0.958279	0.914817	0.893903	0.927471	-0.902097	-0.830136	-0.866239	-0.881389	-0.853355	0.880739	0.792441	0.906084	-0.861522	-0.900763	0.907388	-0.920659	0.934926	-0.935229	0.930568	-0.843017	-0.858494	-0.855789	0.932249	-0.82479	0.929564	-0.863132	-0.868288	0.94576	-0.901041	-0.833303	1	0.751462	-0.834681	-0.812629	-0.809671	-0.897147	0.934917
Tauroursodeoxycholic acid	0.839507	0.824535	-0.879089	0.798671	-0.892049	0.862416	0.703654	-0.907034	-0.898563	-0.881395	0.793631	-0.883942	0.789199	0.814354	0.93773	0.891894	-0.876665	-0.837816	-0.858143	-0.841881	-0.834423	0.85232	0.884772	0.765216	-0.870091	-0.875512	0.853233	-0.800578	0.76872	-0.830057	0.76631	-0.944115	-0.822193	-0.763053	0.826866	-0.783708	0.700441	-0.908821	-0.862	0.740416	-0.88123	-0.758306	0.751462	1	-0.856665	-0.857273	-0.789646	-0.722896	0.79165
Gatifloxacin	-0.932172	-0.890294	0.967705	-0.855471	0.952884	-0.924552	-0.883451	0.939908	0.947874	0.953917	-0.870675	0.949767	-0.919478	-0.890861	-0.941718	-0.925921	0.899182	0.925566	0.886607	0.881199	0.904651	-0.952469	-0.9563	-0.854348	0.968473	0.97023	-0.940353	0.890399	-0.901377	0.899896	-0.891038	0.929239	0.923641	0.888707	-0.87153	0.950804	-0.840042	0.96752	0.983795	-0.850214	0.968684	0.889675	-0.834681	-0.856665	1	0.917083	0.951557	0.856164	-0.881351
Raffinose	-0.865969	-0.845111	0.890185	-0.833176	0.867801	-0.886217	-0.802921	0.886731	0.932114	0.898299	-0.810522	0.914193	-0.837064	-0.835488	-0.946143	-0.877561	0.851735	0.858838	0.801035	0.889091	0.867369	-0.898843	-0.879751	-0.792276	0.924083	0.92675	-0.875267	0.869569	-0.83692	0.840058	-0.80386	0.910259	0.915735	0.919469	-0.856615	0.783597	-0.759417	0.927515	0.922111	-0.798328	0.913712	0.772131	-0.812629	-0.857273	0.917083	1	0.858363	0.839763	-0.796552
11-Oxoetiocholanolone	-0.926571	-0.894536	0.959492	-0.872736	0.95136	-0.893615	-0.906045	0.942616	0.939681	0.964667	-0.885097	0.933494	-0.908632	-0.890203	-0.887197	-0.870065	0.894667	0.944634	0.910714	0.878009	0.956095	-0.967611	-0.930687	-0.881253	0.964771	0.951185	-0.92758	0.873692	-0.904732	0.876935	-0.892646	0.912056	0.917144	0.850091	-0.866557	0.923756	-0.836216	0.93465	0.975592	-0.838144	0.966431	0.829048	-0.809671	-0.789646	0.951557	0.858363	1	0.832663	-0.906494
GPH	-0.941944	-0.950191	0.889409	-0.905355	0.879594	-0.924361	-0.931253	0.864539	0.875313	0.860715	-0.9413	0.890149	-0.92005	-0.952404	-0.856957	-0.855634	0.873038	0.799095	0.779274	0.869045	0.822005	-0.871487	-0.780738	-0.938659	0.869734	0.914935	-0.939994	0.958109	-0.970896	0.949151	-0.913362	0.801416	0.87676	0.972947	-0.913165	0.80665	-0.928122	0.853819	0.881643	-0.966384	0.873958	0.921094	-0.897147	-0.722896	0.856164	0.839763	0.832663	1	-0.930136
Triptophenolide	0.978159	0.98933	-0.957997	0.961122	-0.959648	0.95683	0.967715	-0.944473	-0.915726	-0.935213	0.989576	-0.935393	0.969345	0.980474	0.885168	0.913518	-0.958391	-0.901995	-0.917537	-0.910314	-0.895678	0.939009	0.86044	0.981947	-0.917496	-0.942524	0.975777	-0.939595	0.972296	-0.977301	0.957563	-0.883339	-0.911379	-0.882875	0.959462	-0.878798	0.952372	-0.89839	-0.926141	0.9716	-0.936875	-0.912642	0.934917	0.79165	-0.881351	-0.796552	-0.906494	-0.930136	1
Epicatechin	-0.956968	-0.9435	0.955025	-0.920369	0.951187	-0.978073	-0.89161	0.959309	0.956381	0.949653	-0.928724	0.975489	-0.929443	-0.933881	-0.955798	-0.937047	0.947652	0.89276	0.897075	0.922502	0.897199	-0.935148	-0.927386	-0.916073	0.952921	0.964797	-0.94501	0.937922	-0.921417	0.948	-0.910062	0.948853	0.922898	0.928223	-0.937327	0.888769	-0.896899	0.970554	0.956816	-0.900934	0.965122	0.902743	-0.893446	-0.912624	0.934798	0.921431	0.893581	0.907042	-0.915646
Deoxycorticosterone 21-glucoside	-0.836812	-0.808936	0.856411	-0.792405	0.833244	-0.828549	-0.784595	0.889033	0.942365	0.870308	-0.775521	0.888653	-0.79086	-0.789805	-0.887003	-0.825026	0.854391	0.873003	0.826534	0.856604	0.869952	-0.897795	-0.831158	-0.772507	0.908758	0.909386	-0.854131	0.812683	-0.79698	0.804545	-0.780989	0.915877	0.933815	0.872687	-0.802359	0.756431	-0.699409	0.885392	0.894368	-0.749939	0.885698	0.719213	-0.751393	-0.815182	0.870516	0.956375	0.873752	0.801532	-0.783602
3-hydroxy-N-(1-hydroxy-4-methylpentan-2-yl)-5-oxo-6-phenylhexanamide	-0.843516	-0.813289	0.85906	-0.80015	0.830184	-0.831122	-0.825941	0.801302	0.83676	0.832843	-0.792073	0.863311	-0.82448	-0.83278	-0.798581	-0.757811	0.767737	0.790933	0.700715	0.771054	0.789012	-0.836867	-0.867142	-0.810575	0.872957	0.884989	-0.856281	0.846063	-0.861967	0.823391	-0.7932	0.75753	0.8365	0.9073	-0.803423	0.872451	-0.811743	0.855978	0.904299	-0.80227	0.860045	0.886991	-0.724025	-0.664613	0.923077	0.848456	0.884333	0.870813	-0.797431
5-Methyluridine	0.956663	0.942159	-0.968373	0.91044	-0.946937	0.946291	0.924548	-0.938137	-0.930642	-0.92629	0.933136	-0.931364	0.953994	0.932133	0.903945	0.949731	-0.951338	-0.958423	-0.941883	-0.875596	-0.860235	0.941813	0.910542	0.928595	-0.927322	-0.949518	0.974788	-0.871212	0.920622	-0.936256	0.93126	-0.910946	-0.954799	-0.860794	0.920861	-0.92762	0.901156	-0.919652	-0.950707	0.926388	-0.942173	-0.926554	0.896632	0.82525	-0.943622	-0.842853	-0.91298	-0.875074	0.948886
3-methyl-5-oxo-5-(4-toluidino)pentanoic acid	0.782684	0.707494	-0.840601	0.663929	-0.844275	0.802158	0.692567	-0.852068	-0.849752	-0.876577	0.689185	-0.842455	0.764375	0.700208	0.883916	0.839447	-0.762444	-0.808716	-0.803971	-0.784968	-0.842392	0.845663	0.882736	0.64498	-0.879337	-0.839004	0.756027	-0.747088	0.70766	-0.721193	0.744318	-0.893497	-0.76505	-0.71799	0.692217	-0.835639	0.642279	-0.912948	-0.875093	0.624327	-0.88234	-0.667753	0.676051	0.873637	-0.896787	-0.852831	-0.836009	-0.634128	0.679352
Ethyl oleate	-0.93727	-0.897129	0.959654	-0.854859	0.959216	-0.919521	-0.882277	0.974944	0.982408	0.960748	-0.872909	0.968061	-0.91218	-0.894644	-0.955505	-0.928322	0.935137	0.914822	0.902664	0.920738	0.917361	-0.970266	-0.934437	-0.852293	0.984172	0.981563	-0.943007	0.910034	-0.894296	0.923269	-0.897393	0.96929	0.935135	0.889091	-0.870333	0.919328	-0.823036	0.977544	0.974794	-0.843799	0.970913	0.865613	-0.83752	-0.894445	0.978329	0.925099	0.944245	0.8596	-0.892094
Citrinin	-0.829683	-0.813445	0.807705	-0.784195	0.76108	-0.819778	-0.804532	0.802286	0.830736	0.774491	-0.809162	0.782942	-0.82009	-0.79281	-0.73768	-0.828775	0.845335	0.915208	0.872158	0.767757	0.705781	-0.829279	-0.74636	-0.837721	0.793454	0.788059	-0.842677	0.689327	-0.756033	0.767486	-0.824049	0.798934	0.924139	0.763148	-0.787079	0.72748	-0.783107	0.776175	0.819177	-0.814256	0.796443	0.763379	-0.75773	-0.675484	0.777393	0.757602	0.783411	0.742654	-0.807305
(2R,3S,4S,5R,6R)-2-(hydroxymethyl)-6-(propan-2-yloxy)oxane-3,4,5-triol	0.826271	0.765811	-0.894439	0.74872	-0.871328	0.847843	0.762666	-0.883827	-0.901573	-0.899801	0.742271	-0.894048	0.816402	0.75178	0.907303	0.873488	-0.827368	-0.889312	-0.85158	-0.811519	-0.860046	0.891182	0.932438	0.71747	-0.919678	-0.90256	0.827832	-0.770437	0.762813	-0.775963	0.780647	-0.92032	-0.875195	-0.784804	0.771738	-0.890521	0.703991	-0.933213	-0.928533	0.69894	-0.9207	-0.751262	0.744202	0.853364	-0.951336	-0.917692	-0.892265	-0.706273	0.746987
methyl isoquinoline-3-carboxylate	-0.892419	-0.842373	0.917496	-0.805572	0.906767	-0.878194	-0.830763	0.941581	0.969497	0.942231	-0.818114	0.928164	-0.859066	-0.833853	-0.925587	-0.890962	0.88637	0.929652	0.893161	0.900283	0.91748	-0.956617	-0.908581	-0.805883	0.966837	0.936544	-0.889128	0.846147	-0.830464	0.836843	-0.852295	0.959376	0.936336	0.864408	-0.817371	0.848699	-0.756697	0.957268	0.958101	-0.776013	0.949403	0.763457	-0.771363	-0.868723	0.94302	0.945253	0.939599	0.792757	-0.82277
4-(3-methoxy-5,6-dihydrobenzo[c]acridin-7-yl)morpholine	-0.872309	-0.86679	0.896966	-0.844989	0.894756	-0.860676	-0.80923	0.938163	0.925462	0.885211	-0.852385	0.887236	-0.832613	-0.83053	-0.880588	-0.881054	0.937548	0.912208	0.952578	0.834931	0.883233	-0.89643	-0.831037	-0.838038	0.87426	0.902756	-0.894182	0.78818	-0.816834	0.860344	-0.828712	0.950788	0.907473	0.749588	-0.850021	0.809653	-0.743079	0.860899	0.863434	-0.79791	0.889494	0.756759	-0.816222	-0.884057	0.821648	0.806798	0.855705	0.762695	-0.880668
(12Z)-9,10,11-trihydroxyoctadec-12-enoic acid	0.892658	0.924434	-0.884171	0.909787	-0.861922	0.901813	0.909783	-0.826799	-0.799233	-0.825841	0.92885	-0.831916	0.913006	0.895032	0.832743	0.878941	-0.871416	-0.821698	-0.837242	-0.79514	-0.794205	0.823735	0.751853	0.901723	-0.791378	-0.86712	0.907009	-0.852514	0.917167	-0.905492	0.876692	-0.777294	-0.846819	-0.812336	0.920288	-0.802015	0.893564	-0.778563	-0.818067	0.942472	-0.838102	-0.849719	0.961663	0.689971	-0.792219	-0.745728	-0.772513	-0.883593	0.931073
WKK	-0.93285	-0.89079	0.960375	-0.860771	0.950743	-0.940667	-0.890059	0.965022	0.966907	0.968762	-0.876028	0.966797	-0.92227	-0.875056	-0.959242	-0.940151	0.925004	0.926674	0.919741	0.913348	0.93241	-0.965257	-0.940638	-0.848402	0.978875	0.971908	-0.920207	0.896958	-0.885805	0.900427	-0.900553	0.969474	0.934764	0.879534	-0.877848	0.922118	-0.836194	0.981644	0.977034	-0.837136	0.98286	0.834218	-0.869495	-0.881983	0.9709	0.939517	0.942215	0.839474	-0.877969
3-(tert-butyl)-1-methyl-N-(6-quinoxalinyl)-1H-pyrazole-5-carboxamide	-0.930672	-0.895402	0.961337	-0.870489	0.945588	-0.941786	-0.870522	0.95417	0.949026	0.940719	-0.880524	0.955287	-0.920975	-0.885297	-0.92902	-0.94786	0.945002	0.948272	0.93943	0.88116	0.867463	-0.942812	-0.95863	-0.870982	0.95254	0.951674	-0.935181	0.853215	-0.865864	0.906266	-0.895526	0.955126	0.940419	0.842303	-0.887732	0.944165	-0.853297	0.964958	0.965788	-0.850607	0.961272	0.895157	-0.850416	-0.893191	0.968352	0.883654	0.916516	0.817395	-0.890425
Apigenin C-pentoside	-0.841194	-0.812691	0.900584	-0.769703	0.873974	-0.805809	-0.803548	0.821477	0.826132	0.884209	-0.805043	0.784905	-0.827182	-0.797869	-0.855665	-0.846917	0.75475	0.916043	0.852001	0.742005	0.914695	-0.871097	-0.829647	-0.777446	0.841507	0.860377	-0.868056	0.754333	-0.846415	0.743546	-0.800781	0.815185	0.832162	0.756455	-0.775077	0.830193	-0.706465	0.817111	0.883973	-0.775558	0.873256	0.706795	-0.752707	-0.736395	0.882406	0.806345	0.909586	0.743841	-0.811593
Coumalic acid	-0.831501	-0.83463	0.770413	-0.810574	0.783814	-0.833977	-0.810513	0.798169	0.817779	0.77505	-0.809822	0.861614	-0.806387	-0.85682	-0.790686	-0.736726	0.802424	0.626414	0.615838	0.858799	0.697302	-0.784396	-0.732511	-0.809101	0.826939	0.835399	-0.810406	0.926931	-0.840302	0.890934	-0.795878	0.742181	0.765238	0.927115	-0.824154	0.700957	-0.839943	0.827301	0.801545	-0.830954	0.793941	0.845244	-0.782514	-0.692958	0.785881	0.814022	0.719463	0.912189	-0.798098
Nardosinone	-0.976079	-0.955706	0.959478	-0.887161	0.949097	-0.953051	-0.949231	0.941507	0.940761	0.943625	-0.94831	0.916889	-0.970415	-0.942665	-0.947205	-0.975965	0.926888	0.928004	0.920933	0.918297	0.905747	-0.958195	-0.844734	-0.914854	0.934032	0.955454	-0.974872	0.930086	-0.957317	0.941567	-0.963509	0.916518	0.940221	0.911498	-0.905673	0.866727	-0.892781	0.923555	0.941499	-0.949596	0.945579	0.8649	-0.936441	-0.829347	0.927703	0.889079	0.898408	0.921498	-0.944787
RNK	-0.869903	-0.82387	0.906497	-0.78765	0.905326	-0.870827	-0.832379	0.939275	0.920203	0.900466	-0.813538	0.91714	-0.856711	-0.793148	-0.894989	-0.889026	0.909119	0.86608	0.914685	0.82326	0.881685	-0.902163	-0.872427	-0.777843	0.910274	0.931992	-0.8665	0.818532	-0.819493	0.867137	-0.844668	0.949034	0.874852	0.76423	-0.803483	0.919044	-0.755974	0.908889	0.896578	-0.762767	0.92011	0.795884	-0.825802	-0.856988	0.89933	0.830509	0.881129	0.766345	-0.842647
4'-Methoxychalcone	0.878937	0.933104	-0.852173	0.958741	-0.848943	0.902537	0.904701	-0.812671	-0.771338	-0.834407	0.944509	-0.844807	0.89204	0.91399	0.783942	0.795916	-0.853723	-0.766022	-0.785236	-0.832228	-0.808018	0.808697	0.757101	0.93703	-0.791208	-0.826109	0.85739	-0.883657	0.90712	-0.894462	0.856279	-0.738797	-0.790935	-0.819515	0.951112	-0.736293	0.935405	-0.779784	-0.807977	0.926063	-0.83645	-0.807454	0.931506	0.653073	-0.73102	-0.713723	-0.775863	-0.87352	0.927359
5-Phenyl-2,4-pentadienoic acid	0.927664	0.945489	-0.898256	0.914656	-0.912123	0.927557	0.88492	-0.866131	-0.828406	-0.889862	0.944752	-0.867762	0.929598	0.957383	0.859062	0.893661	-0.877955	-0.826389	-0.826946	-0.89835	-0.802776	0.869619	0.829722	0.929378	-0.855596	-0.845516	0.907641	-0.905015	0.904671	-0.915554	0.907785	-0.806974	-0.806867	-0.833205	0.924727	-0.779617	0.931021	-0.871258	-0.870356	0.93314	-0.878197	-0.856577	0.882672	0.793029	-0.830218	-0.748404	-0.802809	-0.853341	0.923127
Brevifolincarboxylic acid	0.770749	0.72668	-0.858832	0.723624	-0.83918	0.801644	0.6672	-0.843072	-0.871834	-0.856151	0.686468	-0.860754	0.741147	0.719188	0.911777	0.834795	-0.784334	-0.833535	-0.781495	-0.773604	-0.819026	0.834036	0.919872	0.661683	-0.875381	-0.874331	0.798412	-0.737316	0.716029	-0.739278	0.691189	-0.896639	-0.827313	-0.762796	0.753391	-0.826933	0.623954	-0.900208	-0.88431	0.646847	-0.873922	-0.722163	0.683056	0.896205	-0.920807	-0.923454	-0.829266	-0.672015	0.69248
Tetrahydropalmatine	0.928789	0.966689	-0.880879	0.949813	-0.893353	0.907528	0.892539	-0.870301	-0.85011	-0.867465	0.961511	-0.875155	0.896617	0.976786	0.817738	0.823702	-0.893071	-0.812537	-0.80908	-0.88598	-0.818711	0.862732	0.79519	0.976026	-0.847562	-0.860316	0.925101	-0.921399	0.932549	-0.934228	0.890288	-0.795327	-0.83424	-0.882509	0.942367	-0.746749	0.929704	-0.83546	-0.85658	0.94999	-0.85915	-0.877704	0.851919	0.757076	-0.788591	-0.742973	-0.822379	-0.919243	0.953523
6-Gingerol	-0.788067	-0.766864	0.842012	-0.77472	0.840482	-0.776496	-0.770808	0.780945	0.760769	0.832987	-0.753013	0.814542	-0.807332	-0.795138	-0.756896	-0.750113	0.751493	0.78394	0.720655	0.769802	0.749131	-0.817705	-0.884264	-0.752792	0.83754	0.798123	-0.792952	0.759199	-0.76427	0.769402	-0.755585	0.730785	0.736877	0.704009	-0.774727	0.843804	-0.772178	0.831839	0.861534	-0.725906	0.834484	0.78566	-0.688375	-0.664438	0.874642	0.703676	0.847949	0.67929	-0.774418
1-Palmitoylglycerol	-0.880424	-0.852225	0.943519	-0.844029	0.929156	-0.892471	-0.806265	0.950069	0.953768	0.928735	-0.826377	0.941491	-0.850855	-0.828261	-0.945185	-0.909329	0.922188	0.927526	0.92426	0.847148	0.90622	-0.922501	-0.944514	-0.807417	0.936248	0.957008	-0.905634	0.818797	-0.828888	0.864605	-0.818458	0.976728	0.925269	0.807844	-0.860392	0.907945	-0.749164	0.939603	0.9388	-0.777665	0.946123	0.816062	-0.811319	-0.925305	0.941002	0.910947	0.910878	0.776255	-0.849825
Ganoderic acid C6	-0.844377	-0.841189	0.811345	-0.81414	0.792916	-0.803156	-0.839407	0.859641	0.897572	0.81814	-0.825281	0.834044	-0.804929	-0.817802	-0.783047	-0.780178	0.866427	0.855697	0.835191	0.844668	0.822811	-0.875416	-0.711426	-0.838996	0.847787	0.853442	-0.855047	0.79941	-0.815054	0.819539	-0.822066	0.844094	0.925688	0.839792	-0.80577	0.681035	-0.7527	0.794495	0.828471	-0.811817	0.825621	0.706851	-0.775531	-0.687462	0.760668	0.826654	0.835241	0.826084	-0.841392
Thymidine 5'-diphosphate	0.789867	0.752483	-0.863847	0.756743	-0.841626	0.847289	0.752917	-0.812364	-0.803781	-0.862014	0.738358	-0.848196	0.82036	0.735581	0.889466	0.865564	-0.773421	-0.810186	-0.782953	-0.783484	-0.80323	0.824194	0.894748	0.688918	-0.853256	-0.845988	0.777417	-0.762977	0.748163	-0.757094	0.754473	-0.836969	-0.787394	-0.735372	0.788472	-0.849162	0.729226	-0.885861	-0.87219	0.705609	-0.880367	-0.718902	0.804783	0.792533	-0.900561	-0.866073	-0.803629	-0.674089	0.724256
2'-Deoxyadenosine	0.70518	0.6271	-0.789952	0.602357	-0.77985	0.717688	0.61044	-0.811645	-0.838257	-0.816274	0.592137	-0.805081	0.678345	0.619665	0.839556	0.776138	-0.728357	-0.796496	-0.760911	-0.731823	-0.783315	0.809379	0.863227	0.563014	-0.848913	-0.810189	0.711681	-0.656848	0.618944	-0.653559	0.651146	-0.875273	-0.773746	-0.667185	0.629021	-0.791757	0.533404	-0.867463	-0.839593	0.533723	-0.830547	-0.61553	0.583807	0.84033	-0.876233	-0.85698	-0.80978	-0.559774	0.606031
Ecdysterone	-0.826354	-0.785676	0.897506	-0.772953	0.916299	-0.817155	-0.771542	0.920466	0.886288	0.933081	-0.773077	0.885769	-0.813002	-0.771276	-0.881268	-0.84064	0.851036	0.871126	0.892517	0.839622	0.925923	-0.908477	-0.909263	-0.735568	0.914712	0.878196	-0.81494	0.778693	-0.763457	0.788801	-0.788887	0.92953	0.803503	0.677463	-0.777495	0.861024	-0.69431	0.91174	0.899052	-0.680699	0.92266	0.674254	-0.73676	-0.863022	0.880935	0.794803	0.914219	0.645042	-0.799564
Sophoridine	-0.952307	-0.920454	0.971085	-0.891552	0.975843	-0.943619	-0.90906	0.965168	0.955213	0.984607	-0.906058	0.970174	-0.9433	-0.926032	-0.94436	-0.927216	0.924261	0.917725	0.898074	0.943856	0.927865	-0.976369	-0.958275	-0.887268	0.989167	0.961302	-0.937052	0.929276	-0.910941	0.923838	-0.920348	0.940407	0.907834	0.884729	-0.901513	0.919204	-0.880331	0.989077	0.989074	-0.867657	0.986346	0.864444	-0.85637	-0.867596	0.976446	0.898839	0.958479	0.852293	-0.909651
(+)-Isocorynoline	0.751702	0.751852	-0.804644	0.763144	-0.811481	0.736925	0.672366	-0.816272	-0.828372	-0.814706	0.70981	-0.808467	0.731332	0.76911	0.812558	0.77122	-0.803132	-0.808126	-0.75111	-0.834169	-0.735818	0.826456	0.837199	0.70843	-0.833342	-0.786628	0.78898	-0.716923	0.680103	-0.74795	0.690877	-0.822395	-0.795633	-0.682406	0.772031	-0.676982	0.647729	-0.826689	-0.819004	0.675716	-0.803534	-0.667177	0.65059	0.804481	-0.807402	-0.783382	-0.777679	-0.620108	0.738057
RMH	-0.852899	-0.864567	0.836705	-0.860561	0.850369	-0.847686	-0.879534	0.832552	0.752065	0.819663	-0.891397	0.820465	-0.87245	-0.845827	-0.701707	-0.775744	0.864073	0.782336	0.857258	0.765545	0.776429	-0.806618	-0.763518	-0.887068	0.780728	0.789454	-0.818146	0.78886	-0.832104	0.860154	-0.863601	0.75331	0.74593	0.663524	-0.844887	0.830847	-0.892332	0.768475	0.790372	-0.839119	0.822974	0.803687	-0.841783	-0.6405	0.72658	0.557137	0.79991	0.748634	-0.908383
N-lactoyl-phenylalanine	-0.853957	-0.791708	0.853309	-0.758859	0.839827	-0.84362	-0.849964	0.87413	0.885083	0.87581	-0.789115	0.888155	-0.842081	-0.78288	-0.799455	-0.796006	0.828734	0.841059	0.826684	0.819529	0.848035	-0.891771	-0.848141	-0.789797	0.911223	0.879827	-0.817019	0.817876	-0.809427	0.807473	-0.845634	0.85602	0.864003	0.829713	-0.758683	0.874384	-0.79402	0.895027	0.908274	-0.749109	0.898916	0.778655	-0.745347	-0.704351	0.888537	0.83013	0.911856	0.785524	-0.792539
PC (2:0/16:2)	-0.868272	-0.796081	0.832934	-0.708305	0.807982	-0.839464	-0.849559	0.819234	0.841282	0.821549	-0.793271	0.816753	-0.87498	-0.807544	-0.778543	-0.858611	0.801405	0.852995	0.806813	0.802982	0.721505	-0.865698	-0.789204	-0.793168	0.862106	0.827248	-0.84459	0.787065	-0.804949	0.803488	-0.887612	0.793196	0.864667	0.829654	-0.726026	0.841333	-0.821979	0.860365	0.879687	-0.812526	0.843092	0.833434	-0.746403	-0.673791	0.894481	0.784808	0.830923	0.793969	-0.784352
Cyasterone	-0.768893	-0.722004	0.778722	-0.700671	0.766732	-0.752872	-0.707997	0.774854	0.800152	0.790794	-0.698717	0.790347	-0.761517	-0.755889	-0.727387	-0.754401	0.757907	0.820709	0.733816	0.797593	0.664577	-0.819674	-0.840557	-0.72723	0.836787	0.748168	-0.764192	0.695357	-0.672651	0.71408	-0.747304	0.762091	0.801121	0.725179	-0.70702	0.739302	-0.722905	0.841277	0.847129	-0.683867	0.798667	0.738492	-0.596128	-0.69881	0.844701	0.749603	0.80008	0.636367	-0.699917
Muscone	0.889153	0.909392	-0.80476	0.861717	-0.809155	0.864113	0.926474	-0.783799	-0.744754	-0.806798	0.937041	-0.769519	0.9007	0.899318	0.715939	0.79126	-0.805537	-0.764517	-0.789219	-0.818754	-0.778455	0.811042	0.648584	0.92827	-0.763496	-0.765615	0.838104	-0.861094	0.900325	-0.853323	0.914786	-0.693023	-0.766193	-0.803867	0.851688	-0.686967	0.93153	-0.740927	-0.776425	0.931884	-0.795589	-0.759167	0.882001	0.571388	-0.689521	-0.634635	-0.762785	-0.865748	0.907366
Eurycomalactone	-0.837487	-0.783086	0.825513	-0.717433	0.847155	-0.847235	-0.778743	0.8765	0.874818	0.883328	-0.765926	0.862844	-0.836213	-0.782172	-0.906104	-0.885655	0.819233	0.771719	0.78871	0.916127	0.812312	-0.880012	-0.799183	-0.708009	0.897178	0.83825	-0.785547	0.851768	-0.757933	0.807676	-0.832519	0.893305	0.792279	0.794666	-0.750968	0.731808	-0.737118	0.923837	0.858904	-0.731434	0.878242	0.664639	-0.788624	-0.850651	0.851262	0.875653	0.779385	0.722402	-0.740852
Irisolidone 7-O-beta-d-glucoside	-0.800641	-0.775444	0.850064	-0.751642	0.808406	-0.795788	-0.738624	0.790962	0.811331	0.76048	-0.749948	0.810962	-0.774428	-0.771754	-0.788781	-0.800836	0.800297	0.822291	0.775913	0.654631	0.704919	-0.773416	-0.842559	-0.763239	0.789038	0.863667	-0.866252	0.715759	-0.792112	0.803843	-0.738941	0.783888	0.840997	0.772653	-0.768802	0.90206	-0.721963	0.788563	0.834775	-0.76758	0.800344	0.914651	-0.707324	-0.747191	0.888293	0.761956	0.796508	0.786147	-0.786088
4-Demethylepipodophyllotoxin	-0.787024	-0.733723	0.859896	-0.707924	0.822867	-0.782397	-0.718937	0.821855	0.85362	0.806636	-0.701569	0.837433	-0.759582	-0.728857	-0.832937	-0.808144	0.788174	0.842409	0.786324	0.690871	0.767412	-0.816755	-0.885143	-0.700279	0.845678	0.886451	-0.839163	0.715868	-0.758949	0.768179	-0.724008	0.840972	0.852161	0.770143	-0.728331	0.914297	-0.662187	0.844482	0.874924	-0.695459	0.842265	0.840043	-0.673673	-0.787163	0.934658	0.838105	0.849262	0.736099	-0.737335
Dehydroepiandrosterone (DHEA)	0.849671	0.917169	-0.806234	0.939798	-0.795204	0.861006	0.856631	-0.764169	-0.744997	-0.775731	0.922426	-0.79398	0.837423	0.903264	0.736074	0.74454	-0.816833	-0.74349	-0.738607	-0.786339	-0.757562	0.761671	0.699686	0.937365	-0.738292	-0.786624	0.84757	-0.846688	0.887923	-0.860198	0.812251	-0.689643	-0.783252	-0.831235	0.928015	-0.660811	0.899072	-0.720287	-0.763379	0.920586	-0.777681	-0.80039	0.868908	0.623474	-0.678094	-0.691652	-0.731681	-0.884738	0.902073
13,14-dihydro-15-keto Prostaglandin A2	0.798416	0.813685	-0.773515	0.795369	-0.807876	0.83106	0.814801	-0.761825	-0.691201	-0.775651	0.822511	-0.797026	0.83221	0.808599	0.775838	0.766077	-0.762728	-0.575424	-0.655366	-0.78542	-0.718698	0.726861	0.696355	0.760323	-0.74377	-0.772142	0.746288	-0.878097	0.822162	-0.860084	0.79629	-0.694017	-0.615771	-0.729069	0.814282	-0.737057	0.843161	-0.767305	-0.728441	0.805283	-0.776868	-0.7545	0.878948	0.662905	-0.713083	-0.644356	-0.657956	-0.788221	0.80763
DL-Arginine	-0.70067	-0.671388	0.684806	-0.653654	0.722822	-0.705826	-0.693239	0.788212	0.751768	0.729507	-0.668703	0.786817	-0.67997	-0.650239	-0.690347	-0.64504	0.760371	0.580492	0.684363	0.733657	0.720892	-0.723934	-0.662618	-0.639029	0.753694	0.745566	-0.64846	0.745486	-0.661308	0.749114	-0.691347	0.769962	0.64703	0.641076	-0.655382	0.691926	-0.649865	0.750293	0.695426	-0.598887	0.742135	0.615391	-0.67388	-0.67648	0.656144	0.640201	0.689407	0.650494	-0.688737
p-Aminocinnamic acid	-0.76596	-0.718692	0.818848	-0.713088	0.798931	-0.782969	-0.689461	0.860379	0.901446	0.838043	-0.685116	0.863413	-0.720127	-0.694157	-0.862525	-0.788937	0.809795	0.831573	0.806335	0.784913	0.834763	-0.844668	-0.85023	-0.675022	0.875869	0.869147	-0.776439	0.730858	-0.702063	0.733259	-0.702449	0.914567	0.866771	0.776175	-0.729164	0.775048	-0.613632	0.875788	0.861322	-0.633305	0.860728	0.669392	-0.674197	-0.845139	0.856597	0.919126	0.837319	0.687671	-0.695118
2-(2-hydroxy-3-methylbutanamido)-4-methylpentanoic acid	-0.774392	-0.730455	0.795937	-0.651821	0.795808	-0.684802	-0.730042	0.823067	0.860733	0.801096	-0.698658	0.758843	-0.720053	-0.726201	-0.798176	-0.750188	0.751701	0.802752	0.766499	0.750397	0.838732	-0.845739	-0.702925	-0.677289	0.824918	0.839979	-0.817786	0.739556	-0.764457	0.735497	-0.736124	0.822846	0.816604	0.745602	-0.655685	0.717773	-0.573374	0.768757	0.804994	-0.681498	0.790546	0.641188	-0.633508	-0.718413	0.808522	0.787634	0.843523	0.731432	-0.745936
iP9G	-0.796353	-0.758437	0.785209	-0.748716	0.763917	-0.80963	-0.796065	0.745038	0.739879	0.809399	-0.775027	0.779289	-0.798177	-0.757719	-0.693737	-0.715395	0.707249	0.786107	0.741852	0.731579	0.777006	-0.790115	-0.792355	-0.791435	0.800281	0.750202	-0.7367	0.745128	-0.768857	0.705048	-0.791028	0.705177	0.749212	0.767735	-0.739646	0.777501	-0.810179	0.801809	0.835919	-0.732874	0.821572	0.716273	-0.692391	-0.588218	0.787554	0.715677	0.836186	0.720685	-0.736734
1,2-dihydroxyheptadec-16-yn-4-yl acetate	-0.709965	-0.686347	0.779383	-0.683339	0.772576	-0.704186	-0.625342	0.835342	0.841474	0.771422	-0.659067	0.790459	-0.648082	-0.645288	-0.786006	-0.730803	0.805345	0.801535	0.834009	0.677941	0.806706	-0.776368	-0.773019	-0.649687	0.779623	0.816437	-0.751078	0.633661	-0.654473	0.702169	-0.639664	0.884003	0.800031	0.623388	-0.687878	0.745886	-0.531097	0.765841	0.763789	-0.585586	0.78518	0.625601	-0.625067	-0.833677	0.747098	0.753075	0.781333	0.607431	-0.705112
DL-Norvaline	0.773635	0.761901	-0.790401	0.741585	-0.841714	0.793692	0.717677	-0.814649	-0.750925	-0.812986	0.752542	-0.82979	0.763501	0.768476	0.812201	0.749537	-0.769141	-0.605364	-0.682422	-0.781009	-0.767466	0.753211	0.788671	0.699824	-0.794284	-0.796749	0.736555	-0.840757	0.761229	-0.824134	0.735111	-0.780603	-0.610102	-0.689817	0.759802	-0.780268	0.734039	-0.82819	-0.767376	0.693372	-0.808451	-0.734395	0.74227	0.805001	-0.767658	-0.675331	-0.717574	-0.708062	0.756577
Tectorigenin	-0.863019	-0.853421	0.882744	-0.792665	0.887025	-0.843471	-0.782893	0.848901	0.849764	0.861641	-0.825012	0.826752	-0.84556	-0.861081	-0.920106	-0.902253	0.818361	0.815885	0.788043	0.839085	0.808726	-0.853733	-0.811197	-0.781064	0.846478	0.869253	-0.892456	0.845576	-0.847714	0.849358	-0.816333	0.8414	0.808435	0.809577	-0.823207	0.770047	-0.747277	0.856328	0.853508	-0.829907	0.851043	0.78673	-0.805606	-0.85577	0.875047	0.833347	0.78551	0.80267	-0.827646
L-Asparagine	0.64123	0.579512	-0.743348	0.574814	-0.716555	0.701359	0.573874	-0.677341	-0.681603	-0.740197	0.558524	-0.713086	0.664393	0.571247	0.790357	0.750921	-0.609407	-0.701317	-0.650888	-0.625042	-0.683928	0.692764	0.820375	0.507331	-0.736949	-0.723032	0.638797	-0.605483	0.592499	-0.588425	0.59591	-0.728832	-0.651329	-0.604741	0.614721	-0.772033	0.548641	-0.784949	-0.766261	0.526472	-0.760311	-0.601586	0.618774	0.729042	-0.831694	-0.781036	-0.697232	-0.514017	0.543033
2,4,5,6,7-pentamethyl-1H-benzo[d]imidazole	-0.812936	-0.860678	0.728768	-0.825581	0.756143	-0.779826	-0.827646	0.717142	0.65485	0.695691	-0.878397	0.71237	-0.811539	-0.87123	-0.62082	-0.690401	0.773567	0.623469	0.678491	0.729288	0.632133	-0.695639	-0.593427	-0.884368	0.662629	0.695292	-0.792628	0.810284	-0.837164	0.854657	-0.818846	0.599782	0.645238	0.708551	-0.813733	0.649027	-0.885076	0.64787	0.669472	-0.884978	0.686852	0.8101	-0.792075	-0.548489	0.6042	0.474289	0.641696	0.822604	-0.879899
15-keto Prostaglandin E1	0.869179	0.915275	-0.788552	0.882303	-0.791368	0.87099	0.888635	-0.755868	-0.713724	-0.758929	0.933546	-0.761605	0.883648	0.90481	0.730199	0.800233	-0.812235	-0.706874	-0.742963	-0.796144	-0.702884	0.753875	0.633629	0.919136	-0.716187	-0.756713	0.84	-0.861403	0.891254	-0.881111	0.876958	-0.670052	-0.741038	-0.801788	0.885362	-0.662943	0.932747	-0.713241	-0.732199	0.951694	-0.756635	-0.806675	0.915373	0.605982	-0.665174	-0.628369	-0.671283	-0.882593	0.904069
tetranor-PGFM	0.74904	0.782518	-0.756834	0.802359	-0.726935	0.770568	0.682781	-0.679347	-0.691384	-0.688294	0.769633	-0.737965	0.690635	0.782555	0.690615	0.645849	-0.692638	-0.67538	-0.628183	-0.594467	-0.684859	0.650771	0.741636	0.80865	-0.675144	-0.762072	0.786039	-0.734549	0.803134	-0.750971	0.657135	-0.637323	-0.705034	-0.805568	0.799466	-0.731721	0.746406	-0.682408	-0.735136	0.77215	-0.715007	-0.852505	0.661754	0.655197	-0.719581	-0.682988	-0.705446	-0.829482	0.757571
(R)-3-Hydroxy myristic acid	-0.755399	-0.741008	0.740448	-0.716117	0.706503	-0.735923	-0.7214	0.79877	0.839286	0.73147	-0.726088	0.755064	-0.713783	-0.70065	-0.72057	-0.753113	0.823968	0.849486	0.843059	0.736595	0.725102	-0.794387	-0.665152	-0.744888	0.760962	0.771311	-0.776817	0.645274	-0.683567	0.71505	-0.733795	0.824851	0.895813	0.712647	-0.71543	0.634201	-0.641954	0.726531	0.750419	-0.705794	0.750108	0.63263	-0.691766	-0.692095	0.691933	0.762622	0.743412	0.688121	-0.742277
Trilobatin	-0.7862	-0.817003	0.755329	-0.800948	0.760785	-0.757171	-0.709757	0.760346	0.78771	0.770434	-0.796109	0.754481	-0.70233	-0.819788	-0.755851	-0.67605	0.730328	0.720262	0.679543	0.763782	0.805671	-0.758791	-0.683336	-0.815654	0.753094	0.770815	-0.797442	0.802418	-0.808656	0.752681	-0.709536	0.730746	0.74953	0.838393	-0.791153	0.574919	-0.7005	0.73178	0.757317	-0.769556	0.754487	0.675187	-0.658876	-0.72081	0.681495	0.763218	0.754368	0.820542	-0.775964
Ouabain	-0.803298	-0.767208	0.790234	-0.661226	0.795505	-0.724523	-0.769287	0.789788	0.796267	0.774017	-0.747669	0.721052	-0.799265	-0.777539	-0.784077	-0.833635	0.766206	0.790717	0.768877	0.780956	0.715842	-0.824519	-0.667253	-0.709866	0.7827	0.780291	-0.831082	0.742375	-0.765622	0.774179	-0.808547	0.766078	0.782583	0.702101	-0.681858	0.69859	-0.673814	0.754973	0.772745	-0.768935	0.758193	0.694352	-0.717888	-0.69323	0.791687	0.698531	0.74465	0.716952	-0.777489
Columbin	-0.686275	-0.705382	0.748818	-0.704997	0.762687	-0.674627	-0.673218	0.675634	0.574128	0.719188	-0.732038	0.622305	-0.703453	-0.681215	-0.625355	-0.67509	0.66138	0.711782	0.767261	0.554007	0.737316	-0.659119	-0.681022	-0.699777	0.612314	0.642489	-0.688628	0.582738	-0.691298	0.64585	-0.669388	0.624726	0.552489	0.424422	-0.692491	0.729037	-0.655868	0.608916	0.654933	-0.655155	0.694619	0.597009	-0.674189	-0.5967	0.617848	0.405043	0.701296	0.519169	-0.754244
Methylophiopogonone A	-0.639243	-0.657013	0.715103	-0.688639	0.678815	-0.677173	-0.521997	0.712947	0.736172	0.654022	-0.623673	0.705204	-0.567555	-0.612797	-0.731199	-0.677334	0.730041	0.739099	0.737138	0.553483	0.675713	-0.639674	-0.722558	-0.636762	0.648569	0.739267	-0.715562	0.549864	-0.610543	0.642542	-0.532197	0.773044	0.751332	0.612324	-0.701128	0.659627	-0.501951	0.660223	0.67359	-0.584892	0.682887	0.652958	-0.592258	-0.803174	0.666504	0.71854	0.643651	0.60208	-0.647
trans-beta-Ionone	0.693197	0.700922	-0.671326	0.666437	-0.736173	0.683636	0.676356	-0.67789	-0.597071	-0.686266	0.704827	-0.693034	0.690024	0.721919	0.653281	0.60838	-0.641857	-0.445917	-0.531459	-0.670429	-0.6516	0.627551	0.620157	0.657028	-0.654444	-0.670054	0.649053	-0.792236	0.728421	-0.760031	0.675011	-0.592187	-0.455049	-0.614381	0.672706	-0.665989	0.70727	-0.671548	-0.631433	0.667339	-0.670741	-0.681255	0.669	0.60995	-0.622406	-0.485084	-0.603558	-0.685755	0.709877
Schizandrol B	0.676326	0.698927	-0.657041	0.741856	-0.634615	0.704313	0.677825	-0.73377	-0.744905	-0.647683	0.690554	-0.745118	0.651993	0.653982	0.619891	0.631141	-0.803365	-0.697243	-0.736661	-0.689709	-0.623524	0.688281	0.62589	0.721431	-0.683567	-0.703728	0.677881	-0.624428	0.618926	-0.709877	0.649888	-0.736336	-0.792832	-0.647444	0.731404	-0.583808	0.662825	-0.659253	-0.659704	0.655975	-0.681447	-0.624011	0.690484	0.60367	-0.578424	-0.660552	-0.639151	-0.647512	0.708823
6-(3-hydroxybutan-2-yl)-5-(hydroxymethyl)-4-methoxy-2H-pyran-2-one	0.558548	0.533785	-0.674104	0.599709	-0.650483	0.549638	0.616372	-0.643354	-0.635718	-0.663563	0.518332	-0.67743	0.593113	0.520432	0.573981	0.529548	-0.617161	-0.659521	-0.61491	-0.561004	-0.662231	0.673249	0.733327	0.516527	-0.693038	-0.684322	0.589582	-0.524962	0.550252	-0.568392	0.528373	-0.624867	-0.645969	-0.475456	0.582947	-0.743909	0.513486	-0.639234	-0.695748	0.46552	-0.684564	-0.542738	0.542274	0.442808	-0.709814	-0.587781	-0.759773	-0.457923	0.592307
1,4-dihydroxyheptadec-16-en-2-yl acetate	-0.724558	-0.69827	0.751235	-0.623952	0.708901	-0.697497	-0.663744	0.693985	0.718916	0.646977	-0.676973	0.671645	-0.691295	-0.679126	-0.728275	-0.758583	0.699677	0.727654	0.707939	0.539375	0.632349	-0.671435	-0.654813	-0.663157	0.65834	0.778504	-0.802182	0.635538	-0.741355	0.722341	-0.678083	0.698026	0.754505	0.698107	-0.651832	0.78098	-0.602577	0.651782	0.701233	-0.720519	0.67966	0.805467	-0.669246	-0.674781	0.766899	0.674816	0.664294	0.749481	-0.711098
LysoPE 18:2 (2n isomer)	-0.616626	-0.597381	0.636211	-0.57476	0.609636	-0.574472	-0.562071	0.615781	0.678144	0.669921	-0.568432	0.584807	-0.591961	-0.60954	-0.642314	-0.628968	0.572729	0.754998	0.622433	0.679505	0.645163	-0.706563	-0.620116	-0.580603	0.677634	0.602431	-0.639264	0.540505	-0.557276	0.504073	-0.583612	0.635691	0.713552	0.615365	-0.575586	0.450775	-0.492839	0.647138	0.688424	-0.557381	0.647117	0.42735	-0.482933	-0.563355	0.651206	0.712248	0.683004	0.506785	-0.556123
6-Paradol	-0.678936	-0.654296	0.733601	-0.672836	0.731717	-0.720164	-0.583999	0.70584	0.66869	0.71322	-0.644769	0.729446	-0.679746	-0.672052	-0.664656	-0.7034	0.712711	0.72768	0.712702	0.644208	0.580936	-0.680636	-0.844176	-0.663666	0.711125	0.662339	-0.675107	0.580274	-0.580167	0.656964	-0.637453	0.703132	0.646896	0.53964	-0.683881	0.765084	-0.672346	0.762881	0.743948	-0.593665	0.72846	0.731704	-0.558928	-0.737519	0.752946	0.578694	0.680517	0.49972	-0.646232
N'-[6-(tert-butyl)thieno[3,2-d]pyrimidin-4-yl]-4-methylbenzohydrazide	-0.824823	-0.85014	0.796812	-0.80778	0.794322	-0.80558	-0.741302	0.820562	0.853498	0.773216	-0.812415	0.797669	-0.775703	-0.846497	-0.853515	-0.833085	0.844034	0.774422	0.75454	0.840154	0.724744	-0.803247	-0.697022	-0.801776	0.786144	0.823881	-0.868538	0.81292	-0.79954	0.842784	-0.768597	0.821149	0.848703	0.833785	-0.829954	0.608524	-0.718413	0.779626	0.771421	-0.83337	0.770725	0.747076	-0.780726	-0.822652	0.746746	0.828668	0.690424	0.827245	-0.814798
(3beta,9xi)-3-(beta-D-Glucopyranosyloxy)-14-hydroxycard-20(22)-enolide	-0.799159	-0.744072	0.882453	-0.735952	0.864039	-0.797966	-0.724566	0.883591	0.899175	0.895534	-0.719431	0.86706	-0.770853	-0.728784	-0.869915	-0.829187	0.818921	0.918045	0.876512	0.78616	0.883537	-0.891333	-0.925588	-0.708859	0.906101	0.87812	-0.814413	0.714216	-0.727527	0.732129	-0.74369	0.922395	0.869099	0.721642	-0.744935	0.860066	-0.645463	0.902714	0.913641	-0.651797	0.904822	0.693165	-0.672873	-0.849836	0.915776	0.870124	0.917976	0.644992	-0.740111
2-[amino(3-chloroanilino)methylene]malononitrile	0.475089	0.398063	-0.600835	0.404151	-0.563252	0.501249	0.377311	-0.593077	-0.649592	-0.614826	0.353735	-0.595694	0.45536	0.387651	0.662421	0.592249	-0.514396	-0.673209	-0.583438	-0.515473	-0.589302	0.614789	0.720306	0.337084	-0.654665	-0.612782	0.511941	-0.396979	0.383027	-0.401641	0.409363	-0.692845	-0.633049	-0.467772	0.432117	-0.605792	0.291588	-0.671783	-0.662854	0.306671	-0.634385	-0.404467	0.366993	0.669316	-0.719465	-0.738562	-0.637384	-0.322038	0.369875
4-{3-[(3,4-dihydroxyphenyl)methyl]-2-methylbutyl}benzene-1,2-diol	-0.727093	-0.661638	0.770172	-0.648676	0.735019	-0.731762	-0.704832	0.759105	0.821191	0.798475	-0.633085	0.7978	-0.71581	-0.65925	-0.790958	-0.72422	0.687039	0.775833	0.680976	0.752075	0.780032	-0.813582	-0.807039	-0.62441	0.850591	0.813164	-0.720486	0.720328	-0.692504	0.663617	-0.688953	0.78483	0.814602	0.799657	-0.66282	0.74818	-0.621708	0.836266	0.852623	-0.614794	0.821369	0.63609	-0.633417	-0.660463	0.867641	0.908177	0.834751	0.683126	-0.627598
H-Gly-Pro-OH	-0.669956	-0.620154	0.757519	-0.65257	0.741881	-0.704756	-0.587578	0.803013	0.830223	0.771729	-0.582151	0.828234	-0.634034	-0.605402	-0.776271	-0.698213	0.7632	0.764684	0.741791	0.708317	0.734283	-0.770122	-0.869973	-0.587044	0.824857	0.798997	-0.686372	0.628356	-0.582272	0.663796	-0.597727	0.860393	0.785386	0.651435	-0.664748	0.775825	-0.544146	0.835947	0.809896	-0.512986	0.803407	0.643731	-0.565159	-0.808133	0.821491	0.825029	0.785988	0.553068	-0.611289
Estrone	-0.673754	-0.652501	0.765744	-0.71904	0.732466	-0.732488	-0.689857	0.700608	0.701248	0.785917	-0.646261	0.770566	-0.702448	-0.631402	-0.736324	-0.665146	0.649059	0.727449	0.665977	0.67722	0.788004	-0.739009	-0.834306	-0.628147	0.77695	0.755255	-0.652453	0.670673	-0.669712	0.626074	-0.628023	0.706037	0.703699	0.667752	-0.720003	0.763597	-0.653897	0.775884	0.803306	-0.586248	0.805434	0.589748	-0.683627	-0.59198	0.792093	0.787077	0.804367	0.591173	-0.635328
N-Acetyl-L-Tyrosine	-0.595028	-0.589714	0.678696	-0.573061	0.680824	-0.581898	-0.584666	0.553944	0.483384	0.618797	-0.60294	0.554658	-0.598845	-0.582144	-0.5809	-0.555063	0.492831	0.535442	0.551688	0.393139	0.670556	-0.53904	-0.632328	-0.561685	0.540109	0.630954	-0.618921	0.573173	-0.681861	0.581059	-0.549402	0.496234	0.429886	0.471261	-0.572779	0.767784	-0.553544	0.539238	0.601318	-0.566051	0.615809	0.637592	-0.566254	-0.495931	0.642638	0.411333	0.648336	0.565609	-0.629836
LPC 12:0	0.615048	0.621165	-0.529164	0.557729	-0.536647	0.53877	0.571353	-0.517056	-0.52749	-0.536092	0.63176	-0.488407	0.536844	0.645239	0.425835	0.439712	-0.489406	-0.538321	-0.498236	-0.502051	-0.56231	0.543374	0.435944	0.685071	-0.513595	-0.506095	0.599195	-0.578239	0.641822	-0.53686	0.591943	-0.438167	-0.514406	-0.62663	0.528363	-0.435005	0.591028	-0.48184	-0.543471	0.621549	-0.515837	-0.558461	0.404948	0.401998	-0.462826	-0.408429	-0.587393	-0.650789	0.606414
3-(trifluoromethyl)phenyl 3-phenylcinnoline-4-carboxylate	-0.658392	-0.619923	0.706272	-0.573987	0.709741	-0.610492	-0.597006	0.664053	0.655052	0.739058	-0.623146	0.612556	-0.602626	-0.611156	-0.660196	-0.600173	0.543663	0.707605	0.673597	0.559935	0.835895	-0.693574	-0.666039	-0.606577	0.677801	0.669982	-0.650542	0.604124	-0.674823	0.535452	-0.609713	0.656109	0.587715	0.588375	-0.561404	0.655479	-0.508116	0.657159	0.708954	-0.543748	0.711043	0.488537	-0.490798	-0.615725	0.675691	0.608048	0.789819	0.566503	-0.61605
[truncated: 70 more columns]

## Sheet: I_D.vs.I_W_neg_corr
corr	L-Ornithine	Quercetin-3-O-beta-glucopyranosyl-6'-acetate	Eleutheroside B	Eriodictyol O-malonylhexoside	Prostaglandin K2	di-C,C-pentosyl-luteolin	Hexadecanedioic acid	18-Nor-4,15-dihydroxyabieta-8,11,13-trien-7-one	Tricin 5-O-hexoside	Trifolirhizin	4-(octyloxy)benzoic acid	Ingenol	Ptaquiloside	Gluconic acid	16-(Hexopyranosyloxy)-7-hydroxy-8,9-epoxypimaran-18-oic acid	Calceolarioside B	Oxypaeoniflorin	Carnosic acid	(±)9-HpODE	Rhapontin	Erythronolactone	Bicyclo Prostaglandin E2	Casticin	2,3-dinor Prostaglandin E1	Theaflavin	Oridonin	2-deoxyglucose-6-phosphate	Prostaglandin A3	Pinoresinol Diglucoside	Prostaglandin H2	Andrographolide	Tricin O-sinapoylpentoside	p-Coumaric Acid	α-D-Mannose 1-phosphate	alpha-Hederin	martynoside	Galactinol	19(R)-hydroxy Prostaglandin A2	19(R)-hydroxy Prostaglandin E1	Artesunate	Kynurenic acid O-hexside	Vinorelbine Tartrate	N1-[4-(cyanomethyl)phenyl]-4-chlorobenzamide	Naringin Dihydrochalcone	O-p-coumaroyl-O-salicyloyl quinic acid	Methyl jasmonate	(+)-Dihydrojasmonic acid	Epimedin A	Tectoridin
L-Ornithine	1	-0.98979	0.998321	-0.988458	-0.991659	-0.98644	-0.984729	-0.965918	-0.973899	-0.97361	-0.985148	-0.957707	-0.974521	0.970877	-0.977963	-0.924543	0.978903	-0.948875	-0.939059	0.94883	0.935191	-0.961855	-0.931406	0.967225	-0.941202	-0.987401	-0.946787	-0.988903	0.951344	-0.887881	-0.975427	-0.912894	-0.960106	0.940813	0.96219	0.916662	0.931302	-0.972662	-0.972246	-0.862651	-0.966043	0.827679	0.868185	0.917871	-0.80262	0.870723	0.853837	0.783676	-0.761333
Quercetin-3-O-beta-glucopyranosyl-6'-acetate	-0.98979	1	-0.98853	0.993467	0.997158	0.990145	0.989736	0.975358	0.983109	0.982748	0.989276	0.973835	0.979054	-0.984333	0.975416	0.934271	-0.972597	0.953361	0.942086	-0.940286	-0.937246	0.968108	0.935139	-0.96361	0.926762	0.985357	0.954009	0.995077	-0.944106	0.881004	0.972783	0.901831	0.955418	-0.938093	-0.946281	-0.869001	-0.922043	0.981216	0.986293	0.885145	0.954826	-0.854579	-0.838038	-0.886656	0.83075	-0.81513	-0.82665	-0.811066	0.756061
Eleutheroside B	0.998321	-0.98853	1	-0.985691	-0.991249	-0.985857	-0.982204	-0.967717	-0.979582	-0.979417	-0.985907	-0.958925	-0.981377	0.973177	-0.979582	-0.929765	0.981702	-0.946279	-0.937817	0.95705	0.931363	-0.955341	-0.934755	0.964375	-0.940455	-0.990554	-0.9399	-0.987828	0.950838	-0.883163	-0.981811	-0.916198	-0.957902	0.941188	0.962314	0.92439	0.917155	-0.974155	-0.972098	-0.864052	-0.95826	0.822969	0.862532	0.917813	-0.799207	0.877531	0.852041	0.761988	-0.767213
Eriodictyol O-malonylhexoside	-0.988458	0.993467	-0.985691	1	0.992685	0.981776	0.987588	0.952983	0.970015	0.969687	0.97788	0.955444	0.96624	-0.977879	0.963226	0.905317	-0.96851	0.933493	0.956124	-0.948053	-0.960506	0.970863	0.91931	-0.964909	0.92462	0.986866	0.953487	0.990724	-0.949532	0.896608	0.970516	0.892991	0.949765	-0.940469	-0.954066	-0.873911	-0.926169	0.983253	0.978981	0.863203	0.952267	-0.814212	-0.818329	-0.899318	0.816367	-0.806352	-0.820054	-0.799594	0.74297
Prostaglandin K2	-0.991659	0.997158	-0.991249	0.992685	1	0.991764	0.992509	0.975892	0.979967	0.979625	0.993037	0.972166	0.973212	-0.986028	0.984425	0.936484	-0.977447	0.946149	0.952977	-0.943379	-0.942241	0.966242	0.940446	-0.969647	0.923741	0.988818	0.958797	0.992068	-0.950803	0.881523	0.979381	0.902831	0.943554	-0.943353	-0.952676	-0.88695	-0.919839	0.980976	0.979689	0.887939	0.958791	-0.846766	-0.834553	-0.907314	0.820287	-0.824913	-0.848764	-0.808353	0.770622
di-C,C-pentosyl-luteolin	-0.98644	0.990145	-0.985857	0.981776	0.991764	1	0.987965	0.987138	0.979128	0.978773	0.992683	0.971789	0.970567	-0.976779	0.9769	0.941114	-0.972519	0.932143	0.959955	-0.92714	-0.921038	0.962123	0.950467	-0.952712	0.917097	0.978419	0.940942	0.981747	-0.93505	0.875568	0.979864	0.905242	0.955834	-0.92152	-0.947347	-0.887141	-0.927828	0.978811	0.989232	0.910934	0.966594	-0.863335	-0.847241	-0.881582	0.766773	-0.821202	-0.819796	-0.81247	0.814531
Hexadecanedioic acid	-0.984729	0.989736	-0.982204	0.987588	0.992509	0.987965	1	0.967873	0.965038	0.964652	0.982613	0.959282	0.959439	-0.971863	0.978434	0.907933	-0.973657	0.943993	0.949329	-0.936939	-0.920612	0.97365	0.924102	-0.954746	0.91003	0.983618	0.964927	0.980017	-0.96309	0.893719	0.968704	0.88325	0.94363	-0.926461	-0.940263	-0.878752	-0.912818	0.970342	0.980021	0.875955	0.971326	-0.863306	-0.860637	-0.901386	0.801727	-0.829602	-0.850573	-0.822484	0.753405
18-Nor-4,15-dihydroxyabieta-8,11,13-trien-7-one	-0.965918	0.975358	-0.967717	0.952983	0.975892	0.987138	0.967873	1	0.974793	0.974467	0.99142	0.974172	0.964092	-0.964699	0.968607	0.968002	-0.957039	0.92788	0.916445	-0.906812	-0.886335	0.924803	0.946154	-0.937568	0.895259	0.960641	0.91886	0.963093	-0.901921	0.825625	0.97007	0.92927	0.937106	-0.8957	-0.913323	-0.863243	-0.8972	0.968024	0.977876	0.936006	0.941734	-0.86645	-0.831203	-0.866595	0.79459	-0.830523	-0.807463	-0.810086	0.823297
Tricin 5-O-hexoside	-0.973899	0.983109	-0.979582	0.970015	0.979967	0.979128	0.965038	0.974793	1	0.999996	0.982427	0.9751	0.995415	-0.974258	0.973878	0.955873	-0.94329	0.945869	0.916976	-0.922301	-0.921946	0.915467	0.934565	-0.947965	0.916938	0.971549	0.922968	0.978577	-0.914738	0.817804	0.982868	0.903632	0.955368	-0.926074	-0.919011	-0.864935	-0.905982	0.977828	0.978263	0.893563	0.938848	-0.808186	-0.83976	-0.881799	0.794461	-0.829388	-0.791642	-0.764528	0.747363
Trifolirhizin	-0.97361	0.982748	-0.979417	0.969687	0.979625	0.978773	0.964652	0.974467	0.999996	1	0.982129	0.974656	0.995475	-0.973887	0.973599	0.955566	-0.943016	0.945382	0.916537	-0.922382	-0.921797	0.914844	0.934089	-0.947582	0.916519	0.971428	0.922576	0.978178	-0.914451	0.817454	0.98287	0.90347	0.95529	-0.925926	-0.918672	-0.865076	-0.905369	0.97767	0.977962	0.893423	0.938369	-0.807096	-0.839572	-0.881727	0.794168	-0.829707	-0.791148	-0.763217	0.746787
4-(octyloxy)benzoic acid	-0.985148	0.989276	-0.985907	0.97788	0.993037	0.992683	0.982613	0.99142	0.982427	0.982129	1	0.972804	0.972962	-0.976737	0.983467	0.958619	-0.968633	0.936367	0.938819	-0.925567	-0.930816	0.943474	0.939483	-0.97054	0.918379	0.983147	0.941977	0.981236	-0.93527	0.859416	0.984485	0.927461	0.945923	-0.920189	-0.945448	-0.879348	-0.923693	0.980154	0.978075	0.921641	0.958228	-0.839767	-0.836079	-0.910369	0.813585	-0.840009	-0.847745	-0.820557	0.795303
Ingenol	-0.957707	0.973835	-0.958925	0.955444	0.972166	0.971789	0.959282	0.974172	0.9751	0.974656	0.972804	1	0.96519	-0.989741	0.971101	0.977209	-0.93661	0.961376	0.920701	-0.910355	-0.887467	0.909144	0.976322	-0.932049	0.919348	0.947975	0.906412	0.976626	-0.892849	0.764794	0.964303	0.911099	0.901004	-0.917366	-0.89641	-0.849912	-0.87693	0.969371	0.972404	0.860261	0.924281	-0.86461	-0.796636	-0.864028	0.784467	-0.795639	-0.785545	-0.797656	0.808693
Ptaquiloside	-0.974521	0.979054	-0.981377	0.96624	0.973212	0.970567	0.959439	0.964092	0.995415	0.995475	0.972962	0.96519	1	-0.966266	0.965287	0.942767	-0.946862	0.95396	0.900593	-0.933218	-0.905863	0.915711	0.922725	-0.944718	0.935037	0.974389	0.906112	0.978966	-0.924609	0.829699	0.977886	0.906843	0.962533	-0.913691	-0.927472	-0.871138	-0.895289	0.968496	0.973887	0.861918	0.933953	-0.811284	-0.855342	-0.880112	0.79408	-0.853969	-0.800475	-0.744879	0.730997
Gluconic acid	0.970877	-0.984333	0.973177	-0.977879	-0.986028	-0.976779	-0.971863	-0.964699	-0.974258	-0.973887	-0.976737	-0.989741	-0.966266	1	-0.971641	-0.955623	0.961103	-0.946944	-0.950836	0.945697	0.923906	-0.937499	-0.971242	0.946935	-0.925072	-0.97001	-0.922246	-0.988338	0.917477	-0.817087	-0.974094	-0.909006	-0.902289	0.939667	0.928107	0.875058	0.876408	-0.981686	-0.97451	-0.852271	-0.92163	0.846009	0.772363	0.882052	-0.799413	0.791257	0.802681	0.776787	-0.808554
16-(Hexopyranosyloxy)-7-hydroxy-8,9-epoxypimaran-18-oic acid	-0.977963	0.975416	-0.979582	0.963226	0.984425	0.9769	0.978434	0.968607	0.973878	0.973599	0.983467	0.971101	0.965287	-0.971641	1	0.947634	-0.952018	0.958231	0.925714	-0.911281	-0.904693	0.925423	0.94108	-0.961674	0.917751	0.96955	0.947873	0.972123	-0.945712	0.822997	0.974875	0.884527	0.918304	-0.931498	-0.927351	-0.892673	-0.906678	0.954641	0.953421	0.866103	0.965114	-0.840399	-0.870488	-0.929984	0.782547	-0.856421	-0.88134	-0.803354	0.751968
Calceolarioside B	-0.924543	0.934271	-0.929765	0.905317	0.936484	0.941114	0.907933	0.968002	0.955873	0.955566	0.958619	0.977209	0.942767	-0.955623	0.947634	1	-0.90038	0.921552	0.86935	-0.867702	-0.856729	0.837574	0.957226	-0.916954	0.895593	0.915221	0.849171	0.938031	-0.836906	0.695033	0.949809	0.936013	0.866942	-0.872801	-0.868277	-0.832672	-0.851088	0.942227	0.931386	0.878127	0.882475	-0.808687	-0.755646	-0.859688	0.768965	-0.806239	-0.773918	-0.76728	0.828647
Oxypaeoniflorin	0.978903	-0.972597	0.981702	-0.96851	-0.977447	-0.972519	-0.973657	-0.957039	-0.94329	-0.943016	-0.968633	-0.93661	-0.946862	0.961103	-0.952018	-0.90038	1	-0.912224	-0.934321	0.973218	0.893291	-0.969748	-0.930311	0.929255	-0.907241	-0.978674	-0.924927	-0.968173	0.937637	-0.908602	-0.955183	-0.907521	-0.920711	0.924914	0.953569	0.930853	0.856997	-0.954328	-0.957981	-0.851672	-0.92137	0.858939	0.813946	0.875456	-0.802364	0.855185	0.840167	0.725803	-0.806887
Carnosic acid	-0.948875	0.953361	-0.946279	0.933493	0.946149	0.932143	0.943993	0.92788	0.945869	0.945382	0.936367	0.961376	0.95396	-0.946944	0.958231	0.921552	-0.912224	1	0.845634	-0.886348	-0.836577	0.898223	0.910475	-0.926273	0.941525	0.932752	0.897732	0.962993	-0.922217	0.772414	0.922358	0.867907	0.905629	-0.887104	-0.884955	-0.826893	-0.871413	0.915237	0.933976	0.762285	0.932308	-0.868398	-0.883212	-0.875634	0.80556	-0.84876	-0.844226	-0.800615	0.67107
(±)9-HpODE	-0.939059	0.942086	-0.937817	0.956124	0.952977	0.959955	0.949329	0.916445	0.916976	0.916537	0.938819	0.920701	0.900593	-0.950836	0.925714	0.86935	-0.934321	0.845634	1	-0.899141	-0.92399	0.942921	0.929999	-0.914597	0.876475	0.939617	0.89335	0.940635	-0.905314	0.866627	0.946284	0.834102	0.879048	-0.891196	-0.937971	-0.861415	-0.890352	0.947492	0.944056	0.845281	0.919852	-0.800901	-0.732033	-0.848085	0.64926	-0.709853	-0.77186	-0.771818	0.842971
Rhapontin	0.94883	-0.940286	0.95705	-0.948053	-0.943379	-0.92714	-0.936939	-0.906812	-0.922301	-0.922382	-0.925567	-0.910355	-0.933218	0.945697	-0.911281	-0.867702	0.973218	-0.886348	-0.899141	1	0.887073	-0.919546	-0.906624	0.889419	-0.887357	-0.959674	-0.882253	-0.943931	0.901681	-0.851933	-0.939287	-0.908125	-0.879873	0.923198	0.913581	0.933105	0.783049	-0.948329	-0.930964	-0.777135	-0.858611	0.767375	0.744006	0.864727	-0.804131	0.858178	0.771106	0.616895	-0.765289
Erythronolactone	0.935191	-0.937246	0.931363	-0.960506	-0.942241	-0.921038	-0.920612	-0.886335	-0.921946	-0.921797	-0.930816	-0.887467	-0.905863	0.923906	-0.904693	-0.856729	0.893291	-0.836577	-0.92399	0.887073	1	-0.893384	-0.844934	0.944261	-0.854224	-0.937107	-0.915955	-0.933914	0.876294	-0.837206	-0.931689	-0.855574	-0.891161	0.91596	0.90886	0.815501	0.91497	-0.954288	-0.910401	-0.853537	-0.887702	0.642351	0.703379	0.894815	-0.79875	0.727566	0.756679	0.754176	-0.676262
Bicyclo Prostaglandin E2	-0.961855	0.968108	-0.955341	0.970863	0.966242	0.962123	0.97365	0.924803	0.915467	0.914844	0.943474	0.909144	0.915711	-0.937499	0.925423	0.837574	-0.969748	0.898223	0.942921	-0.919546	-0.893384	1	0.886861	-0.917372	0.885968	0.955215	0.939851	0.959297	-0.942343	0.949859	0.914182	0.825031	0.927642	-0.90133	-0.94441	-0.852959	-0.894155	0.927707	0.952186	0.83304	0.935279	-0.882813	-0.822488	-0.824365	0.774146	-0.757883	-0.818104	-0.793674	0.740754
Casticin	-0.931406	0.935139	-0.934755	0.91931	0.940446	0.950467	0.924102	0.946154	0.934565	0.934089	0.939483	0.976322	0.922725	-0.971242	0.94108	0.957226	-0.930311	0.910475	0.929999	-0.906624	-0.844934	0.886861	1	-0.878443	0.888989	0.910838	0.860324	0.942919	-0.842994	0.731198	0.938761	0.88969	0.847283	-0.91052	-0.878574	-0.892495	-0.824002	0.940224	0.94043	0.820217	0.882461	-0.854947	-0.741171	-0.820774	0.689925	-0.773793	-0.738952	-0.710972	0.887621
2,3-dinor Prostaglandin E1	0.967225	-0.96361	0.964375	-0.964909	-0.969647	-0.952712	-0.954746	-0.937568	-0.947965	-0.947582	-0.97054	-0.932049	-0.944718	0.946935	-0.961674	-0.916954	0.929255	-0.926273	-0.914597	0.889419	0.944261	-0.917372	-0.878443	1	-0.949696	-0.974365	-0.90728	-0.968943	0.957669	-0.86334	-0.963898	-0.906066	-0.922216	0.873195	0.965891	0.829124	0.943913	-0.948221	-0.933377	-0.848775	-0.952314	0.777486	0.82078	0.953337	-0.804265	0.827581	0.906065	0.859703	-0.718332
Theaflavin	-0.941202	0.926762	-0.940455	0.92462	0.923741	0.917097	0.91003	0.895259	0.916938	0.916519	0.918379	0.919348	0.935037	-0.925072	0.917751	0.895593	-0.907241	0.941525	0.876475	-0.887357	-0.854224	0.885968	0.888989	-0.949696	1	0.940755	0.806498	0.954073	-0.934248	0.817364	0.932786	0.902313	0.90409	-0.814468	-0.957946	-0.831846	-0.892387	0.907657	0.915262	0.722703	0.917656	-0.808935	-0.825477	-0.896839	0.704228	-0.846476	-0.863328	-0.792886	0.747577
Oridonin	-0.987401	0.985357	-0.990554	0.986866	0.988818	0.978419	0.983618	0.960641	0.971549	0.971428	0.983147	0.947975	0.974389	-0.97001	0.96955	0.915221	-0.978674	0.932752	0.939617	-0.959674	-0.937107	0.955215	0.910838	-0.974365	0.940755	1	0.928893	0.983881	-0.96987	0.902359	0.985011	0.920563	0.948531	-0.911286	-0.970178	-0.891801	-0.904492	0.976177	0.971364	0.863687	0.950693	-0.815073	-0.834447	-0.927649	0.811827	-0.861492	-0.867381	-0.785581	0.758084
2-deoxyglucose-6-phosphate	-0.946787	0.954009	-0.9399	0.953487	0.958797	0.940942	0.964927	0.91886	0.922968	0.922576	0.941977	0.906412	0.906112	-0.922246	0.947873	0.849171	-0.924927	0.897732	0.89335	-0.882253	-0.915955	0.939851	0.860324	-0.90728	0.806498	0.928893	1	0.931013	-0.901906	0.854198	0.904611	0.795538	0.898157	-0.954023	-0.861803	-0.84356	-0.886156	0.922941	0.919936	0.867981	0.929764	-0.788517	-0.834565	-0.863157	0.842157	-0.771521	-0.804717	-0.773166	0.627759
Prostaglandin A3	-0.988903	0.995077	-0.987828	0.990724	0.992068	0.981747	0.980017	0.963093	0.978577	0.978178	0.981236	0.976626	0.978966	-0.988338	0.972123	0.938031	-0.968173	0.962993	0.940635	-0.943931	-0.933914	0.959297	0.942919	-0.968943	0.954073	0.983881	0.931013	1	-0.945936	0.867116	0.972534	0.909687	0.944819	-0.931595	-0.956802	-0.872492	-0.918566	0.977325	0.979026	0.846843	0.94793	-0.849705	-0.827393	-0.89535	0.816249	-0.820354	-0.835232	-0.804525	0.764022
Pinoresinol Diglucoside	0.951344	-0.944106	0.950838	-0.949532	-0.950803	-0.93505	-0.96309	-0.901921	-0.914738	-0.914451	-0.93527	-0.892849	-0.924609	0.917477	-0.945712	-0.836906	0.937637	-0.922217	-0.905314	0.901681	0.876294	-0.942343	-0.842994	0.957669	-0.934248	-0.96987	-0.901906	-0.945936	1	-0.91578	-0.937952	-0.838121	-0.914196	0.841787	0.959164	0.837963	0.890258	-0.907695	-0.921402	-0.776494	-0.957079	0.827944	0.874294	0.925456	-0.746778	0.843556	0.927866	0.82252	-0.672969
Prostaglandin H2	-0.887881	0.881004	-0.883163	0.896608	0.881523	0.875568	0.893719	0.825625	0.817804	0.817454	0.859416	0.764794	0.829699	-0.817087	0.822997	0.695033	-0.908602	0.772414	0.866627	-0.851933	-0.837206	0.949859	0.731198	-0.86334	0.817364	0.902359	0.854198	0.867116	-0.91578	1	0.834667	0.74203	0.889262	-0.781524	-0.926058	-0.782615	-0.843074	0.831516	0.857979	0.771735	0.867859	-0.774825	-0.778393	-0.774268	0.704305	-0.717855	-0.809702	-0.726698	0.633926
Andrographolide	-0.975427	0.972783	-0.981811	0.970516	0.979381	0.979864	0.968704	0.97007	0.982868	0.98287	0.984485	0.964303	0.977886	-0.974094	0.974875	0.949809	-0.955183	0.922358	0.946284	-0.939287	-0.931689	0.914182	0.938761	-0.963898	0.932786	0.985011	0.904611	0.972534	-0.937952	0.834667	1	0.932049	0.93529	-0.904793	-0.948576	-0.893733	-0.901818	0.983711	0.97219	0.883414	0.946216	-0.788562	-0.816906	-0.927954	0.755487	-0.85578	-0.832045	-0.773041	0.804235
Tricin O-sinapoylpentoside	-0.912894	0.901831	-0.916198	0.892991	0.902831	0.905242	0.88325	0.92927	0.903632	0.90347	0.927461	0.911099	0.906843	-0.909006	0.884527	0.936013	-0.907521	0.867907	0.834102	-0.908125	-0.855574	0.825031	0.88969	-0.906066	0.902313	0.920563	0.795538	0.909687	-0.838121	0.74203	0.932049	1	0.864674	-0.814564	-0.884931	-0.849123	-0.818664	0.935902	0.909832	0.831804	0.8493	-0.727473	-0.715417	-0.881783	0.79062	-0.873934	-0.765007	-0.721742	0.825455
p-Coumaric Acid	-0.960106	0.955418	-0.957902	0.949765	0.943554	0.955834	0.94363	0.937106	0.955368	0.95529	0.945923	0.901004	0.962533	-0.902289	0.918304	0.866942	-0.920711	0.905629	0.879048	-0.879873	-0.891161	0.927642	0.847283	-0.922216	0.90409	0.948531	0.898157	0.944819	-0.914196	0.889262	0.93529	0.864674	1	-0.860351	-0.922649	-0.829979	-0.941942	0.933375	0.958868	0.872608	0.951413	-0.790974	-0.899943	-0.838716	0.749596	-0.833502	-0.773388	-0.778624	0.678632
α-D-Mannose 1-phosphate	0.940813	-0.938093	0.941188	-0.940469	-0.943353	-0.92152	-0.926461	-0.8957	-0.926074	-0.925926	-0.920189	-0.917366	-0.913691	0.939667	-0.931498	-0.872801	0.924914	-0.887104	-0.891196	0.923198	0.91596	-0.90133	-0.91052	0.873195	-0.814468	-0.911286	-0.954023	-0.931595	0.841787	-0.781524	-0.904793	-0.814564	-0.860351	1	0.848634	0.908454	0.828648	-0.928142	-0.902281	-0.80815	-0.86607	0.732433	0.757443	0.839096	-0.814048	0.775682	0.729888	0.628135	-0.679
alpha-Hederin	0.96219	-0.946281	0.962314	-0.954066	-0.952676	-0.947347	-0.940263	-0.913323	-0.919011	-0.918672	-0.945448	-0.89641	-0.927472	0.928107	-0.927351	-0.868277	0.953569	-0.884955	-0.937971	0.913581	0.90886	-0.94441	-0.878574	0.965891	-0.957946	-0.970178	-0.861803	-0.956802	0.959164	-0.926058	-0.948576	-0.884931	-0.922649	0.848634	1	0.871401	0.914711	-0.924847	-0.925613	-0.805491	-0.932194	0.802902	0.807144	0.903762	-0.715408	0.821349	0.886939	0.787254	-0.780063
martynoside	0.916662	-0.869001	0.92439	-0.873911	-0.88695	-0.887141	-0.878752	-0.863243	-0.864935	-0.865076	-0.879348	-0.849912	-0.871138	0.875058	-0.892673	-0.832672	0.930853	-0.826893	-0.861415	0.933105	0.815501	-0.852959	-0.892495	0.829124	-0.831846	-0.891801	-0.84356	-0.872492	0.837963	-0.782615	-0.893733	-0.849123	-0.829979	0.908454	0.871401	1	0.763873	-0.872191	-0.851961	-0.736107	-0.845584	0.708392	0.782338	0.855766	-0.659818	0.899982	0.770699	0.522768	-0.778395
Galactinol	0.931302	-0.922043	0.917155	-0.926169	-0.919839	-0.927828	-0.912818	-0.8972	-0.905982	-0.905369	-0.923693	-0.87693	-0.895289	0.876408	-0.906678	-0.851088	0.856997	-0.871413	-0.890352	0.783049	0.91497	-0.894155	-0.824002	0.943913	-0.892387	-0.904492	-0.886156	-0.918566	0.890258	-0.843074	-0.901818	-0.818664	-0.941942	0.828648	0.914711	0.763873	1	-0.898536	-0.907073	-0.8515	-0.960374	0.741431	0.854724	0.866377	-0.690717	0.747427	0.806655	0.881047	-0.666916
19(R)-hydroxy Prostaglandin A2	-0.972662	0.981216	-0.974155	0.983253	0.980976	0.978811	0.970342	0.968024	0.977828	0.97767	0.980154	0.969371	0.968496	-0.981686	0.954641	0.942227	-0.954328	0.915237	0.947492	-0.948329	-0.954288	0.927707	0.940224	-0.948221	0.907657	0.976177	0.922941	0.977325	-0.907695	0.831516	0.983711	0.935902	0.933375	-0.928142	-0.924847	-0.872191	-0.898536	1	0.984325	0.894142	0.926754	-0.781781	-0.771743	-0.892282	0.805753	-0.810257	-0.766573	-0.772618	0.796873
19(R)-hydroxy Prostaglandin E1	-0.972246	0.986293	-0.972098	0.978981	0.979689	0.989232	0.980021	0.977876	0.978263	0.977962	0.978075	0.972404	0.973887	-0.97451	0.953421	0.931386	-0.957981	0.933976	0.944056	-0.930964	-0.910401	0.952186	0.94043	-0.933377	0.915262	0.971364	0.919936	0.979026	-0.921402	0.857979	0.97219	0.909832	0.958868	-0.902281	-0.925613	-0.851961	-0.907073	0.984325	1	0.893778	0.947879	-0.858644	-0.826133	-0.850377	0.773964	-0.801259	-0.766359	-0.804128	0.798377
Artesunate	-0.862651	0.885145	-0.864052	0.863203	0.887939	0.910934	0.875955	0.936006	0.893563	0.893423	0.921641	0.860261	0.861918	-0.852271	0.866103	0.878127	-0.851672	0.762285	0.845281	-0.777135	-0.853537	0.83304	0.820217	-0.848775	0.722703	0.863687	0.867981	0.846843	-0.776494	0.771735	0.883414	0.831804	0.872608	-0.80815	-0.805491	-0.736107	-0.8515	0.894142	0.893778	1	0.851636	-0.727826	-0.713719	-0.758258	0.740616	-0.683398	-0.676718	-0.765267	0.748891
Kynurenic acid O-hexside	-0.966043	0.954826	-0.95826	0.952267	0.958791	0.966594	0.971326	0.941734	0.938848	0.938369	0.958228	0.924281	0.933953	-0.92163	0.965114	0.882475	-0.92137	0.932308	0.919852	-0.858611	-0.887702	0.935279	0.882461	-0.952314	0.917656	0.950693	0.929764	0.94793	-0.957079	0.867859	0.946216	0.8493	0.951413	-0.86607	-0.932194	-0.845584	-0.960374	0.926754	0.947879	0.851636	1	-0.835413	-0.924413	-0.911038	0.709011	-0.84132	-0.873713	-0.869287	0.715177
Vinorelbine Tartrate	0.827679	-0.854579	0.822969	-0.814212	-0.846766	-0.863335	-0.863306	-0.86645	-0.808186	-0.807096	-0.839767	-0.86461	-0.811284	0.846009	-0.840399	-0.808687	0.858939	-0.868398	-0.800901	0.767375	0.642351	-0.882813	-0.854947	0.777486	-0.808935	-0.815073	-0.788517	-0.849705	0.827944	-0.774825	-0.788562	-0.727473	-0.790974	0.732433	0.802902	0.708392	0.741431	-0.781781	-0.858644	-0.727826	-0.835413	1	0.781724	0.65412	-0.642789	0.659673	0.754567	0.782071	-0.75143
N1-[4-(cyanomethyl)phenyl]-4-chlorobenzamide	0.868185	-0.838038	0.862532	-0.818329	-0.834553	-0.847241	-0.860637	-0.831203	-0.83976	-0.839572	-0.836079	-0.796636	-0.855342	0.772363	-0.870488	-0.755646	0.813946	-0.883212	-0.732033	0.744006	0.703379	-0.822488	-0.741171	0.82078	-0.825477	-0.834447	-0.834565	-0.827393	0.874294	-0.778393	-0.816906	-0.715417	-0.899943	0.757443	0.807144	0.782338	0.854724	-0.771743	-0.826133	-0.713719	-0.924413	0.781724	1	0.80351	-0.622406	0.867262	0.823085	0.73336	-0.517104
Naringin Dihydrochalcone	0.917871	-0.886656	0.917813	-0.899318	-0.907314	-0.881582	-0.901386	-0.866595	-0.881799	-0.881727	-0.910369	-0.864028	-0.880112	0.882052	-0.929984	-0.859688	0.875456	-0.875634	-0.848085	0.864727	0.894815	-0.824365	-0.820774	0.953337	-0.896839	-0.927649	-0.863157	-0.89535	0.925456	-0.774268	-0.927954	-0.881783	-0.838716	0.839096	0.903762	0.855766	0.866377	-0.892282	-0.850377	-0.758258	-0.911038	0.65412	0.80351	1	-0.749604	0.892009	0.918629	0.76581	-0.655873
O-p-coumaroyl-O-salicyloyl quinic acid	-0.80262	0.83075	-0.799207	0.816367	0.820287	0.766773	0.801727	0.79459	0.794461	0.794168	0.813585	0.784467	0.79408	-0.799413	0.782547	0.768965	-0.802364	0.80556	0.64926	-0.804131	-0.79875	0.774146	0.689925	-0.804265	0.704228	0.811827	0.842157	0.816249	-0.746778	0.704305	0.755487	0.79062	0.749596	-0.814048	-0.715408	-0.659818	-0.690717	0.805753	0.773964	0.740616	0.709011	-0.642789	-0.622406	-0.749604	1	-0.697871	-0.696855	-0.648425	0.448075
Methyl jasmonate	0.870723	-0.81513	0.877531	-0.806352	-0.824913	-0.821202	-0.829602	-0.830523	-0.829388	-0.829707	-0.840009	-0.795639	-0.853969	0.791257	-0.856421	-0.806239	0.855185	-0.84876	-0.709853	0.858178	0.727566	-0.757883	-0.773793	0.827581	-0.846476	-0.861492	-0.771521	-0.820354	0.843556	-0.717855	-0.85578	-0.873934	-0.833502	0.775682	0.821349	0.899982	0.747427	-0.810257	-0.801259	-0.683398	-0.84132	0.659673	0.867262	0.892009	-0.697871	1	0.829202	0.579475	-0.626837
(+)-Dihydrojasmonic acid	0.853837	-0.82665	0.852041	-0.820054	-0.848764	-0.819796	-0.850573	-0.807463	-0.791642	-0.791148	-0.847745	-0.785545	-0.800475	0.802681	-0.88134	-0.773918	0.840167	-0.844226	-0.77186	0.771106	0.756679	-0.818104	-0.738952	0.906065	-0.863328	-0.867381	-0.804717	-0.835232	0.927866	-0.809702	-0.832045	-0.765007	-0.773388	0.729888	0.886939	0.770699	0.806655	-0.766573	-0.766359	-0.676718	-0.873713	0.754567	0.823085	0.918629	-0.696855	0.829202	1	0.79222	-0.591542
Epimedin A	0.783676	-0.811066	0.761988	-0.799594	-0.808353	-0.81247	-0.822484	-0.810086	-0.764528	-0.763217	-0.820557	-0.797656	-0.744879	0.776787	-0.803354	-0.76728	0.725803	-0.800615	-0.771818	0.616895	0.754176	-0.793674	-0.710972	0.859703	-0.792886	-0.785581	-0.773166	-0.804525	0.82252	-0.726698	-0.773041	-0.721742	-0.778624	0.628135	0.787254	0.522768	0.881047	-0.772618	-0.804128	-0.765267	-0.869287	0.782071	0.73336	0.76581	-0.648425	0.579475	0.79222	1	-0.600216
Tectoridin	-0.761333	0.756061	-0.767213	0.74297	0.770622	0.814531	0.753405	0.823297	0.747363	0.746787	0.795303	0.808693	0.730997	-0.808554	0.751968	0.828647	-0.806887	0.67107	0.842971	-0.765289	-0.676262	0.740754	0.887621	-0.718332	0.747577	0.758084	0.627759	0.764022	-0.672969	0.633926	0.804235	0.825455	0.678632	-0.679	-0.780063	-0.778395	-0.666916	0.796873	0.798377	0.748891	0.715177	-0.75143	-0.517104	-0.655873	0.448075	-0.626837	-0.591542	-0.600216	1
Gomisin D	0.836784	-0.836066	0.839805	-0.859454	-0.863288	-0.826979	-0.832982	-0.794042	-0.834299	-0.834277	-0.850024	-0.818548	-0.801092	0.860937	-0.865815	-0.804614	0.800806	-0.743575	-0.870594	0.796828	0.928953	-0.774494	-0.801756	0.869587	-0.739412	-0.844155	-0.858369	-0.834677	0.794568	-0.693126	-0.863038	-0.739486	-0.722428	0.880942	0.810015	0.77828	0.793596	-0.859143	-0.785106	-0.769551	-0.79278	0.539255	0.584418	0.876774	-0.700535	0.640806	0.74849	0.653925	-0.63069
Euphorbia factor L3	-0.905867	0.911971	-0.907053	0.899981	0.923186	0.894862	0.931268	0.876895	0.882918	0.882427	0.904735	0.893611	0.886054	-0.906183	0.944675	0.841684	-0.899162	0.931721	0.854355	-0.850781	-0.806791	0.897756	0.844946	-0.920518	0.888965	0.920386	0.890829	0.915447	-0.96266	0.825922	0.891945	0.776474	0.82742	-0.834643	-0.893857	-0.794015	-0.818844	0.853917	0.869884	0.729345	0.912473	-0.864021	-0.841294	-0.891982	0.756011	-0.79234	-0.941552	-0.810626	0.635174
Troxerutin	0.81566	-0.796444	0.814586	-0.782102	-0.781654	-0.811515	-0.738613	-0.808702	-0.828125	-0.828098	-0.797541	-0.793958	-0.822969	0.778194	-0.754884	-0.81443	0.766631	-0.734154	-0.740101	0.743897	0.773014	-0.729664	-0.809972	0.726833	-0.738713	-0.750165	-0.722649	-0.796328	0.617469	-0.625436	-0.782199	-0.779121	-0.836733	0.812393	0.738182	0.785037	0.797806	-0.809022	-0.804301	-0.773752	-0.738911	0.5954	0.675949	0.632035	-0.598301	0.683947	0.481583	0.506014	-0.696084
3-[4-methyl-1-(2-methylpropanoyl)-3-oxocyclohexyl]butanoic acid	-0.834491	0.825796	-0.847343	0.820998	0.847813	0.811151	0.805006	0.81238	0.855756	0.856109	0.859292	0.800773	0.843675	-0.823492	0.874492	0.835823	-0.792688	0.779158	0.772625	-0.767355	-0.86199	0.730778	0.747362	-0.899315	0.7918	0.856127	0.802087	0.827651	-0.823407	0.69846	0.868721	0.773642	0.766429	-0.803515	-0.835049	-0.753877	-0.793629	0.81777	0.761828	0.777757	0.794836	-0.558392	-0.682586	-0.900396	0.735676	-0.747648	-0.849206	-0.659198	0.565276
(-)-secoisolariciresinol	0.756524	-0.727283	0.772933	-0.739407	-0.730966	-0.741287	-0.748029	-0.727078	-0.752803	-0.753748	-0.721827	-0.703974	-0.763555	0.726069	-0.716252	-0.663166	0.78538	-0.66798	-0.695961	0.857603	0.678138	-0.696147	-0.727905	0.615798	-0.618896	-0.754531	-0.722844	-0.709474	0.667928	-0.632213	-0.76435	-0.729766	-0.733081	0.788975	0.649549	0.864115	0.553699	-0.776087	-0.759428	-0.646093	-0.673887	0.522588	0.650199	0.665233	-0.584917	0.797517	0.479379	0.292361	-0.605354
D(+)-Melezitose O-rhamnoside	-0.896764	0.914998	-0.896144	0.931717	0.90493	0.899628	0.901523	0.887015	0.90706	0.907033	0.901097	0.890669	0.902456	-0.910323	0.849527	0.851491	-0.876953	0.834346	0.873912	-0.908143	-0.924214	0.85927	0.840299	-0.878844	0.84201	0.917403	0.845199	0.910535	-0.837055	0.781954	0.916795	0.908457	0.885033	-0.843543	-0.848591	-0.767717	-0.829586	0.961773	0.937143	0.829446	0.841857	-0.668669	-0.665629	-0.822455	0.797504	-0.737512	-0.642705	-0.721859	0.712067
Benzoylpaeoniflorin	0.75896	-0.696786	0.742313	-0.699981	-0.6965	-0.69526	-0.720701	-0.664168	-0.660609	-0.660263	-0.677597	-0.638556	-0.674398	0.635229	-0.709273	-0.584174	0.724158	-0.725217	-0.596255	0.697065	0.620678	-0.717834	-0.63628	0.635223	-0.633909	-0.676935	-0.772946	-0.685439	0.670331	-0.65539	-0.636783	-0.611391	-0.734757	0.768442	0.638313	0.803365	0.691416	-0.648323	-0.664355	-0.5443	-0.747492	0.585339	0.831484	0.672404	-0.60742	0.802167	0.623061	0.465535	-0.409465
Tricin 5-O-hexosyl-O-hexoside	0.777568	-0.791482	0.784693	-0.744064	-0.81074	-0.815166	-0.795009	-0.85613	-0.82546	-0.825271	-0.840137	-0.834777	-0.788109	0.798833	-0.872654	-0.866917	0.753439	-0.780977	-0.728655	0.668997	0.69975	-0.700899	-0.812049	0.767045	-0.65242	-0.756331	-0.823151	-0.764366	0.709599	-0.557715	-0.801118	-0.697677	-0.710232	0.792639	0.676445	0.717965	0.72303	-0.766048	-0.763509	-0.847025	-0.788671	0.723072	0.727331	0.746121	-0.658694	0.678119	0.72717	0.676046	-0.642968
Hordatine B	0.618924	-0.679426	0.608405	-0.640843	-0.652627	-0.681845	-0.65513	-0.671103	-0.636818	-0.635539	-0.648346	-0.663916	-0.636429	0.643489	-0.610569	-0.607865	0.615621	-0.65498	-0.649343	0.487293	0.513224	-0.722301	-0.61716	0.629578	-0.659194	-0.617746	-0.567849	-0.675648	0.645216	-0.673953	-0.588844	-0.492527	-0.676341	0.471068	0.662979	0.361145	0.680674	-0.591569	-0.694733	-0.616344	-0.664746	0.844683	0.587499	0.39726	-0.436664	0.313507	0.53973	0.772284	-0.561411
Lumichrome	0.510383	-0.541417	0.53095	-0.577887	-0.553412	-0.507448	-0.510889	-0.505517	-0.580482	-0.581427	-0.548051	-0.549367	-0.557214	0.603723	-0.511786	-0.560505	0.506335	-0.42235	-0.561783	0.624077	0.702774	-0.421911	-0.517501	0.556019	-0.4508	-0.57892	-0.499294	-0.544974	0.455538	-0.359943	-0.616273	-0.600111	-0.42728	0.586386	0.484438	0.471284	0.39665	-0.65432	-0.536997	-0.524719	-0.388403	0.151511	0.133192	0.581049	-0.575375	0.37954	0.318936	0.280898	-0.428428
7-O-Ethylmorroniside	0.640141	-0.5905	0.634476	-0.605549	-0.596398	-0.592286	-0.653918	-0.516064	-0.536186	-0.535906	-0.55012	-0.507991	-0.578551	0.53549	-0.615808	-0.39305	0.643647	-0.647185	-0.575988	0.605053	0.448553	-0.690334	-0.49808	0.578231	-0.655482	-0.63056	-0.596094	-0.599001	0.763908	-0.729407	-0.56103	-0.418857	-0.632723	0.521846	0.666085	0.642093	0.571251	-0.498549	-0.571016	-0.315121	-0.700514	0.65137	0.801217	0.601103	-0.33618	0.673328	0.722002	0.48643	-0.33574
[truncated: 11 more columns]

## Sheet: I_D.vs.I_W_pos_corr
corr	2-oxopiperidine-3-carbohydrazide	14-Methylhexadecanoic Acid	Gardenin B	N3,N4-Dimethyl-L-arginine	Targinine	Polypodine B	Arachidonic acid	N-Lauroylsarcosine	Sedanolide	Stachydrine	Uric acid	(11E,15Z)-9,10,13-trihydroxyoctadeca-11,15-dienoic acid	Methylophiopogonanone A	IRH	Arachidonic acid methyl ester	DL-Arginine	(2R,3S,4S,5R,6R)-2-(hydroxymethyl)-6-(propan-2-yloxy)oxane-3,4,5-triol	GRH	methyl isoquinoline-3-carboxylate	Embelin	Lysopa 18:0	LPE 16:0	Orsellinic acid	N1-(1-benzyl-4-piperidyl)-4-chlorobenzene-1-sulfonamide	N6,N6,N6-Trimethyl-L-lysine	13,14-dihydro-15-keto Prostaglandin E2	(R)-3-Hydroxy myristic acid	Triptophenolide	6,8-dihydroxy-3-(10-hydroxyundecyl)-3,4-dihydro-1H-2-benzopyran-1-one	Dehydroepiandrosterone (DHEA)	Oleandomycin	N1-(1H-indol-4-yl)cyclohexane-1-carboxamide	2-[amino(3-chloroanilino)methylene]malononitrile	Apo-13-zeaxanthinone	LPC 12:0	O-7460	15-keto Prostaglandin E1	1-Deoxynojirimycin	Aurantio-obtusin	Pipecolic acid	Tangeretin	2-(3,4-dihydroxyphenyl)-3,5,7-trihydroxy-6-methyl-4H-chromen-4-one	DL-Lysine	Phenprobamate	Crocetin	Prostaglandin E1	gamma-Glutamylglutamic acid	Dipropylene glycol dimethyl ether	1-(3-ethyl-2,4-dihydroxy-6-methoxyphenyl)butan-1-one
2-oxopiperidine-3-carbohydrazide	1	-0.994766	-0.992369	0.985476	0.984626	-0.990136	0.990285	-0.989608	0.980053	-0.975633	-0.946991	-0.994169	0.994048	-0.969443	0.992949	0.995325	0.97659	-0.962551	0.974934	-0.978155	-0.965145	0.976016	0.957523	0.969182	0.990139	-0.983036	0.957251	-0.96499	-0.975306	-0.951947	-0.961937	0.959808	0.940235	-0.98703	0.961578	-0.913721	-0.987763	-0.917533	-0.914952	0.905611	0.960644	-0.916901	0.902214	-0.961695	-0.875048	-0.964715	0.886843	0.897968	-0.944589
14-Methylhexadecanoic Acid	-0.994766	1	0.993861	-0.985914	-0.984402	0.988951	-0.994335	0.991555	-0.984546	0.966571	0.935446	0.99522	-0.987088	0.974414	-0.990127	-0.998509	-0.98058	0.959786	-0.986173	0.981424	0.972017	-0.957529	-0.967497	-0.972494	-0.994281	0.978185	-0.935723	0.967935	0.971477	0.944526	0.950627	-0.963714	-0.935433	0.973342	-0.966286	0.911259	0.976399	0.913167	0.912689	-0.899588	-0.93825	0.913158	-0.89533	0.949315	0.892937	0.952741	-0.889211	-0.895116	0.947246
Gardenin B	-0.992369	0.993861	1	-0.980577	-0.980328	0.983307	-0.988386	0.985835	-0.981042	0.970005	0.942884	0.995725	-0.982415	0.973236	-0.988551	-0.992523	-0.973033	0.947464	-0.969964	0.983402	0.954904	-0.966554	-0.96927	-0.964426	-0.985843	0.984268	-0.932808	0.954243	0.976569	0.955926	0.958351	-0.955116	-0.93142	0.968798	-0.951786	0.918935	0.970763	0.917193	0.917604	-0.888389	-0.950314	0.918852	-0.88657	0.957519	0.84794	0.952852	-0.868175	-0.882213	0.963629
N3,N4-Dimethyl-L-arginine	0.985476	-0.985914	-0.980577	1	0.982941	-0.98114	0.990143	-0.97994	0.977138	-0.966708	-0.945654	-0.98452	0.988522	-0.95409	0.983704	0.982933	0.992296	-0.952034	0.960245	-0.961862	-0.944906	0.961163	0.951057	0.986994	0.981495	-0.956946	0.92038	-0.950777	-0.965539	-0.950452	-0.96297	0.970438	0.91922	-0.97359	0.937313	-0.918286	-0.967463	-0.910285	-0.890443	0.881817	0.931012	-0.886319	0.877172	-0.943835	-0.858412	-0.927403	0.875818	0.86552	-0.906111
Targinine	0.984626	-0.984402	-0.980328	0.982941	1	-0.982252	0.987189	-0.978651	0.954947	-0.962849	-0.9326	-0.987034	0.988075	-0.940001	0.978119	0.977978	0.990384	-0.961949	0.957213	-0.967808	-0.949932	0.966027	0.948475	0.966507	0.974743	-0.977292	0.912363	-0.968888	-0.958314	-0.93565	-0.958876	0.930797	0.90081	-0.962411	0.928031	-0.914476	-0.958729	-0.91849	-0.888399	0.864495	0.954619	-0.892072	0.860162	-0.943428	-0.86871	-0.944365	0.881999	0.847843	-0.91562
Polypodine B	-0.990136	0.988951	0.983307	-0.98114	-0.982252	1	-0.986171	0.990905	-0.973688	0.978541	0.951096	0.993595	-0.982107	0.97087	-0.987352	-0.989021	-0.976656	0.961323	-0.966602	0.958335	0.953852	-0.962996	-0.959665	-0.975788	-0.989969	0.97986	-0.937713	0.969581	0.973461	0.936237	0.961052	-0.955667	-0.927643	0.978811	-0.959723	0.926008	0.973506	0.919836	0.931515	-0.86191	-0.941282	0.901289	-0.857448	0.941618	0.88083	0.958384	-0.881937	-0.856376	0.936059
Arachidonic acid	0.990285	-0.994335	-0.988386	0.990143	0.987189	-0.986171	1	-0.982605	0.971409	-0.95916	-0.924164	-0.990384	0.992367	-0.968464	0.984591	0.990855	0.986111	-0.941599	0.976744	-0.965394	-0.960617	0.960531	0.959593	0.985305	0.991672	-0.972603	0.926139	-0.956892	-0.965156	-0.939516	-0.954094	0.96294	0.936414	-0.972886	0.958819	-0.901279	-0.965577	-0.891935	-0.886707	0.878362	0.935244	-0.908977	0.87414	-0.93024	-0.879899	-0.945142	0.888297	0.890109	-0.921872
N-Lauroylsarcosine	-0.989608	0.991555	0.985835	-0.97994	-0.978651	0.990905	-0.982605	1	-0.980221	0.975418	0.949089	0.988631	-0.976285	0.971175	-0.982712	-0.991051	-0.976067	0.976173	-0.971156	0.974989	0.952367	-0.955186	-0.953984	-0.957221	-0.984479	0.983351	-0.934093	0.96912	0.989488	0.926984	0.932429	-0.952242	-0.933815	0.964517	-0.963828	0.910361	0.973518	0.945214	0.937965	-0.876273	-0.930236	0.909007	-0.872583	0.948714	0.89678	0.946192	-0.885224	-0.868571	0.936089
Sedanolide	0.980053	-0.984546	-0.981042	0.977138	0.954947	-0.973688	0.971409	-0.980221	1	-0.952326	-0.930499	-0.979375	0.962721	-0.968573	0.988963	0.985201	0.96588	-0.943118	0.962165	-0.966636	-0.939608	0.929706	0.959028	0.960366	0.97755	-0.946087	0.926975	-0.942905	-0.963677	-0.933144	-0.94231	0.965888	0.906264	-0.967906	0.94729	-0.911465	-0.965473	-0.901651	-0.914458	0.910852	0.915858	-0.919618	0.906464	-0.954299	-0.876616	-0.938353	0.872505	0.896438	-0.946481
Stachydrine	-0.975633	0.966571	0.970005	-0.966708	-0.962849	0.978541	-0.95916	0.975418	-0.952326	1	0.991697	0.98003	-0.965258	0.953445	-0.961377	-0.97254	-0.958141	0.969585	-0.945952	0.950619	0.940214	-0.96101	-0.920083	-0.949656	-0.97239	0.972624	-0.912711	0.946721	0.9724	0.957119	0.950707	-0.925333	-0.929019	0.966184	-0.945808	0.961264	0.973808	0.958777	0.949784	-0.876742	-0.92751	0.832773	-0.875828	0.965727	0.803545	0.9484	-0.886401	-0.832439	0.938903
Uric acid	-0.946991	0.935446	0.942884	-0.945654	-0.9326	0.951096	-0.924164	0.949089	-0.930499	0.991697	1	0.954548	-0.933846	0.928015	-0.931615	-0.943067	-0.933008	0.9552	-0.909724	0.924402	0.912994	-0.938	-0.896571	-0.922397	-0.94302	0.942063	-0.88017	0.911787	0.950663	0.958458	0.936379	-0.905423	-0.892198	0.939129	-0.91273	0.96958	0.950704	0.964308	0.938565	-0.854691	-0.902676	0.77502	-0.853648	0.962716	0.751662	0.909976	-0.850921	-0.783722	0.919047
(11E,15Z)-9,10,13-trihydroxyoctadeca-11,15-dienoic acid	-0.994169	0.99522	0.995725	-0.98452	-0.987034	0.993595	-0.990384	0.988631	-0.979375	0.98003	0.954548	1	-0.986079	0.972258	-0.990671	-0.994694	-0.97982	0.959266	-0.974307	0.976646	0.963503	-0.967378	-0.967611	-0.974611	-0.992376	0.983948	-0.931542	0.967096	0.972019	0.957368	0.968886	-0.955297	-0.928525	0.977152	-0.956268	0.936888	0.976072	0.922614	0.926864	-0.886281	-0.949669	0.901343	-0.883207	0.958393	0.858627	0.960699	-0.882515	-0.87044	0.958848
Methylophiopogonanone A	0.994048	-0.987088	-0.982415	0.988522	0.988075	-0.982107	0.992367	-0.976285	0.962721	-0.965258	-0.933846	-0.986079	1	-0.95125	0.984878	0.985631	0.980764	-0.949993	0.967383	-0.966087	-0.959202	0.980138	0.944428	0.977203	0.983452	-0.972818	0.949094	-0.958801	-0.95993	-0.948438	-0.965652	0.956579	0.937248	-0.985187	0.946311	-0.900176	-0.980303	-0.89532	-0.883297	0.893929	0.959619	-0.902483	0.890206	-0.944396	-0.862411	-0.953662	0.883169	0.889894	-0.913894
IRH	-0.969443	0.974414	0.973236	-0.95409	-0.940001	0.97087	-0.968464	0.971175	-0.968573	0.953445	0.928015	0.972258	-0.95125	1	-0.959449	-0.976246	-0.943354	0.913916	-0.955202	0.931795	0.950626	-0.916803	-0.958422	-0.950667	-0.982854	0.955471	-0.907826	0.903047	0.963439	0.936547	0.918023	-0.949279	-0.915899	0.951274	-0.983694	0.910448	0.941938	0.897847	0.891605	-0.86654	-0.903048	0.884375	-0.861151	0.934657	0.870978	0.928238	-0.876787	-0.897717	0.94104
Arachidonic acid methyl ester	0.992949	-0.990127	-0.988551	0.983704	0.978119	-0.987352	0.984591	-0.982712	0.988963	-0.961377	-0.931615	-0.990671	0.984878	-0.959449	1	0.989666	0.975823	-0.948658	0.964858	-0.972522	-0.944587	0.963261	0.959806	0.97282	0.98281	-0.967133	0.949881	-0.96534	-0.964087	-0.937223	-0.96878	0.960587	0.919563	-0.986164	0.941345	-0.91041	-0.978565	-0.89382	-0.914993	0.901234	0.952337	-0.936193	0.897895	-0.952793	-0.869698	-0.964428	0.875339	0.890087	-0.946268
DL-Arginine	0.995325	-0.998509	-0.992523	0.982933	0.977978	-0.989021	0.990855	-0.991051	0.985201	-0.97254	-0.943067	-0.994694	0.985631	-0.976246	0.989666	1	0.974129	-0.96153	0.989092	-0.980315	-0.973473	0.958039	0.959987	0.970828	0.996009	-0.977644	0.941468	-0.968302	-0.972457	-0.946158	-0.949802	0.963295	0.94698	-0.978502	0.972435	-0.916476	-0.983805	-0.914635	-0.925089	0.910689	0.934209	-0.907339	0.907307	-0.952637	-0.884731	-0.960196	0.896109	0.90198	-0.953256
(2R,3S,4S,5R,6R)-2-(hydroxymethyl)-6-(propan-2-yloxy)oxane-3,4,5-triol	0.97659	-0.98058	-0.973033	0.992296	0.990384	-0.976656	0.986111	-0.976067	0.96588	-0.958141	-0.933008	-0.97982	0.980764	-0.943354	0.975823	0.974129	1	-0.953975	0.951425	-0.953354	-0.935208	0.942585	0.938612	0.979062	0.974463	-0.953999	0.887408	-0.952692	-0.957785	-0.929387	-0.950784	0.939078	0.891343	-0.960139	0.928005	-0.923524	-0.948275	-0.9141	-0.878663	0.873612	0.922755	-0.880468	0.868558	-0.940095	-0.868918	-0.929329	0.900084	0.857921	-0.897287
GRH	-0.962551	0.959786	0.947464	-0.952034	-0.961949	0.961323	-0.941599	0.976173	-0.943118	0.969585	0.9552	0.959266	-0.949993	0.913916	-0.948658	-0.96153	-0.953975	1	-0.948255	0.962851	0.939854	-0.936022	-0.901172	-0.912241	-0.949401	0.958786	-0.905527	0.972137	0.958476	0.906964	0.905199	-0.903304	-0.89994	0.937224	-0.924122	0.911158	0.965492	0.968984	0.938788	-0.880556	-0.910057	0.835617	-0.876956	0.949684	0.872945	0.924423	-0.881046	-0.81723	0.904282
methyl isoquinoline-3-carboxylate	0.974934	-0.986173	-0.969964	0.960245	0.957213	-0.966602	0.976744	-0.971156	0.962165	-0.945952	-0.909724	-0.974307	0.967383	-0.955202	0.964858	0.989092	0.951425	-0.948255	1	-0.969406	-0.981959	0.927552	0.935269	0.952799	0.985883	-0.955133	0.919167	-0.965585	-0.941244	-0.917732	-0.914266	0.947189	0.951802	-0.954888	0.971225	-0.883865	-0.970976	-0.882912	-0.906673	0.914092	0.892434	-0.874952	0.910421	-0.917497	-0.89516	-0.942537	0.899213	0.904342	-0.933553
Embelin	-0.978155	0.981424	0.983402	-0.961862	-0.967808	0.958335	-0.965394	0.974989	-0.966636	0.950619	0.924402	0.976646	-0.966087	0.931795	-0.972522	-0.980315	-0.953354	0.962851	-0.969406	1	0.951177	-0.957048	-0.946034	-0.926198	-0.960703	0.972384	-0.93083	0.967512	0.960051	0.932936	0.928192	-0.935826	-0.92426	0.943526	-0.922591	0.883376	0.970732	0.921673	0.920117	-0.899848	-0.937075	0.904981	-0.898971	0.948536	0.849495	0.932438	-0.843101	-0.861549	0.951994
Lysopa 18:0	-0.965145	0.972017	0.954904	-0.944906	-0.949932	0.953852	-0.960617	0.952367	-0.939608	0.940214	0.912994	0.963503	-0.959202	0.950626	-0.944587	-0.973473	-0.935208	0.939854	-0.981959	0.951177	1	-0.924019	-0.943884	-0.933709	-0.975042	0.94431	-0.914932	0.936995	0.914706	0.944582	0.919132	-0.938648	-0.910621	0.943419	-0.963966	0.890915	0.958473	0.884655	0.864171	-0.900043	-0.911704	0.827479	-0.892123	0.929259	0.890373	0.917683	-0.86895	-0.88209	0.921592
LPE 16:0	0.976016	-0.957529	-0.966554	0.961163	0.966027	-0.962996	0.960531	-0.955186	0.929706	-0.96101	-0.938	-0.967378	0.980138	-0.916803	0.963261	0.958039	0.942585	-0.936022	0.927552	-0.957048	-0.924019	1	0.929076	0.940007	0.94827	-0.973818	0.961981	-0.942883	-0.9523	-0.946449	-0.963126	0.936774	0.92978	-0.964273	0.901325	-0.877478	-0.971823	-0.897309	-0.89395	0.839496	0.9752	-0.88615	0.838772	-0.930676	-0.791056	-0.93122	0.803294	0.818647	-0.907093
Orsellinic acid	0.957523	-0.967497	-0.96927	0.951057	0.948475	-0.959665	0.959593	-0.953984	0.959028	-0.920083	-0.896571	-0.967611	0.944428	-0.958422	0.959806	0.959987	0.938612	-0.901172	0.935269	-0.946034	-0.943884	0.929076	1	0.940003	0.956697	-0.944364	0.911588	-0.912233	-0.929303	-0.943789	-0.944101	0.963727	0.857284	-0.925034	0.917082	-0.876965	-0.921753	-0.870067	-0.857031	0.807683	0.933014	-0.893891	0.799012	-0.913746	-0.864042	-0.882382	0.768076	0.813688	-0.930539
N1-(1-benzyl-4-piperidyl)-4-chlorobenzene-1-sulfonamide	0.969182	-0.972494	-0.964426	0.986994	0.966507	-0.975788	0.985305	-0.957221	0.960366	-0.949656	-0.922397	-0.974611	0.977203	-0.950667	0.97282	0.970828	0.979062	-0.912241	0.952799	-0.926198	-0.933709	0.940007	0.940003	1	0.9803	-0.934486	0.898747	-0.934181	-0.936001	-0.934138	-0.965319	0.963668	0.91422	-0.971645	0.934664	-0.91477	-0.948244	-0.856406	-0.870292	0.858874	0.904125	-0.86986	0.853983	-0.908066	-0.839455	-0.927421	0.878671	0.861112	-0.892616
N6,N6,N6-Trimethyl-L-lysine	0.990139	-0.994281	-0.985843	0.981495	0.974743	-0.989969	0.991672	-0.984479	0.97755	-0.97239	-0.94302	-0.992376	0.983452	-0.982854	0.98281	0.996009	0.974463	-0.949401	0.985883	-0.960703	-0.975042	0.94827	0.956697	0.9803	1	-0.969846	0.926841	-0.956232	-0.963735	-0.947441	-0.951453	0.96113	0.941824	-0.979033	0.980198	-0.926932	-0.97472	-0.903646	-0.911807	0.900805	0.923374	-0.887363	0.896309	-0.944477	-0.882329	-0.957892	0.908076	0.901751	-0.943222
13,14-dihydro-15-keto Prostaglandin E2	-0.983036	0.978185	0.984268	-0.956946	-0.977292	0.97986	-0.972603	0.983351	-0.946087	0.972624	0.942063	0.983948	-0.972818	0.955471	-0.967133	-0.977644	-0.953999	0.958786	-0.955133	0.972384	0.94431	-0.973818	-0.944364	-0.934486	-0.969846	1	-0.934919	0.960424	0.980164	0.929978	0.933661	-0.920157	-0.936929	0.952368	-0.946357	0.899042	0.964868	0.936712	0.930567	-0.846767	-0.954298	0.902364	-0.846115	0.940433	0.84581	0.952084	-0.857861	-0.843964	0.946034
(R)-3-Hydroxy myristic acid	0.957251	-0.935723	-0.932808	0.92038	0.912363	-0.937713	0.926139	-0.934093	0.926975	-0.912711	-0.88017	-0.931542	0.949094	-0.907826	0.949881	0.941468	0.887408	-0.905527	0.919167	-0.93083	-0.914932	0.961981	0.911588	0.898747	0.926841	-0.934919	1	-0.91877	-0.921856	-0.895333	-0.916644	0.938713	0.921958	-0.956806	0.907017	-0.800214	-0.968139	-0.836847	-0.871447	0.854804	0.950145	-0.915472	0.851196	-0.89909	-0.842944	-0.919582	0.772747	0.859137	-0.886623
Triptophenolide	-0.96499	0.967935	0.954243	-0.950777	-0.968888	0.969581	-0.956892	0.96912	-0.942905	0.946721	0.911787	0.967096	-0.958801	0.903047	-0.96534	-0.968302	-0.952692	0.972137	-0.965585	0.967512	0.936995	-0.942883	-0.912233	-0.934181	-0.956232	0.960424	-0.91877	1	0.938768	0.880956	0.923208	-0.911331	-0.919568	0.946806	-0.913504	0.879057	0.965887	0.900975	0.938719	-0.865799	-0.910874	0.884568	-0.863955	0.907249	0.876246	0.948264	-0.869918	-0.822204	0.914527
6,8-dihydroxy-3-(10-hydroxyundecyl)-3,4-dihydro-1H-2-benzopyran-1-one	-0.975306	0.971477	0.976569	-0.965539	-0.958314	0.973461	-0.965156	0.989488	-0.963677	0.9724	0.950663	0.972019	-0.95993	0.963439	-0.964087	-0.972457	-0.957785	0.958476	-0.941244	0.960051	0.914706	-0.9523	-0.929303	-0.936001	-0.963735	0.980164	-0.921856	0.938768	1	0.915649	0.910255	-0.933059	-0.937406	0.947319	-0.949139	0.897349	0.958063	0.952448	0.938506	-0.850667	-0.9183	0.903361	-0.850204	0.940415	0.848184	0.930144	-0.865799	-0.852542	0.924076
Dehydroepiandrosterone (DHEA)	-0.951947	0.944526	0.955926	-0.950452	-0.93565	0.936237	-0.939516	0.926984	-0.933144	0.957119	0.958458	0.957368	-0.948438	0.936547	-0.937223	-0.946158	-0.929387	0.906964	-0.917732	0.932936	0.944582	-0.946449	-0.943789	-0.934138	-0.947441	0.929978	-0.895333	0.880956	0.915649	1	0.964033	-0.937935	-0.871248	0.939891	-0.905508	0.940135	0.941051	0.899242	0.854205	-0.866646	-0.936808	0.794871	-0.862041	0.960548	0.749744	0.888616	-0.801754	-0.819338	0.926892
Oleandomycin	-0.961937	0.950627	0.958351	-0.96297	-0.958876	0.961052	-0.954094	0.932429	-0.94231	0.950707	0.936379	0.968886	-0.965652	0.918023	-0.96878	-0.949802	-0.950784	0.905199	-0.914266	0.928192	0.919132	-0.963126	-0.944101	-0.965319	-0.951453	0.933661	-0.916644	0.923208	0.910255	0.964033	1	-0.937795	-0.866232	0.969509	-0.882789	0.932004	0.948616	0.858708	0.869047	-0.849953	-0.958184	0.857446	-0.845987	0.939	0.76851	0.930271	-0.813584	-0.810444	0.919626
N1-(1H-indol-4-yl)cyclohexane-1-carboxamide	0.959808	-0.963714	-0.955116	0.970438	0.930797	-0.955667	0.96294	-0.952242	0.965888	-0.925333	-0.905423	-0.955297	0.956579	-0.949279	0.960587	0.963295	0.939078	-0.903304	0.947189	-0.935826	-0.938648	0.936774	0.963727	0.963668	0.96113	-0.920157	0.938713	-0.911331	-0.933059	-0.937935	-0.937795	1	0.913067	-0.948626	0.927811	-0.855729	-0.949557	-0.851152	-0.861205	0.841675	0.90066	-0.877382	0.834151	-0.896431	-0.858586	-0.874982	0.785241	0.844227	-0.886006
2-[amino(3-chloroanilino)methylene]malononitrile	0.940235	-0.935433	-0.93142	0.91922	0.90081	-0.927643	0.936414	-0.933815	0.906264	-0.929019	-0.892198	-0.928525	0.937248	-0.915899	0.919563	0.94698	0.891343	-0.89994	0.951802	-0.92426	-0.910621	0.92978	0.857284	0.91422	0.941824	-0.936929	0.921958	-0.919568	-0.937406	-0.871248	-0.866232	0.913067	1	-0.931142	0.941505	-0.820249	-0.955216	-0.847764	-0.910081	0.859668	0.853248	-0.851645	0.86362	-0.858674	-0.792962	-0.919369	0.853829	0.87226	-0.884048
Apo-13-zeaxanthinone	-0.98703	0.973342	0.968798	-0.97359	-0.962411	0.978811	-0.972886	0.964517	-0.967906	0.966184	0.939129	0.977152	-0.985187	0.951274	-0.986164	-0.978502	-0.960139	0.937224	-0.954888	0.943526	0.943419	-0.964273	-0.925034	-0.971645	-0.979033	0.952368	-0.956806	0.946806	0.947319	0.939891	0.969509	-0.948626	-0.931142	1	-0.94746	0.915158	0.985654	0.876741	0.900484	-0.917054	-0.948459	0.8996	-0.913993	0.951227	0.84378	0.973648	-0.896125	-0.905997	0.924091
LPC 12:0	0.961578	-0.966286	-0.951786	0.937313	0.928031	-0.959723	0.958819	-0.963828	0.94729	-0.945808	-0.91273	-0.956268	0.946311	-0.983694	0.941345	0.972435	0.928005	-0.924122	0.971225	-0.922591	-0.963966	0.901325	0.917082	0.934664	0.980198	-0.946357	0.907017	-0.913504	-0.949139	-0.905508	-0.882789	0.927811	0.941505	-0.94746	1	-0.885654	-0.949477	-0.888391	-0.890704	0.89146	0.874746	-0.85703	0.886397	-0.915375	-0.896669	-0.935444	0.915266	0.921793	-0.916895
O-7460	-0.913721	0.911259	0.918935	-0.918286	-0.914476	0.926008	-0.901279	0.910361	-0.911465	0.961264	0.96958	0.936888	-0.900176	0.910448	-0.91041	-0.916476	-0.923524	0.911158	-0.883865	0.883376	0.890915	-0.877478	-0.876965	-0.91477	-0.926932	0.899042	-0.800214	0.879057	0.897349	0.940135	0.932004	-0.855729	-0.820249	0.915158	-0.885654	1	0.902226	0.918795	0.896594	-0.854439	-0.864961	0.735524	-0.852356	0.951623	0.718237	0.905752	-0.878037	-0.77721	0.920106
15-keto Prostaglandin E1	-0.987763	0.976399	0.970763	-0.967463	-0.958729	0.973506	-0.965577	0.973518	-0.965473	0.973808	0.950704	0.976072	-0.980303	0.941938	-0.978565	-0.983805	-0.948275	0.965492	-0.970976	0.970732	0.958473	-0.971823	-0.921753	-0.948244	-0.97472	0.964868	-0.968139	0.965887	0.958063	0.941051	0.948616	-0.949557	-0.955216	0.985654	-0.949477	0.902226	1	0.909548	0.931941	-0.924278	-0.942275	0.885397	-0.922688	0.954467	0.847983	0.962736	-0.878434	-0.889546	0.934566
1-Deoxynojirimycin	-0.917533	0.913167	0.917193	-0.910285	-0.91849	0.919836	-0.891935	0.945214	-0.901651	0.958777	0.964308	0.922614	-0.89532	0.897847	-0.89382	-0.914635	-0.9141	0.968984	-0.882912	0.921673	0.884655	-0.897309	-0.870067	-0.856406	-0.903646	0.936712	-0.836847	0.900975	0.952448	0.899242	0.858708	-0.851152	-0.847764	0.876741	-0.888391	0.918795	0.909548	1	0.923455	-0.813513	-0.872722	0.767098	-0.811656	0.942528	0.789615	0.864923	-0.831842	-0.744714	0.886032
Aurantio-obtusin	-0.914952	0.912689	0.917604	-0.890443	-0.888399	0.931515	-0.886707	0.937965	-0.914458	0.949784	0.938565	0.926864	-0.883297	0.891605	-0.914993	-0.925089	-0.878663	0.938788	-0.906673	0.920117	0.864171	-0.89395	-0.857031	-0.870292	-0.911807	0.930567	-0.871447	0.938719	0.938506	0.854205	0.869047	-0.861205	-0.910081	0.900484	-0.890704	0.896594	0.931941	0.923455	1	-0.820304	-0.839808	0.820808	-0.824837	0.893729	0.760611	0.918662	-0.827172	-0.756925	0.930596
Pipecolic acid	0.905611	-0.899588	-0.888389	0.881817	0.864495	-0.86191	0.878362	-0.876273	0.910852	-0.876742	-0.854691	-0.886281	0.893929	-0.86654	0.901234	0.910689	0.873612	-0.880556	0.914092	-0.899848	-0.900043	0.839496	0.807683	0.858874	0.900805	-0.846767	0.854804	-0.865799	-0.850667	-0.866646	-0.849953	0.841675	0.859668	-0.917054	0.89146	-0.854439	-0.924278	-0.813513	-0.820304	1	0.836613	-0.805568	0.999317	-0.926372	-0.785887	-0.916723	0.914631	0.949041	-0.885499
Tangeretin	0.960644	-0.93825	-0.950314	0.931012	0.954619	-0.941282	0.935244	-0.930236	0.915858	-0.92751	-0.902676	-0.949669	0.959619	-0.903048	0.952337	0.934209	0.922755	-0.910057	0.892434	-0.937075	-0.911704	0.9752	0.933014	0.904125	0.923374	-0.954298	0.950145	-0.910874	-0.9183	-0.936808	-0.958184	0.90066	0.853248	-0.948459	0.874746	-0.864961	-0.942275	-0.872722	-0.839808	0.836613	1	-0.896994	0.832444	-0.942718	-0.799255	-0.92462	0.781967	0.821954	-0.907015
2-(3,4-dihydroxyphenyl)-3,5,7-trihydroxy-6-methyl-4H-chromen-4-one	-0.916901	0.913158	0.918852	-0.886319	-0.892072	0.901289	-0.908977	0.909007	-0.919618	0.832773	0.77502	0.901343	-0.902483	0.884375	-0.936193	-0.907339	-0.880468	0.835617	-0.874952	0.904981	0.827479	-0.88615	-0.893891	-0.86986	-0.887363	0.902364	-0.915472	0.884568	0.903361	0.794871	0.857446	-0.877382	-0.851645	0.8996	-0.85703	0.735524	0.885397	0.767098	0.820808	-0.805568	-0.896994	1	-0.80456	0.840073	0.847423	0.900773	-0.770904	-0.866618	0.872119
DL-Lysine	0.902214	-0.89533	-0.88657	0.877172	0.860162	-0.857448	0.87414	-0.872583	0.906464	-0.875828	-0.853648	-0.883207	0.890206	-0.861151	0.897895	0.907307	0.868558	-0.876956	0.910421	-0.898971	-0.892123	0.838772	0.799012	0.853983	0.896309	-0.846115	0.851196	-0.863955	-0.850204	-0.862041	-0.845987	0.834151	0.86362	-0.913993	0.886397	-0.852356	-0.922688	-0.811656	-0.824837	0.999317	0.832444	-0.80456	1	-0.923428	-0.770865	-0.918177	0.913958	0.946669	-0.886982
Phenprobamate	-0.961695	0.949315	0.957519	-0.943835	-0.943428	0.941618	-0.93024	0.948714	-0.954299	0.965727	0.962716	0.958393	-0.944396	0.934657	-0.952793	-0.952637	-0.940095	0.949684	-0.917497	0.948536	0.929259	-0.930676	-0.913746	-0.908066	-0.944477	0.940433	-0.89909	0.907249	0.940415	0.960548	0.939	-0.896431	-0.858674	0.951227	-0.915375	0.951623	0.954467	0.942528	0.893729	-0.926372	-0.942718	0.840073	-0.923428	1	0.796527	0.935559	-0.875542	-0.867817	0.946001
Crocetin	-0.875048	0.892937	0.84794	-0.858412	-0.86871	0.88083	-0.879899	0.89678	-0.876616	0.803545	0.751662	0.858627	-0.862411	0.870978	-0.869698	-0.884731	-0.868918	0.872945	-0.89516	0.849495	0.890373	-0.791056	-0.864042	-0.839455	-0.882329	0.84581	-0.842944	0.876246	0.848184	0.749744	0.76851	-0.858586	-0.792962	0.84378	-0.896669	0.718237	0.847983	0.789615	0.760611	-0.785887	-0.799255	0.847423	-0.770865	0.796527	1	0.81998	-0.815018	-0.832889	0.771197
Prostaglandin E1	-0.964715	0.952741	0.952852	-0.927403	-0.944365	0.958384	-0.945142	0.946192	-0.938353	0.9484	0.909976	0.960699	-0.953662	0.928238	-0.964428	-0.960196	-0.929329	0.924423	-0.942537	0.932438	0.917683	-0.93122	-0.882382	-0.927421	-0.957892	0.952084	-0.919582	0.948264	0.930144	0.888616	0.930271	-0.874982	-0.919369	0.973648	-0.935444	0.905752	0.962736	0.864923	0.918662	-0.916723	-0.92462	0.900773	-0.918177	0.935559	0.81998	1	-0.925888	-0.906624	0.945275
gamma-Glutamylglutamic acid	0.886843	-0.889211	-0.868175	0.875818	0.881999	-0.881937	0.888297	-0.885224	0.872505	-0.886401	-0.850921	-0.882515	0.883169	-0.876787	0.875339	0.896109	0.900084	-0.881046	0.899213	-0.843101	-0.86895	0.803294	0.768076	0.878671	0.908076	-0.857861	0.772747	-0.869918	-0.865799	-0.801754	-0.813584	0.785241	0.853829	-0.896125	0.915266	-0.878037	-0.878434	-0.831842	-0.827172	0.914631	0.781967	-0.770904	0.913958	-0.875542	-0.815018	-0.925888	1	0.910087	-0.835586
Dipropylene glycol dimethyl ether	0.897968	-0.895116	-0.882213	0.86552	0.847843	-0.856376	0.890109	-0.868571	0.896438	-0.832439	-0.783722	-0.87044	0.889894	-0.897717	0.890087	0.90198	0.857921	-0.81723	0.904342	-0.861549	-0.88209	0.818647	0.813688	0.861112	0.901751	-0.843964	0.859137	-0.822204	-0.852542	-0.819338	-0.810444	0.844227	0.87226	-0.905997	0.921793	-0.77721	-0.889546	-0.744714	-0.756925	0.949041	0.821954	-0.866618	0.946669	-0.867817	-0.832889	-0.906624	0.910087	1	-0.85105
1-(3-ethyl-2,4-dihydroxy-6-methoxyphenyl)butan-1-one	-0.944589	0.947246	0.963629	-0.906111	-0.91562	0.936059	-0.921872	0.936089	-0.946481	0.938903	0.919047	0.958848	-0.913894	0.94104	-0.946268	-0.953256	-0.897287	0.904282	-0.933553	0.951994	0.921592	-0.907093	-0.930539	-0.892616	-0.943222	0.946034	-0.886623	0.914527	0.924076	0.926892	0.919626	-0.886006	-0.884048	0.924091	-0.916895	0.920106	0.934566	0.886032	0.930596	-0.885499	-0.907015	0.872119	-0.886982	0.946001	0.771197	0.945275	-0.835586	-0.85105	1
Boc-beta-cyano-L-alanine	0.895338	-0.914485	-0.910905	0.859907	0.840642	-0.887158	0.893475	-0.890871	0.921682	-0.856097	-0.814205	-0.902517	0.864394	-0.926433	0.902954	0.92447	0.841342	-0.82333	0.93577	-0.89229	-0.89535	0.816216	0.879942	0.872348	0.92172	-0.871395	0.848675	-0.864886	-0.868896	-0.83402	-0.829719	0.879425	0.897949	-0.884378	0.928521	-0.815681	-0.88955	-0.764547	-0.869706	0.879097	0.790027	-0.865835	0.879483	-0.843185	-0.807646	-0.90212	0.839008	0.904763	-0.93812
N-[2,5-bis(2,2,2-trifluoroethoxy)benzoyl]-N'-(4-methoxyphenyl)urea	0.973145	-0.980258	-0.972803	0.96719	0.971396	-0.964058	0.982187	-0.963985	0.967372	-0.917608	-0.869503	-0.970762	0.97237	-0.936363	0.982493	0.9751	0.971061	-0.918869	0.963663	-0.959933	-0.927357	0.929947	0.935232	0.962332	0.968302	-0.948335	0.912114	-0.958198	-0.939891	-0.885768	-0.930112	0.931631	0.910193	-0.958653	0.927526	-0.859551	-0.946747	-0.844879	-0.870811	0.890274	0.917124	-0.949559	0.887555	-0.906711	-0.886806	-0.95166	0.890152	0.906801	-0.915711
PC (2:0/16:2)	0.921327	-0.915565	-0.913157	0.919111	0.9148	-0.921799	0.907167	-0.923099	0.934044	-0.907044	-0.877171	-0.919772	0.910275	-0.862033	0.945452	0.919105	0.927898	-0.912187	0.890813	-0.907874	-0.828512	0.879681	0.831873	0.906815	0.906204	-0.89268	0.857662	-0.935907	-0.911892	-0.818357	-0.891834	0.849434	0.861283	-0.931884	0.855194	-0.874342	-0.920097	-0.850421	-0.91258	0.884527	0.856231	-0.895109	0.887519	-0.896901	-0.791877	-0.946349	0.896921	0.842778	-0.883148
1,2,3,6,7-Pentamethoxyxanthone	0.968037	-0.954884	-0.96367	0.954149	0.936089	-0.972639	0.952502	-0.965276	0.965742	-0.959672	-0.937122	-0.964354	0.95212	-0.963046	0.972648	0.959541	0.939652	-0.913693	0.914943	-0.921608	-0.888621	0.944335	0.925012	0.948573	0.958584	-0.952472	0.935489	-0.913686	-0.971666	-0.91219	-0.940764	0.934657	0.914646	-0.971508	0.935981	-0.904929	-0.952973	-0.891425	-0.923033	0.850806	0.925674	-0.920481	0.84986	-0.933892	-0.816103	-0.950925	0.856439	0.86537	-0.926481
p-Aminocinnamic acid	0.934194	-0.927874	-0.904491	0.907817	0.926466	-0.922697	0.929653	-0.898924	0.877398	-0.901218	-0.860067	-0.924318	0.946942	-0.877222	0.916055	0.932259	0.899972	-0.898144	0.948364	-0.90104	-0.960276	0.917585	0.869889	0.916512	0.937636	-0.906409	0.910216	-0.931328	-0.850905	-0.888611	-0.912109	0.886139	0.901583	-0.941049	0.912042	-0.839888	-0.943746	-0.797598	-0.820236	0.880111	0.899875	-0.8017	0.874368	-0.87104	-0.84171	-0.926478	0.863634	0.860791	-0.859906
DL-Panthenol	-0.858378	0.863135	0.877306	-0.837469	-0.840495	0.843192	-0.849022	0.809944	-0.860067	0.837511	0.822893	0.881389	-0.848705	0.837304	-0.873141	-0.867141	-0.823435	0.777098	-0.858795	0.8577	0.872507	-0.830947	-0.873678	-0.855856	-0.868347	0.822708	-0.797949	0.82213	0.766551	0.903982	0.914832	-0.831863	-0.767436	0.865735	-0.802809	0.873347	0.851461	0.719823	0.77998	-0.843721	-0.848337	0.754682	-0.842	0.866108	0.647537	0.86307	-0.741485	-0.781742	0.922502
Hypoxanthine	0.949398	-0.937457	-0.933438	0.928085	0.93997	-0.942123	0.928604	-0.928456	0.907165	-0.971629	-0.962289	-0.951358	0.945908	-0.91754	0.925996	0.945515	0.924828	-0.94323	0.934629	-0.918654	-0.955764	0.929858	0.880982	0.918387	0.951748	-0.936221	0.883479	-0.919989	-0.905942	-0.952993	-0.936922	0.877515	0.890857	-0.95079	0.929431	-0.955852	-0.95595	-0.913841	-0.89008	0.904675	0.916431	-0.763953	0.901804	-0.958486	-0.781469	-0.942884	0.900379	0.843145	-0.919399
Muscone	-0.962742	0.948339	0.949893	-0.941169	-0.925686	0.963038	-0.945254	0.93794	-0.93774	0.956055	0.93389	0.96038	-0.957002	0.933825	-0.960295	-0.958575	-0.911126	0.905079	-0.939508	0.92338	0.930539	-0.96159	-0.919965	-0.950186	-0.959866	0.94043	-0.958206	0.930328	0.922277	0.937391	0.963367	-0.946663	-0.941231	0.97748	-0.927137	0.896107	0.974259	0.846877	0.916117	-0.862419	-0.927562	0.862061	-0.861227	0.912336	0.784026	0.948735	-0.823024	-0.843749	0.927518
3-hydroxy-3,4-bis[(4-hydroxy-3-methoxyphenyl)methyl]oxolan-2-one	0.958529	-0.962189	-0.934744	0.957978	0.941713	-0.964704	0.948589	-0.962933	0.967648	-0.93098	-0.906801	-0.951612	0.947984	-0.929888	0.964195	0.963393	0.950665	-0.954445	0.955057	-0.930452	-0.944614	0.904457	0.92554	0.94587	0.960815	-0.913607	0.922364	-0.954546	-0.923435	-0.890379	-0.917919	0.950374	0.880307	-0.956936	0.935641	-0.880907	-0.957642	-0.880991	-0.891271	0.888542	0.888272	-0.868487	0.878936	-0.916579	-0.930401	-0.916572	0.872348	0.860588	-0.881148
4-D-Hydroxysphinganine	-0.961881	0.970907	0.967314	-0.9572	-0.958085	0.980482	-0.953917	0.978226	-0.969715	0.966657	0.953088	0.978856	-0.939923	0.956115	-0.965801	-0.970163	-0.956838	0.960063	-0.946662	0.951245	0.937089	-0.920378	-0.960965	-0.943229	-0.96753	0.956614	-0.888465	0.955414	0.956243	0.927552	0.938605	-0.934168	-0.875298	0.938129	-0.932492	0.943512	0.943242	0.939238	0.945606	-0.83883	-0.904724	0.860863	-0.83348	0.941227	0.863027	0.922637	-0.849115	-0.799988	0.948161
Celestolide	-0.863993	0.874759	0.891322	-0.847179	-0.861281	0.814017	-0.855547	0.859691	-0.857639	0.813946	0.783416	0.859631	-0.852792	0.800083	-0.8574	-0.868252	-0.842332	0.847551	-0.864859	0.940205	0.829611	-0.851335	-0.834906	-0.785287	-0.829491	0.872599	-0.809095	0.855837	0.859822	0.819955	0.790134	-0.810093	-0.82783	0.800374	-0.784511	0.734324	0.850017	0.820088	0.797865	-0.826431	-0.833629	0.844886	-0.831311	0.844876	0.719893	0.807545	-0.721405	-0.786209	0.865903
LPC 13:1	-0.927435	0.919209	0.9163	-0.921305	-0.92759	0.898905	-0.923123	0.889475	-0.901182	0.906111	0.884921	0.921441	-0.935618	0.898634	-0.915154	-0.918252	-0.931473	0.876793	-0.900323	0.887993	0.918556	-0.882424	-0.861871	-0.914352	-0.926853	0.884313	-0.834154	0.858232	0.86466	0.925665	0.917593	-0.852215	-0.823436	0.933461	-0.895722	0.914024	0.90589	0.835765	0.770268	-0.931919	-0.902638	0.795029	-0.926952	0.945316	0.779884	0.918483	-0.918531	-0.909758	0.87624
RNK	0.906617	-0.88688	-0.878136	0.902214	0.895428	-0.902021	0.900465	-0.8765	0.86131	-0.86191	-0.822343	-0.888952	0.926084	-0.812752	0.912035	0.888142	0.874433	-0.853832	0.872442	-0.876274	-0.846174	0.942644	0.849714	0.904387	0.878133	-0.879516	0.940599	-0.913708	-0.854018	-0.832136	-0.911839	0.903311	0.890133	-0.92143	0.813449	-0.749356	-0.920222	-0.748005	-0.819429	0.7661	0.898249	-0.863242	0.764339	-0.801685	-0.769204	-0.872472	0.722608	0.755821	-0.791267
8-iso Prostaglandin A2	-0.92587	0.93104	0.944032	-0.922867	-0.947448	0.92795	-0.920906	0.935725	-0.921256	0.939278	0.927614	0.945757	-0.909914	0.912769	-0.923534	-0.925021	-0.947864	0.92527	-0.887943	0.92339	0.879588	-0.88326	-0.897811	-0.895811	-0.921684	0.93499	-0.797494	0.899473	0.930893	0.904466	0.902616	-0.835882	-0.809351	0.893006	-0.879541	0.951259	0.886091	0.939547	0.882962	-0.839381	-0.891703	0.824883	-0.838348	0.950557	0.776048	0.908823	-0.880045	-0.796802	0.927891
Syringetin	-0.893643	0.919961	0.916571	-0.859969	-0.880722	0.902643	-0.892196	0.910371	-0.907577	0.84643	0.80626	0.912223	-0.860834	0.89826	-0.902652	-0.914874	-0.855494	0.863513	-0.915748	0.922257	0.898217	-0.842821	-0.943579	-0.846275	-0.899633	0.905281	-0.852673	0.905872	0.875468	0.829603	0.83974	-0.879799	-0.827536	0.841445	-0.875973	0.789578	0.865706	0.816237	0.87048	-0.762363	-0.842493	0.881785	-0.757195	0.83124	0.862398	0.852044	-0.727119	-0.766485	0.926582
2-{[4-(tert-butyl)-4H-1,2,4-triazol-3-yl]thio}-3-nitropyridine	-0.848001	0.851825	0.873018	-0.866003	-0.871268	0.831741	-0.841098	0.829256	-0.857644	0.816851	0.812712	0.865548	-0.847107	0.765687	-0.873212	-0.839123	-0.858916	0.820486	-0.801945	0.893445	0.79579	-0.86549	-0.883158	-0.83111	-0.8124	0.830487	-0.795064	0.846798	0.804925	0.867952	0.899994	-0.840944	-0.712387	0.816556	-0.697376	0.805615	0.826048	0.784809	0.773213	-0.737845	-0.873622	0.799711	-0.735813	0.846637	0.654644	0.776043	-0.620004	-0.64313	0.844768
Lathyrol	-0.847611	0.868579	0.850467	-0.861629	-0.877906	0.863604	-0.84583	0.897008	-0.877322	0.839053	0.825006	0.858031	-0.823125	0.834574	-0.853842	-0.855501	-0.89595	0.907904	-0.830564	0.859783	0.81297	-0.76989	-0.839941	-0.811287	-0.84313	0.843716	-0.731794	0.864533	0.874637	0.766708	0.77331	-0.793124	-0.70774	0.796026	-0.816857	0.824333	0.80641	0.904326	0.818527	-0.754317	-0.77944	0.785963	-0.745181	0.853597	0.876568	0.790336	-0.81007	-0.714204	0.797651
13,14-dihydro-15-keto Prostaglandin A2	-0.906539	0.922385	0.916184	-0.919549	-0.929824	0.892648	-0.921136	0.908551	-0.921096	0.866304	0.833429	0.912111	-0.903212	0.886046	-0.915396	-0.910709	-0.950788	0.88178	-0.891306	0.901524	0.865998	-0.829276	-0.869415	-0.898637	-0.907269	0.876596	-0.773803	0.876877	0.886527	0.843749	0.859718	-0.835974	-0.784755	0.880307	-0.86703	0.869879	0.858048	0.847219	0.786893	-0.878596	-0.844376	0.857547	-0.87407	0.902789	0.840547	0.882886	-0.908576	-0.873181	0.862012
Demethylnobiletin	-0.847901	0.830035	0.820259	-0.844475	-0.838377	0.869274	-0.813187	0.878015	-0.827765	0.905408	0.906	0.844065	-0.833043	0.782972	-0.839541	-0.842874	-0.838016	0.925517	-0.819237	0.835622	0.778999	-0.850263	-0.73651	-0.81025	-0.830016	0.855799	-0.817697	0.895056	0.882855	0.770188	0.800913	-0.786555	-0.846911	0.848795	-0.804852	0.834814	0.883594	0.906185	0.938668	-0.753664	-0.778466	0.714796	-0.756846	0.831555	0.719268	0.843521	-0.796037	-0.659381	0.781816
Puerarin	-0.856787	0.847404	0.827889	-0.841173	-0.799659	0.836477	-0.849073	0.814166	-0.871773	0.777198	0.72721	0.830976	-0.858067	0.81951	-0.883443	-0.856836	-0.812775	0.754068	-0.854171	0.804604	0.812011	-0.806876	-0.790919	-0.867673	-0.855852	0.772234	-0.87951	0.820166	0.778123	0.763887	0.838419	-0.862793	-0.83516	0.904351	-0.830082	0.714366	0.870783	0.620804	0.741489	-0.87102	-0.793103	0.868945	-0.867645	0.779391	0.781523	0.873474	-0.794625	-0.902296	0.788912
Estriol	-0.928935	0.923432	0.929091	-0.962845	-0.951835	0.926638	-0.948275	0.914396	-0.9048	0.905922	0.888017	0.930379	-0.949287	0.894102	-0.926748	-0.910708	-0.961857	0.870376	-0.866073	0.888135	0.865603	-0.932697	-0.917229	-0.953881	-0.915786	0.906114	-0.853453	0.866864	0.910279	0.919679	0.94245	-0.920077	-0.827302	0.915088	-0.849441	0.867358	0.884584	0.848523	0.776734	-0.767178	-0.917589	0.84031	-0.760879	0.884717	0.775585	0.846997	-0.785895	-0.774964	0.817144
Heteroclitin D	-0.828512	0.811115	0.790508	-0.809776	-0.780887	0.846867	-0.803415	0.816842	-0.797135	0.859821	0.865676	0.820999	-0.818521	0.856116	-0.797675	-0.825092	-0.774484	0.808963	-0.811062	0.744359	0.865997	-0.810918	-0.809482	-0.820024	-0.849174	0.797981	-0.834407	0.762355	0.792559	0.857482	0.821327	-0.846919	-0.79058	0.849016	-0.869236	0.82137	0.845658	0.787841	0.769314	-0.726335	-0.789518	0.624596	-0.713825	0.812212	0.747997	0.778639	-0.721017	-0.712076	0.759845
Vitamin A	-0.778771	0.786879	0.808112	-0.791397	-0.774412	0.741478	-0.784075	0.728181	-0.765676	0.780266	0.791416	0.800601	-0.787259	0.759745	-0.76533	-0.786742	-0.766973	0.712061	-0.784534	0.80104	0.823825	-0.779774	-0.804115	-0.786499	-0.788362	0.747815	-0.691801	0.707354	0.703614	0.905444	0.835633	-0.786168	-0.711233	0.760771	-0.721598	0.815663	0.769884	0.702356	0.657591	-0.768507	-0.769355	0.590475	-0.766706	0.810264	0.520502	0.710873	-0.638209	-0.683732	0.812674
Nitidine	0.784	-0.779033	-0.761831	0.824312	0.737423	-0.799274	0.777462	-0.789701	0.850295	-0.749557	-0.744738	-0.769929	0.774027	-0.776156	0.824112	0.781451	0.787565	-0.735142	0.737708	-0.72787	-0.69867	0.743163	0.781952	0.826677	0.779432	-0.697547	0.797422	-0.739726	-0.775171	-0.728518	-0.789691	0.870526	0.711587	-0.817154	0.736522	-0.702534	-0.784975	-0.671059	-0.726649	0.697405	0.711126	-0.778334	0.687747	-0.732796	-0.739827	-0.713975	0.640278	0.697225	-0.68054
(5Z)-3-aminonon-5-enoic acid	-0.743034	0.757111	0.700071	-0.757101	-0.759404	0.77638	-0.749546	0.732428	-0.742221	0.723125	0.699618	0.752676	-0.752607	0.689823	-0.760457	-0.75825	-0.764047	0.764317	-0.786522	0.701133	0.799469	-0.685148	-0.724535	-0.789794	-0.774625	0.67487	-0.699527	0.809743	0.636872	0.694116	0.771366	-0.749972	-0.650623	0.773983	-0.724221	0.733826	0.759659	0.628523	0.681618	-0.711158	-0.674188	0.595512	-0.695668	0.687547	0.785814	0.736954	-0.726328	-0.634915	0.662062
4-Demethylepipodophyllotoxin	0.792464	-0.811352	-0.792209	0.831644	0.760302	-0.801166	0.833862	-0.802306	0.798327	-0.778242	-0.745348	-0.792063	0.805634	-0.799696	0.788039	0.819126	0.794082	-0.735901	0.839679	-0.766779	-0.768184	0.766263	0.745096	0.858561	0.828043	-0.759923	0.749755	-0.778309	-0.802805	-0.730378	-0.735191	0.860944	0.897751	-0.791172	0.81846	-0.681452	-0.799633	-0.671688	-0.760989	0.694479	0.635293	-0.709246	0.695965	-0.658468	-0.695824	-0.728471	0.72586	0.735267	-0.694429
delta9-THC-d3	0.765285	-0.737433	-0.760453	0.780763	0.816801	-0.774294	0.735194	-0.763352	0.732909	-0.791768	-0.802962	-0.77442	0.770403	-0.650644	0.778533	0.72601	0.797327	-0.805663	0.652382	-0.768981	-0.655215	0.821555	0.732408	0.731381	0.704407	-0.77949	0.717818	-0.786206	-0.763443	-0.756044	-0.82548	0.686703	0.606094	-0.752099	0.59209	-0.778397	-0.749467	-0.808889	-0.745343	0.601026	0.837285	-0.688318	0.600592	-0.795502	-0.563578	-0.729459	0.593202	0.483622	-0.706282
Roburic acid	-0.750835	0.742046	0.731101	-0.745258	-0.75472	0.784944	-0.721694	0.801809	-0.760218	0.758231	0.735462	0.746371	-0.726765	0.673109	-0.774849	-0.743507	-0.752453	0.824004	-0.708092	0.757663	0.632185	-0.745034	-0.678071	-0.705143	-0.714434	0.766772	-0.748183	0.837572	0.802848	0.591513	0.69048	-0.69684	-0.715431	0.737657	-0.672367	0.661243	0.763615	0.780343	0.8556	-0.6048	-0.698817	0.771514	-0.607122	0.694094	0.72218	0.750345	-0.656378	-0.55174	0.683559
5-[(8Z,11Z)-pentadeca-8,11-dien-1-yl]benzene-1,3-diol	0.741192	-0.716611	-0.736805	0.770666	0.78645	-0.749976	0.711205	-0.747826	0.737457	-0.759272	-0.776189	-0.746936	0.741541	-0.634902	0.765461	0.703395	0.784711	-0.783559	0.622192	-0.745774	-0.616998	0.782407	0.720172	0.714506	0.678586	-0.737959	0.695512	-0.753562	-0.74988	-0.726671	-0.797258	0.687537	0.564852	-0.729319	0.565352	-0.750398	-0.722005	-0.789717	-0.718315	0.589065	0.801528	-0.690151	0.586666	-0.778875	-0.569595	-0.688538	0.565347	0.473829	-0.672651
Schisandrin B	-0.722367	0.694901	0.740618	-0.701049	-0.705312	0.736753	-0.717335	0.725932	-0.701114	0.727212	0.697193	0.723555	-0.70868	0.749128	-0.727979	-0.694229	-0.704855	0.625357	-0.607792	0.650748	0.557786	-0.731121	-0.673849	-0.706289	-0.699125	0.758544	-0.680047	0.630232	0.78911	0.647599	0.700914	-0.641369	-0.687793	0.723594	-0.687013	0.675586	0.668086	0.672268	0.697653	-0.535973	-0.727041	0.781898	-0.544275	0.686919	0.515854	0.746961	-0.643156	-0.638145	0.702226
Topotecan	-0.646875	0.651511	0.686199	-0.620646	-0.650423	0.579682	-0.636513	0.6295	-0.629495	0.565525	0.525122	0.636677	-0.643357	0.541149	-0.650945	-0.640221	-0.609043	0.61042	-0.634753	0.761776	0.582124	-0.684089	-0.632425	-0.54948	-0.581504	0.675245	-0.646244	0.660584	0.642155	0.591351	0.589567	-0.596527	-0.636283	0.574226	-0.51131	0.451801	0.63578	0.571924	0.586694	-0.595871	-0.672413	0.729818	-0.607036	0.60523	0.480621	0.595258	-0.4344	-0.564599	0.666214
SNH	0.849973	-0.859298	-0.845308	0.83587	0.838841	-0.823839	0.865173	-0.832027	0.819476	-0.778637	-0.743318	-0.834944	0.853592	-0.880368	0.816283	0.846526	0.827611	-0.771044	0.841665	-0.814555	-0.894049	0.805746	0.886893	0.818276	0.85553	-0.827915	0.810178	-0.744577	-0.806483	-0.847956	-0.785069	0.856873	0.756512	-0.805611	0.869716	-0.712383	-0.797255	-0.744636	-0.620949	0.739885	0.835342	-0.768039	0.724243	-0.802781	-0.853016	-0.74234	0.71113	0.820328	-0.761315
bicyclo[2.2.2]oct-2-en-1-yl 4-methylbenzene-1-sulfonate	0.775053	-0.74968	-0.727738	0.717695	0.740089	-0.77738	0.728415	-0.776527	0.721774	-0.734387	-0.708111	-0.741053	0.758755	-0.735403	0.748946	0.750363	0.688996	-0.780752	0.7306	-0.740709	-0.775618	0.794694	0.772973	0.676797	0.735915	-0.781134	0.874892	-0.761275	-0.751708	-0.70341	-0.71159	0.768146	0.710194	-0.753757	0.749388	-0.589021	-0.785612	-0.726818	-0.701547	0.597527	0.813683	-0.730563	0.584063	-0.711983	-0.81215	-0.704011	0.54076	0.614101	-0.671564
(+)-Isocorynoline	0.651576	-0.677265	-0.659562	0.656846	0.607428	-0.705063	0.663484	-0.682571	0.746358	-0.616446	-0.591477	-0.671952	0.608901	-0.751384	0.701254	0.677495	0.652667	-0.577198	0.645735	-0.579257	-0.610303	0.532711	0.72054	0.701234	0.697743	-0.597361	0.604421	-0.607875	-0.652727	-0.575061	-0.637097	0.706558	0.553965	-0.669489	0.7034	-0.640317	-0.607547	-0.540124	-0.639956	0.557053	0.547871	-0.700758	0.544748	-0.602523	-0.715576	-0.64507	0.609094	0.634512	-0.66456
Methyl Eugenol	-0.725193	0.759912	0.768237	-0.710346	-0.687654	0.741906	-0.731792	0.787178	-0.762869	0.762724	0.750478	0.752126	-0.675322	0.809002	-0.708946	-0.769268	-0.702738	0.738875	-0.774821	0.756683	0.716616	-0.647681	-0.720085	-0.68981	-0.763696	0.766872	-0.620258	0.711542	0.813684	0.677984	0.601314	-0.706941	-0.784365	0.662223	-0.806937	0.719808	0.708615	0.791511	0.831213	-0.647751	-0.569946	0.654226	-0.653529	0.699	0.651446	0.694316	-0.705749	-0.662757	0.794915
Icariin	-0.667272	0.680205	0.670365	-0.645356	-0.691372	0.688095	-0.652787	0.73948	-0.686219	0.677645	0.64821	0.67137	-0.626397	0.671023	-0.667086	-0.67387	-0.702709	0.753335	-0.646178	0.676999	0.590585	-0.575855	-0.593303	-0.590054	-0.657881	0.706467	-0.548806	0.704471	0.750665	0.508995	0.528895	-0.529128	-0.584917	0.615173	-0.680181	0.648221	0.627545	0.780223	0.727192	-0.6087	-0.585977	0.680087	-0.609252	0.681828	0.726382	0.692269	-0.756658	-0.611115	0.653129
Irisolidone 7-O-beta-d-glucoside	-0.861684	0.86399	0.870839	-0.838284	-0.908509	0.872108	-0.859469	0.848617	-0.810382	0.865371	0.845195	0.888533	-0.859326	0.832077	-0.848661	-0.852926	-0.87151	0.852375	-0.828777	0.848132	0.869625	-0.846043	-0.867765	-0.829951	-0.859725	0.886102	-0.752135	0.853248	0.812509	0.867954	0.881169	-0.757389	-0.711623	0.829243	-0.806055	0.888556	0.816198	0.841735	0.772841	-0.733098	-0.889379	0.729333	-0.726711	0.872639	0.735582	0.852831	-0.780891	-0.689696	0.865354
LSD-d3	0.562777	-0.560689	-0.528242	0.520783	0.525285	-0.529032	0.569049	-0.539359	0.510739	-0.552262	-0.494653	-0.53476	0.573114	-0.55644	0.523311	0.582857	0.531785	-0.540428	0.642206	-0.520829	-0.59433	0.484429	0.366254	0.545429	0.599623	-0.538344	0.497866	-0.554665	-0.529686	-0.451034	-0.433067	0.446115	0.690722	-0.591929	0.670971	-0.500038	-0.595372	-0.458599	-0.516751	0.717229	0.422731	-0.460105	0.725285	-0.51502	-0.523497	-0.662238	0.804728	0.761692	-0.514801
(3R)-4,4-Dimethyl-2-oxotetrahydro-3-furanyl beta-D-glucopyranoside	0.707058	-0.725792	-0.712502	0.787923	0.785213	-0.718284	0.75114	-0.715104	0.723491	-0.709158	-0.702063	-0.729183	0.735257	-0.660389	0.726164	0.70675	0.837507	-0.721044	0.680143	-0.68654	-0.653232	0.652104	0.664436	0.784109	0.718801	-0.662536	0.517171	-0.70821	-0.689454	-0.684283	-0.731842	0.65986	0.563781	-0.700291	0.63081	-0.774008	-0.653449	-0.697647	-0.592676	0.665187	0.640428	-0.593735	0.659362	-0.714872	-0.62472	-0.668123	0.770437	0.608857	-0.605857
2-morpholinophenyl 1-methyl-1H-imidazole-4-sulfonate	-0.638502	0.665138	0.607351	-0.617712	-0.61381	0.631712	-0.635294	0.631637	-0.669152	0.586484	0.564585	0.631001	-0.618484	0.689063	-0.628706	-0.665241	-0.630818	0.633336	-0.702132	0.597157	0.761415	-0.49648	-0.653758	-0.622404	-0.68604	0.559251	-0.573115	0.598374	0.54641	0.62127	0.575073	-0.634431	-0.511638	0.638157	-0.729393	0.623111	0.624263	0.557109	0.48905	-0.728639	-0.556361	0.511504	-0.706345	0.657659	0.798247	0.613203	-0.703458	-0.730797	0.609247
2-Hydroxyisocaproic Acid	-0.629807	0.621385	0.588727	-0.635141	-0.653611	0.638054	-0.61245	0.601275	-0.609428	0.56982	0.543879	0.6219	-0.649478	0.47696	-0.664394	-0.615135	-0.621596	0.64768	-0.620375	0.643418	0.619263	-0.667086	-0.626374	-0.629651	-0.591999	0.580701	-0.692249	0.732907	0.520575	0.56559	0.69403	-0.650198	-0.532756	0.648772	-0.480416	0.505104	0.663142	0.48894	0.572901	-0.534903	-0.665662	0.600363	-0.525285	0.55052	0.613117	0.59687	-0.425365	-0.426081	0.533465
6-(3-hydroxybutan-2-yl)-5-(hydroxymethyl)-4-methoxy-2H-pyran-2-one	-0.50579	0.516857	0.443387	-0.484943	-0.486616	0.547263	-0.479648	0.57458	-0.507331	0.507631	0.490552	0.482708	-0.477122	0.500066	-0.484211	-0.523101	-0.484559	0.636872	-0.556167	0.486617	0.560524	-0.439205	-0.468986	-0.448567	-0.518103	0.498111	-0.540428	0.590543	0.526491	0.368525	0.369483	-0.515608	-0.499024	0.482682	-0.579831	0.398425	0.539791	0.574155	0.563556	-0.428558	-0.403699	0.416042	-0.412109	0.442615	0.755988	0.45512	-0.491894	-0.407304	0.387656
Irisflorentin	-0.512644	0.502352	0.477071	-0.519115	-0.507785	0.500175	-0.514621	0.422011	-0.472558	0.49585	0.486425	0.517654	-0.552365	0.428217	-0.522321	-0.514092	-0.493572	0.447358	-0.550434	0.470516	0.590586	-0.524756	-0.474388	-0.583011	-0.536327	0.424196	-0.512339	0.525879	0.336039	0.582829	0.638539	-0.529795	-0.479871	0.587873	-0.456923	0.542217	0.560472	0.3006	0.393909	-0.583498	-0.513132	0.328142	-0.577395	0.486973	0.35412	0.5425	-0.477896	-0.480647	0.480998
[truncated: 43 more columns]

## Sheet: I_D.vs.NI_D_neg_corr
corr	Procyanidin B1	Quercetin-3-O-beta-glucopyranosyl-6'-acetate	Periplogenin	4-Coumaric acid	Nodakenetin	Eleutheroside B	8-iso-15-keto Prostaglandin E2	Trifolirhizin	Tricin 5-O-hexoside	LPC 18:0	(±)11-HETE	Myricitrin	Pheophorbide A	Sattabacin	Tricin O-sinapoylpentoside	Itaconic acid	Chlorogenic acid methyl ester	L-(-)-Malic acid	1-O-b-D-glucopyranosyl sinapate	(±)9-HpODE	3-N-butyl-4,5-dihydrophthalide	Citric acid	D(+)-Melezitose O-rhamnoside	Oleuropein	Vinorelbine Tartrate	Tracheloside	Calceolarioside B	Lysionotin	Salvianolic acid D	C-hexosyl-apigenin O-feruloylhexoside	2-Oxoglutaric acid	HBMP (14:1-20:5-20:5)	(±)12(13)-DiHOME	Cinobufagin	Polydatin	Ixoside	Pectolinarin	Ligustroflavone	Artesunate	10-Deacetylbaccatin-III	(-)-secoisolariciresinol	Ethyl gallate	Tectoridin	Licoagroside D	Jionoside B1	Cnidioside A	Isosilybin	Verbascoside	Casticin
Procyanidin B1	1	0.997736	-0.980013	-0.985563	0.990012	-0.983743	-0.993035	0.99678	0.996841	-0.968186	0.974541	0.994225	-0.990733	0.948278	0.945875	0.967092	-0.976525	0.960596	-0.977489	0.945481	-0.984458	0.939546	0.956959	0.993529	-0.925003	-0.968848	0.948503	0.960193	0.959849	0.946327	0.94248	-0.909973	-0.969126	-0.960464	0.938659	0.912013	0.860172	0.891056	0.869336	-0.863314	-0.905874	0.833954	0.830425	0.868514	0.873791	-0.819371	-0.788659	-0.806864	0.810946
Quercetin-3-O-beta-glucopyranosyl-6'-acetate	0.997736	1	-0.986911	-0.990161	0.993657	-0.982597	-0.996073	0.99282	0.992929	-0.972278	0.975486	0.992405	-0.994033	0.954553	0.950506	0.967496	-0.984713	0.962355	-0.985988	0.957822	-0.984713	0.930546	0.964005	0.994144	-0.932799	-0.979949	0.940182	0.951671	0.947964	0.9349	0.953001	-0.919439	-0.967863	-0.950959	0.935684	0.900598	0.838619	0.888379	0.866782	-0.876978	-0.907335	0.83053	0.842437	0.885299	0.873896	-0.804085	-0.791021	-0.808639	0.814941
Periplogenin	-0.980013	-0.986911	1	0.981123	-0.98313	0.967847	0.988531	-0.974905	-0.975168	0.982879	-0.977109	-0.973943	0.986181	-0.947783	-0.935033	-0.945582	0.979242	-0.958571	0.985075	-0.958326	0.96859	-0.906184	-0.941702	-0.988656	0.942111	0.969337	-0.923457	-0.934409	-0.927921	-0.915174	-0.94577	0.955961	0.954226	0.91654	-0.917249	-0.881242	-0.823407	-0.848575	-0.841013	0.896356	0.874749	-0.827923	-0.850665	-0.877523	-0.904267	0.770191	0.740852	0.821501	-0.858595
4-Coumaric acid	-0.985563	-0.990161	0.981123	1	-0.982439	0.991343	0.995977	-0.980346	-0.980398	0.977662	-0.956699	-0.969737	0.989959	-0.94649	-0.953486	-0.966232	0.995303	-0.959051	0.994425	-0.957354	0.992741	-0.889676	-0.972625	-0.981204	0.927648	0.980996	-0.922858	-0.943292	-0.932682	-0.887671	-0.939036	0.893146	0.953159	0.951535	-0.898282	-0.8628	-0.828878	-0.860701	-0.83459	0.882973	0.88048	-0.786073	-0.862492	-0.894584	-0.849756	0.816079	0.807036	0.819368	-0.825567
Nodakenetin	0.990012	0.993657	-0.98313	-0.982439	1	-0.973958	-0.988351	0.98562	0.985701	-0.96654	0.957921	0.985923	-0.986463	0.952088	0.947329	0.979766	-0.979106	0.953524	-0.979196	0.955819	-0.981704	0.922851	0.962324	0.985284	-0.916838	-0.97735	0.933884	0.93575	0.933377	0.930353	0.951258	-0.916822	-0.952541	-0.924995	0.928104	0.90369	0.844035	0.908466	0.905262	-0.881527	-0.930141	0.844125	0.85012	0.894479	0.881226	-0.788869	-0.795999	-0.814151	0.807695
Eleutheroside B	-0.983743	-0.982597	0.967847	0.991343	-0.973958	1	0.992535	-0.984317	-0.984337	0.97226	-0.951363	-0.968103	0.983252	-0.95325	-0.946912	-0.969116	0.98108	-0.957251	0.977769	-0.953234	0.993006	-0.889647	-0.944298	-0.978314	0.92634	0.960729	-0.937303	-0.94822	-0.955537	-0.903784	-0.918469	0.887019	0.948782	0.945944	-0.870816	-0.888017	-0.873256	-0.858976	-0.844761	0.879227	0.891111	-0.782097	-0.876561	-0.853936	-0.85065	0.852731	0.783854	0.812514	-0.832069
8-iso-15-keto Prostaglandin E2	-0.993035	-0.996073	0.988531	0.995977	-0.988351	0.992535	1	-0.989605	-0.989736	0.982895	-0.971264	-0.981758	0.995117	-0.957962	-0.95351	-0.968197	0.989629	-0.963995	0.989883	-0.963536	0.989174	-0.909632	-0.959692	-0.991315	0.940342	0.977186	-0.940511	-0.947579	-0.948577	-0.919347	-0.948227	0.921451	0.966844	0.947364	-0.910547	-0.891779	-0.843813	-0.870862	-0.853734	0.892527	0.893058	-0.814206	-0.870474	-0.881877	-0.873052	0.820464	0.784574	0.80878	-0.839638
Trifolirhizin	0.99678	0.99282	-0.974905	-0.980346	0.98562	-0.984317	-0.989605	1	0.999998	-0.963362	0.975963	0.991429	-0.986014	0.95294	0.945526	0.964767	-0.971617	0.968957	-0.968489	0.943573	-0.979956	0.931496	0.945281	0.989873	-0.924761	-0.959728	0.957076	0.955664	0.976892	0.950055	0.922574	-0.914118	-0.96138	-0.950288	0.929606	0.923527	0.886036	0.876422	0.87335	-0.854756	-0.905959	0.806731	0.838518	0.842467	0.894893	-0.800979	-0.799309	-0.830811	0.822555
Tricin 5-O-hexoside	0.996841	0.992929	-0.975168	-0.980398	0.985701	-0.984337	-0.989736	0.999998	1	-0.963578	0.976121	0.991517	-0.986149	0.953164	0.945712	0.964784	-0.97164	0.969064	-0.968598	0.943756	-0.979928	0.931528	0.945206	0.990076	-0.925182	-0.959868	0.957254	0.955572	0.976746	0.95032	0.923077	-0.914686	-0.961709	-0.950179	0.929705	0.92372	0.885584	0.876571	0.873297	-0.855337	-0.905828	0.80742	0.838866	0.842765	0.895075	-0.80125	-0.798649	-0.83042	0.822998
LPC 18:0	-0.968186	-0.972278	0.982879	0.977662	-0.96654	0.97226	0.982895	-0.963362	-0.963578	1	-0.962157	-0.94773	0.987337	-0.928393	-0.909867	-0.932166	0.96721	-0.926904	0.978457	-0.954697	0.963762	-0.884391	-0.937043	-0.965801	0.899795	0.948231	-0.921417	-0.935494	-0.923755	-0.885323	-0.92923	0.929647	0.957388	0.92398	-0.896208	-0.837819	-0.834917	-0.817689	-0.824981	0.91809	0.842746	-0.813979	-0.886839	-0.88653	-0.870113	0.789775	0.7623	0.764665	-0.878373
(±)11-HETE	0.974541	0.975486	-0.977109	-0.956699	0.957921	-0.951363	-0.971264	0.975963	0.976121	-0.962157	1	0.976483	-0.976259	0.934463	0.89051	0.897661	-0.951816	0.945895	-0.961632	0.947787	-0.943929	0.92565	0.907582	0.978755	-0.913477	-0.939221	0.914913	0.953805	0.96142	0.925226	0.897416	-0.946617	-0.941756	-0.922842	0.924798	0.86881	0.853437	0.789766	0.795421	-0.854821	-0.861695	0.775477	0.801158	0.815991	0.894966	-0.725879	-0.73494	-0.815129	0.829004
Myricitrin	0.994225	0.992405	-0.973943	-0.969737	0.985923	-0.968103	-0.981758	0.991429	0.991517	-0.94773	0.976483	1	-0.980074	0.953126	0.931485	0.955191	-0.962836	0.957342	-0.965715	0.945897	-0.972978	0.950121	0.934757	0.992968	-0.923508	-0.964263	0.936315	0.959102	0.956476	0.957691	0.932465	-0.914672	-0.951141	-0.938691	0.934392	0.921253	0.859462	0.891245	0.869753	-0.849261	-0.92648	0.837421	0.802103	0.847082	0.875528	-0.799172	-0.755275	-0.816444	0.786654
Pheophorbide A	-0.990733	-0.994033	0.986181	0.989959	-0.986463	0.983252	0.995117	-0.986014	-0.986149	0.987337	-0.976259	-0.980074	1	-0.95811	-0.937879	-0.953709	0.98021	-0.95301	0.98799	-0.970564	0.980546	-0.916356	-0.958497	-0.985359	0.914997	0.978501	-0.941491	-0.955421	-0.942875	-0.918878	-0.946708	0.921829	0.968046	0.944492	-0.92548	-0.871803	-0.839726	-0.86169	-0.849648	0.906029	0.887297	-0.823543	-0.874578	-0.899032	-0.871025	0.795435	0.80028	0.793331	-0.848919
Sattabacin	0.948278	0.954553	-0.947783	-0.94649	0.952088	-0.95325	-0.957962	0.95294	0.953164	-0.928393	0.934463	0.953126	-0.95811	1	0.938987	0.934481	-0.936332	0.960316	-0.937754	0.974341	-0.944801	0.86362	0.881316	0.957602	-0.926234	-0.965341	0.941834	0.907662	0.916892	0.918343	0.909289	-0.914731	-0.91165	-0.849236	0.841521	0.900307	0.828312	0.85412	0.845853	-0.903252	-0.899224	0.791375	0.909272	0.837185	0.888512	-0.768475	-0.745951	-0.829456	0.870519
Tricin O-sinapoylpentoside	0.945875	0.950506	-0.935033	-0.953486	0.947329	-0.946912	-0.95351	0.945526	0.945712	-0.909867	0.89051	0.931485	-0.937879	0.938987	1	0.965003	-0.944522	0.972699	-0.930997	0.891238	-0.941697	0.815637	0.939261	0.948784	-0.938717	-0.955932	0.952185	0.84319	0.887901	0.899115	0.94272	-0.873965	-0.94415	-0.890791	0.876881	0.912172	0.744279	0.893931	0.840808	-0.862863	-0.827271	0.789008	0.873657	0.875357	0.864317	-0.791088	-0.798304	-0.80531	0.823962
Itaconic acid	0.967092	0.967496	-0.945582	-0.966232	0.979766	-0.969116	-0.968197	0.964767	0.964784	-0.932166	0.897661	0.955191	-0.953709	0.934481	0.965003	1	-0.960629	0.940365	-0.94683	0.915557	-0.974342	0.879692	0.948653	0.958259	-0.912913	-0.953841	0.934042	0.891398	0.908725	0.91238	0.940177	-0.862839	-0.935137	-0.907407	0.877524	0.922084	0.830842	0.941388	0.926234	-0.852875	-0.921472	0.834748	0.862684	0.870828	0.848462	-0.841694	-0.79414	-0.790598	0.784118
Chlorogenic acid methyl ester	-0.976525	-0.984713	0.979242	0.995303	-0.979106	0.98108	0.989629	-0.971617	-0.97164	0.96721	-0.951816	-0.962836	0.98021	-0.936332	-0.944522	-0.960629	1	-0.950776	0.992084	-0.955787	0.984947	-0.887587	-0.971796	-0.973279	0.934697	0.978291	-0.898454	-0.929941	-0.921375	-0.86971	-0.932126	0.892068	0.937009	0.938707	-0.890436	-0.853283	-0.816076	-0.853378	-0.836754	0.855563	0.886285	-0.761823	-0.845907	-0.877871	-0.850918	0.785756	0.807397	0.829272	-0.808225
L-(-)-Malic acid	0.960596	0.962355	-0.958571	-0.959051	0.953524	-0.957251	-0.963995	0.968957	0.969064	-0.926904	0.945895	0.957342	-0.95301	0.960316	0.972699	0.940365	-0.950776	1	-0.946321	0.919185	-0.950883	0.841033	0.91705	0.971561	-0.940159	-0.954849	0.952695	0.893348	0.944022	0.917531	0.898484	-0.916893	-0.927343	-0.891014	0.882986	0.91475	0.825778	0.829011	0.808318	-0.864617	-0.843224	0.74444	0.847657	0.831916	0.916345	-0.743391	-0.775311	-0.892291	0.848367
1-O-b-D-glucopyranosyl sinapate	-0.977489	-0.985988	0.985075	0.994425	-0.979196	0.977769	0.989883	-0.968489	-0.968598	0.978457	-0.961632	-0.965715	0.98799	-0.937754	-0.930997	-0.94683	0.992084	-0.946321	1	-0.963512	0.985201	-0.883987	-0.96801	-0.977852	0.912764	0.980888	-0.894213	-0.942316	-0.914889	-0.868625	-0.934798	0.900335	0.93862	0.936729	-0.895766	-0.82949	-0.808253	-0.835467	-0.810658	0.894239	0.877556	-0.782373	-0.842288	-0.907993	-0.836426	0.785619	0.781446	0.815515	-0.809346
(±)9-HpODE	0.945481	0.957822	-0.958326	-0.957354	0.955819	-0.953234	-0.963536	0.943573	0.943756	-0.954697	0.947787	0.945897	-0.970564	0.974341	0.891238	0.915557	-0.955787	0.919185	-0.963512	1	-0.950093	0.87578	0.899855	0.948858	-0.89832	-0.966958	0.886183	0.926336	0.900977	0.867616	0.905253	-0.910186	-0.900308	-0.859272	0.838929	0.825345	0.820469	0.814916	0.828233	-0.90747	-0.908062	0.768474	0.896428	0.859721	0.847038	-0.741731	-0.75267	-0.79394	0.843232
3-N-butyl-4,5-dihydrophthalide	-0.984458	-0.984713	0.96859	0.992741	-0.981704	0.993006	0.989174	-0.979956	-0.979928	0.963762	-0.943929	-0.972978	0.980546	-0.944801	-0.941697	-0.974342	0.984947	-0.950883	0.985201	-0.950093	1	-0.896703	-0.957525	-0.978976	0.910768	0.970754	-0.915693	-0.954818	-0.936947	-0.893338	-0.920398	0.868743	0.933263	0.946574	-0.877392	-0.874013	-0.862737	-0.875968	-0.849859	0.869953	0.910715	-0.793669	-0.842213	-0.876174	-0.831512	0.848491	0.783232	0.826968	-0.79482
Citric acid	0.939546	0.930546	-0.906184	-0.889676	0.922851	-0.889647	-0.909632	0.931496	0.931528	-0.884391	0.92565	0.950121	-0.916356	0.86362	0.815637	0.879692	-0.887587	0.841033	-0.883987	0.87578	-0.896703	1	0.858605	0.924057	-0.853706	-0.88137	0.86775	0.947687	0.897579	0.935221	0.876445	-0.845213	-0.901489	-0.912921	0.922594	0.880398	0.840507	0.880431	0.866503	-0.713088	-0.897658	0.857337	0.692642	0.739425	0.820458	-0.771898	-0.693317	-0.697451	0.725479
D(+)-Melezitose O-rhamnoside	0.956959	0.964005	-0.941702	-0.972625	0.962324	-0.944298	-0.959692	0.945281	0.945206	-0.937043	0.907582	0.934757	-0.958497	0.881316	0.939261	0.948653	-0.971796	0.91705	-0.96801	0.899855	-0.957525	0.858605	1	0.938226	-0.864741	-0.963467	0.884548	0.88951	0.873636	0.839995	0.93495	-0.828415	-0.936537	-0.94673	0.925125	0.808365	0.743267	0.868342	0.829621	-0.83372	-0.841946	0.766002	0.805505	0.9308	0.79369	-0.747993	-0.87282	-0.769002	0.744322
Oleuropein	0.993529	0.994144	-0.988656	-0.981204	0.985284	-0.978314	-0.991315	0.989873	0.990076	-0.965801	0.978755	0.992968	-0.985359	0.957602	0.948784	0.958259	-0.973279	0.971561	-0.977852	0.948858	-0.978976	0.924057	0.938226	1	-0.946793	-0.96877	0.942416	0.949518	0.952071	0.947328	0.944322	-0.935724	-0.96174	-0.937718	0.921626	0.917454	0.844256	0.875352	0.846632	-0.879827	-0.897056	0.836992	0.82918	0.860714	0.886889	-0.815606	-0.734642	-0.822356	0.823435
Vinorelbine Tartrate	-0.925003	-0.932799	0.942111	0.927648	-0.916838	0.92634	0.940342	-0.924761	-0.925182	0.899795	-0.913477	-0.923508	0.914997	-0.926234	-0.938717	-0.912913	0.934697	-0.940159	0.912764	-0.89832	0.910768	-0.853706	-0.864741	-0.946793	1	0.918569	-0.899419	-0.849456	-0.884921	-0.897659	-0.920199	0.922498	0.919486	0.860879	-0.831891	-0.917299	-0.7461	-0.839832	-0.798325	0.802274	0.821843	-0.776733	-0.826428	-0.754467	-0.881034	0.790672	0.649172	0.780982	-0.83511
Tracheloside	-0.968848	-0.979949	0.969337	0.980996	-0.97735	0.960729	0.977186	-0.959728	-0.959868	0.948231	-0.939221	-0.964263	0.978501	-0.965341	-0.955932	-0.953841	0.978291	-0.954849	0.980888	-0.966958	0.970754	-0.88137	-0.963467	-0.96877	0.918569	1	-0.91445	-0.920951	-0.889559	-0.885559	-0.951765	0.887856	0.93464	0.910521	-0.900621	-0.853763	-0.770699	-0.882081	-0.839128	0.890119	0.890461	-0.804726	-0.863504	-0.921061	-0.846243	0.767194	0.812119	0.81968	-0.818734
Calceolarioside B	0.948503	0.940182	-0.923457	-0.922858	0.933884	-0.937303	-0.940511	0.957076	0.957254	-0.921417	0.914913	0.936315	-0.941491	0.941834	0.952185	0.934042	-0.898454	0.952695	-0.894213	0.886183	-0.915693	0.86775	0.884548	0.942416	-0.899419	-0.91445	1	0.881533	0.934185	0.960156	0.909713	-0.898931	-0.96011	-0.890477	0.90412	0.943395	0.832776	0.876292	0.864335	-0.862661	-0.818458	0.831845	0.887236	0.817647	0.913902	-0.785909	-0.784976	-0.768826	0.889199
Lysionotin	0.960193	0.951671	-0.934409	-0.943292	0.93575	-0.94822	-0.947579	0.955664	0.955572	-0.935494	0.953805	0.959102	-0.955421	0.907662	0.84319	0.891398	-0.929941	0.893348	-0.942316	0.926336	-0.954818	0.947687	0.88951	0.949518	-0.849456	-0.920951	0.881533	1	0.935487	0.894307	0.85264	-0.840052	-0.897009	-0.943865	0.881269	0.831813	0.89648	0.811832	0.789824	-0.799264	-0.880395	0.783345	0.753809	0.79307	0.811964	-0.809821	-0.730266	-0.793701	0.782777
Salvianolic acid D	0.959849	0.947964	-0.927921	-0.932682	0.933377	-0.955537	-0.948577	0.976892	0.976746	-0.923755	0.96142	0.956476	-0.942875	0.916892	0.887901	0.908725	-0.921375	0.944022	-0.914889	0.900977	-0.936947	0.897579	0.873636	0.952071	-0.884921	-0.889559	0.934185	0.935487	1	0.930006	0.831047	-0.889333	-0.913631	-0.915093	0.876805	0.908802	0.934087	0.786086	0.821134	-0.796012	-0.867011	0.711465	0.797437	0.730735	0.891266	-0.753944	-0.761256	-0.836595	0.80194
C-hexosyl-apigenin O-feruloylhexoside	0.946327	0.9349	-0.915174	-0.887671	0.930353	-0.903784	-0.919347	0.950055	0.95032	-0.885323	0.925226	0.957691	-0.918878	0.918343	0.899115	0.91238	-0.86971	0.917531	-0.868625	0.867616	-0.893338	0.935221	0.839995	0.947328	-0.897659	-0.885559	0.960156	0.894307	0.930006	1	0.902123	-0.908929	-0.938431	-0.873974	0.918084	0.972883	0.839333	0.899541	0.884724	-0.802336	-0.872857	0.88526	0.782038	0.756108	0.898029	-0.785383	-0.67447	-0.734709	0.801121
2-Oxoglutaric acid	0.94248	0.953001	-0.94577	-0.939036	0.951258	-0.918469	-0.948227	0.922574	0.923077	-0.92923	0.897416	0.932465	-0.946708	0.909289	0.94272	0.940177	-0.932126	0.898484	-0.934798	0.905253	-0.920398	0.876445	0.93495	0.944322	-0.920199	-0.951765	0.909713	0.85264	0.831047	0.902123	1	-0.895508	-0.968232	-0.891951	0.912934	0.869399	0.671923	0.923639	0.856195	-0.885294	-0.83914	0.906774	0.849513	0.920066	0.81	-0.809116	-0.721756	-0.654569	0.794968
HBMP (14:1-20:5-20:5)	-0.909973	-0.919439	0.955961	0.893146	-0.916822	0.887019	0.921451	-0.914118	-0.914686	0.929647	-0.946617	-0.914672	0.921829	-0.914731	-0.873965	-0.862839	0.892068	-0.916893	0.900335	-0.910186	0.868743	-0.845213	-0.828415	-0.935724	0.922498	0.887856	-0.898931	-0.840052	-0.889333	-0.908929	-0.895508	1	0.912083	0.798561	-0.868107	-0.876706	-0.771143	-0.765883	-0.801598	0.882505	0.804461	-0.803616	-0.841014	-0.781488	-0.939934	0.656979	0.622834	0.762774	-0.880096
(±)12(13)-DiHOME	-0.969126	-0.967863	0.954226	0.953159	-0.952541	0.948782	0.966844	-0.96138	-0.961709	0.957388	-0.941756	-0.951141	0.968046	-0.91165	-0.94415	-0.935137	0.937009	-0.927343	0.93862	-0.900308	0.933263	-0.901489	-0.936537	-0.96174	0.919486	0.93464	-0.96011	-0.897009	-0.913631	-0.938431	-0.968232	0.912083	1	0.945225	-0.944926	-0.896942	-0.764486	-0.881377	-0.839856	0.874062	0.813303	-0.867245	-0.855891	-0.876016	-0.855191	0.815895	0.766854	0.687188	-0.840512
Cinobufagin	-0.960464	-0.950959	0.91654	0.951535	-0.924995	0.945944	0.947364	-0.950288	-0.950179	0.92398	-0.922842	-0.938691	0.944492	-0.849236	-0.890791	-0.907407	0.938707	-0.891014	0.936729	-0.859272	0.946574	-0.912921	-0.94673	-0.937718	0.860879	0.910521	-0.890477	-0.943865	-0.915093	-0.873974	-0.891951	0.798561	0.945225	1	-0.920684	-0.827348	-0.802402	-0.836086	-0.770549	0.762148	0.804973	-0.770452	-0.732688	-0.827448	-0.763611	0.834746	0.794293	0.719915	-0.732664
Polydatin	0.938659	0.935684	-0.917249	-0.898282	0.928104	-0.870816	-0.910547	0.929606	0.929705	-0.896208	0.924798	0.934392	-0.92548	0.841521	0.876881	0.877524	-0.890436	0.882986	-0.895766	0.838929	-0.877392	0.922594	0.925125	0.921626	-0.831891	-0.900621	0.90412	0.881269	0.876805	0.918084	0.912934	-0.868107	-0.944926	-0.920684	1	0.850051	0.737676	0.856157	0.828907	-0.771003	-0.798418	0.836796	0.71403	0.850802	0.850555	-0.663657	-0.801391	-0.709253	0.748212
Ixoside	0.912013	0.900598	-0.881242	-0.8628	0.90369	-0.888017	-0.891779	0.923527	0.92372	-0.837819	0.86881	0.921253	-0.871803	0.900307	0.912172	0.922084	-0.853283	0.91475	-0.82949	0.825345	-0.874013	0.880398	0.808365	0.917454	-0.917299	-0.853763	0.943395	0.831813	0.908802	0.972883	0.869399	-0.876706	-0.896942	-0.827348	0.850051	1	0.831789	0.905733	0.899803	-0.745143	-0.864846	0.832953	0.779273	0.688452	0.900978	-0.789161	-0.653346	-0.760695	0.781592
Pectolinarin	0.860172	0.838619	-0.823407	-0.828878	0.844035	-0.873256	-0.843813	0.886036	0.885584	-0.834917	0.853437	0.859462	-0.839726	0.828312	0.744279	0.830842	-0.816076	0.825778	-0.808253	0.820469	-0.862737	0.840507	0.743267	0.844256	-0.7461	-0.770699	0.832776	0.89648	0.934087	0.839333	0.671923	-0.771143	-0.764486	-0.802402	0.737676	0.831789	1	0.708819	0.804207	-0.684808	-0.851209	0.632307	0.715769	0.586541	0.829646	-0.708023	-0.674785	-0.819386	0.740443
Ligustroflavone	0.891056	0.888379	-0.848575	-0.860701	0.908466	-0.858976	-0.870862	0.876422	0.876571	-0.817689	0.789766	0.891245	-0.86169	0.85412	0.893931	0.941388	-0.853378	0.829011	-0.835467	0.814916	-0.875968	0.880431	0.868342	0.875352	-0.839832	-0.882081	0.876292	0.811832	0.786086	0.899541	0.923639	-0.765883	-0.881377	-0.836086	0.856157	0.905733	0.708819	1	0.939911	-0.742025	-0.889765	0.911241	0.759377	0.816189	0.758275	-0.827272	-0.712001	-0.634845	0.68076
Artesunate	0.869336	0.866782	-0.841013	-0.83459	0.905262	-0.844761	-0.853734	0.87335	0.873297	-0.824981	0.795421	0.869753	-0.849648	0.845853	0.840808	0.926234	-0.836754	0.808318	-0.810658	0.828233	-0.849859	0.866503	0.829621	0.846632	-0.798325	-0.839128	0.864335	0.789824	0.821134	0.884724	0.856195	-0.801598	-0.839856	-0.770549	0.828907	0.899803	0.804207	0.939911	1	-0.732117	-0.921197	0.839397	0.796388	0.748706	0.829428	-0.710884	-0.7459	-0.673085	0.711607
10-Deacetylbaccatin-III	-0.863314	-0.876978	0.896356	0.882973	-0.881527	0.879227	0.892527	-0.854756	-0.855337	0.91809	-0.854821	-0.849261	0.906029	-0.903252	-0.862863	-0.852875	0.855563	-0.864617	0.894239	-0.90747	0.869953	-0.713088	-0.83372	-0.879827	0.802274	0.890119	-0.862661	-0.799264	-0.796012	-0.802336	-0.885294	0.882505	0.874062	0.762148	-0.771003	-0.745143	-0.684808	-0.742025	-0.732117	1	0.760347	-0.790854	-0.915326	-0.912725	-0.773439	0.719755	0.642552	0.662	-0.838972
(-)-secoisolariciresinol	-0.905874	-0.907335	0.874749	0.88048	-0.930141	0.891111	0.893058	-0.905959	-0.905828	0.842746	-0.861695	-0.92648	0.887297	-0.899224	-0.827271	-0.921472	0.886285	-0.843224	0.877556	-0.908062	0.910715	-0.897658	-0.841946	-0.897056	0.821843	0.890461	-0.818458	-0.880395	-0.867011	-0.872857	-0.83914	0.804461	0.813303	0.804973	-0.798418	-0.864846	-0.851209	-0.889765	-0.921197	0.760347	1	-0.779125	-0.749519	-0.756743	-0.77445	0.746667	0.692912	0.758753	-0.643513
Ethyl gallate	0.833954	0.83053	-0.827923	-0.786073	0.844125	-0.782097	-0.814206	0.806731	0.80742	-0.813979	0.775477	0.837421	-0.823543	0.791375	0.789008	0.834748	-0.761823	0.74444	-0.782373	0.768474	-0.793669	0.857337	0.766002	0.836992	-0.776733	-0.804726	0.831845	0.783345	0.711465	0.88526	0.906774	-0.803616	-0.867245	-0.770452	0.836796	0.832953	0.632307	0.911241	0.839397	-0.790854	-0.779125	1	0.715619	0.800576	0.726535	-0.806337	-0.511151	-0.486286	0.713697
Tectoridin	0.830425	0.842437	-0.850665	-0.862492	0.85012	-0.876561	-0.870474	0.838518	0.838866	-0.886839	0.801158	0.802103	-0.874578	0.909272	0.873657	0.862684	-0.845907	0.847657	-0.842288	0.896428	-0.842213	0.692642	0.805505	0.82918	-0.826428	-0.863504	0.887236	0.753809	0.797437	0.782038	0.849513	-0.841014	-0.855891	-0.732688	0.71403	0.779273	0.715769	0.759377	0.796388	-0.915326	-0.749519	0.715619	1	0.813693	0.813067	-0.706865	-0.740401	-0.659874	0.908976
Licoagroside D	0.868514	0.885299	-0.877523	-0.894584	0.894479	-0.853936	-0.881877	0.842467	0.842765	-0.88653	0.815991	0.847082	-0.899032	0.837185	0.875357	0.870828	-0.877871	0.831916	-0.907993	0.859721	-0.876174	0.739425	0.9308	0.860714	-0.754467	-0.921061	0.817647	0.79307	0.730735	0.756108	0.920066	-0.781488	-0.876016	-0.827448	0.850802	0.688452	0.586541	0.816189	0.748706	-0.912725	-0.756743	0.800576	0.813693	1	0.690342	-0.69174	-0.773241	-0.635936	0.716902
Jionoside B1	0.873791	0.873896	-0.904267	-0.849756	0.881226	-0.85065	-0.873052	0.894893	0.895075	-0.870113	0.894966	0.875528	-0.871025	0.888512	0.864317	0.848462	-0.850918	0.916345	-0.836426	0.847038	-0.831512	0.820458	0.79369	0.886889	-0.881034	-0.846243	0.913902	0.811964	0.891266	0.898029	0.81	-0.939934	-0.855191	-0.763611	0.850555	0.900978	0.829646	0.758275	0.829428	-0.773439	-0.77445	0.726535	0.813067	0.690342	1	-0.57919	-0.706572	-0.855388	0.905494
Cnidioside A	-0.819371	-0.804085	0.770191	0.816079	-0.788869	0.852731	0.820464	-0.800979	-0.80125	0.789775	-0.725879	-0.799172	0.795435	-0.768475	-0.791088	-0.841694	0.785756	-0.743391	0.785619	-0.741731	0.848491	-0.771898	-0.747993	-0.815606	0.790672	0.767194	-0.785909	-0.809821	-0.753944	-0.785383	-0.809116	0.656979	0.815895	0.834746	-0.663657	-0.789161	-0.708023	-0.827272	-0.710884	0.719755	0.746667	-0.806337	-0.706865	-0.69174	-0.57919	1	0.487788	0.513034	-0.642005
Isosilybin	-0.788659	-0.791021	0.740852	0.807036	-0.795999	0.783854	0.784574	-0.799309	-0.798649	0.7623	-0.73494	-0.755275	0.80028	-0.745951	-0.798304	-0.79414	0.807397	-0.775311	0.781446	-0.75267	0.783232	-0.693317	-0.87282	-0.734642	0.649172	0.812119	-0.784976	-0.730266	-0.761256	-0.67447	-0.721756	0.622834	0.766854	0.794293	-0.801391	-0.653346	-0.674785	-0.712001	-0.7459	0.642552	0.692912	-0.511151	-0.740401	-0.773241	-0.706572	0.487788	1	0.709083	-0.664608
Verbascoside	-0.806864	-0.808639	0.821501	0.819368	-0.814151	0.812514	0.80878	-0.830811	-0.83042	0.764665	-0.815129	-0.816444	0.793331	-0.829456	-0.80531	-0.790598	0.829272	-0.892291	0.815515	-0.79394	0.826968	-0.697451	-0.769002	-0.822356	0.780982	0.81968	-0.768826	-0.793701	-0.836595	-0.734709	-0.654569	0.762774	0.687188	0.719915	-0.709253	-0.760695	-0.819386	-0.634845	-0.673085	0.662	0.758753	-0.486286	-0.659874	-0.635936	-0.855388	0.513034	0.709083	1	-0.722652
Casticin	0.810946	0.814941	-0.858595	-0.825567	0.807695	-0.832069	-0.839638	0.822555	0.822998	-0.878373	0.829004	0.786654	-0.848919	0.870519	0.823962	0.784118	-0.808225	0.848367	-0.809346	0.843232	-0.79482	0.725479	0.744322	0.823435	-0.83511	-0.818734	0.889199	0.782777	0.80194	0.801121	0.794968	-0.880096	-0.840512	-0.732664	0.748212	0.781592	0.740443	0.68076	0.711607	-0.838972	-0.643513	0.713697	0.908976	0.716902	0.905494	-0.642005	-0.664608	-0.722652	1
Ruscogenin	0.888704	0.883697	-0.871896	-0.875235	0.887425	-0.860892	-0.871615	0.888444	0.888229	-0.859063	0.858645	0.883386	-0.888722	0.872406	0.836532	0.857951	-0.867285	0.859221	-0.862312	0.858292	-0.874909	0.889133	0.861578	0.867965	-0.790116	-0.89644	0.877823	0.909846	0.837848	0.850424	0.81576	-0.77872	-0.838491	-0.856827	0.877419	0.80951	0.818128	0.833982	0.822386	-0.721962	-0.809948	0.763777	0.755246	0.779865	0.856507	-0.66961	-0.826985	-0.81655	0.829391
Gomisin D	-0.926451	-0.92964	0.910949	0.899311	-0.917629	0.901674	0.918012	-0.917651	-0.917895	0.889246	-0.930368	-0.946677	0.929868	-0.938881	-0.827648	-0.865904	0.893166	-0.862385	0.904792	-0.952181	0.904801	-0.941623	-0.834473	-0.928369	0.869941	0.922547	-0.857921	-0.941773	-0.876987	-0.905731	-0.883362	0.864703	0.878484	0.856396	-0.848406	-0.841881	-0.801042	-0.839426	-0.811276	0.815505	0.915626	-0.82473	-0.779907	-0.781513	-0.792279	0.768352	0.656123	0.71296	-0.76003
Sibirioside A	0.819083	0.82966	-0.817622	-0.794231	0.818238	-0.793735	-0.815448	0.82868	0.828958	-0.768715	0.858062	0.85509	-0.829805	0.90917	0.795682	0.754945	-0.782969	0.866489	-0.806658	0.875654	-0.790112	0.737382	0.728686	0.843512	-0.782639	-0.850746	0.806378	0.785884	0.817104	0.822262	0.759917	-0.834023	-0.762559	-0.686143	0.746828	0.769017	0.69392	0.670715	0.664891	-0.816483	-0.800987	0.632728	0.741891	0.72445	0.77991	-0.53614	-0.615534	-0.775342	0.702626
Hesperetin 5-O-glucoside	0.824678	0.815658	-0.781291	-0.800614	0.856373	-0.827865	-0.809348	0.827922	0.827655	-0.78439	0.739798	0.828808	-0.81224	0.83571	0.763753	0.882212	-0.788153	0.755472	-0.780316	0.822526	-0.846089	0.823456	0.762521	0.799604	-0.699626	-0.807534	0.804202	0.823339	0.784898	0.815551	0.758772	-0.692768	-0.742733	-0.729864	0.714478	0.817016	0.855466	0.883183	0.930434	-0.722406	-0.927219	0.786005	0.765251	0.713885	0.73113	-0.755354	-0.690132	-0.687507	0.67223
Prim-O-glucosylcimifugin	0.790232	0.785452	-0.759271	-0.762402	0.822917	-0.78693	-0.784382	0.7948	0.794984	-0.759871	0.688355	0.778167	-0.776861	0.809343	0.832997	0.882822	-0.74791	0.759573	-0.720204	0.749197	-0.774856	0.751346	0.747904	0.771477	-0.761051	-0.772284	0.866086	0.682139	0.734502	0.843291	0.830221	-0.739473	-0.810943	-0.689768	0.736444	0.880524	0.704642	0.922157	0.949832	-0.735269	-0.808324	0.841017	0.840897	0.715484	0.775963	-0.739393	-0.680947	-0.561258	0.739903
Nicotinamide adenine dinucleotide	0.837664	0.835137	-0.867959	-0.84609	0.822264	-0.876498	-0.8686	0.848247	0.84866	-0.918114	0.861336	0.807487	-0.86612	0.826572	0.779819	0.800165	-0.827041	0.813302	-0.835722	0.845014	-0.830031	0.744326	0.747835	0.84544	-0.823953	-0.774431	0.848655	0.807347	0.863738	0.7976	0.787294	-0.887426	-0.861767	-0.781351	0.721472	0.770128	0.808675	0.644057	0.709308	-0.858619	-0.692685	0.700769	0.87619	0.689842	0.82015	-0.742093	-0.576526	-0.626703	0.887496
O-p-coumaroyl-O-salicyloyl quinic acid	0.833839	0.828826	-0.810368	-0.802561	0.843209	-0.761228	-0.796427	0.80762	0.807637	-0.776869	0.76933	0.831636	-0.807475	0.707903	0.787444	0.814825	-0.785766	0.77349	-0.812419	0.697948	-0.811118	0.797614	0.861726	0.821498	-0.671407	-0.816025	0.763757	0.78951	0.712207	0.787453	0.822606	-0.697088	-0.803881	-0.826133	0.893054	0.722824	0.623325	0.827789	0.74052	-0.702299	-0.730984	0.821844	0.544004	0.858882	0.679354	-0.652476	-0.676836	-0.658079	0.56381
Toddalolactone	0.764861	0.772194	-0.812073	-0.792869	0.807726	-0.777883	-0.784733	0.76791	0.767877	-0.814949	0.746209	0.743819	-0.775125	0.701388	0.739661	0.790872	-0.790511	0.773666	-0.810834	0.730476	-0.798712	0.602043	0.784114	0.775272	-0.66084	-0.744569	0.693693	0.693477	0.735906	0.648712	0.697605	-0.763367	-0.702581	-0.677243	0.687186	0.64367	0.72028	0.615979	0.693735	-0.791852	-0.700778	0.594994	0.680216	0.770237	0.735139	-0.547266	-0.605739	-0.7572	0.644274
LPC 16:1	-0.736247	-0.748537	0.761981	0.74323	-0.706922	0.740995	0.760764	-0.730429	-0.731082	0.717333	-0.751847	-0.736705	0.731081	-0.753457	-0.751146	-0.698261	0.762958	-0.738291	0.724933	-0.738064	0.706794	-0.730334	-0.664112	-0.763348	0.910027	0.738373	-0.711538	-0.681349	-0.695197	-0.728974	-0.778519	0.770835	0.771858	0.711735	-0.655341	-0.753229	-0.523851	-0.668383	-0.591688	0.585677	0.618668	-0.629449	-0.670571	-0.528269	-0.702341	0.679916	0.451378	0.545967	-0.715264
Tricin 5-O-hexosyl-O-hexoside	-0.847344	-0.82794	0.803664	0.784426	-0.829041	0.81829	0.817514	-0.857975	-0.858042	0.789841	-0.81084	-0.853215	0.816961	-0.835961	-0.78719	-0.834568	0.770968	-0.794525	0.745549	-0.782028	0.79842	-0.910217	-0.720587	-0.831729	0.818671	0.776763	-0.893808	-0.837961	-0.850624	-0.930721	-0.790613	0.791308	0.838464	0.791338	-0.810967	-0.928443	-0.842428	-0.867486	-0.884003	0.643355	0.817397	-0.829786	-0.738283	-0.59058	-0.851995	0.758315	0.638812	0.649851	-0.793025
C-hexosyl-chrysoeriol O-feruloylhexoside	-0.680098	-0.692543	0.734267	0.717617	-0.726099	0.6625	0.691475	-0.678055	-0.677719	0.744985	-0.677514	-0.650472	0.714145	-0.612493	-0.637127	-0.670352	0.726123	-0.670722	0.740411	-0.670558	0.695671	-0.590144	-0.766316	-0.662612	0.533106	0.711905	-0.617288	-0.663912	-0.616302	-0.53548	-0.61888	0.649479	0.624776	0.640656	-0.715889	-0.486825	-0.616244	-0.543789	-0.62383	0.649014	0.576316	-0.508389	-0.601226	-0.750603	-0.709311	0.33192	0.753688	0.730812	-0.662364
5-Dehydroquinic acid	-0.610639	-0.639506	0.622064	0.661449	-0.625699	0.596858	0.636449	-0.589571	-0.589398	0.650419	-0.620493	-0.577724	0.653469	-0.504329	-0.54579	-0.562135	0.693774	-0.51291	0.685368	-0.637032	0.603096	-0.557256	-0.748314	-0.571904	0.523637	0.651762	-0.456351	-0.554716	-0.517774	-0.406318	-0.637466	0.523172	0.623524	0.657051	-0.649556	-0.332424	-0.344499	-0.466735	-0.482145	0.520137	0.51537	-0.369984	-0.518452	-0.688349	-0.412181	0.320053	0.722359	0.373161	-0.399971
[truncated: 12 more columns]

## Sheet: I_D.vs.NI_D_pos_corr
corr	Xanthurenic acid O-hexoside	Procyanidin B2	4-Hydroxybenzoic acid	Stearoyl Ethanolamide	MAG (18:1)	Patchouli alcohol	(-)-alpha-Pinene	Rotenone	alpha-Ketoglutaric acid	PC (16:0e/2:0)	Stearamide	Corymboside	Eriocitrin	Irisolidone 7-O-beta-d-glucoside	Gardenin B	trans-Aconitic acid	Synephrine	Aurantio-obtusin	N4-(4-chloro-2,5-dimethoxyphenyl)morpholine-4-carbothioamide	Methyl syringate	Gentisic acid	N-[4-(benzyloxy)phenyl]-N'-[2-chloro-6-(4-methoxyphenoxy)benzyl]urea	GRH	Pleuromutilin	Hesperetin	1-Deoxynojirimycin	L-5-Hydroxytryptophan	tetranor-12(R)-HETE	Arachidonic acid methyl ester	Quercetin-3-ramnoside	Uric acid	Phloretin	Nardosinone	1-Linoleoyl-Rac-Glycerol	2-{[4-(tert-butyl)-4H-1,2,4-triazol-3-yl]thio}-3-nitropyridine	Saikosaponin E	2-(2-thienyl)-4H-chromen-4-one	Clareolide	Vitamin C	(±)5(6)-DiHET	Myricetin	QLH	2,4-dihydroxyheptadec-16-en-1-yl acetate	4-chloro-5-morpholino-2-quinoxalin-2-ylpyridazin-3(2H)-one	5-[(8Z,11Z)-pentadeca-8,11-dien-1-yl]benzene-1,3-diol	IRH	Fragransin A2	8,8-dimethyl-2-phenyl-4H,8H-pyrano[2,3-h]chromen-4-one	N,N-Diethyldodecanamide
Xanthurenic acid O-hexoside	1	0.97857	0.979015	-0.958129	-0.96284	-0.959966	0.969358	0.957665	0.974975	-0.97371	-0.943273	-0.938368	0.948648	0.96321	0.972892	0.956097	-0.940949	0.970726	-0.95422	-0.939729	0.9206	0.948147	0.978406	0.940306	0.941764	0.970093	0.95875	-0.980348	-0.934907	0.937896	0.96153	0.951908	0.974604	-0.925381	0.938755	-0.925888	-0.910977	-0.923522	0.857088	0.9029	0.939956	0.969911	0.974745	0.950429	-0.911493	-0.931609	-0.895814	0.892166	-0.896033
Procyanidin B2	0.97857	1	0.994193	-0.954178	-0.963552	-0.966061	0.976449	0.953257	0.971269	-0.975153	-0.944618	-0.923799	0.929682	0.986678	0.992598	0.946881	-0.928799	0.944716	-0.954637	-0.914372	0.925162	0.945574	0.940745	0.952869	0.967762	0.948605	0.964432	-0.970383	-0.911997	0.946996	0.945503	0.964345	0.968685	-0.924285	0.947014	-0.904584	-0.910496	-0.901185	0.886944	0.948585	0.948043	0.982586	0.988003	0.946532	-0.887668	-0.902664	-0.910562	0.856614	-0.905509
4-Hydroxybenzoic acid	0.979015	0.994193	1	-0.952808	-0.958247	-0.971741	0.979488	0.939197	0.960849	-0.963789	-0.94816	-0.913938	0.929453	0.984664	0.982821	0.931286	-0.954187	0.943121	-0.953626	-0.925822	0.930879	0.941866	0.936485	0.956837	0.948123	0.944597	0.965466	-0.97448	-0.922865	0.951692	0.94355	0.964232	0.959757	-0.920326	0.931088	-0.892637	-0.922248	-0.912099	0.878283	0.952033	0.923271	0.973135	0.978509	0.934028	-0.887587	-0.904507	-0.913261	0.845233	-0.908531
Stearoyl Ethanolamide	-0.958129	-0.954178	-0.952808	1	0.98608	0.986525	-0.932163	-0.935308	-0.967825	0.98768	0.996061	0.963982	-0.901041	-0.935621	-0.94046	-0.946077	0.905633	-0.913541	0.914276	0.932507	-0.953398	-0.961049	-0.908209	-0.906105	-0.956511	-0.909345	-0.934174	0.973109	0.960087	-0.940628	-0.946859	-0.879764	-0.960739	0.977262	-0.928334	0.975165	0.803015	0.966487	-0.903314	-0.86382	-0.918825	-0.924344	-0.918384	-0.870339	0.962354	0.98192	0.850204	-0.850841	0.982122
MAG (18:1)	-0.96284	-0.963552	-0.958247	0.98608	1	0.980644	-0.956874	-0.9601	-0.967638	0.988322	0.974657	0.975633	-0.920951	-0.942372	-0.959563	-0.954693	0.900706	-0.948057	0.911042	0.915397	-0.946321	-0.93739	-0.916493	-0.913795	-0.954808	-0.919806	-0.956575	0.959658	0.964692	-0.933429	-0.946614	-0.909886	-0.964468	0.987593	-0.939892	0.962758	0.845034	0.943407	-0.884846	-0.874884	-0.933029	-0.945576	-0.943846	-0.878994	0.9756	0.969621	0.871055	-0.84686	0.958659
Patchouli alcohol	-0.959966	-0.966061	-0.971741	0.986525	0.980644	1	-0.947886	-0.943361	-0.964913	0.973078	0.988318	0.934681	-0.908061	-0.96038	-0.957161	-0.942653	0.921102	-0.926231	0.905952	0.923296	-0.959614	-0.945409	-0.914979	-0.92529	-0.952788	-0.916363	-0.947406	0.96515	0.94633	-0.943085	-0.938712	-0.909764	-0.960904	0.967268	-0.941529	0.944673	0.85446	0.943267	-0.905914	-0.892437	-0.902992	-0.942927	-0.941248	-0.893244	0.943138	0.955796	0.904108	-0.851455	0.971757
(-)-alpha-Pinene	0.969358	0.976449	0.979488	-0.932163	-0.956874	-0.947886	1	0.924262	0.928221	-0.958552	-0.916697	-0.931031	0.912114	0.966876	0.974675	0.913622	-0.927911	0.9598	-0.934377	-0.900184	0.928248	0.902198	0.938006	0.965809	0.927796	0.916867	0.987924	-0.965748	-0.928085	0.915289	0.909991	0.955696	0.951792	-0.928111	0.918557	-0.890782	-0.9394	-0.892008	0.83883	0.933651	0.906003	0.98425	0.972337	0.922384	-0.895026	-0.900872	-0.916136	0.835889	-0.871645
Rotenone	0.957665	0.953257	0.939197	-0.935308	-0.9601	-0.943361	0.924262	1	0.981226	-0.952504	-0.9181	-0.928124	0.924264	0.946022	0.96604	0.981946	-0.886571	0.94214	-0.922544	-0.907158	0.917071	0.906844	0.920815	0.882903	0.941681	0.924531	0.915586	-0.914389	-0.918608	0.893262	0.935848	0.920152	0.971684	-0.916682	0.980681	-0.902246	-0.886629	-0.893719	0.885369	0.840012	0.935364	0.940885	0.964106	0.921389	-0.905597	-0.914772	-0.866622	0.901785	-0.890481
alpha-Ketoglutaric acid	0.974975	0.971269	0.960849	-0.967825	-0.967638	-0.964913	0.928221	0.981226	1	-0.972578	-0.958083	-0.945453	0.916518	0.961535	0.971223	0.98058	-0.920502	0.925501	-0.94221	-0.936945	0.928565	0.968375	0.936608	0.886051	0.971389	0.947431	0.921554	-0.952378	-0.933136	0.943903	0.95773	0.922042	0.977141	-0.928114	0.965394	-0.930083	-0.864853	-0.937049	0.921625	0.871453	0.95876	0.941816	0.96214	0.936765	-0.912317	-0.939653	-0.86002	0.896555	-0.929546
PC (16:0e/2:0)	-0.97371	-0.975153	-0.963789	0.98768	0.988322	0.973078	-0.958552	-0.952504	-0.972578	1	0.973735	0.968807	-0.922942	-0.951141	-0.966882	-0.96001	0.894786	-0.942927	0.937312	0.920443	-0.941702	-0.950858	-0.934293	-0.935014	-0.968155	-0.928139	-0.956207	0.979656	0.945138	-0.930607	-0.949983	-0.911096	-0.976243	0.970619	-0.946328	0.969316	0.838868	0.938374	-0.886929	-0.888336	-0.947833	-0.960448	-0.952214	-0.905773	0.948122	0.962807	0.872937	-0.868851	0.947105
Stearamide	-0.943273	-0.944618	-0.94816	0.996061	0.974657	0.988318	-0.916697	-0.9181	-0.958083	0.973735	1	0.944815	-0.881568	-0.928249	-0.929281	-0.934847	0.908067	-0.889794	0.900418	0.923373	-0.946533	-0.958361	-0.887347	-0.890699	-0.944993	-0.894635	-0.918651	0.96622	0.951368	-0.936944	-0.930907	-0.861581	-0.946474	0.970558	-0.91605	0.959845	0.787759	0.96578	-0.913521	-0.856751	-0.902572	-0.905695	-0.902613	-0.856971	0.951341	0.97487	0.852199	-0.838661	0.990148
Corymboside	-0.938368	-0.923799	-0.913938	0.963982	0.975633	0.934681	-0.931031	-0.928124	-0.945453	0.968807	0.944815	1	-0.862759	-0.906876	-0.924202	-0.932992	0.887161	-0.904788	0.905529	0.909507	-0.934373	-0.938971	-0.891219	-0.86043	-0.93892	-0.875071	-0.927711	0.942519	0.973636	-0.914652	-0.912857	-0.863105	-0.947677	0.963821	-0.907202	0.951089	0.813508	0.95884	-0.880954	-0.824297	-0.927955	-0.909699	-0.902979	-0.851268	0.958575	0.974542	0.794412	-0.828037	0.925215
Eriocitrin	0.948648	0.929682	0.929453	-0.901041	-0.920951	-0.908061	0.912114	0.924264	0.916518	-0.922942	-0.881568	-0.862759	1	0.903745	0.90766	0.890282	-0.8472	0.967846	-0.899831	-0.840537	0.843216	0.863633	0.934517	0.923003	0.864823	0.954131	0.881316	-0.907582	-0.85172	0.894904	0.970115	0.942537	0.929046	-0.880201	0.87344	-0.871076	-0.847025	-0.823808	0.71178	0.891149	0.901816	0.920604	0.932422	0.859886	-0.887145	-0.86594	-0.85919	0.772292	-0.83509
Irisolidone 7-O-beta-d-glucoside	0.96321	0.986678	0.984664	-0.935621	-0.942372	-0.96038	0.966876	0.946022	0.961535	-0.951141	-0.928249	-0.906876	0.903745	1	0.982544	0.929174	-0.928748	0.921056	-0.945861	-0.908381	0.946777	0.940622	0.930319	0.946381	0.967166	0.921327	0.948499	-0.950413	-0.900738	0.948451	0.928871	0.965741	0.970069	-0.895799	0.951566	-0.876612	-0.932376	-0.894052	0.89487	0.951173	0.923466	0.979108	0.982738	0.949367	-0.853692	-0.886533	-0.910844	0.840672	-0.887322
Gardenin B	0.972892	0.992598	0.982821	-0.94046	-0.959563	-0.957161	0.974675	0.96604	0.971223	-0.966882	-0.929281	-0.924202	0.90766	0.982544	1	0.96412	-0.922426	0.943534	-0.945078	-0.905606	0.919642	0.929074	0.938093	0.934085	0.963522	0.936213	0.96599	-0.957446	-0.911276	0.919378	0.917571	0.952172	0.969336	-0.921092	0.966083	-0.891715	-0.928114	-0.891719	0.905373	0.918299	0.947834	0.98355	0.992765	0.962529	-0.880052	-0.896314	-0.924001	0.890443	-0.889479
trans-Aconitic acid	0.956097	0.946881	0.931286	-0.946077	-0.954693	-0.942653	0.913622	0.981946	0.98058	-0.96001	-0.934847	-0.932992	0.890282	0.929174	0.96412	1	-0.890632	0.917903	-0.928598	-0.90506	0.902656	0.918933	0.915164	0.863855	0.935711	0.91082	0.907787	-0.936724	-0.922416	0.869839	0.904889	0.873212	0.971113	-0.925897	0.980029	-0.910554	-0.85593	-0.914544	0.922284	0.80455	0.945004	0.927035	0.947956	0.930492	-0.903524	-0.93386	-0.875591	0.94243	-0.904662
Synephrine	-0.940949	-0.928799	-0.954187	0.905633	0.900706	0.921102	-0.927911	-0.886571	-0.920502	0.894786	0.908067	0.887161	-0.8472	-0.928748	-0.922426	-0.890632	1	-0.870411	0.940065	0.949181	-0.903539	-0.920265	-0.876529	-0.86799	-0.872889	-0.882305	-0.910961	0.940117	0.940088	-0.914655	-0.883403	-0.893897	-0.90618	0.856948	-0.87347	0.820666	0.911508	0.939329	-0.880196	-0.86662	-0.85416	-0.88838	-0.908421	-0.882098	0.840041	0.888341	0.824029	-0.837047	0.867467
Aurantio-obtusin	0.970726	0.944716	0.943121	-0.913541	-0.948057	-0.926231	0.9598	0.94214	0.925501	-0.942927	-0.889794	-0.904788	0.967846	0.921056	0.943534	0.917903	-0.870411	1	-0.889455	-0.867649	0.872158	0.866689	0.968783	0.936724	0.889002	0.958795	0.950264	-0.930251	-0.892489	0.885815	0.940245	0.950409	0.939281	-0.918679	0.9046	-0.901476	-0.902946	-0.844473	0.754812	0.879662	0.903878	0.960638	0.959546	0.909038	-0.916004	-0.888621	-0.906419	0.841125	-0.842996
N4-(4-chloro-2,5-dimethoxyphenyl)morpholine-4-carbothioamide	-0.95422	-0.954637	-0.953626	0.914276	0.911042	0.905952	-0.934377	-0.922544	-0.94221	0.937312	0.900418	0.905529	-0.899831	-0.945861	-0.945078	-0.928598	0.940065	-0.889455	1	0.921922	-0.906404	-0.919073	-0.893563	-0.916047	-0.906987	-0.887193	-0.898607	0.954641	0.910544	-0.895413	-0.914343	-0.908065	-0.960121	0.856197	-0.921978	0.845495	0.891329	0.913245	-0.863392	-0.887363	-0.918161	-0.927272	-0.939563	-0.902433	0.828863	0.892908	0.821889	-0.855048	0.847281
Methyl syringate	-0.939729	-0.914372	-0.925822	0.932507	0.915397	0.923296	-0.900184	-0.907158	-0.936945	0.920443	0.923373	0.909507	-0.840537	-0.908381	-0.905606	-0.90506	0.949181	-0.867649	0.921922	1	-0.937419	-0.920313	-0.877697	-0.869156	-0.905134	-0.872233	-0.915053	0.933616	0.950647	-0.896671	-0.9066	-0.862071	-0.909488	0.870019	-0.901746	0.901698	0.842553	0.954941	-0.882585	-0.811185	-0.829112	-0.882017	-0.886123	-0.862551	0.86779	0.917377	0.750897	-0.887344	0.902009
Gentisic acid	0.9206	0.925162	0.930879	-0.953398	-0.946321	-0.959614	0.928248	0.917071	0.928565	-0.941702	-0.946533	-0.934373	0.843216	0.946777	0.919642	0.902656	-0.903539	0.872158	-0.906404	-0.937419	1	0.911376	0.862344	0.913671	0.937684	0.827261	0.92646	-0.931352	-0.952206	0.906828	0.895794	0.873501	0.949644	-0.921153	0.93623	-0.918	-0.851719	-0.946471	0.898545	0.855368	0.839874	0.919253	0.901457	0.848289	-0.896662	-0.942873	-0.822126	0.829381	-0.932941
N-[4-(benzyloxy)phenyl]-N'-[2-chloro-6-(4-methoxyphenoxy)benzyl]urea	0.948147	0.945574	0.941866	-0.961049	-0.93739	-0.945409	0.902198	0.906844	0.968375	-0.950858	-0.958361	-0.938971	0.863633	0.940622	0.929074	0.918933	-0.920265	0.866689	-0.919073	-0.920313	0.911376	1	0.912287	0.852672	0.963582	0.923598	0.892407	-0.952267	-0.918349	0.975208	0.94087	0.892022	0.940785	-0.906625	0.891213	-0.919167	-0.810247	-0.950441	0.911386	0.884344	0.944121	0.904203	0.914702	0.901913	-0.887931	-0.932099	-0.810365	0.815388	-0.928932
GRH	0.978406	0.940745	0.936485	-0.908209	-0.916493	-0.914979	0.938006	0.920815	0.936608	-0.934293	-0.887347	-0.891219	0.934517	0.930319	0.938093	0.915164	-0.876529	0.968783	-0.893563	-0.877697	0.862344	0.912287	1	0.915146	0.909694	0.975091	0.9292	-0.941282	-0.864952	0.906033	0.936399	0.942669	0.942	-0.879814	0.897388	-0.899446	-0.894332	-0.850634	0.781623	0.879435	0.918391	0.958044	0.956239	0.958356	-0.868018	-0.8776	-0.900555	0.864813	-0.82736
Pleuromutilin	0.940306	0.952869	0.956837	-0.906105	-0.913795	-0.92529	0.965809	0.882903	0.886051	-0.935014	-0.890699	-0.86043	0.923003	0.946381	0.934085	0.863855	-0.86799	0.936724	-0.916047	-0.869156	0.913671	0.852672	0.915146	1	0.895201	0.886739	0.951007	-0.944368	-0.861222	0.876531	0.904554	0.937734	0.930743	-0.880765	0.893967	-0.87393	-0.891848	-0.834267	0.764698	0.936544	0.845897	0.969496	0.941844	0.883306	-0.842694	-0.856194	-0.899498	0.796907	-0.843639
Hesperetin	0.941764	0.967762	0.948123	-0.956511	-0.954808	-0.952788	0.927796	0.941681	0.971389	-0.968155	-0.944993	-0.93892	0.864823	0.967166	0.963522	0.935711	-0.872889	0.889002	-0.906987	-0.905134	0.937684	0.963582	0.909694	0.895201	1	0.908992	0.931608	-0.935994	-0.899975	0.948622	0.92786	0.916992	0.954912	-0.920664	0.944557	-0.933684	-0.836688	-0.906952	0.920242	0.902481	0.941539	0.951663	0.950162	0.922811	-0.884367	-0.909692	-0.845421	0.839865	-0.923763
1-Deoxynojirimycin	0.970093	0.948605	0.944597	-0.909345	-0.919806	-0.916363	0.916867	0.924531	0.947431	-0.928139	-0.894635	-0.875071	0.954131	0.921327	0.936213	0.91082	-0.882305	0.958795	-0.887193	-0.872233	0.827261	0.923598	0.975091	0.886739	0.908992	1	0.907999	-0.925319	-0.852994	0.932355	0.961775	0.952509	0.919034	-0.87737	0.8757	-0.885607	-0.863889	-0.843208	0.780616	0.895984	0.935926	0.93307	0.952823	0.934168	-0.874376	-0.860175	-0.874491	0.826426	-0.845226
L-5-Hydroxytryptophan	0.95875	0.964432	0.965466	-0.934174	-0.956575	-0.947406	0.987924	0.915586	0.921554	-0.956207	-0.918651	-0.927711	0.881316	0.948499	0.96599	0.907787	-0.910961	0.950264	-0.898607	-0.915053	0.92646	0.892407	0.9292	0.951007	0.931608	0.907999	1	-0.956117	-0.927671	0.899385	0.893543	0.932364	0.927801	-0.934238	0.914193	-0.913905	-0.911811	-0.889574	0.84629	0.902446	0.877756	0.974001	0.95567	0.913818	-0.90254	-0.898366	-0.896797	0.857127	-0.88562
tetranor-12(R)-HETE	-0.980348	-0.970383	-0.97448	0.973109	0.959658	0.96515	-0.965748	-0.914389	-0.952378	0.979656	0.96622	0.942519	-0.907582	-0.950413	-0.957446	-0.936724	0.940117	-0.930251	0.954641	0.933616	-0.931352	-0.952267	-0.941282	-0.944368	-0.935994	-0.925319	-0.956117	1	0.943242	-0.927729	-0.930044	-0.90699	-0.963459	0.940521	-0.916983	0.934483	0.866555	0.947057	-0.878288	-0.898305	-0.921355	-0.953231	-0.943012	-0.916692	0.912177	0.949781	0.886562	-0.871994	0.924703
Arachidonic acid methyl ester	-0.934907	-0.911997	-0.922865	0.960087	0.964692	0.94633	-0.928085	-0.918608	-0.933136	0.945138	0.951368	0.973636	-0.85172	-0.900738	-0.911276	-0.922416	0.940088	-0.892489	0.910544	0.950647	-0.952206	-0.918349	-0.864952	-0.861222	-0.899975	-0.852994	-0.927671	0.943242	1	-0.900231	-0.897889	-0.848325	-0.931042	0.950708	-0.901978	0.923821	0.837115	0.983346	-0.88999	-0.804463	-0.867529	-0.885046	-0.884408	-0.826858	0.951358	0.976484	0.790425	-0.845663	0.937096
Quercetin-3-ramnoside	0.937896	0.946996	0.951692	-0.940628	-0.933429	-0.943085	0.915289	0.893262	0.943903	-0.930607	-0.936944	-0.914652	0.894904	0.948451	0.919378	0.869839	-0.914655	0.885815	-0.895413	-0.896671	0.906828	0.975208	0.906033	0.876531	0.948622	0.932355	0.899385	-0.927729	-0.900231	1	0.960276	0.938774	0.919422	-0.895789	0.856984	-0.892481	-0.834799	-0.913197	0.847253	0.939109	0.918825	0.910502	0.919768	0.872795	-0.884797	-0.896531	-0.814397	0.730561	-0.909138
Uric acid	0.96153	0.945503	0.94355	-0.946859	-0.946614	-0.938712	0.909991	0.935848	0.95773	-0.949983	-0.930907	-0.912857	0.970115	0.928871	0.917571	0.904889	-0.883403	0.940245	-0.914343	-0.9066	0.895794	0.94087	0.936399	0.904554	0.92786	0.961775	0.893543	-0.930044	-0.897889	0.960276	1	0.94222	0.943073	-0.903031	0.887462	-0.923493	-0.823664	-0.896035	0.791136	0.902466	0.923236	0.918386	0.929648	0.869473	-0.912942	-0.911526	-0.810862	0.782984	-0.898998
Phloretin	0.951908	0.964345	0.964232	-0.879764	-0.909886	-0.909764	0.955696	0.920152	0.922042	-0.911096	-0.861581	-0.863105	0.942537	0.965741	0.952172	0.873212	-0.893897	0.950409	-0.908065	-0.862071	0.873501	0.892022	0.942669	0.937734	0.916992	0.952509	0.932364	-0.90699	-0.848325	0.938774	0.94222	1	0.924457	-0.850417	0.886248	-0.832489	-0.939153	-0.817245	0.772031	0.965988	0.905313	0.966507	0.976037	0.925378	-0.82938	-0.819765	-0.885358	0.767277	-0.809221
Nardosinone	0.974604	0.968685	0.959757	-0.960739	-0.964468	-0.960904	0.951792	0.971684	0.977141	-0.976243	-0.946474	-0.947677	0.929046	0.970069	0.969336	0.971113	-0.90618	0.939281	-0.960121	-0.909488	0.949644	0.940785	0.942	0.930743	0.954912	0.919034	0.927801	-0.963459	-0.931042	0.919422	0.943073	0.924457	1	-0.930529	0.972667	-0.920819	-0.89027	-0.925352	0.890417	0.884845	0.94864	0.964007	0.966699	0.93252	-0.905384	-0.945426	-0.894006	0.883369	-0.905649
1-Linoleoyl-Rac-Glycerol	-0.925381	-0.924285	-0.920326	0.977262	0.987593	0.967268	-0.928111	-0.916682	-0.928114	0.970619	0.970558	0.963821	-0.880201	-0.895799	-0.921092	-0.925897	0.856948	-0.918679	0.856197	0.870019	-0.921153	-0.906625	-0.879814	-0.880765	-0.920664	-0.87737	-0.934238	0.940521	0.950708	-0.895789	-0.903031	-0.850417	-0.930529	1	-0.901631	0.963617	0.783179	0.929391	-0.863881	-0.827107	-0.900204	-0.908186	-0.896101	-0.828696	0.986821	0.971141	0.861644	-0.814697	0.963996
2-{[4-(tert-butyl)-4H-1,2,4-triazol-3-yl]thio}-3-nitropyridine	0.938755	0.947014	0.931088	-0.928334	-0.939892	-0.941529	0.918557	0.980681	0.965394	-0.946328	-0.91605	-0.907202	0.87344	0.951566	0.966083	0.980029	-0.87347	0.9046	-0.921978	-0.901746	0.93623	0.891213	0.897388	0.893967	0.944557	0.8757	0.914193	-0.916983	-0.901978	0.856984	0.887462	0.886248	0.972667	-0.901631	1	-0.891375	-0.882195	-0.887588	0.920808	0.824694	0.905825	0.944039	0.954196	0.930157	-0.866007	-0.904681	-0.884097	0.931731	-0.888559
Saikosaponin E	-0.925888	-0.904584	-0.892637	0.975165	0.962758	0.944673	-0.890782	-0.902246	-0.930083	0.969316	0.959845	0.951089	-0.871076	-0.876612	-0.891715	-0.910554	0.820666	-0.901476	0.845495	0.901698	-0.918	-0.919167	-0.899446	-0.87393	-0.933684	-0.885607	-0.913905	0.934483	0.923821	-0.892481	-0.923493	-0.832489	-0.920819	0.963617	-0.891375	1	0.729597	0.923436	-0.837646	-0.798349	-0.879519	-0.895008	-0.871999	-0.831281	0.961271	0.963268	0.793254	-0.835796	0.952787
2-(2-thienyl)-4H-chromen-4-one	-0.910977	-0.910496	-0.922248	0.803015	0.845034	0.85446	-0.9394	-0.886629	-0.864853	0.838868	0.787759	0.813508	-0.847025	-0.932376	-0.928114	-0.85593	0.911508	-0.902946	0.891329	0.842553	-0.851719	-0.810247	-0.894332	-0.891848	-0.836688	-0.863889	-0.911811	0.866555	0.837115	-0.834799	-0.823664	-0.939153	-0.89027	0.783179	-0.882195	0.729597	1	0.78864	-0.780251	-0.878983	-0.825914	-0.932219	-0.945081	-0.924403	0.747714	0.77081	0.892414	-0.817452	0.722547
Clareolide	-0.923522	-0.901185	-0.912099	0.966487	0.943407	0.943267	-0.892008	-0.893719	-0.937049	0.938374	0.96578	0.95884	-0.823808	-0.894052	-0.891719	-0.914544	0.939329	-0.844473	0.913245	0.954941	-0.946471	-0.950441	-0.850634	-0.834267	-0.906952	-0.843208	-0.889574	0.947057	0.983346	-0.913197	-0.896035	-0.817245	-0.925352	0.929391	-0.887588	0.923436	0.78864	1	-0.917046	-0.794564	-0.868881	-0.85707	-0.858928	-0.822349	0.925132	0.978707	0.761416	-0.839284	0.952521
Vitamin C	0.857088	0.886944	0.878283	-0.903314	-0.884846	-0.905914	0.83883	0.885369	0.921625	-0.886929	-0.913521	-0.880954	0.71178	0.89487	0.905373	0.922284	-0.880196	0.754812	-0.863392	-0.882585	0.898545	0.911386	0.781623	0.764698	0.920242	0.780616	0.84629	-0.878288	-0.88999	0.847253	0.791136	0.772031	0.890417	-0.863881	0.920808	-0.837646	-0.780251	-0.917046	1	0.758091	0.859547	0.839813	0.858891	0.86019	-0.813055	-0.883241	-0.789227	0.871564	-0.907551
(±)5(6)-DiHET	0.9029	0.948585	0.952033	-0.86382	-0.874884	-0.892437	0.933651	0.840012	0.871453	-0.888336	-0.856751	-0.824297	0.891149	0.951173	0.918299	0.80455	-0.86662	0.879662	-0.887363	-0.811185	0.855368	0.884344	0.879435	0.936544	0.902481	0.895984	0.902446	-0.898305	-0.804463	0.939109	0.902466	0.965988	0.884845	-0.827107	0.824694	-0.798349	-0.878983	-0.794564	0.758091	1	0.874578	0.937856	0.933108	0.871209	-0.783394	-0.785467	-0.864271	0.668622	-0.808285
Myricetin	0.939956	0.948043	0.923271	-0.918825	-0.933029	-0.902992	0.906003	0.935364	0.95876	-0.947833	-0.902572	-0.927955	0.901816	0.923466	0.947834	0.945004	-0.85416	0.903878	-0.918161	-0.829112	0.839874	0.944121	0.918391	0.845897	0.941539	0.935926	0.877756	-0.921355	-0.867529	0.918825	0.923236	0.905313	0.94864	-0.900204	0.905825	-0.879519	-0.825914	-0.868881	0.859547	0.874578	1	0.923062	0.945607	0.91873	-0.876039	-0.889697	-0.850422	0.814398	-0.858334
QLH	0.969911	0.982586	0.973135	-0.924344	-0.945576	-0.942927	0.98425	0.940885	0.941816	-0.960448	-0.905695	-0.909699	0.920604	0.979108	0.98355	0.927035	-0.88838	0.960638	-0.927272	-0.882017	0.919253	0.904203	0.958044	0.969496	0.951663	0.93307	0.974001	-0.953231	-0.885046	0.910502	0.918386	0.966507	0.964007	-0.908186	0.944039	-0.895008	-0.932219	-0.85707	0.839813	0.937856	0.923062	1	0.989142	0.956769	-0.867182	-0.877652	-0.931923	0.85632	-0.857015
2,4-dihydroxyheptadec-16-en-1-yl acetate	0.974745	0.988003	0.978509	-0.918384	-0.943846	-0.941248	0.972337	0.964106	0.96214	-0.952214	-0.902613	-0.902979	0.932422	0.982738	0.992765	0.947956	-0.908421	0.959546	-0.939563	-0.886123	0.901457	0.914702	0.956239	0.941844	0.950162	0.952823	0.95567	-0.943012	-0.884408	0.919768	0.929648	0.976037	0.966699	-0.896101	0.954196	-0.871999	-0.945081	-0.858928	0.858891	0.933108	0.945607	0.989142	1	0.969267	-0.860619	-0.869856	-0.929403	0.868545	-0.853226
4-chloro-5-morpholino-2-quinoxalin-2-ylpyridazin-3(2H)-one	0.950429	0.946532	0.934028	-0.870339	-0.878994	-0.893244	0.922384	0.921389	0.936765	-0.905773	-0.856971	-0.851268	0.859886	0.949367	0.962529	0.930492	-0.882098	0.909038	-0.902433	-0.862551	0.848289	0.901913	0.958356	0.883306	0.922811	0.934168	0.913818	-0.916692	-0.826858	0.872795	0.869473	0.925378	0.93252	-0.828696	0.930157	-0.831281	-0.924403	-0.822349	0.86019	0.871209	0.91873	0.956769	0.969267	1	-0.782876	-0.822097	-0.91642	0.906464	-0.794749
5-[(8Z,11Z)-pentadeca-8,11-dien-1-yl]benzene-1,3-diol	-0.911493	-0.887668	-0.887587	0.962354	0.9756	0.943138	-0.895026	-0.905597	-0.912317	0.948122	0.951341	0.958575	-0.887145	-0.853692	-0.880052	-0.903524	0.840041	-0.916004	0.828863	0.86779	-0.896662	-0.887931	-0.868018	-0.842694	-0.884367	-0.874376	-0.90254	0.912177	0.951358	-0.884797	-0.912942	-0.82938	-0.905384	0.986821	-0.866007	0.961271	0.747714	0.925132	-0.813055	-0.783394	-0.876039	-0.867182	-0.860619	-0.782876	1	0.970812	0.803817	-0.786421	0.94923
IRH	-0.931609	-0.902664	-0.904507	0.98192	0.969621	0.955796	-0.900872	-0.914772	-0.939653	0.962807	0.97487	0.974542	-0.86594	-0.886533	-0.896314	-0.93386	0.888341	-0.888621	0.892908	0.917377	-0.942873	-0.932099	-0.8776	-0.856194	-0.909692	-0.860175	-0.898366	0.949781	0.976484	-0.896531	-0.911526	-0.819765	-0.945426	0.971141	-0.904681	0.963268	0.77081	0.978707	-0.883241	-0.785467	-0.889697	-0.877652	-0.869856	-0.822097	0.970812	1	0.802861	-0.844315	0.962536
Fragransin A2	-0.895814	-0.910562	-0.913261	0.850204	0.871055	0.904108	-0.916136	-0.866622	-0.86002	0.872937	0.852199	0.794412	-0.85919	-0.910844	-0.924001	-0.875591	0.824029	-0.906419	0.821889	0.750897	-0.822126	-0.810365	-0.900555	-0.899498	-0.845421	-0.874491	-0.896797	0.886562	0.790425	-0.814397	-0.810862	-0.885358	-0.894006	0.861644	-0.884097	0.793254	0.892414	0.761416	-0.789227	-0.864271	-0.850422	-0.931923	-0.929403	-0.91642	0.803817	0.802861	1	-0.81388	0.800858
8,8-dimethyl-2-phenyl-4H,8H-pyrano[2,3-h]chromen-4-one	0.892166	0.856614	0.845233	-0.850841	-0.84686	-0.851455	0.835889	0.901785	0.896555	-0.868851	-0.838661	-0.828037	0.772292	0.840672	0.890443	0.94243	-0.837047	0.841125	-0.855048	-0.887344	0.829381	0.815388	0.864813	0.796907	0.839865	0.826426	0.857127	-0.871994	-0.845663	0.730561	0.782984	0.767277	0.883369	-0.814697	0.931731	-0.835796	-0.817452	-0.839284	0.871564	0.668622	0.814398	0.85632	0.868545	0.906464	-0.786421	-0.844315	-0.81388	1	-0.802227
N,N-Diethyldodecanamide	-0.896033	-0.905509	-0.908531	0.982122	0.958659	0.971757	-0.871645	-0.890481	-0.929546	0.947105	0.990148	0.925215	-0.83509	-0.887322	-0.889479	-0.904662	0.867467	-0.842996	0.847281	0.902009	-0.932941	-0.928932	-0.82736	-0.843639	-0.923763	-0.845226	-0.88562	0.924703	0.937096	-0.909138	-0.898998	-0.809221	-0.905649	0.963996	-0.888559	0.952787	0.722547	0.952521	-0.907551	-0.808285	-0.858334	-0.857015	-0.853226	-0.794749	0.94923	0.962536	0.800858	-0.802227	1
Furanodiene	0.889164	0.953281	0.946433	-0.847269	-0.877363	-0.883887	0.915428	0.895842	0.903642	-0.876441	-0.844694	-0.824997	0.842688	0.949077	0.954234	0.874121	-0.889428	0.851852	-0.899185	-0.823698	0.837147	0.87014	0.834043	0.867816	0.908284	0.874155	0.892463	-0.868987	-0.819025	0.893482	0.853883	0.935945	0.884203	-0.819993	0.886549	-0.75601	-0.905063	-0.799868	0.860358	0.934097	0.89834	0.919801	0.950085	0.898698	-0.766377	-0.772569	-0.863494	0.76176	-0.807629
Tropine	-0.904325	-0.892792	-0.92023	0.928328	0.906506	0.919962	-0.87815	-0.851138	-0.892924	0.897399	0.930661	0.882164	-0.870223	-0.877367	-0.856116	-0.838855	0.941231	-0.842734	0.906239	0.943359	-0.908199	-0.903358	-0.818934	-0.864102	-0.851201	-0.849083	-0.866494	0.919309	0.937315	-0.918236	-0.921197	-0.850097	-0.876088	0.874451	-0.820912	0.866574	0.783856	0.946025	-0.811762	-0.846548	-0.807991	-0.832349	-0.839602	-0.760943	0.883422	0.911671	0.725922	-0.742133	0.916032
3-hydroxy-N-(1-hydroxy-4-methylpentan-2-yl)-5-oxo-6-phenylhexanamide	0.915342	0.909967	0.904771	-0.888393	-0.915637	-0.914197	0.943258	0.903662	0.885816	-0.913402	-0.87353	-0.884519	0.815864	0.907866	0.937584	0.910637	-0.844213	0.919155	-0.834624	-0.85757	0.899783	0.824588	0.905204	0.901927	0.890005	0.848083	0.963036	-0.906276	-0.883153	0.804092	0.80979	0.86255	0.908566	-0.906038	0.929885	-0.880598	-0.895542	-0.837476	0.845203	0.803254	0.82996	0.94683	0.924473	0.914502	-0.863098	-0.8692	-0.921497	0.90524	-0.840886
Lysopa 18:0	-0.916544	-0.89633	-0.907232	0.975918	0.960997	0.950843	-0.889945	-0.886614	-0.919744	0.948057	0.975705	0.949873	-0.860335	-0.863352	-0.879933	-0.906377	0.902291	-0.871816	0.881594	0.92249	-0.917166	-0.916808	-0.842162	-0.846775	-0.881706	-0.853566	-0.893624	0.943949	0.973789	-0.892868	-0.905209	-0.80675	-0.907193	0.964946	-0.866151	0.945876	0.745047	0.975393	-0.865836	-0.786793	-0.860355	-0.848975	-0.84669	-0.780894	0.969033	0.983024	0.776284	-0.813529	0.971848
4-(2,3-dihydro-1,4-benzodioxin-6-yl)butanoic acid	0.900688	0.879818	0.871701	-0.810211	-0.834871	-0.830807	0.913837	0.869909	0.861092	-0.855781	-0.785065	-0.849456	0.793273	0.908338	0.908008	0.871737	-0.844123	0.875095	-0.876099	-0.816611	0.856729	0.826067	0.91271	0.865543	0.85826	0.829818	0.891044	-0.874189	-0.8253	0.79902	0.789856	0.875001	0.91115	-0.790107	0.894434	-0.777997	-0.938646	-0.797222	0.798636	0.813248	0.84809	0.929827	0.918531	0.942401	-0.744925	-0.804007	-0.873227	0.8581	-0.713103
1-Methyladenine	0.965113	0.977949	0.981752	-0.899537	-0.924795	-0.934884	0.976906	0.931915	0.931674	-0.927998	-0.887717	-0.874703	0.937905	0.98031	0.973817	0.905581	-0.920512	0.956664	-0.931876	-0.871805	0.896743	0.894864	0.946853	0.957529	0.917764	0.94226	0.95033	-0.936911	-0.873304	0.923301	0.923939	0.987064	0.94879	-0.87635	0.918525	-0.838547	-0.962111	-0.843788	0.815817	0.958553	0.910693	0.981516	0.988296	0.945855	-0.842072	-0.848548	-0.93639	0.816906	-0.832898
Estriol	0.944199	0.983299	0.975782	-0.9102	-0.939404	-0.940073	0.973201	0.936205	0.937532	-0.939495	-0.899227	-0.893441	0.884452	0.979387	0.987319	0.915355	-0.902355	0.926999	-0.909885	-0.879905	0.908859	0.89899	0.910111	0.936375	0.953824	0.913799	0.969478	-0.92635	-0.881504	0.916734	0.895866	0.963568	0.934028	-0.897572	0.935112	-0.860172	-0.932774	-0.850537	0.873535	0.943606	0.911176	0.980057	0.983495	0.938679	-0.850586	-0.849331	-0.913856	0.831521	-0.864166
delta9-THC-d3	-0.893187	-0.862255	-0.858361	0.949445	0.959869	0.914097	-0.869999	-0.893549	-0.898654	0.937992	0.933321	0.963517	-0.877614	-0.829113	-0.852324	-0.893813	0.818762	-0.890875	0.839455	0.853394	-0.888692	-0.876828	-0.842094	-0.820666	-0.864519	-0.841617	-0.865204	0.898093	0.948295	-0.863941	-0.905057	-0.798686	-0.905056	0.968735	-0.852671	0.949159	0.715404	0.92705	-0.793797	-0.752692	-0.874282	-0.840048	-0.833151	-0.748396	0.988774	0.974938	0.753323	-0.764786	0.928752
Puerarin	0.834912	0.877138	0.863153	-0.847889	-0.83903	-0.856239	0.892304	0.791546	0.809886	-0.880781	-0.837785	-0.822275	0.737161	0.889344	0.878202	0.814927	-0.764005	0.793275	-0.840486	-0.776259	0.886086	0.802106	0.807149	0.913969	0.876698	0.732308	0.887238	-0.885024	-0.791372	0.773944	0.748298	0.799242	0.877083	-0.830397	0.865788	-0.823427	-0.794588	-0.787467	0.8137	0.83887	0.789731	0.910273	0.858453	0.840263	-0.747616	-0.808122	-0.852914	0.775544	-0.799781
beta-Caryophyllene	0.924254	0.957959	0.94845	-0.876959	-0.880191	-0.886737	0.948889	0.867741	0.898022	-0.916208	-0.859536	-0.865074	0.844521	0.964173	0.946255	0.856149	-0.879894	0.872687	-0.928984	-0.87414	0.895845	0.900175	0.899664	0.94424	0.939851	0.875911	0.935536	-0.926889	-0.83717	0.905187	0.875851	0.940309	0.916429	-0.825729	0.886249	-0.834829	-0.899893	-0.832947	0.829316	0.952559	0.88324	0.964261	0.947728	0.926131	-0.769759	-0.813693	-0.845913	0.790623	-0.806201
Procyanidin A2	0.94767	0.933495	0.946125	-0.898787	-0.911961	-0.931515	0.936501	0.925654	0.930799	-0.90012	-0.887332	-0.885072	0.898218	0.963849	0.929195	0.882451	-0.926552	0.922662	-0.896826	-0.912086	0.935412	0.909631	0.932895	0.906237	0.914295	0.913787	0.919658	-0.906047	-0.900258	0.940274	0.92849	0.958945	0.936406	-0.858443	0.906319	-0.851164	-0.939773	-0.881616	0.824715	0.906339	0.861571	0.938437	0.944693	0.912647	-0.847827	-0.870486	-0.863155	0.804519	-0.845558
Biotin	0.866311	0.880926	0.8736	-0.898986	-0.917336	-0.900601	0.890285	0.897028	0.862532	-0.916046	-0.886925	-0.873268	0.853593	0.860315	0.887164	0.902508	-0.795846	0.871329	-0.872136	-0.820903	0.900018	0.77647	0.794845	0.89944	0.839602	0.767516	0.878886	-0.885074	-0.884063	0.756824	0.821896	0.794626	0.913686	-0.913519	0.920912	-0.867003	-0.785119	-0.845338	0.808612	0.766503	0.813401	0.881285	0.865053	0.777782	-0.882287	-0.895925	-0.839383	0.830423	-0.872426
pteroside A	0.890099	0.897275	0.894003	-0.897519	-0.864275	-0.869586	0.834231	0.851678	0.926182	-0.887532	-0.897525	-0.884158	0.788886	0.888515	0.877895	0.87339	-0.913641	0.769966	-0.921594	-0.905045	0.851215	0.96806	0.823854	0.775368	0.909804	0.855407	0.815987	-0.901812	-0.876454	0.927567	0.883378	0.828814	0.8827	-0.815215	0.837329	-0.829826	-0.761568	-0.925936	0.903083	0.832296	0.904291	0.826779	0.854863	0.846433	-0.795415	-0.868882	-0.699973	0.778138	-0.866931
lupinine	-0.822285	-0.847164	-0.867226	0.896733	0.903244	0.915208	-0.847356	-0.847008	-0.85832	0.855795	0.912737	0.880906	-0.75919	-0.855531	-0.847614	-0.846095	0.882577	-0.777214	0.817863	0.830595	-0.904099	-0.849168	-0.723856	-0.772164	-0.834383	-0.740523	-0.830922	0.847851	0.927187	-0.854603	-0.801934	-0.772837	-0.856282	0.905381	-0.841324	0.808567	0.770082	0.916752	-0.889666	-0.7729	-0.795526	-0.79532	-0.80993	-0.723121	0.886308	0.90297	0.780124	-0.711096	0.921211
Sphingosine (d18:1)	-0.867581	-0.862787	-0.848842	0.941684	0.909765	0.901753	-0.824795	-0.851543	-0.885866	0.932395	0.934873	0.883472	-0.801985	-0.815299	-0.848206	-0.887292	0.781665	-0.817415	0.827099	0.88584	-0.870084	-0.861101	-0.807235	-0.832409	-0.881785	-0.808154	-0.859538	0.903081	0.877705	-0.804015	-0.852969	-0.737033	-0.865898	0.914403	-0.866597	0.958254	0.641694	0.893326	-0.841601	-0.721375	-0.814448	-0.828546	-0.808045	-0.769655	0.899115	0.92066	0.729912	-0.851147	0.93981
Epicatechin	0.921093	0.898361	0.909506	-0.838257	-0.856719	-0.853721	0.870392	0.875379	0.893522	-0.852212	-0.834216	-0.809073	0.89613	0.856018	0.894956	0.879756	-0.910828	0.898045	-0.876186	-0.840387	0.741143	0.857362	0.892364	0.805271	0.805556	0.944584	0.849598	-0.879815	-0.830978	0.857093	0.880444	0.88837	0.850774	-0.810704	0.817045	-0.767463	-0.86041	-0.814842	0.762411	0.82471	0.884466	0.852442	0.901218	0.880779	-0.810092	-0.800853	-0.832625	0.812317	-0.780195
2-(3,4-dihydroxyphenyl)-3,5,7-trihydroxy-6-methyl-4H-chromen-4-one	0.835715	0.851094	0.854255	-0.874605	-0.870948	-0.869846	0.866419	0.791788	0.816346	-0.876723	-0.880246	-0.843593	0.711683	0.80286	0.863442	0.855872	-0.830336	0.794568	-0.804505	-0.824205	0.817832	0.792112	0.764131	0.814318	0.809328	0.749542	0.893942	-0.894376	-0.869087	0.735095	0.71983	0.714881	0.814497	-0.89342	0.827846	-0.840736	-0.735938	-0.853462	0.856661	0.717322	0.773846	0.827592	0.80892	0.784394	-0.841743	-0.859116	-0.818881	0.848696	-0.868876
DL-Panthenol	0.82083	0.855831	0.847481	-0.883842	-0.904579	-0.910287	0.840937	0.898764	0.878976	-0.867716	-0.880214	-0.868866	0.762407	0.884509	0.868979	0.859741	-0.784796	0.805374	-0.769783	-0.831038	0.935219	0.826784	0.765623	0.802023	0.905392	0.755981	0.856759	-0.80413	-0.871482	0.84044	0.819527	0.812607	0.872344	-0.887065	0.909166	-0.858681	-0.777025	-0.84574	0.877606	0.7735	0.786517	0.850309	0.847716	0.777578	-0.862304	-0.8619	-0.781907	0.758856	-0.897676
Coumalic acid	0.835999	0.767733	0.786881	-0.820336	-0.801507	-0.818102	0.837906	0.745984	0.761267	-0.818482	-0.809703	-0.814875	0.714615	0.775086	0.778956	0.789004	-0.794576	0.808658	-0.773507	-0.812153	0.841824	0.753009	0.833464	0.823073	0.739081	0.723068	0.844742	-0.868499	-0.843059	0.700577	0.715221	0.702557	0.826051	-0.81454	0.789263	-0.823052	-0.769314	-0.829759	0.723726	0.660174	0.687826	0.813403	0.763287	0.783955	-0.791456	-0.855105	-0.796079	0.830396	-0.763627
Ethyl oleate	0.948424	0.975885	0.960565	-0.907915	-0.923303	-0.933754	0.955545	0.941334	0.942687	-0.943787	-0.89553	-0.879724	0.89583	0.980952	0.982913	0.936166	-0.868071	0.924839	-0.922635	-0.850558	0.904245	0.899145	0.93431	0.943775	0.952628	0.912395	0.937752	-0.932935	-0.849972	0.892173	0.893072	0.946322	0.964693	-0.883095	0.959351	-0.862478	-0.91958	-0.835148	0.869533	0.924564	0.929762	0.987067	0.986078	0.966514	-0.8275	-0.854188	-0.944193	0.862627	-0.84667
9,17-Octadecadiene-12,14-diyne-1,11,16-triol	0.958224	0.963508	0.970928	-0.887865	-0.917115	-0.929257	0.966855	0.940052	0.933602	-0.910007	-0.879498	-0.872281	0.893822	0.967679	0.975551	0.922957	-0.944512	0.940618	-0.919339	-0.895348	0.894008	0.883506	0.931389	0.918102	0.904596	0.924594	0.953051	-0.924313	-0.891687	0.895482	0.887138	0.959493	0.934132	-0.868507	0.931818	-0.82166	-0.979266	-0.857376	0.857121	0.90658	0.888987	0.963035	0.979779	0.955103	-0.834698	-0.84709	-0.929583	0.870631	-0.829948
Demethylnobiletin	0.899348	0.84545	0.85514	-0.787591	-0.827126	-0.811828	0.881967	0.831983	0.807739	-0.826451	-0.757762	-0.774186	0.936503	0.825452	0.835557	0.789725	-0.784578	0.958978	-0.797224	-0.766092	0.750067	0.748963	0.934739	0.885935	0.754742	0.914282	0.862137	-0.837191	-0.768834	0.79588	0.874981	0.908241	0.837704	-0.788443	0.777252	-0.785445	-0.86502	-0.70939	0.565611	0.824472	0.792142	0.885036	0.879306	0.838509	-0.801744	-0.760974	-0.846679	0.734128	-0.689753
Gatifloxacin	0.882444	0.912672	0.893025	-0.825294	-0.867392	-0.861692	0.909624	0.916685	0.875201	-0.878074	-0.809706	-0.813871	0.832081	0.907232	0.945544	0.919539	-0.804487	0.887354	-0.869759	-0.779433	0.831904	0.774092	0.856674	0.885565	0.861212	0.826736	0.895319	-0.858903	-0.799277	0.752705	0.784443	0.867713	0.908488	-0.831984	0.946281	-0.775952	-0.905808	-0.752471	0.827111	0.814071	0.860637	0.935674	0.942265	0.918329	-0.770151	-0.785556	-0.92806	0.884566	-0.76255
Nicotinamide adenine dinucleotide (NAD+)	0.903793	0.824017	0.826967	-0.835194	-0.830957	-0.839744	0.789665	0.897552	0.897423	-0.83296	-0.821587	-0.799507	0.881425	0.815935	0.83123	0.895438	-0.823361	0.882829	-0.821064	-0.846715	0.776909	0.835165	0.914989	0.761264	0.79356	0.910216	0.77963	-0.835416	-0.813033	0.802037	0.883752	0.818176	0.874182	-0.786064	0.856683	-0.819405	-0.793425	-0.813383	0.73866	0.692989	0.830883	0.814165	0.849905	0.868694	-0.811448	-0.835786	-0.785003	0.877672	-0.773822
Brevifolincarboxylic acid	-0.817476	-0.855099	-0.856963	0.686591	0.711929	0.753042	-0.852733	-0.769353	-0.766048	0.742595	0.675293	0.653706	-0.774117	-0.88835	-0.858701	-0.737222	0.789496	-0.797772	0.820188	0.708138	-0.739204	-0.730396	-0.828013	-0.863296	-0.780128	-0.79914	-0.81359	0.780506	0.64872	-0.765984	-0.74038	-0.901791	-0.803789	0.634895	-0.792223	0.605067	0.929619	0.624905	-0.677118	-0.89416	-0.757421	-0.886644	-0.891399	-0.895011	0.564481	0.603547	0.862366	-0.700898	0.593547
Ginkgolic Acid (C13:0)	0.942062	0.970499	0.962392	-0.887112	-0.913603	-0.926447	0.960449	0.926224	0.924955	-0.92113	-0.874768	-0.861544	0.90215	0.980829	0.973703	0.900539	-0.871242	0.934848	-0.894883	-0.836909	0.89026	0.887188	0.937692	0.942029	0.938993	0.924657	0.942833	-0.912918	-0.836858	0.910046	0.897537	0.974585	0.940676	-0.86903	0.927383	-0.839182	-0.94144	-0.810278	0.830087	0.951015	0.910909	0.985801	0.986561	0.957481	-0.820245	-0.824982	-0.946039	0.813188	-0.825107
Spermidine	0.831796	0.778884	0.8107	-0.774044	-0.756773	-0.791468	0.826823	0.681742	0.741876	-0.768187	-0.781059	-0.749167	0.709182	0.765296	0.778635	0.736502	-0.838443	0.792393	-0.739959	-0.748865	0.713696	0.786324	0.846988	0.763831	0.707046	0.800625	0.821777	-0.858032	-0.775305	0.758998	0.708034	0.743273	0.755987	-0.766649	0.684243	-0.731529	-0.78402	-0.77734	0.693302	0.732803	0.728985	0.787375	0.770745	0.815204	-0.737052	-0.769187	-0.83355	0.739696	-0.716599
Atractylenolide III	0.851071	0.779718	0.782267	-0.750634	-0.74396	-0.742214	0.830961	0.711822	0.747039	-0.790343	-0.722436	-0.762876	0.763345	0.774299	0.777048	0.736286	-0.745841	0.838331	-0.764683	-0.741033	0.721891	0.766529	0.911259	0.819454	0.741314	0.821429	0.822891	-0.844205	-0.726735	0.738892	0.754701	0.786509	0.795792	-0.725022	0.715342	-0.771413	-0.78684	-0.717285	0.60136	0.743556	0.753956	0.840027	0.799133	0.850223	-0.705006	-0.744833	-0.786667	0.753603	-0.637148
Taxifolin	0.895056	0.867503	0.84284	-0.903262	-0.893655	-0.876061	0.8305	0.909913	0.93644	-0.906672	-0.884471	-0.914639	0.76804	0.861806	0.884874	0.926485	-0.818	0.829595	-0.830642	-0.906269	0.874254	0.914648	0.878397	0.76473	0.932138	0.855792	0.861408	-0.87141	-0.880939	0.848406	0.854802	0.796207	0.894594	-0.863735	0.910526	-0.920947	-0.754564	-0.893768	0.900899	0.716283	0.875875	0.857716	0.862735	0.886947	-0.853716	-0.895532	-0.735116	0.908267	-0.868979
Propylparaben	-0.813365	-0.830739	-0.812992	0.829159	0.834813	0.822932	-0.835759	-0.79122	-0.808547	0.8545	0.822278	0.84193	-0.776209	-0.833636	-0.835002	-0.827179	0.727743	-0.789276	0.818553	0.652553	-0.79267	-0.815724	-0.799116	-0.801047	-0.818863	-0.751795	-0.778535	0.848127	0.775414	-0.782367	-0.760414	-0.764539	-0.883206	0.844762	-0.812526	0.776354	0.737789	0.778136	-0.768841	-0.790078	-0.882873	-0.842558	-0.827372	-0.797175	0.789128	0.832317	0.853615	-0.681609	0.771992
7-(2-hydroxypropan-2-yl)-1,4a-dimethyl-decahydronaphthalen-1-ol	-0.807359	-0.830876	-0.817242	0.86609	0.866595	0.883185	-0.814419	-0.829233	-0.820701	0.865596	0.865826	0.787389	-0.742961	-0.804153	-0.843139	-0.845465	0.703338	-0.811311	0.707398	0.785933	-0.833666	-0.747777	-0.775809	-0.823895	-0.841475	-0.759196	-0.867606	0.822167	0.790059	-0.720047	-0.752865	-0.730344	-0.810793	0.882944	-0.868616	0.884266	0.684455	0.766342	-0.806652	-0.700226	-0.729295	-0.837178	-0.809544	-0.777365	0.839432	0.819769	0.829333	-0.838331	0.878243
5,7-dihydroxy-3-(4-hydroxyphenyl)-4H-chromen-4-one	0.925983	0.884705	0.886119	-0.859266	-0.88935	-0.864016	0.89994	0.89225	0.863644	-0.894093	-0.835555	-0.832362	0.953423	0.8381	0.882073	0.885816	-0.817414	0.965868	-0.864793	-0.816972	0.79219	0.777519	0.914752	0.902864	0.789326	0.907901	0.8847	-0.892659	-0.838093	0.779909	0.886078	0.871166	0.889424	-0.865527	0.856994	-0.846227	-0.837615	-0.786909	0.672888	0.791774	0.842041	0.895301	0.897282	0.842627	-0.869691	-0.844475	-0.865063	0.837847	-0.783426
(+/-)12(13)-DiHOME	-0.798002	-0.812568	-0.785273	0.887922	0.902497	0.855784	-0.785333	-0.848397	-0.841882	0.889695	0.876931	0.882904	-0.822826	-0.775633	-0.807463	-0.858432	0.674157	-0.807679	0.765276	0.697677	-0.803752	-0.802474	-0.747901	-0.757227	-0.831106	-0.761334	-0.766788	0.813714	0.825348	-0.780909	-0.827304	-0.722925	-0.861834	0.924983	-0.826592	0.881055	0.606625	0.812025	-0.762166	-0.708713	-0.86775	-0.788049	-0.785342	-0.689355	0.917522	0.894793	0.748208	-0.683196	0.881271
Protosappanin B	0.909495	0.894854	0.890132	-0.921294	-0.903921	-0.935752	0.884946	0.880415	0.907468	-0.915528	-0.919922	-0.870439	0.794406	0.8988	0.90711	0.906028	-0.830609	0.870444	-0.806788	-0.871822	0.900681	0.888392	0.910919	0.860763	0.917055	0.86469	0.914551	-0.913253	-0.863357	0.846042	0.83547	0.824462	0.902765	-0.902152	0.913054	-0.922601	-0.805138	-0.868597	0.882362	0.785081	0.8332	0.90903	0.888335	0.912862	-0.862372	-0.892601	-0.892943	0.901143	-0.8978
Trilobatin	0.907657	0.906115	0.917571	-0.906265	-0.874393	-0.903158	0.863472	0.81288	0.892869	-0.890475	-0.915957	-0.835227	0.820469	0.867482	0.880394	0.843347	-0.900191	0.834708	-0.84135	-0.883152	0.80427	0.930562	0.874855	0.824087	0.876795	0.916041	0.878252	-0.924682	-0.846521	0.9136	0.877686	0.844528	0.834739	-0.856573	0.792482	-0.863914	-0.758608	-0.876634	0.832989	0.852741	0.856179	0.84988	0.860058	0.859571	-0.834269	-0.847527	-0.803447	0.786699	-0.88776
2-(2,6-dihydroxyphenyl)-3,5,7-trihydroxy-4H-chromen-4-one	0.926232	0.931787	0.921444	-0.839982	-0.878919	-0.880572	0.932526	0.906252	0.900167	-0.881196	-0.824406	-0.836995	0.860047	0.932591	0.953072	0.893649	-0.849251	0.929982	-0.842373	-0.804156	0.8187	0.853969	0.945806	0.875386	0.895934	0.928345	0.926291	-0.87884	-0.807335	0.860451	0.847415	0.941355	0.898634	-0.83865	0.896337	-0.805231	-0.93963	-0.770127	0.80423	0.881436	0.898512	0.956949	0.967123	0.972497	-0.796155	-0.787992	-0.941737	0.842068	-0.766874
5α-Dihydrotestosterone	0.835304	0.80985	0.809219	-0.740956	-0.76562	-0.767913	0.832145	0.782331	0.776568	-0.777719	-0.70868	-0.746719	0.856234	0.848505	0.791339	0.711598	-0.722275	0.859389	-0.769262	-0.713519	0.782351	0.766802	0.886164	0.853315	0.790933	0.836707	0.793045	-0.774507	-0.70223	0.830163	0.849893	0.905287	0.829284	-0.706294	0.751098	-0.734494	-0.838289	-0.672938	0.566515	0.86242	0.770548	0.866355	0.846923	0.816572	-0.701397	-0.7052	-0.77524	0.610428	-0.639734
RMH	0.819815	0.840234	0.838618	-0.875295	-0.893848	-0.869066	0.802486	0.877565	0.878214	-0.852001	-0.865419	-0.873561	0.817687	0.838647	0.8213	0.81644	-0.8116	0.794586	-0.799797	-0.858054	0.877571	0.851446	0.73808	0.756671	0.869227	0.793238	0.803291	-0.788567	-0.881793	0.891736	0.894182	0.825399	0.833814	-0.85318	0.822452	-0.841607	-0.715325	-0.865141	0.79768	0.78616	0.804109	0.785547	0.809141	0.696058	-0.874889	-0.854457	-0.637238	0.658005	-0.884294
Indole-3-carboxylic acid	0.918672	0.953184	0.940141	-0.830139	-0.870986	-0.862426	0.93777	0.899338	0.893066	-0.885582	-0.814511	-0.81894	0.879002	0.932909	0.963049	0.889177	-0.861543	0.912816	-0.897313	-0.802343	0.796289	0.838207	0.901578	0.898953	0.883963	0.914289	0.917555	-0.886009	-0.795058	0.848362	0.849743	0.947105	0.89266	-0.817799	0.888826	-0.768868	-0.932003	-0.758112	0.795954	0.915545	0.910439	0.952986	0.972053	0.945776	-0.766269	-0.761537	-0.912637	0.818241	-0.754289
Thymidine 5'-diphosphate	-0.817445	-0.829458	-0.820753	0.689618	0.742521	0.729538	-0.84761	-0.837339	-0.796441	0.752012	0.661841	0.74398	-0.75087	-0.866491	-0.861286	-0.803129	0.808677	-0.797416	0.860222	0.74813	-0.774421	-0.724679	-0.798752	-0.797242	-0.777112	-0.752619	-0.801421	0.760979	0.737554	-0.729193	-0.726995	-0.86142	-0.839486	0.658156	-0.846691	0.612923	0.948256	0.690644	-0.731479	-0.791529	-0.787808	-0.861699	-0.883076	-0.872758	0.613247	0.667774	0.782292	-0.766189	0.587304
2-(3,4-dihydroxyphenyl)acetamide	0.929157	0.959814	0.952475	-0.841158	-0.877523	-0.880273	0.957495	0.900267	0.893801	-0.89199	-0.823856	-0.828006	0.890477	0.960028	0.963973	0.874638	-0.871546	0.924766	-0.903996	-0.821562	0.8438	0.848564	0.920377	0.936837	0.900078	0.912176	0.934799	-0.896435	-0.807991	0.874159	0.868614	0.973304	0.911016	-0.820785	0.897254	-0.784508	-0.95872	-0.771094	0.788004	0.947835	0.893058	0.975278	0.98047	0.950878	-0.769613	-0.773919	-0.922568	0.802477	-0.761872
Octopine	-0.798144	-0.786768	-0.797124	0.872018	0.839725	0.82259	-0.780725	-0.778582	-0.824718	0.841626	0.870433	0.889077	-0.691872	-0.776613	-0.771898	-0.810271	0.858757	-0.691986	0.866135	0.885612	-0.876111	-0.849404	-0.681492	-0.727384	-0.797751	-0.673402	-0.768832	0.852147	0.923807	-0.795348	-0.777706	-0.671539	-0.826315	0.82583	-0.785472	0.817801	0.659168	0.950213	-0.853276	-0.675333	-0.759668	-0.724067	-0.722458	-0.663875	0.82299	0.907156	0.582016	-0.733106	0.868002
3-methyl-5-oxo-5-(4-toluidino)pentanoic acid	-0.744517	-0.775947	-0.771558	0.640514	0.682627	0.726355	-0.769551	-0.767408	-0.738027	0.678004	0.636066	0.624213	-0.714004	-0.837814	-0.804285	-0.726292	0.69777	-0.74986	0.70339	0.595123	-0.701011	-0.68431	-0.77836	-0.740679	-0.741648	-0.742138	-0.722712	0.680845	0.602586	-0.719627	-0.679351	-0.833783	-0.776615	0.625076	-0.782681	0.55889	0.8782	0.572743	-0.674774	-0.792303	-0.738641	-0.819309	-0.840862	-0.852042	0.562437	0.58423	0.869744	-0.651246	0.570151
Stachydrine	0.967924	0.970505	0.969472	-0.960601	-0.961754	-0.972322	0.943277	0.932615	0.954121	-0.965568	-0.952745	-0.901321	0.957334	0.951835	0.949966	0.914608	-0.881516	0.957813	-0.891799	-0.89252	0.906038	0.93228	0.951606	0.943237	0.945531	0.967506	0.941518	-0.951337	-0.888994	0.951366	0.972449	0.951037	0.943818	-0.935778	0.908201	-0.938006	-0.847794	-0.880245	0.820042	0.928512	0.91589	0.956155	0.954563	0.905253	-0.920212	-0.906642	-0.899848	0.813708	-0.92367
Isorhamnetin	0.908994	0.895766	0.880431	-0.940832	-0.900644	-0.903562	0.830738	0.88036	0.927735	-0.938484	-0.932644	-0.872559	0.854872	0.854418	0.874827	0.910901	-0.818895	0.840611	-0.878738	-0.906699	0.856659	0.910888	0.865841	0.844955	0.906375	0.879614	0.848434	-0.921995	-0.85843	0.854109	0.907966	0.796804	0.896775	-0.878398	0.882484	-0.942439	-0.686838	-0.892396	0.844714	0.772839	0.869624	0.85352	0.852026	0.837628	-0.866168	-0.90495	-0.747374	0.870784	-0.916454
N-[2,5-bis(2,2,2-trifluoroethoxy)benzoyl]-N'-(4-methoxyphenyl)urea	-0.708964	-0.75352	-0.751217	0.619863	0.690342	0.70063	-0.80418	-0.715952	-0.665947	0.672309	0.609519	0.626624	-0.609866	-0.76661	-0.8018	-0.695401	0.684686	-0.747607	0.632153	0.628041	-0.676387	-0.579458	-0.71253	-0.745222	-0.696399	-0.66993	-0.825168	0.674611	0.636866	-0.604929	-0.56408	-0.761733	-0.682141	0.663028	-0.749544	0.580607	0.860812	0.552936	-0.666356	-0.710677	-0.629102	-0.810148	-0.801138	-0.797465	0.589322	0.560425	0.838676	-0.715872	0.570267
7-{[(2E)-3,7-dimethylocta-2,6-dien-1-yl]oxy}-2H-chromen-2-one	0.811196	0.77811	0.784799	-0.772247	-0.768632	-0.789785	0.725195	0.787746	0.838796	-0.748384	-0.784064	-0.747435	0.717032	0.764611	0.791458	0.811214	-0.815757	0.75203	-0.706615	-0.751943	0.665948	0.84876	0.812768	0.604	0.770333	0.860795	0.727325	-0.765509	-0.751052	0.818698	0.771144	0.753541	0.752	-0.743734	0.735373	-0.716682	-0.726338	-0.772936	0.791661	0.681424	0.82064	0.725143	0.784569	0.828768	-0.744168	-0.747625	-0.747992	0.751767	-0.752822
Vitamin A	0.748777	0.797766	0.771712	-0.781015	-0.77965	-0.807804	0.702031	0.864507	0.85679	-0.773627	-0.781371	-0.733897	0.717835	0.84005	0.808215	0.826945	-0.6997	0.689128	-0.75138	-0.743694	0.816953	0.79729	0.703607	0.690516	0.862749	0.725779	0.691335	-0.703397	-0.71384	0.787583	0.784146	0.762813	0.827332	-0.721097	0.877823	-0.728062	-0.699486	-0.734577	0.847412	0.720746	0.78468	0.765347	0.803172	0.77338	-0.688499	-0.731325	-0.696686	0.720947	-0.78412
N-[4-(diethylamino)phenyl]-N'-phenylurea	0.905232	0.944111	0.932434	-0.8112	-0.852986	-0.854391	0.936126	0.889832	0.874025	-0.869039	-0.79157	-0.795877	0.880596	0.946017	0.949159	0.855568	-0.83746	0.908306	-0.885777	-0.792828	0.82073	0.816591	0.898277	0.925647	0.884116	0.893237	0.912111	-0.864866	-0.771195	0.848237	0.851609	0.965674	0.892786	-0.789842	0.887789	-0.755602	-0.946881	-0.729962	0.760896	0.938121	0.874837	0.963048	0.970127	0.935896	-0.736413	-0.736328	-0.906775	0.782109	-0.729797
Heteroclitin D	0.770055	0.791963	0.771741	-0.727143	-0.725215	-0.717421	0.774434	0.693676	0.743832	-0.766273	-0.696616	-0.733924	0.751734	0.813278	0.752114	0.640595	-0.66002	0.7412	-0.736685	-0.685734	0.737463	0.800824	0.802518	0.795855	0.829042	0.783265	0.753568	-0.749613	-0.643925	0.849589	0.814575	0.848188	0.76115	-0.66717	0.673007	-0.735173	-0.700419	-0.655037	0.586877	0.877273	0.77322	0.817004	0.78595	0.759991	-0.641545	-0.657068	-0.645767	0.511464	-0.644779
Oleic Acid	0.816507	0.836706	0.83213	-0.743185	-0.78433	-0.744989	0.834881	0.741472	0.758335	-0.794191	-0.731714	-0.737745	0.811824	0.75754	0.828192	0.761219	-0.768596	0.830643	-0.784294	-0.671916	0.608634	0.735467	0.789882	0.775534	0.722022	0.845463	0.813813	-0.812665	-0.713073	0.746834	0.758247	0.81158	0.741338	-0.765621	0.689878	-0.688217	-0.756721	-0.672936	0.630217	0.806462	0.834461	0.806206	0.827497	0.777488	-0.737357	-0.68736	-0.790679	0.66359	-0.67496
Canthaxanthin	-0.775094	-0.795435	-0.812637	0.847733	0.822973	0.873717	-0.761467	-0.750819	-0.785982	0.80812	0.877626	0.742603	-0.785506	-0.781862	-0.775358	-0.78289	0.747821	-0.75109	0.728995	0.665801	-0.762116	-0.788747	-0.729073	-0.757791	-0.749685	-0.754841	-0.727718	0.8173	0.760352	-0.786933	-0.771731	-0.713061	-0.803869	0.853631	-0.753047	0.766217	0.642848	0.781645	-0.754179	-0.753121	-0.774535	-0.748164	-0.755792	-0.697135	0.819681	0.82337	0.850925	-0.635716	0.867243
(+)-Isolariciresinol	-0.876337	-0.810161	-0.802542	0.838305	0.847493	0.817947	-0.787148	-0.857114	-0.884505	0.836596	0.825835	0.859224	-0.790943	-0.774134	-0.828676	-0.885358	0.816657	-0.844687	0.770082	0.814179	-0.725095	-0.867185	-0.880998	-0.671408	-0.80894	-0.895823	-0.79665	0.830378	0.838283	-0.814283	-0.829909	-0.770124	-0.824557	0.831103	-0.799148	0.83338	0.737945	0.836514	-0.786929	-0.662099	-0.876073	-0.78327	-0.820785	-0.848913	0.851404	0.848817	0.744967	-0.841527	0.791282
beta-Alanine methyl ester hydrochloride	0.794221	0.825246	0.790495	-0.825854	-0.843036	-0.782906	0.775139	0.825662	0.850938	-0.850461	-0.816588	-0.865784	0.726839	0.772792	0.838509	0.873734	-0.751578	0.737294	-0.822162	-0.718335	0.716412	0.836932	0.723736	0.669657	0.829395	0.76517	0.753285	-0.81028	-0.80463	0.771074	0.759011	0.712752	0.823044	-0.834207	0.804007	-0.774932	-0.656735	-0.81032	0.846197	0.699688	0.920865	0.765529	0.800346	0.761821	-0.803761	-0.820416	-0.696484	0.738317	-0.797298
Roburic acid	0.829736	0.783013	0.792235	-0.69117	-0.709298	-0.711415	0.829548	0.713524	0.703056	-0.752596	-0.664641	-0.658765	0.812776	0.749389	0.780326	0.7229	-0.730869	0.859467	-0.774042	-0.707558	0.6567	0.645064	0.861116	0.863566	0.658104	0.806891	0.816408	-0.809409	-0.666434	0.644027	0.725384	0.796833	0.757011	-0.674657	0.715417	-0.683127	-0.819153	-0.620256	0.520827	0.743899	0.691904	0.834254	0.809457	0.816899	-0.648398	-0.655115	-0.817891	0.763807	-0.575974
Talatisamine	0.713119	0.776625	0.757979	-0.69574	-0.731701	-0.734441	0.775719	0.755835	0.711172	-0.741062	-0.67099	-0.679163	0.763358	0.822096	0.764267	0.676055	-0.609407	0.740516	-0.735225	-0.623243	0.794671	0.651012	0.696382	0.841583	0.772727	0.658779	0.73439	-0.68777	-0.63693	0.718786	0.742144	0.815991	0.791342	-0.678279	0.77767	-0.662781	-0.752305	-0.5963	0.598403	0.826544	0.693063	0.821288	0.79407	0.696236	-0.630513	-0.638426	-0.728511	0.540138	-0.639451
Pachymic acid	-0.786517	-0.761027	-0.748611	0.898089	0.885994	0.83341	-0.744063	-0.791328	-0.821137	0.871281	0.887262	0.90636	-0.773217	-0.714816	-0.740288	-0.811571	0.7049	-0.762666	0.744654	0.765692	-0.80228	-0.828944	-0.724194	-0.698123	-0.798915	-0.740019	-0.744959	0.816848	0.872336	-0.794528	-0.83047	-0.660753	-0.81325	0.913795	-0.750932	0.912714	0.53064	0.879642	-0.744082	-0.642527	-0.813115	-0.715466	-0.706163	-0.620198	0.939687	0.931204	0.616373	-0.66178	0.902582
LPC 18:3	0.823871	0.815234	0.792698	-0.709931	-0.73642	-0.744264	0.808085	0.805667	0.792782	-0.769071	-0.681341	-0.713061	0.810197	0.852135	0.826463	0.773968	-0.684491	0.831729	-0.771935	-0.654025	0.728719	0.754806	0.888297	0.811684	0.801862	0.829351	0.764625	-0.760829	-0.640817	0.76553	0.783628	0.871083	0.844776	-0.677279	0.807529	-0.690212	-0.847618	-0.623139	0.637716	0.817205	0.82265	0.87684	0.874484	0.897312	-0.636323	-0.665596	-0.844795	0.705862	-0.598939
Phe-Pro	0.800337	0.84458	0.820836	-0.776741	-0.826255	-0.795397	0.884866	0.78862	0.757751	-0.840876	-0.75407	-0.795119	0.785446	0.833429	0.858206	0.789609	-0.679111	0.841721	-0.780154	-0.631327	0.773601	0.706889	0.79457	0.876056	0.799933	0.740691	0.854781	-0.815387	-0.731077	0.7151	0.722965	0.812153	0.842307	-0.827101	0.815382	-0.752274	-0.800672	-0.673529	0.683616	0.822046	0.817096	0.895993	0.860052	0.798801	-0.758624	-0.746096	-0.88683	0.683731	-0.704914
2,4,5,6,7-pentamethyl-1H-benzo[d]imidazole	0.741521	0.687304	0.680579	-0.83414	-0.786318	-0.787647	0.615692	0.788805	0.825864	-0.777371	-0.838844	-0.79725	0.670976	0.672718	0.68752	0.824855	-0.706027	0.655897	-0.700769	-0.801566	0.76442	0.808987	0.68216	0.567367	0.754273	0.697949	0.633531	-0.739877	-0.810847	0.723485	0.766156	0.569998	0.770543	-0.785462	0.773394	-0.832428	-0.500748	-0.86094	0.811509	0.495002	0.730494	0.620651	0.648957	0.644803	-0.815734	-0.869054	-0.551288	0.774916	-0.858889
6-Paradol	0.779372	0.842861	0.867103	-0.724282	-0.76376	-0.798334	0.834858	0.78509	0.767654	-0.734952	-0.735384	-0.67392	0.744565	0.845014	0.846837	0.748557	-0.859161	0.762317	-0.793326	-0.763537	0.756436	0.705094	0.698725	0.797884	0.741417	0.74655	0.818771	-0.758341	-0.746949	0.759825	0.722716	0.842457	0.749423	-0.707225	0.780085	-0.602753	-0.880612	-0.701734	0.750904	0.83374	0.70071	0.805059	0.84052	0.767987	-0.659573	-0.651328	-0.800676	0.682686	-0.708636
Methyl arachidonate	-0.742489	-0.686784	-0.710762	0.827144	0.796321	0.785391	-0.720747	-0.699632	-0.747073	0.769873	0.821997	0.852686	-0.619721	-0.693682	-0.671578	-0.70412	0.783575	-0.67171	0.699563	0.859832	-0.850959	-0.793053	-0.674105	-0.65607	-0.73922	-0.639284	-0.749207	0.774782	0.895296	-0.768465	-0.737071	-0.617986	-0.732049	0.802964	-0.68656	0.834747	0.592685	0.906269	-0.745959	-0.586933	-0.63144	-0.658678	-0.631626	-0.589247	0.833957	0.877834	0.514173	-0.659611	0.838212
Isorhychophylline	0.738529	0.829166	0.807814	-0.715419	-0.785145	-0.769817	0.836216	0.800031	0.746563	-0.768046	-0.695943	-0.721655	0.740319	0.848993	0.841337	0.73055	-0.671515	0.778591	-0.728434	-0.650904	0.784127	0.668846	0.70525	0.827904	0.811968	0.701079	0.823072	-0.707394	-0.686953	0.736581	0.718592	0.850123	0.780282	-0.741052	0.810552	-0.670801	-0.82116	-0.616022	0.690171	0.846125	0.739078	0.859425	0.850297	0.752836	-0.679547	-0.642567	-0.793444	0.606187	-0.677156
N-(9H-Purin-6-ylcarbamoyl)threonine	0.814813	0.851679	0.837882	-0.735343	-0.782962	-0.79479	0.852027	0.832172	0.815194	-0.778743	-0.728774	-0.751433	0.738267	0.882594	0.889183	0.824461	-0.773777	0.807078	-0.777582	-0.670058	0.75386	0.771452	0.825741	0.775241	0.823613	0.796478	0.818296	-0.77616	-0.714583	0.773917	0.71741	0.857433	0.838714	-0.744216	0.846548	-0.659553	-0.906027	-0.681433	0.791716	0.821035	0.844294	0.879841	0.899994	0.909856	-0.674822	-0.691637	-0.912293	0.74538	-0.669101
Tectorigenin	0.813252	0.775773	0.765275	-0.716871	-0.705971	-0.686808	0.740501	0.707836	0.757469	-0.76298	-0.70338	-0.691293	0.774008	0.701071	0.766774	0.77276	-0.735885	0.770309	-0.79629	-0.685234	0.558247	0.750857	0.816136	0.709568	0.683205	0.837951	0.715376	-0.810623	-0.659219	0.688134	0.740305	0.720838	0.741231	-0.67671	0.678283	-0.682697	-0.676348	-0.67509	0.619722	0.689783	0.82112	0.745196	0.770049	0.8045	-0.657388	-0.683597	-0.721518	0.75323	-0.623115
2-[amino(3-chloroanilino)methylene]malononitrile	-0.575034	-0.630237	-0.612004	0.390964	0.457364	0.477098	-0.637147	-0.566344	-0.514959	0.490498	0.368989	0.381225	-0.565846	-0.65504	-0.660571	-0.526547	0.498444	-0.614465	0.566959	0.403105	-0.442405	-0.426132	-0.624985	-0.650302	-0.537088	-0.592078	-0.601111	0.5067	0.345269	-0.468123	-0.469681	-0.709113	-0.562085	0.378949	-0.593517	0.329794	0.773046	0.28434	-0.417524	-0.676563	-0.555421	-0.699371	-0.709671	-0.731291	0.294648	0.293923	0.724202	-0.528393	0.278964
Ouabain	0.737886	0.739579	0.749204	-0.706626	-0.689887	-0.682622	0.770585	0.562321	0.640273	-0.733781	-0.689793	-0.699155	0.733325	0.718979	0.678814	0.558033	-0.67566	0.71633	-0.719962	-0.622934	0.654582	0.739421	0.748733	0.794334	0.69184	0.730745	0.730996	-0.781464	-0.645546	0.784897	0.746815	0.760466	0.690937	-0.67692	0.536457	-0.689081	-0.633294	-0.655669	0.481345	0.844878	0.708929	0.747896	0.698666	0.65077	-0.653483	-0.662447	-0.645459	0.423722	-0.624662
(±)13-HpODE	0.687936	0.702507	0.686505	-0.651054	-0.668125	-0.709441	0.714549	0.702615	0.678635	-0.679392	-0.638454	-0.628913	0.662227	0.775472	0.720887	0.668015	-0.556936	0.707355	-0.613002	-0.541402	0.729375	0.644769	0.749502	0.739104	0.732212	0.655341	0.685944	-0.655146	-0.570765	0.664777	0.646808	0.736745	0.75927	-0.646978	0.749034	-0.639336	-0.734206	-0.553288	0.609211	0.715079	0.667063	0.785641	0.753752	0.765272	-0.586864	-0.616677	-0.814194	0.598799	-0.590215
(-)-3-(3,4-Dihydroxyphenyl)-2-methylalanine	0.757984	0.824016	0.806845	-0.720471	-0.718123	-0.759737	0.753575	0.734233	0.748091	-0.762339	-0.729414	-0.60115	0.774943	0.786626	0.815186	0.761698	-0.660717	0.744942	-0.74714	-0.601362	0.627979	0.693055	0.743271	0.800431	0.741746	0.778743	0.729295	-0.766651	-0.57568	0.683479	0.712183	0.765206	0.756761	-0.694415	0.762165	-0.650698	-0.697171	-0.581484	0.67456	0.798102	0.776095	0.803253	0.817334	0.800682	-0.61451	-0.616574	-0.865553	0.693786	-0.680921
Threonyl carbamoyl adenosine	0.703105	0.707493	0.687636	-0.7009	-0.733368	-0.696515	0.670531	0.816629	0.749975	-0.726461	-0.689112	-0.691365	0.694359	0.666746	0.744097	0.837784	-0.665785	0.694122	-0.756309	-0.693969	0.674052	0.597091	0.606994	0.641732	0.651195	0.623971	0.659065	-0.680774	-0.723243	0.530993	0.645816	0.600411	0.752023	-0.70369	0.825202	-0.648588	-0.647395	-0.684672	0.72791	0.502399	0.696998	0.671217	0.715063	0.655426	-0.690306	-0.713343	-0.643129	0.81986	-0.680125
4'-Methoxychalcone	-0.703146	-0.674192	-0.69966	0.758335	0.736333	0.710007	-0.707408	-0.65402	-0.695155	0.724901	0.750984	0.79332	-0.567304	-0.654288	-0.659597	-0.670537	0.804069	-0.612603	0.742942	0.864282	-0.787633	-0.720505	-0.584498	-0.643575	-0.674323	-0.573744	-0.733082	0.751302	0.865026	-0.686234	-0.66484	-0.58171	-0.67346	0.720562	-0.6505	0.733197	0.598662	0.865255	-0.726161	-0.565803	-0.58286	-0.621301	-0.60612	-0.54752	0.737153	0.795746	0.437701	-0.661988	0.759939
(2E,4E)-N-(2-methylpropyl)deca-2,4-dienamide	-0.712131	-0.68254	-0.693744	0.833954	0.831811	0.807117	-0.684552	-0.721191	-0.725937	0.782349	0.835425	0.787858	-0.731643	-0.629772	-0.660063	-0.71674	0.647336	-0.738072	0.601008	0.722002	-0.744589	-0.697807	-0.650194	-0.662216	-0.688504	-0.684803	-0.719415	0.729861	0.813357	-0.706696	-0.76217	-0.603378	-0.698071	0.876333	-0.672139	0.859986	0.48126	0.789645	-0.636754	-0.566823	-0.645391	-0.640729	-0.626872	-0.516163	0.917841	0.851548	0.601894	-0.606087	0.877178
Triethyl citrate	0.687628	0.690829	0.662436	-0.741841	-0.715687	-0.721102	0.563794	0.801465	0.808844	-0.718691	-0.741216	-0.688776	0.708875	0.697467	0.685139	0.790021	-0.616672	0.616304	-0.70932	-0.683055	0.696399	0.75483	0.632892	0.560511	0.749883	0.685585	0.538039	-0.645012	-0.664808	0.709824	0.772226	0.627795	0.765096	-0.667354	0.779274	-0.701672	-0.514025	-0.714548	0.746262	0.567459	0.759098	0.620627	0.678894	0.645356	-0.678653	-0.728182	-0.544171	0.666115	-0.747156
Catechol	-0.744831	-0.762338	-0.757821	0.614791	0.638752	0.644977	-0.731389	-0.655383	-0.706191	0.658755	0.601161	0.617026	-0.72144	-0.764245	-0.743064	-0.618963	0.704793	-0.720861	0.690529	0.600464	-0.557824	-0.750709	-0.78999	-0.677463	-0.720188	-0.828881	-0.693693	0.686425	0.557672	-0.805006	-0.739498	-0.849072	-0.673054	0.566923	-0.594841	0.557443	0.764719	0.558274	-0.551689	-0.846548	-0.777406	-0.756187	-0.786535	-0.800886	0.53986	0.527305	0.697709	-0.503144	0.522582
N'-[6-(tert-butyl)thieno[3,2-d]pyrimidin-4-yl]-4-methylbenzohydrazide	0.862068	0.834487	0.83989	-0.844754	-0.775644	-0.819232	0.787796	0.759904	0.835359	-0.844044	-0.84474	-0.767243	0.798371	0.82724	0.800772	0.808555	-0.821966	0.755409	-0.893554	-0.831533	0.799531	0.867865	0.834639	0.832471	0.804316	0.807164	0.756353	-0.899469	-0.769479	0.807477	0.831313	0.758905	0.860143	-0.7406	0.789488	-0.797697	-0.704155	-0.83462	0.75896	0.78008	0.802006	0.80471	0.795502	0.818343	-0.708606	-0.818351	-0.73637	0.781724	-0.784688
LPC 12:0	-0.634344	-0.630634	-0.659399	0.761674	0.719579	0.772414	-0.605047	-0.579862	-0.650298	0.678648	0.797869	0.647624	-0.592468	-0.600054	-0.600834	-0.606449	0.627951	-0.610096	0.483055	0.629719	-0.649531	-0.698961	-0.601281	-0.573096	-0.64517	-0.649871	-0.647912	0.679299	0.685439	-0.708264	-0.657	-0.547064	-0.589583	0.778537	-0.55772	0.750252	0.428193	0.712524	-0.645525	-0.576481	-0.57195	-0.571055	-0.561337	-0.520706	0.780965	0.734072	0.635663	-0.513278	0.83593
3-Butylidenephthalide	-0.622001	-0.660615	-0.653903	0.683625	0.743953	0.695754	-0.627869	-0.731946	-0.690569	0.668078	0.687039	0.677991	-0.624608	-0.600169	-0.680417	-0.709107	0.625299	-0.653328	0.559591	0.63041	-0.602605	-0.593527	-0.52532	-0.523932	-0.638861	-0.628755	-0.661247	0.58855	0.708233	-0.61181	-0.633901	-0.596153	-0.603673	0.74559	-0.668036	0.647746	0.544953	0.646746	-0.673597	-0.523782	-0.64117	-0.588805	-0.641175	-0.527457	0.760699	0.663255	0.567001	-0.597828	0.731749
O-7460	0.798692	0.763988	0.762322	-0.767375	-0.792269	-0.736965	0.770282	0.80967	0.803524	-0.776912	-0.728938	-0.832318	0.75137	0.766088	0.753169	0.74398	-0.790242	0.767676	-0.795859	-0.878995	0.814044	0.776239	0.745027	0.720298	0.784565	0.748227	0.778363	-0.743567	-0.840528	0.798048	0.830803	0.788817	0.773461	-0.718509	0.752003	-0.772275	-0.738552	-0.809227	0.677485	0.698608	0.719495	0.748639	0.757625	0.689471	-0.760433	-0.773219	-0.504568	0.68186	-0.714406
Phellodensin F	-0.696451	-0.672947	-0.68094	0.681114	0.653461	0.694236	-0.619842	-0.693135	-0.737106	0.654015	0.704379	0.634964	-0.514833	-0.650856	-0.712466	-0.774209	0.762188	-0.589492	0.654697	0.738587	-0.609347	-0.709845	-0.647366	-0.509711	-0.657432	-0.666661	-0.65319	0.695769	0.693466	-0.604443	-0.567937	-0.550828	-0.65124	0.638538	-0.715097	0.616351	0.633203	0.726623	-0.831574	-0.479482	-0.654532	-0.6104	-0.662918	-0.746265	0.60654	0.670186	0.65108	-0.847589	0.688418
Chrysophanic Acid	0.612252	0.683587	0.69388	-0.604421	-0.625289	-0.639482	0.657942	0.62473	0.629966	-0.606585	-0.595256	-0.59139	0.665284	0.734901	0.636894	0.511819	-0.642431	0.589442	-0.666305	-0.614101	0.701	0.645714	0.55428	0.683534	0.679711	0.596662	0.608829	-0.580628	-0.593264	0.764541	0.716435	0.768114	0.641161	-0.543884	0.587564	-0.523774	-0.659906	-0.581217	0.526038	0.810931	0.593569	0.65706	0.666143	0.540181	-0.533466	-0.536031	-0.502463	0.317392	-0.581037
Methylophiopogonone A	0.639266	0.595533	0.646616	-0.49491	-0.486553	-0.548334	0.622459	0.489861	0.502699	-0.509393	-0.488185	-0.396345	0.702551	0.597102	0.544642	0.435588	-0.634458	0.657507	-0.601873	-0.583265	0.506928	0.489748	0.660349	0.71617	0.444342	0.658317	0.589679	-0.601845	-0.472507	0.577621	0.636871	0.699075	0.535643	-0.420475	0.456208	-0.444429	-0.672883	-0.450739	0.273479	0.685655	0.430147	0.611104	0.602625	0.573102	-0.429001	-0.430265	-0.58955	0.44052	-0.410608
3-Indoleacetonitrile	0.588095	0.56129	0.556195	-0.544539	-0.534472	-0.536149	0.486169	0.557629	0.566363	-0.555239	-0.522001	-0.448706	0.767944	0.5339	0.491914	0.475621	-0.427646	0.627209	-0.528438	-0.491432	0.45885	0.538636	0.617478	0.597765	0.524518	0.68696	0.455391	-0.516016	-0.414245	0.618954	0.750284	0.648589	0.551568	-0.474989	0.46716	-0.56298	-0.413501	-0.42176	0.250478	0.617476	0.552669	0.540402	0.555338	0.474298	-0.527176	-0.475073	-0.43933	0.338346	-0.491361
lactucopicrin	0.604288	0.554987	0.578458	-0.487611	-0.478696	-0.494829	0.605217	0.438794	0.517103	-0.504392	-0.487814	-0.527577	0.39628	0.542832	0.574662	0.507001	-0.675174	0.526454	-0.543111	-0.574157	0.443386	0.591713	0.631204	0.481607	0.501568	0.587912	0.617478	-0.617582	-0.542887	0.539869	0.432399	0.535923	0.488417	-0.462173	0.442533	-0.448182	-0.638768	-0.551636	0.537719	0.5156	0.531117	0.561934	0.561549	0.673089	-0.425077	-0.478946	-0.558459	0.58639	-0.412589
[truncated: 83 more columns]
