# Supplementary material for: Colonization of root endophytic fungus Serendipita indica improves drought tolerance of Pinus taeda seedlings by regulating metabolome and proteome
Source: Front Microbiol. 2024 Mar 15;15:1294833. doi: 10.3389/fmicb.2024.1294833 (PMC10978793; doi:10.3389/fmicb.2024.1294833)
Supplement: Supplementary file 1 [file Data_Sheet_1.zip › 1294833_Sun/1294833_Sun_Table-6.XLS]

## Sheet: I_D.vs.I_W_neg_kegg_enrichment
MapID	MapTitle	Pvalue	x	y	n	N	EnrichDirect	MetaIDs	kegg_cpd_id
map00051	Fructose and mannose metabolism	0.101266	1	1	8	79	Over	α-D-Mannose 1-phosphate	cpd:C00636
map00472	D-Arginine and D-ornithine metabolism	0.101266	1	1	8	79	Over	L-Ornithine	cpd:C00077
map00520	Amino sugar and nucleotide sugar metabolism	0.101266	1	1	8	79	Over	α-D-Mannose 1-phosphate	cpd:C00636
map00220	Arginine biosynthesis	0.193444	1	2	8	79	Over	L-Ornithine	cpd:C00077
map00330	Arginine and proline metabolism	0.193444	1	2	8	79	Over	L-Ornithine	cpd:C00077
map00480	Glutathione metabolism	0.193444	1	2	8	79	Over	L-Ornithine	cpd:C00077
map00590	Arachidonic acid metabolism	0.193444	1	2	8	79	Over	Prostaglandin H2	cpd:C00427
map00052	Galactose metabolism	0.277242	1	3	8	79	Over	Galactinol	cpd:C01235
map00592	alpha-Linolenic acid metabolism	0.277242	1	3	8	79	Over	Methyl jasmonate	cpd:C11512
map00740	Riboflavin metabolism	0.277242	1	3	8	79	Over	Lumichrome	cpd:C01727
map00943	Isoflavonoid biosynthesis	0.277242	1	3	8	79	Over	Trifolirhizin	cpd:C10538
map01210	2-Oxocarboxylic acid metabolism	0.353322	1	4	8	79	Over	L-Ornithine	cpd:C00077
map02010	ABC transporters	0.484755	1	6	8	79	Over	L-Ornithine	cpd:C00077
map01230	Biosynthesis of amino acids	1	1	9	8	79	Over	L-Ornithine	cpd:C00077

## Sheet: I_D.vs.I_W_pos_kegg_enrichment
MapID	MapTitle	Pvalue	x	y	n	N	EnrichDirect	MetaIDs	kegg_cpd_id
map00310	Lysine degradation	0.00630252	2	2	10	120	Over	Pipecolic acid; N6,N6,N6-Trimethyl-L-lysine	cpd:C00408,cpd:C03793
map00600	Sphingolipid metabolism	0.0833333	1	1	10	120	Over	4-D-Hydroxysphinganine	cpd:C12144
map00230	Purine metabolism	0.105018	2	7	10	120	Over	Uric acid; Hypoxanthine	cpd:C00366,cpd:C00262
map00590	Arachidonic acid metabolism	0.160364	1	2	10	120	Over	Arachidonic acid	cpd:C00219
map00591	Linoleic acid metabolism	0.160364	1	2	10	120	Over	Arachidonic acid	cpd:C00219
map00944	Flavone and flavonol biosynthesis	0.23152	1	3	10	120	Over	Syringetin	cpd:C11620
map01040	Biosynthesis of unsaturated fatty acids	0.297202	1	4	10	120	Over	Arachidonic acid	cpd:C00219
map00960	Tropane, piperidine and pyridine alkaloid biosynthesis	0.413632	1	6	10	120	Over	Pipecolic acid	cpd:C00408
map01100	Metabolic pathways	0.739548	7	74	10	120	Over	Estriol; Vitamin A; Uric acid; Arachidonic acid; Pipecolic acid; Hypoxanthine; 4-D-Hydroxysphinganine	cpd:C05141,cpd:C00473,cpd:C00366,cpd:C00219,cpd:C00408,cpd:C00262,cpd:C12144

## Sheet: I_D.vs.NI_D_neg_kegg_enrichment
MapID	MapTitle	Pvalue	x	y	n	N	EnrichDirect	MetaIDs	kegg_cpd_id
map00730	Thiamine metabolism	0.0886076	1	1	7	79	Over	Nicotinamide adenine dinucleotide	cpd:C00003
map00190	Oxidative phosphorylation	0.170399	1	2	7	79	Over	Nicotinamide adenine dinucleotide	cpd:C00003
map00400	Phenylalanine, tyrosine and tryptophan biosynthesis	0.170399	1	2	7	79	Over	5-Dehydroquinic acid	cpd:C00944
map00660	C5-Branched dibasic acid metabolism	0.170399	1	2	7	79	Over	Itaconic acid	cpd:C00490
map01230	Biosynthesis of amino acids	0.179365	2	9	7	79	Over	5-Dehydroquinic acid; Citric acid	cpd:C00944,cpd:C00158
map00020	Citrate cycle (TCA cycle)	0.245817	1	3	7	79	Over	Citric acid	cpd:C00158
map00250	Alanine, aspartate and glutamate metabolism	0.245817	1	3	7	79	Over	Citric acid	cpd:C00158
map00630	Glyoxylate and dicarboxylate metabolism	0.245817	1	3	7	79	Over	Citric acid	cpd:C00158
map00760	Nicotinate and nicotinamide metabolism	0.245817	1	3	7	79	Over	Nicotinamide adenine dinucleotide	cpd:C00003
map00860	Porphyrin and chlorophyll metabolism	0.245817	1	3	7	79	Over	Pheophorbide A	cpd:C18021
map00943	Isoflavonoid biosynthesis	0.245817	1	3	7	79	Over	Trifolirhizin	cpd:C10538
map01210	2-Oxocarboxylic acid metabolism	0.315282	1	4	7	79	Over	Citric acid	cpd:C00158
map01200	Carbon metabolism	0.491813	1	7	7	79	Over	Citric acid	cpd:C00158
map00940	Phenylpropanoid biosynthesis	1	1	10	7	79	Over	Eleutheroside B	cpd:C01533

## Sheet: I_D.vs.NI_D_pos_kegg_enrichment
MapID	MapTitle	Pvalue	x	y	n	N	EnrichDirect	MetaIDs	kegg_cpd_id
map00941	Flavonoid biosynthesis	0.0219904	3	4	23	120	Over	Hesperetin; Myricetin; Taxifolin	cpd:C01709,cpd:C10107,cpd:C01617
map00053	Ascorbate and aldarate metabolism	0.0936904	2	3	23	120	Over	alpha-Ketoglutaric acid; Vitamin C	cpd:C00026,cpd:C00072
map00660	C5-Branched dibasic acid metabolism	0.16539	2	4	23	120	Over	alpha-Ketoglutaric acid; trans-Aconitic acid	cpd:C00026,cpd:C02341
map00020	Citrate cycle (TCA cycle)	0.191667	1	1	23	120	Over	alpha-Ketoglutaric acid	cpd:C00026
map00040	Pentose and glucuronate interconversions	0.191667	1	1	23	120	Over	alpha-Ketoglutaric acid	cpd:C00026
map00790	Folate biosynthesis	0.191667	1	1	23	120	Over	4-Hydroxybenzoic acid	cpd:C00156
map00906	Carotenoid biosynthesis	0.191667	1	1	23	120	Over	Canthaxanthin	cpd:C08583
map00943	Isoflavonoid biosynthesis	0.191667	1	1	23	120	Over	Rotenone	cpd:C07593
map00960	Tropane, piperidine and pyridine alkaloid biosynthesis	0.323678	2	6	23	120	Over	lupinine; Tropine	cpd:C10773,cpd:C00729
map00073	Cutin, suberine and wax biosynthesis	0.347899	1	2	23	120	Over	Oleic Acid	cpd:C00712
map00300	Lysine biosynthesis	0.347899	1	2	23	120	Over	alpha-Ketoglutaric acid	cpd:C00026
map00430	Taurine and hypotaurine metabolism	0.347899	1	2	23	120	Over	alpha-Ketoglutaric acid	cpd:C00026
map00630	Glyoxylate and dicarboxylate metabolism	0.347899	1	2	23	120	Over	alpha-Ketoglutaric acid	cpd:C00026
map00650	Butanoate metabolism	0.347899	1	2	23	120	Over	alpha-Ketoglutaric acid	cpd:C00026
map00780	Biotin metabolism	0.347899	1	2	23	120	Over	Biotin	cpd:C00120
map00909	Sesquiterpenoid and triterpenoid biosynthesis	0.347899	1	2	23	120	Over	beta-Caryophyllene	cpd:C09629
map00061	Fatty acid biosynthesis	0.475004	1	3	23	120	Over	Oleic Acid	cpd:C00712
map00130	Ubiquinone and other terpenoid-quinone biosynthesis	0.475004	1	3	23	120	Over	4-Hydroxybenzoic acid	cpd:C00156
map00340	Histidine metabolism	0.475004	1	3	23	120	Over	alpha-Ketoglutaric acid	cpd:C00026
map00902	Monoterpenoid biosynthesis	0.475004	1	3	23	120	Over	(-)-alpha-Pinene	cpd:C06308
map00944	Flavone and flavonol biosynthesis	0.475004	1	3	23	120	Over	Myricetin	cpd:C10107
map00250	Alanine, aspartate and glutamate metabolism	0.578208	1	4	23	120	Over	alpha-Ketoglutaric acid	cpd:C00026
map00350	Tyrosine metabolism	0.578208	1	4	23	120	Over	Gentisic acid	cpd:C00628
map00410	beta-Alanine metabolism	0.578208	1	4	23	120	Over	Spermidine	cpd:C00315
map00940	Phenylpropanoid biosynthesis	0.578208	1	4	23	120	Over	Spermidine	cpd:C00315
map01040	Biosynthesis of unsaturated fatty acids	0.578208	1	4	23	120	Over	Oleic Acid	cpd:C00712
map00330	Arginine and proline metabolism	0.648367	2	8	23	120	Over	Spermidine; Octopine	cpd:C00315,cpd:C04137
map02010	ABC transporters	0.698199	3	12	23	120	Over	Spermidine; Octopine; Biotin	cpd:C00315,cpd:C04137,cpd:C00120
map01110	Biosynthesis of secondary metabolites	0.913978	8	38	23	120	Over	beta-Caryophyllene; (-)-alpha-Pinene; 4-Hydroxybenzoic acid; lupinine; Tropine; Taxifolin; Vitamin C; Rotenone	cpd:C09629,cpd:C06308,cpd:C00156,cpd:C10773,cpd:C00729,cpd:C01617,cpd:C00072,cpd:C07593
map00220	Arginine biosynthesis	1	1	5	23	120	Over	alpha-Ketoglutaric acid	cpd:C00026
map00380	Tryptophan metabolism	1	1	5	23	120	Over	3-Indoleacetonitrile	cpd:C02938
map00480	Glutathione metabolism	1	2	10	23	120	Over	Spermidine; Vitamin C	cpd:C00315,cpd:C00072

## Sheet: I_W.vs.NI_W_neg_kegg_enrichment
MapID	MapTitle	Pvalue	x	y	n	N	EnrichDirect	MetaIDs	kegg_cpd_id
map00860	Porphyrin and chlorophyll metabolism	0.040782	2	3	10	79	Over	Pheophorbide A; L-Threonine	cpd:C18021,cpd:C00188
map00350	Tyrosine metabolism	0.117759	2	5	10	79	Over	Homovanillic acid; Levodopa	cpd:C05582,cpd:C00355
map00051	Fructose and mannose metabolism	0.126582	1	1	10	79	Over	α-D-Mannose 1-phosphate	cpd:C00636
map00290	Valine, leucine and isoleucine biosynthesis	0.126582	1	1	10	79	Over	L-Threonine	cpd:C00188
map00472	D-Arginine and D-ornithine metabolism	0.126582	1	1	10	79	Over	L-Ornithine	cpd:C00077
map00520	Amino sugar and nucleotide sugar metabolism	0.126582	1	1	10	79	Over	α-D-Mannose 1-phosphate	cpd:C00636
map00900	Terpenoid backbone biosynthesis	0.126582	1	1	10	79	Over	Mevalonic acid	cpd:C00418
map00904	Diterpenoid biosynthesis	0.126582	1	1	10	79	Over	Gibberellic acid	cpd:C01699
map00950	Isoquinoline alkaloid biosynthesis	0.126582	1	1	10	79	Over	Levodopa	cpd:C00355
map00965	Betalain biosynthesis	0.126582	1	1	10	79	Over	Levodopa	cpd:C00355
map02010	ABC transporters	0.164411	2	6	10	79	Over	L-Ornithine; L-Threonine	cpd:C00077,cpd:C00188
map01110	Biosynthesis of secondary metabolites	0.174256	8	45	10	79	Over	α-D-Mannose 1-phosphate; Pheophorbide A; Naringenin; L-Ornithine; Mevalonic acid; Gibberellic acid; L-Threonine; Levodopa	cpd:C00636,cpd:C18021,cpd:C00509,cpd:C00077,cpd:C00418,cpd:C01699,cpd:C00188,cpd:C00355
map00220	Arginine biosynthesis	0.238559	1	2	10	79	Over	L-Ornithine	cpd:C00077
map00261	Monobactam biosynthesis	0.238559	1	2	10	79	Over	L-Threonine	cpd:C00188
map00330	Arginine and proline metabolism	0.238559	1	2	10	79	Over	L-Ornithine	cpd:C00077
map00480	Glutathione metabolism	0.238559	1	2	10	79	Over	L-Ornithine	cpd:C00077
map01230	Biosynthesis of amino acids	0.318373	2	9	10	79	Over	L-Ornithine; L-Threonine	cpd:C00077,cpd:C00188
map00260	Glycine, serine and threonine metabolism	0.337447	1	3	10	79	Over	L-Threonine	cpd:C00188
map00943	Isoflavonoid biosynthesis	0.337447	1	3	10	79	Over	Naringenin	cpd:C00509
map00970	Aminoacyl-tRNA biosynthesis	0.337447	1	3	10	79	Over	L-Threonine	cpd:C00188
map01210	2-Oxocarboxylic acid metabolism	0.424625	1	4	10	79	Over	L-Ornithine	cpd:C00077
map00944	Flavone and flavonol biosynthesis	0.501342	1	5	10	79	Over	Quercetin 3-O-sophoroside	cpd:C12667
map01100	Metabolic pathways	0.731986	7	48	10	79	Over	α-D-Mannose 1-phosphate; Homovanillic acid; Naringenin; L-Ornithine; Mevalonic acid; L-Threonine; Levodopa	cpd:C00636,cpd:C05582,cpd:C00509,cpd:C00077,cpd:C00418,cpd:C00188,cpd:C00355

## Sheet: I_W.vs.NI_W_pos_kegg_enrichment
MapID	MapTitle	Pvalue	x	y	n	N	EnrichDirect	MetaIDs	kegg_cpd_id
map00310	Lysine degradation	0.0214286	2	2	18	120	Over	Pipecolic acid; N6,N6,N6-Trimethyl-L-lysine	cpd:C00408,cpd:C03793
map00730	Thiamine metabolism	0.0214286	2	2	18	120	Over	L-Tyrosine; Vitamin B1	cpd:C00082,cpd:C00378
map00330	Arginine and proline metabolism	0.098231	3	8	18	120	Over	Octopine; D-Proline; Spermine	cpd:C04137,cpd:C00763,cpd:C00750
map00660	C5-Branched dibasic acid metabolism	0.106444	2	4	18	120	Over	alpha-Ketoglutaric acid; trans-Aconitic acid	cpd:C00026,cpd:C02341
map00020	Citrate cycle (TCA cycle)	0.15	1	1	18	120	Over	alpha-Ketoglutaric acid	cpd:C00026
map00040	Pentose and glucuronate interconversions	0.15	1	1	18	120	Over	alpha-Ketoglutaric acid	cpd:C00026
map00906	Carotenoid biosynthesis	0.15	1	1	18	120	Over	Canthaxanthin	cpd:C08583
map00943	Isoflavonoid biosynthesis	0.15	1	1	18	120	Over	Rotenone	cpd:C07593
map00965	Betalain biosynthesis	0.15	1	1	18	120	Over	L-Tyrosine	cpd:C00082
map04122	Sulfur relay system	0.15	1	1	18	120	Over	Vitamin B1	cpd:C00378
map00960	Tropane, piperidine and pyridine alkaloid biosynthesis	0.220915	2	6	18	120	Over	Pipecolic acid; Ecgonine	cpd:C00408,cpd:C10858
map00261	Monobactam biosynthesis	0.278571	1	2	18	120	Over	L-Tyrosine	cpd:C00082
map00300	Lysine biosynthesis	0.278571	1	2	18	120	Over	alpha-Ketoglutaric acid	cpd:C00026
map00430	Taurine and hypotaurine metabolism	0.278571	1	2	18	120	Over	alpha-Ketoglutaric acid	cpd:C00026
map00630	Glyoxylate and dicarboxylate metabolism	0.278571	1	2	18	120	Over	alpha-Ketoglutaric acid	cpd:C00026
map00650	Butanoate metabolism	0.278571	1	2	18	120	Over	alpha-Ketoglutaric acid	cpd:C00026
map00760	Nicotinate and nicotinamide metabolism	0.278571	1	2	18	120	Over	Trigonelline	cpd:C01004
map00909	Sesquiterpenoid and triterpenoid biosynthesis	0.278571	1	2	18	120	Over	beta-Caryophyllene	cpd:C09629
map00053	Ascorbate and aldarate metabolism	0.38862	1	3	18	120	Over	alpha-Ketoglutaric acid	cpd:C00026
map00130	Ubiquinone and other terpenoid-quinone biosynthesis	0.38862	1	3	18	120	Over	L-Tyrosine	cpd:C00082
map00340	Histidine metabolism	0.38862	1	3	18	120	Over	alpha-Ketoglutaric acid	cpd:C00026
map00950	Isoquinoline alkaloid biosynthesis	0.38862	1	3	18	120	Over	L-Tyrosine	cpd:C00082
map00250	Alanine, aspartate and glutamate metabolism	0.482678	1	4	18	120	Over	alpha-Ketoglutaric acid	cpd:C00026
map00350	Tyrosine metabolism	0.482678	1	4	18	120	Over	L-Tyrosine	cpd:C00082
map00410	beta-Alanine metabolism	0.482678	1	4	18	120	Over	Spermine	cpd:C00750
map00460	Cyanoamino acid metabolism	0.482678	1	4	18	120	Over	L-Tyrosine	cpd:C00082
map00940	Phenylpropanoid biosynthesis	0.482678	1	4	18	120	Over	L-Tyrosine	cpd:C00082
map00966	Glucosinolate biosynthesis	0.482678	1	4	18	120	Over	L-Tyrosine	cpd:C00082
map00220	Arginine biosynthesis	0.562952	1	5	18	120	Over	alpha-Ketoglutaric acid	cpd:C00026
map00380	Tryptophan metabolism	0.562952	1	5	18	120	Over	3-Indoleacetonitrile	cpd:C02938
map00400	Phenylalanine, tyrosine and tryptophan biosynthesis	1	1	6	18	120	Over	L-Tyrosine	cpd:C00082
map02010	ABC transporters	1	2	12	18	120	Over	Octopine; Vitamin B1	cpd:C04137,cpd:C00378

## Sheet: NI_D.vs.NI_W_neg_kegg_enrichmen
MapID	MapTitle	Pvalue	x	y	n	N	EnrichDirect	MetaIDs	kegg_cpd_id
map00620	Pyruvate metabolism	0.126582	1	1	10	79	Over	Fumaric acid	cpd:C00122
map00190	Oxidative phosphorylation	0.238559	1	2	10	79	Over	Fumaric acid	cpd:C00122
map00220	Arginine biosynthesis	0.238559	1	2	10	79	Over	Fumaric acid	cpd:C00122
map00360	Phenylalanine metabolism	0.238559	1	2	10	79	Over	Fumaric acid	cpd:C00122
map00480	Glutathione metabolism	0.238559	1	2	10	79	Over	Ascorbic acid	cpd:C00072
map00590	Arachidonic acid metabolism	0.238559	1	2	10	79	Over	Prostaglandin H2	cpd:C00427
map00650	Butanoate metabolism	0.238559	1	2	10	79	Over	Fumaric acid	cpd:C00122
map00660	C5-Branched dibasic acid metabolism	0.238559	1	2	10	79	Over	Itaconic acid	cpd:C00490
map00020	Citrate cycle (TCA cycle)	0.337447	1	3	10	79	Over	Fumaric acid	cpd:C00122
map00053	Ascorbate and aldarate metabolism	0.337447	1	3	10	79	Over	Ascorbic acid	cpd:C00072
map00250	Alanine, aspartate and glutamate metabolism	0.337447	1	3	10	79	Over	Fumaric acid	cpd:C00122
map00592	alpha-Linolenic acid metabolism	0.337447	1	3	10	79	Over	Methyl jasmonate	cpd:C11512
map00740	Riboflavin metabolism	0.337447	1	3	10	79	Over	Lumichrome	cpd:C01727
map00760	Nicotinate and nicotinamide metabolism	0.337447	1	3	10	79	Over	Fumaric acid	cpd:C00122
map00860	Porphyrin and chlorophyll metabolism	0.337447	1	3	10	79	Over	Biliverdin	cpd:C00500
map00943	Isoflavonoid biosynthesis	0.337447	1	3	10	79	Over	Formononetin	cpd:C00858
map00350	Tyrosine metabolism	0.501342	1	5	10	79	Over	Fumaric acid	cpd:C00122
map00944	Flavone and flavonol biosynthesis	0.501342	1	5	10	79	Over	Quercetin 3-O-sophoroside	cpd:C12667

## Sheet: NI_D.vs.NI_W_pos_kegg_enrichmen
MapID	MapTitle	Pvalue	x	y	n	N	EnrichDirect	MetaIDs	kegg_cpd_id
map01040	Biosynthesis of unsaturated fatty acids	0.0757727	2	4	15	120	Over	Arachidonic acid; Palmitic acid	cpd:C00219,cpd:C00249
map00062	Fatty acid elongation	0.125	1	1	15	120	Over	Palmitic acid	cpd:C00249
map00071	Fatty acid degradation	0.125	1	1	15	120	Over	Palmitic acid	cpd:C00249
map00600	Sphingolipid metabolism	0.125	1	1	15	120	Over	4-D-Hydroxysphinganine	cpd:C12144
map01212	Fatty acid metabolism	0.125	1	1	15	120	Over	Palmitic acid	cpd:C00249
map00052	Galactose metabolism	0.235294	1	2	15	120	Over	Raffinose	cpd:C00492
map00073	Cutin, suberine and wax biosynthesis	0.235294	1	2	15	120	Over	Palmitic acid	cpd:C00249
map00590	Arachidonic acid metabolism	0.235294	1	2	15	120	Over	Arachidonic acid	cpd:C00219
map00591	Linoleic acid metabolism	0.235294	1	2	15	120	Over	Arachidonic acid	cpd:C00219
map00760	Nicotinate and nicotinamide metabolism	0.235294	1	2	15	120	Over	Trigonelline	cpd:C01004
map00909	Sesquiterpenoid and triterpenoid biosynthesis	0.235294	1	2	15	120	Over	beta-Caryophyllene	cpd:C09629
map00053	Ascorbate and aldarate metabolism	0.332502	1	3	15	120	Over	Vitamin C	cpd:C00072
map00061	Fatty acid biosynthesis	0.332502	1	3	15	120	Over	Palmitic acid	cpd:C00249
map00902	Monoterpenoid biosynthesis	0.332502	1	3	15	120	Over	(-)-alpha-Pinene	cpd:C06308
map00944	Flavone and flavonol biosynthesis	0.332502	1	3	15	120	Over	Syringetin	cpd:C11620
map00950	Isoquinoline alkaloid biosynthesis	0.332502	1	3	15	120	Over	Tetrahydropalmatine	cpd:C02890
map00250	Alanine, aspartate and glutamate metabolism	0.418079	1	4	15	120	Over	L-Asparagine	cpd:C00152
map00460	Cyanoamino acid metabolism	0.418079	1	4	15	120	Over	L-Asparagine	cpd:C00152
map00945	Stilbenoid, diarylheptanoid and gingerol biosynthesis	0.418079	1	4	15	120	Over	6-Gingerol	cpd:C10462
map01100	Metabolic pathways	0.887135	10	74	15	120	Over	L-Asparagine; beta-Caryophyllene; (-)-alpha-Pinene; Estrone; 2'-Deoxyadenosine; Estriol; Arachidonic acid; 4-D-Hydroxysphinganine; Palmitic acid; Vitamin C	cpd:C00152,cpd:C09629,cpd:C06308,cpd:C00468,cpd:C00559,cpd:C05141,cpd:C00219,cpd:C12144,cpd:C00249,cpd:C00072
map00230	Purine metabolism	1	1	7	15	120	Over	2'-Deoxyadenosine	cpd:C00559
map01110	Biosynthesis of secondary metabolites	1	5	38	15	120	Over	L-Asparagine; beta-Caryophyllene; (-)-alpha-Pinene; 6-Gingerol; Vitamin C	cpd:C00152,cpd:C09629,cpd:C06308,cpd:C10462,cpd:C00072
