# Supplementary material for: Colonization of root endophytic fungus Serendipita indica improves drought tolerance of Pinus taeda seedlings by regulating metabolome and proteome
Source: Front Microbiol. 2024 Mar 15;15:1294833. doi: 10.3389/fmicb.2024.1294833 (PMC10978793; doi:10.3389/fmicb.2024.1294833)
Supplement: Supplementary file 1 [file Data_Sheet_1.zip › 1294833_Sun/1294833_Sun_Table-9.XLS]

Protein	Description	Gene	A1	D1	D2	D3	A2	A3	B1	B2	B3	C1	C2	C3	D.vs.C.FC	D.vs.C.Pvalue	D.vs.C.log2FC	D.vs.C.UP.DOWN	D.vs.B.FC	D.vs.B.Pvalue	D.vs.B.log2FC	D.vs.B.UP.DOWN	D.vs.A.FC	D.vs.A.Pvalue	D.vs.A.log2FC	D.vs.A.UP.DOWN	C.vs.B.FC	C.vs.B.Pvalue	C.vs.B.log2FC	C.vs.B.UP.DOWN	C.vs.A.FC	C.vs.A.Pvalue	C.vs.A.log2FC	C.vs.A.UP.DOWN	B.vs.A.FC	B.vs.A.Pvalue	B.vs.A.log2FC	B.vs.A.UP.DOWN	GO_NUM	GO_Description	KEGG_Description	KEGG_EC	KEGG_ko	KOGs_Function_Description	KOGs_Function_Class	KOGs_Class_Description	IPR_Term	Subcellular_localization	TF_family
A0A023W8D4	Water-stress inducible protein 3 (Fragment)	lp3-3	11164247.9676755	16211575.7362531	22743783.851392	19153147.6032434	17641972.8797596	15951161.1047091	21194217.75	17918353.9556198	20034192.1149049	15012516.2117953	5007753.65369951	6144889.33054839	2.22083522425791	0.0445359336545617	1.15110235553025	up	NA	NA	NA	NA	NA	NA	NA	NA	0.44237685218821	0.0291939257890665	-1.17665219780249	down	NA	NA	NA	NA	NA	NA	NA	NA	1	Biological Process:response to stress (GO:0006950)	--	--	--	--	--	--	IPR003496 [ABA/WDS induced protein]	nucleus protein	--
A0A023W8I6	Dehydrin 1 (Fragment)	dhn-1	3713758.87759769	5403793.35945921	6123973.17207729	6033840.63767608	3798067.22809739	4116665.3476439	4159493.3125	3362810.51290029	3637463.09401904	3316747.82116133	3265288.65916872	3649245.95478194	1.71646196658047	0.000678139608686472	0.779437890366159	up	1.57365358040348	0.00279762742225398	0.654117985038692	up	1.51022230524751	0.001548350414335	0.594760930392765	up	NA	NA	NA	NA	NA	NA	NA	NA	NA	NA	NA	NA	2	Biological Process:response to stress (GO:0006950),Biological Process:response to water (GO:0009415)	--	--	--	--	--	--	IPR000167 [Dehydrin]	--	--
A0A2D1UKD2	Dehydrin 5 protein (Fragment)	dhn5	30277582.2683346	26139339.4303429	33926457.8094011	23929646.8439898	22110482.9256041	24946776.4954782	52034042	38857721.975234	30595466.0887433	17474459.633099	13626055.2974824	20339997.8187633	1.6328656071727	0.0394508650656949	0.70740605492642	up	NA	NA	NA	NA	NA	NA	NA	NA	0.423423208531919	0.0233577859081302	-1.23982774685441	down	0.665166070371412	0.0488979085593038	-0.588213515190828	down	NA	NA	NA	NA	2	Biological Process:response to stress (GO:0006950),Biological Process:response to water (GO:0009415)	--	--	--	--	--	--	IPR000167 [Dehydrin]	--	--
A0A2D1UL07	Dehydrin 5 protein (Fragment)	dhn5	3192019.72844376	6043906.41695967	6491956.30169038	4774075.45230612	1633984.94503587	3227123.62088482	4573792.5	3890912.56143614	3064602.84590852	2707013.33019742	2530544.43107363	3288019.9199972	2.03035369778968	0.00651480874141418	1.02173107401049	up	1.50138571283442	0.0460967136367015	0.586294659508886	up	2.14946757809255	0.0137336359327291	1.10397934931733	up	NA	NA	NA	NA	NA	NA	NA	NA	NA	NA	NA	NA	--	--	--	--	--	--	--	--	--	--	--
A0A385JF23	Ribosomal protein L5	rpl5	2994156.57955045	19537523.607879	0	15135360.9288319	20487954.9221799	3525372.44200383	4142455.25	4322880.9340271	3584445.9220293	0	3444123.75253673	3243808.00837678	5.18439568109094	0.0239102531951232	2.37417583113981	up	NA	NA	NA	NA	NA	NA	NA	NA	NA	NA	NA	NA	NA	NA	NA	NA	NA	NA	NA	NA	--	--	--	--	--	--	--	--	--	mitochondrion protein	--
A0A482P6Z9	Farnesyl diphosphate synthase		37288318.79316	49996415.2279898	43863994.9307458	52273997.9047537	50233139.8796847	39262859.7234751	45668867.125	47979725.8323363	46741734.8145364	28712478.5211951	29340491.05784	35435741.0828737	1.56312357961559	0.00602849113435064	0.644431841453844	up	NA	NA	NA	NA	NA	NA	NA	NA	0.665919883126303	0.00223745153214556	-0.586579477904742	down	NA	NA	NA	NA	NA	NA	NA	NA	1	Biological Process:isoprenoid biosynthetic process (GO:0008299)	--	--	ko00900 Terpenoid backbone biosynthesis ko01100 Metabolic pathways ko01110 Biosynthesis of secondary metabolites	Polyprenyl synthetase	H	Coenzyme transport and metabolism ;	IPR000092 [Polyprenyl synthetase]	mitochondrion protein	--
C3VXI1	50S ribosomal protein L22, chloroplastic	rpl22	108058110.431099	215850510.451086	212117317.205181	213323239.839882	120997396.488985	118752845.951954	90195708.5	85815254.0506874	89257649.5539547	70241228.287724	71351735.5498072	72806403.1966019	2.99110522744245	4.53828910436097e-08	1.5806786655355	up	2.41751582446239	2.16062069016916e-07	1.27352533325897	up	1.84380582640028	1.90298760446392e-05	0.882686731667756	up	NA	NA	NA	NA	0.61642960919059	0.000394847617669238	-0.697991933867742	down	NA	NA	NA	NA	3	Molecular Function:structural constituent of ribosome (GO:0003735),Cellular Component:ribosome (GO:0005840),Biological Process:translation (GO:0006412)	large subunit ribosomal protein L22	--	ko03010 Ribosome	Mitochondrial/chloroplast ribosomal protein L22	J	Translation, ribosomal structure and biogenesis ;	IPR001063 [Ribosomal protein L22/L17]	plastid protein	--
C6ZG55	1-deoxy-D-xylulose-5-phosphate synthase		7270685.95496011	10863665.9296236	10724290.1953124	12602301.1561525	6015824.60776702	9448986.97587129	5383680.0625	7218615.84617279	4508155.25415596	4477896.64523198	5974404.78399372	6228352.16432671	2.04969530056688	0.00200648465150297	1.03540946044623	up	1.99820898676035	0.00472530335531565	0.998707478223177	up	1.50382709782547	0.0310476808054098	0.588638703020101	up	NA	NA	NA	NA	NA	NA	NA	NA	NA	NA	NA	NA	2	Molecular Function:1-deoxy-D-xylulose-5-phosphate synthase activity (GO:0008661),Biological Process:terpenoid biosynthetic process (GO:0016114)	1-deoxy-D-xylulose-5-phosphate synthase	2.2.1.7	ko00730 Thiamine metabolism ko00900 Terpenoid backbone biosynthesis ko01100 Metabolic pathways ko01110 Biosynthesis of secondary metabolites	Transketolase	G	Carbohydrate transport and metabolism ;	IPR005475 [Transketolase-like, pyrimidine-binding domain] ; IPR005477 [Deoxyxylulose-5-phosphate synthase] ; IPR033248 [Transketolase, C-terminal domain]	mitochondrion protein	--
H9V5B3	Uncharacterized protein (Fragment)	0_10631_02	12649763.8748357	19253618.8537962	17314837.6424675	15762932.6763118	18978289.4741051	11126793.1016329	17106661.875	14157594.0843109	9257523.21180829	11014409.792054	12608757.325247	10659205.2086113	1.52648097614356	0.00686987756917881	0.610209609987295	up	NA	NA	NA	NA	NA	NA	NA	NA	NA	NA	NA	NA	NA	NA	NA	NA	NA	NA	NA	NA	--	--	heat shock 70kDa protein 4	--		Molecular chaperones HSP70/HSC70, HSP70 superfamily	O	Posttranslational modification, protein turnover, chaperones ;	IPR013126 [Heat shock protein 70 family]	endoplasmic reticulum protein	--
H9V5W8	Uncharacterized protein (Fragment)	CL445Contig1_03	0	2486525.14506714	2739981.52425297	1754236.32430948	0	0	4060445	3689297.23378782	3802740.26500244	1333697.95262133	923456.043558657	830538.912282938	2.26082813303628	0.0176781547126054	1.17685132334084	up	0.60426345544004	0.00843953949647924	-0.726750401318536	down	Inf	0	Inf	up	0.267275272547373	0.00011875467761437	-1.90360172465938	down	Inf	0	Inf	up	Inf	0	Inf	up	--	--	--	--	ko00030 Pentose phosphate pathway ko00480 Glutathione metabolism ko01100 Metabolic pathways ko01110 Biosynthesis of secondary metabolites ko01200 Carbon metabolism	Glucose-6-phosphate 1-dehydrogenase	G	Carbohydrate transport and metabolism ;	--	cytoplasm protein	--
H9V5X1	Uncharacterized protein (Fragment)	CL445Contig1_03	2563537.44170112	1375636.80632792	1507984.09236074	0	2663919.8991464	2431460.18163305	1407272.125	1342347.36207166	0	2422099.10231426	2112349.01119186	0	0.635936463822273	0.0392016743096111	-0.653045461307599	down	NA	NA	NA	NA	0.564757530726362	0.00155820707319672	-0.824296491607844	down	1.64911840886584	0.0300322737302773	0.721694989891549	up	NA	NA	NA	NA	0.538513336708667	0.000969336231216385	-0.892946020191794	down	--	--	--	--	ko00030 Pentose phosphate pathway ko00480 Glutathione metabolism ko01100 Metabolic pathways ko01110 Biosynthesis of secondary metabolites ko01200 Carbon metabolism	Glucose-6-phosphate 1-dehydrogenase	G	Carbohydrate transport and metabolism ;	--	cytoplasm protein	--
H9V6D7	Dirigent protein (Fragment)	2_9838_01	16402229.2866824	16247456.9548386	16646051.0313457	15020441.311826	17590907.5273907	14970865.5493962	21636908.375	21969633.1863889	20578621.0843794	11919311.9695741	10760309.4091933	9200968.06772405	1.5029191784057	0.00449347766051057	0.587767428383733	up	NA	NA	NA	NA	NA	NA	NA	NA	0.496697182531691	0.00027033074212173	-1.00956153164168	down	0.651102604109763	0.00646483865722139	-0.61904318624863	down	NA	NA	NA	NA	--	--	--	--	--	--	--	--	IPR004265 [Plant disease resistance response protein]	--	--
H9V739	Uncharacterized protein (Fragment)	0_18478_02	1094654.81384757	0	0	0	976512.82397308	934316.624144711	1540455.375	1685245.73181069	1984432.89826881	639805.16580896	659237.56910621	765038.647403804	-Inf	0	-Inf	down	-Inf	0	-Inf	down	-Inf	0	-Inf	down	0.396166659112154	0.00153910617076416	-1.3358206249516	down	NA	NA	NA	NA	1.73354226838389	0.00618117072609641	0.79372301372239	up	--	--	--	--	--	--	--	--	IPR021855 [Protein of unknown function DUF3464]	--	--
H9V9A5	Usp domain-containing protein (Fragment)	2_896_01	58333304.6260978	48447527.7533704	56560894.555153	72579943.0535852	56949547.1067137	57201984.3835793	71384320	69271077.7120472	62549560.2190597	36596269.4250982	34489262.9782424	31868751.7388057	1.72492448315135	0.0261635944959856	0.786533202373197	up	NA	NA	NA	NA	NA	NA	NA	NA	0.506652422216249	0.000366781743142711	-0.980931737618468	down	0.596888900266421	8.52719036545353e-05	-0.744465669177185	down	NA	NA	NA	NA	1	Biological Process:response to stress (GO:0006950)	--	--	--	--	--	--	IPR006016 [UspA]	--	--
H9VAU7	Uncharacterized protein (Fragment)	CL8Contig6_03	62798482.9596259	63140060.0797587	63403551.2201023	62041204.7921609	60655151.6426552	64839054.8978793	76970804	68620635.9112155	55628514.011741	43041244.3414452	40672938.4913131	38836474.8465505	1.53883153026817	6.84636916300128e-05	0.621835295505877	up	NA	NA	NA	NA	NA	NA	NA	NA	0.609038295109794	0.0143264868177897	-0.715395150125201	down	0.650851915730931	0.000216027295238929	-0.61959876154701	down	NA	NA	NA	NA	--	--	--	--	--	--	--	--	--	--	--
H9VCA1	FeThRed_A domain-containing protein (Fragment)	2_1716_01	23475358.7163877	27436563.0909777	22660271.6189126	30489017.3449196	26141376.3567318	32719697.4270591	21849988	21618096.6842712	20633558.1659424	12034615.4980466	19397044.6580474	17954606.9667994	1.63174616648549	0.0314900079809167	0.706416649935399	up	NA	NA	NA	NA	NA	NA	NA	NA	NA	NA	NA	NA	0.599810626028596	0.036514550870525	-0.737421014189598	down	NA	NA	NA	NA	1	Biological Process:photosynthesis (GO:0015979)	--	--	--	Lipoate synthase	H	Coenzyme transport and metabolism ;	IPR004207 [Ferredoxin thioredoxin reductase, alpha chain]	chloroplast protein	--
H9VCA2	FeThRed_A domain-containing protein (Fragment)	2_1716_01	395503.464550721	1264258.09615253	421442.523793599	889490.187024817	942454.22976625	0	1164246.9375	1361404.70840816	1116211.35575098	8568885.16910241	10275239.5717972	8067059.78523418	0.0956922131937428	0.000337387223984449	-3.38545465737098	down	NA	NA	NA	NA	NA	NA	NA	NA	7.38940056610414	0.00679048601402735	2.8854573365792	up	13.4090859227414	0.00257962910948493	3.74513898912639	up	NA	NA	NA	NA	1	Biological Process:photosynthesis (GO:0015979)	--	--	--	Lipoate synthase	H	Coenzyme transport and metabolism ;	IPR004207 [Ferredoxin thioredoxin reductase, alpha chain]	chloroplast protein	--
H9VCR5	Uncharacterized protein (Fragment)	CL3957Contig1_03	22229142.2906852	34038249.0943086	30285461.767962	29071166.2285701	24298526.7549136	20991413.0968272	23057028	22291512.1395119	35675842.5035882	49095363.682719	49726124.1597842	45453101.8219891	0.647341138228351	0.00106440519122679	-0.627401905501452	down	NA	NA	NA	NA	NA	NA	NA	NA	1.78063176735329	0.00969978084815606	0.832389199572488	up	2.13679725918307	9.96277094764924e-05	1.09545003057764	up	NA	NA	NA	NA	--	--	phenylalanine ammonia-lyase	4.3.1.24	ko00360 Phenylalanine metabolism ko00940 Phenylpropanoid biosynthesis ko01100 Metabolic pathways ko01110 Biosynthesis of secondary metabolites	Phenylalanine and histidine ammonia-lyase	Q	Secondary metabolites biosynthesis, transport and catabolism ;	--	--	--
H9VDW5	Stress-response A/B barrel domain-containing protein (Fragment)	UMN_CL390Contig1_03	631430.614804309	676250.76179142	567000.225830321	353340.166577808	1361285.76385188	574622.282529789	1164568.625	1289516.26842921	1138090.74951109	0	0	0	Inf	0	Inf	up	0.444463554374722	0.00325726526910488	-1.16986297072218	down	NA	NA	NA	NA	-Inf	0	-Inf	down	-Inf	0	-Inf	down	NA	NA	NA	NA	--	--	--	--	--	--	--	--	IPR013097 [Stress responsive alpha-beta barrel]	--	--
H9VMI1	Dirigent protein (Fragment)	0_9449_02	10986261.7622462	11653161.2529648	10711453.5764596	9721539.72909692	13376254.4392537	11452278.9442136	7927186.375	7785767.84131311	7653306.66944245	6977418.55353678	6916285.1282283	4990024.93972115	1.69914296067638	0.00685256672624061	0.764807241563947	up	NA	NA	NA	NA	NA	NA	NA	NA	NA	NA	NA	NA	0.527260550972224	0.00451369932219609	-0.92341203491486	down	0.652419224811681	0.0284989103778515	-0.616128800373081	down	--	--	--	--	--	--	--	--	IPR004265 [Plant disease resistance response protein]	--	--
H9VNE7	Uncharacterized protein (Fragment)	CL415Contig1_04	0	41937530.9595514	40737836.0540565	33990844.4734642	4761199.14665439	7794920.14472075	8697766.25	8525416.29276023	2290741.55996284	3185198.2417399	3739591.5711269	0	11.2317451397872	0.00157839104180127	3.48951019973287	up	5.97861357218213	0.000569463906437265	2.57981096528631	up	6.19438797289386	0.0023786552836796	2.6309617461125	up	NA	NA	NA	NA	NA	NA	NA	NA	NA	NA	NA	NA	2	Biological Process:protein transport (GO:0015031),Cellular Component:membrane (GO:0016020)	protein transport protein SEC61 subunit alpha	--	ko03060 Protein export ko04141 Protein processing in endoplasmic reticulum ko04145 Phagosome	Transport protein Sec61, alpha subunit	UO	Intracellular trafficking, secretion, and vesicular transport ; Posttranslational modification, protein turnover, chaperones ;	IPR002208 [SecY/SEC61-alpha family]	--	--
H9VRX6	Uncharacterized protein (Fragment)	CL1752Contig1_03	2700005.32944091	0	1723290.0225065	1992509.29083957	3353571.9936582	2801453.38564135	2437910	2411705.24665402	2160959.77274453	1021913.40249179	1198186.63796846	1077931.78188973	1.69000763796379	0.00813942193792388	0.757029766760467	up	NA	NA	NA	NA	0.629438694607521	0.0299904294103031	-0.66786222415944	down	0.470436706436232	0.000269421834282902	-1.08792746216317	down	0.37244724844315	0.000905371926358454	-1.42489199091991	down	NA	NA	NA	NA	--	--	--	--	--	--	--	--	IPR007541 [Uncharacterised protein family, basic secretory protein]	--	--
H9VUR4	Uncharacterized protein (Fragment)	2_1071_01	4801476.28375842	7191516.44697964	8265172.75257325	5533313.31280378	5522190.9678585	7194756.38514772	9570376.625	11390468.4578454	9456534.01669592	4849630.13285459	4077359.7274515	4364149.82889725	1.57924775475855	0.0359749551896059	0.659237521117479	up	NA	NA	NA	NA	NA	NA	NA	NA	0.43695874143883	0.00101641055071022	-1.19443103102344	down	NA	NA	NA	NA	1.73630799952266	0.0104588264777792	0.796022886705533	up	--	--	--	--	--	--	--	--	--	--	--
H9VVI9	Uncharacterized protein (Fragment)	CL3398Contig1_03	9560203.74354592	15550174.3320175	15642120.5901579	13810978.2406005	11258715.0699882	10454870.6013727	14810055	17640329.0954319	15901490.4371579	10995351.9171614	8280861.48514726	9365610.18852189	1.57124329112841	0.00526773055783506	0.651906584660779	up	NA	NA	NA	NA	NA	NA	NA	NA	0.592362216929678	0.00450958140440667	-0.755448471793609	down	NA	NA	NA	NA	1.54608301191485	0.00403897926943161	0.628617782175271	up	--	--	5-methylthioribose kinase	2.7.1.100	ko00270 Cysteine and methionine metabolism ko01100 Metabolic pathways	--	--	--	--	--	--
H9VVX5	Uncharacterized protein (Fragment)	CL631Contig1_05	3852624.72083565	4218290.34569392	3976184.35894229	5897764.33251549	3690090.05456686	3834746.8837639	5921312	8983659.48633731	9222986.28947633	8330044.05548793	7941705.62443815	9687375.92014535	0.542862623890264	0.00790185547113467	-0.881340937202516	down	NA	NA	NA	NA	NA	NA	NA	NA	NA	NA	NA	NA	2.28162716585884	0.0110758207000875	1.19006306423337	up	NA	NA	NA	NA	--	--	alanine transaminase	2.6.1.2	ko00220 Arginine biosynthesis ko00250 Alanine, aspartate and glutamate metabolism ko00710 Carbon fixation in photosynthetic organisms ko01100 Metabolic pathways ko01200 Carbon metabolism ko01210 2-Oxocarboxylic acid metabolism ko01230 Biosynthesis of amino acids	Alanine aminotransferase	E	Amino acid transport and metabolism ;	--	--	--
H9VX25	Uncharacterized protein (Fragment)	CL2299Contig1_03	8424059.62409379	14652450.669048	13682363.3572189	14485043.5532066	14817747.0807625	8529872.36726336	27527931.25	17175117.7721531	19110731.6637163	8687198.90884958	9767198.88715368	9868871.86603236	1.51182607412269	0.000557729236948387	0.596292176309243	up	NA	NA	NA	NA	NA	NA	NA	NA	NA	NA	NA	NA	NA	NA	NA	NA	2.00851143375256	0.0488892381959061	1.00612667416465	up	3	Molecular Function:structural constituent of ribosome (GO:0003735),Cellular Component:ribosome (GO:0005840),Biological Process:translation (GO:0006412)	small subunit ribosomal protein S15e	--	ko03010 Ribosome	40S ribosomal protein S15	J	Translation, ribosomal structure and biogenesis ;	IPR002222 [Ribosomal protein S19/S15]	cytoplasm protein	--
H9VYP0	Histone deacetylase (Fragment)	CL2476Contig1_01	9177457.49998574	9935661.95386175	9695613.49994166	11083722.8048537	9508238.53488857	9049031.41732083	8090534.5	6913678.25427031	7300387.32230671	5112076.95524239	4279761.00731104	4875522.95705795	2.15281567710518	0.000377205907687786	1.1062248020365	up	NA	NA	NA	NA	NA	NA	NA	NA	0.639660019486031	0.0032581702680113	-0.644622781221787	down	0.514422250739736	9.21570665577294e-05	-0.958975048765792	down	NA	NA	NA	NA	--	--	--	--	--	Histone deacetylase complex, catalytic component HDA1	B	Chromatin structure and dynamics ;	IPR023801 [Histone deacetylase domain]	nucleus protein	--
H9VYU1	Uncharacterized protein (Fragment)	CL2380Contig1_03	526639.510950208	779962.51059924	869880.882060525	800600.451045465	602289.765900372	558124.998465362	853109	791536.474854233	703308.070993267	514885.086066431	529396.509056133	391325.468278603	1.70690428194172	0.0027917229863494	0.771382158635233	up	NA	NA	NA	NA	NA	NA	NA	NA	0.611429074455126	0.00788549368839192	-0.709742938516388	down	NA	NA	NA	NA	NA	NA	NA	NA	--	--	uncharacterized protein	--	--	--	--	--	--	--	--
H9W1J3	GMC_oxred_C domain-containing protein (Fragment)	2_10207_01	743947.540239477	1276479.810918	1217466.92371897	1013553.67337762	663410.137731743	663529.949183039	640437.375	764412.379279076	705036.627678428	756291.094369979	729988.403656396	542855.547457771	1.72856923240302	0.00911080306671014	0.789578387369047	up	1.66241198483892	0.00594556560190821	0.733277960224201	up	1.69371836599095	0.0046884979241635	0.760194001135632	up	NA	NA	NA	NA	NA	NA	NA	NA	NA	NA	NA	NA	1	Biological Process:oxidation-reduction process (GO:0055114)	(R)-mandelonitrile lyase	4.1.2.10	ko00460 Cyanoamino acid metabolism ko01110 Biosynthesis of secondary metabolites	Glucose dehydrogenase/choline dehydrogenase/mandelonitrile lyase (GMC oxidoreductase family)	R	General function prediction only ;	IPR007867 [Glucose-methanol-choline oxidoreductase, C-terminal]	vacuole protein	--
H9W5R1	ACOX domain-containing protein (Fragment)	0_11029_01	2457997.78593755	10719129.4483149	9851153.77418798	8519414.10080646	1335709.89907841	2707283.93453772	4065945.875	5217162.02724266	6776213.58889331	3170260.85786072	2342470.92553451	2166820.01021972	3.78794207072026	0.000552636787451011	1.92141426773247	up	1.81139018478244	0.0127646568399739	0.857097345304263	up	4.47465541038591	0.000601383766011946	2.16177658586986	up	0.478199019669276	0.0296757409038585	-1.06431692242821	down	NA	NA	NA	NA	2.4702879854256	0.0232908923651659	1.3046792405656	up	4	Molecular Function:acyl-CoA oxidase activity (GO:0003997),Cellular Component:peroxisome (GO:0005777),Biological Process:fatty acid beta-oxidation (GO:0006635),Biological Process:oxidation-reduction process (GO:0055114)	acyl-CoA oxidase	1.3.3.6	ko00071 Fatty acid degradation ko00592 alpha-Linolenic acid metabolism ko01040 Biosynthesis of unsaturated fatty acids ko01100 Metabolic pathways ko01110 Biosynthesis of secondary metabolites ko01212 Fatty acid metabolism ko04146 Peroxisome	Acyl-CoA oxidase	I	Lipid transport and metabolism ;	IPR002655 [Acyl-CoA oxidase, C-terminal]	--	--
H9WD94	GAT domain-containing protein (Fragment)	2_7619_01	0	0	787173.845394513	471593.605071761	2371873.55590974	537834.293580888	0	0	0	1414641.91631248	0	1397656.58297958	0.447593827889587	0.0389805915707794	-1.15973795252855	down	NA	NA	NA	NA	NA	NA	NA	NA	NA	NA	NA	NA	NA	NA	NA	NA	NA	NA	NA	NA	2	Cellular Component:intracellular (GO:0005622),Biological Process:intracellular protein transport (GO:0006886)	--	--	--	Cytosolic sorting protein GGA2/TOM1	U	Intracellular trafficking, secretion, and vesicular transport ;	IPR004152 [GAT domain]	--	--
H9WDG4	Uncharacterized protein (Fragment)	CL115Contig2_06	3210084.97570045	0	0	0	2628515.46497961	2994529.80358048	0	0	0	3017508.73310179	2085419.67646041	2109035.32399427	-Inf	0	-Inf	down	NA	NA	NA	NA	-Inf	0	-Inf	down	Inf	0	Inf	up	NA	NA	NA	NA	-Inf	0	-Inf	down	3	Molecular Function:transporter activity (GO:0005215),Biological Process:transport (GO:0006810),Cellular Component:membrane (GO:0016020)	aquaporin PIP	--	--	Aquaporin (major intrinsic protein family)	G	Carbohydrate transport and metabolism ;	IPR000425 [Major intrinsic protein]	cell membrane protein	--
H9WGR4	Peroxidase (Fragment)	0_13032_02	8149703.35055828	7526777.67665922	5922187.46988594	5250621.3853663	9409741.77039919	8275942.89708699	8176648.5	9427055.91011701	9658826.66955584	9613145.41144907	9039754.95149418	11517563.2801854	0.619797784783805	0.0192360761453952	-0.690130496283225	down	NA	NA	NA	NA	NA	NA	NA	NA	NA	NA	NA	NA	NA	NA	NA	NA	NA	NA	NA	NA	4	Molecular Function:peroxidase activity (GO:0004601),Biological Process:response to oxidative stress (GO:0006979),Molecular Function:heme binding (GO:0020037),Biological Process:oxidation-reduction process (GO:0055114)	peroxidase	1.11.1.7	ko00940 Phenylpropanoid biosynthesis ko01100 Metabolic pathways ko01110 Biosynthesis of secondary metabolites	--	--	--	IPR002016 [Haem peroxidase, plant/fungal/bacterial]	--	--
H9WHC3	Uncharacterized protein (Fragment)	CL672Contig1_01	5987686.45430127	7410664.68304759	8047444.80306867	8236168.35230652	5619955.87966549	6424863.93861189	8594843.5	9612172.65478478	8334783.8806646	4649179.62518621	4876299.87915691	5353166.65376499	1.59250227383831	0.000825544808026948	0.671295432420609	up	NA	NA	NA	NA	NA	NA	NA	NA	0.560574118493701	0.000917738082196297	-0.835022957692736	down	NA	NA	NA	NA	NA	NA	NA	NA	--	--	omega-hydroxypalmitate O-feruloyl transferase	2.3.1.188	ko00073 Cutin, suberine and wax biosynthesis	--	--	--	--	--	--
H9WHH5	Uncharacterized protein (Fragment)	CL1154Contig1_04	45463469.9180798	60069627.9203928	57382040.4547641	57937163.7516463	53839730.0509789	50504897.1538363	59598284	59661409.2521368	60491719.0854506	42358174.6964257	35338843.7571212	36746100.5318328	1.53254152527256	0.000899675858670897	0.615926165265592	up	NA	NA	NA	NA	NA	NA	NA	NA	0.636674379895533	0.00863371363868643	-0.651372384287941	down	NA	NA	NA	NA	NA	NA	NA	NA	1	Molecular Function:calcium ion binding (GO:0005509)	--	--	--	Calmodulin and related proteins (EF-Hand superfamily)	T	Signal transduction mechanisms ;	IPR002048 [EF-hand domain]	vacuole protein	--
H9WJ41	Uncharacterized protein (Fragment)	CL24Contig3_04	59840173.5736762	64440789.255205	71855837.9324804	67564755.0854602	66623598.5340149	65274197.4463626	90103169.25	89248291.3512267	82501759.8275041	34814373.2940057	35540167.0055983	35986014.4957901	1.91706148858625	0.0036235344098827	0.938896611317898	up	NA	NA	NA	NA	NA	NA	NA	NA	0.406107492668157	0.00180231212342078	-1.30006644970965	down	0.554613961140415	0.000171801547424706	-0.850444161498557	down	NA	NA	NA	NA	1	Biological Process:carbohydrate metabolic process (GO:0005975)	--	--	--	--	--	--	IPR000490 [Glycoside hydrolase family 17]	extracell protein	--
H9WLL7	Uncharacterized protein (Fragment)	2_2559_01	165588824.446854	96368357.7800281	97999009.5019196	53292362.9765822	178711378.041315	187001498.142773	134713784	210080800.431675	248827722.482519	185559176.707195	195514862.550318	214207157.726934	0.416038221118213	0.00235611720627907	-1.26521202112502	down	0.417200848711247	0.03437411993867	-1.2611860021537	down	0.466137657689452	0.00402158127911377	-1.1011720268351	down	NA	NA	NA	NA	NA	NA	NA	NA	NA	NA	NA	NA	2	Molecular Function:hydrogen ion transmembrane transporter activity (GO:0015078),Biological Process:ATP synthesis coupled proton transport (GO:0015986)	F-type H+-transporting ATPase subunit b	--	ko00190 Oxidative phosphorylation ko00195 Photosynthesis ko01100 Metabolic pathways	--	--	--	IPR002146 [ATP synthase, F0 complex, subunit B/B', bacterial/chloroplast]	--	--
H9WM87	Uncharacterized protein (Fragment)	CL1627Contig1_04	2467805.43887786	66978944.7836205	77471621.0597146	62528471.0176537	40283934.1175813	36055220.6101513	83777449.125	68648500.9859234	64490674.1563562	55169705.905053	29290587.8927725	46261171.0418936	1.58335922195158	0.0444596331913592	0.662988601612423	up	NA	NA	NA	NA	2.62640554112736	0.0285924268351642	1.39308969879011	up	0.602634608026387	0.040093031437995	-0.730644568661985	down	NA	NA	NA	NA	2.75250591836918	0.0259152024129682	1.46074566583967	up	--	--	--	--	--	--	--	--	--	--	--
H9WMF0	Uncharacterized protein (Fragment)	2_9813_01	4626988.63307328	4699308.19724589	5364575.09828905	5914426.29783466	4157163.47458588	3387056.6653622	4972262	5292254.60158767	4181639.17765294	3309232.35890114	2932623.35991783	4028080.48756214	1.55583338321436	0.0161751739531127	0.637687567984062	up	NA	NA	NA	NA	NA	NA	NA	NA	NA	NA	NA	NA	NA	NA	NA	NA	NA	NA	NA	NA	--	--	ribosome biogenesis protein UTP30	--	--	Uncharacterized conserved protein	S	Function unknown ;	IPR028364 [Ribosomal protein L1/ribosomal biogenesis protein]	--	--
H9WN69	Cupin type-1 domain-containing protein (Fragment)	CL1490Contig1_03	855884.953380293	1893328.43023729	2004318.23519389	2359113.0518609	910637.531018282	871843.196834024	1900421.5	1911413.51015053	2537769.3820182	719880.399784878	621917.923866652	847012.208835515	2.85852047238772	0.00093728036262574	1.51526862272102	up	NA	NA	NA	NA	2.37145281330715	0.0124251482171085	1.24577116224622	up	0.344716048008693	0.0032631384718965	-1.53651963098454	down	NA	NA	NA	NA	2.40664303562435	0.027189335977694	1.26702217050974	up	1	Molecular Function:nutrient reservoir activity (GO:0045735)	--	--	--	--	--	--	IPR006045 [Cupin 1]	extracell protein	--
H9WQR2	UDPGT domain-containing protein (Fragment)	0_1621_01	3800178.38408356	2875316.52438621	2821595.33574947	3110030.95476349	2638160.01054627	2391494.48442185	2787753	3208436.99050532	3602139.44590734	1344000.69407018	1636199.92254891	2238180.04617634	1.68767734360364	0.0125768631632944	0.755039110634187	up	NA	NA	NA	NA	NA	NA	NA	NA	0.543675927917075	0.014419380296755	-0.879181142865898	down	NA	NA	NA	NA	NA	NA	NA	NA	1	Biological Process:metabolic process (GO:0008152)	hydroquinone glucosyltransferase	2.4.1.218	--	UDP-glucuronosyl and UDP-glucosyl transferase	GC	Carbohydrate transport and metabolism ; Energy production and conversion ;	IPR002213 [UDP-glucuronosyl/UDP-glucosyltransferase]	--	--
H9WR60	Peroxidase (Fragment)	0_5488_02	111884149.068088	94654720.2682858	111150011.559437	63143192.7691499	128765241.085294	107871604.510557	138252628	132351672.803316	141466022.913035	43738267.9695946	44554333.3075879	51719465.2892422	1.92089104312504	0.0397997854950134	0.941775688706096	up	0.652674820577478	0.0291476726574577	-0.615563711979942	down	NA	NA	NA	NA	0.339777116934055	1.61136464962237e-05	-1.55733940068604	down	0.401732087048102	0.000541906613237365	-1.3156943983125	down	NA	NA	NA	NA	4	Molecular Function:peroxidase activity (GO:0004601),Biological Process:response to oxidative stress (GO:0006979),Molecular Function:heme binding (GO:0020037),Biological Process:oxidation-reduction process (GO:0055114)	peroxidase	1.11.1.7	ko00940 Phenylpropanoid biosynthesis ko01100 Metabolic pathways ko01110 Biosynthesis of secondary metabolites	--	--	--	IPR002016 [Haem peroxidase, plant/fungal/bacterial]	--	--
H9WTS5	Uncharacterized protein (Fragment)	UMN_1397_01	574687.827148463	491677.654983861	479067.992268734	343409.790648489	0	536240.159822588	669608.1875	587276.87380941	318456.345802404	184580.890157265	0	259170.334217248	1.97431258133946	0.0488456354529724	0.981350421328016	up	NA	NA	NA	NA	NA	NA	NA	NA	NA	NA	NA	NA	0.39944193465177	0.0154540805118824	-1.32394229555977	down	NA	NA	NA	NA	3	Molecular Function:translation initiation factor activity (GO:0003743),Cellular Component:cytoplasm (GO:0005737),Cellular Component:eukaryotic translation initiation factor 3 complex (GO:0005852)	translation initiation factor 3 subunit D	--	ko03013 RNA transport	Translation initiation factor 3, subunit d (eIF-3d)	J	Translation, ribosomal structure and biogenesis ;	IPR007783 [Eukaryotic translation initiation factor 3 subunit D]	--	--
H9WXL2	NmrA domain-containing protein (Fragment)	CL1292Contig1_01	7415695.77733111	9758515.25144431	9750148.66601248	7674153.29140147	9325042.01995699	7902092.98643088	7735048.5	8901216.90001638	6971760.45850027	6207093.39957883	5731117.15037391	6067309.64963531	1.50969352218328	0.0124182374668014	0.594255702594465	up	NA	NA	NA	NA	NA	NA	NA	NA	NA	NA	NA	NA	NA	NA	NA	NA	NA	NA	NA	NA	--	--	leucoanthocyanidin reductase	1.17.1.3	ko00941 Flavonoid biosynthesis ko01110 Biosynthesis of secondary metabolites	--	--	--	IPR008030 [NmrA-like domain]	cytoplasm protein	--
H9X056	Aspartate transaminase (Fragment)	CL799Contig1_03	1402724.93539445	1198776.82101424	907657.483145425	1191392.94370603	1115715.38049733	751292.407206408	0	577174.390077556	483997.704597256	0	0	0	Inf	0	Inf	up	2.07181427933314	0.0214280484077531	1.05089468338454	up	NA	NA	NA	NA	NA	NA	NA	NA	-Inf	0	-Inf	down	NA	NA	NA	NA	2	Biological Process:biosynthetic process (GO:0009058),Molecular Function:pyridoxal phosphate binding (GO:0030170)	aspartate aminotransferase, cytoplasmic	2.6.1.1	ko00220 Arginine biosynthesis ko00250 Alanine, aspartate and glutamate metabolism ko00270 Cysteine and methionine metabolism ko00330 Arginine and proline metabolism ko00350 Tyrosine metabolism ko00360 Phenylalanine metabolism ko00400 Phenylalanine, tyrosine and tryptophan biosynthesis ko00710 Carbon fixation in photosynthetic organisms ko00950 Isoquinoline alkaloid biosynthesis ko00960 Tropane, p…	Aspartate aminotransferase/Glutamic oxaloacetic transaminase AAT1/GOT2	E	Amino acid transport and metabolism ;	IPR004839 [Aminotransferase, class I/classII]	cytoplasm protein	--
H9X1F4	Uncharacterized protein (Fragment)	0_2407_02	0	2020017.83375283	0	1486422.29779134	1802787.29655767	1587400.22986439	0	3436256.12890926	2444611.00350092	954281.972781598	677552.170251889	1103549.27985701	1.92282374503767	0.0461585637946888	0.943226524604967	up	NA	NA	NA	NA	NA	NA	NA	NA	0.31008844572319	0.0151262945726669	-1.68924832452667	down	0.537902087828825	0.0224152925425574	-0.894584506230515	down	NA	NA	NA	NA	--	--	pathogen-inducible salicylic acid glucosyltransferase	2.4.1.-	--	UDP-glucuronosyl and UDP-glucosyl transferase	GC	Carbohydrate transport and metabolism ; Energy production and conversion ;	--	--	--
H9X861	PAP_fibrillin domain-containing protein (Fragment)	0_2632_01	2260894.16649937	589596.224977719	928116.813312641	0	2225762.0846743	2611335.23165978	2936339.75	4076009.49832767	3081389.70056827	3228853.63321678	3059400.50392023	3321871.52688026	0.236892797974494	0.00061444163488778	-2.07769375652207	down	0.225542741788914	0.0122174746427526	-2.14852723558083	down	0.32073433209119	0.00419526803701014	-1.64054930366886	down	NA	NA	NA	NA	NA	NA	NA	NA	NA	NA	NA	NA	--	--	--	--	--	--	--	--	IPR006843 [Plastid lipid-associated protein/fibrillin conserved domain]	chloroplast protein	--
H9X863	PAP_fibrillin domain-containing protein (Fragment)	0_2632_01	5484954.8342888	5636151.02416716	6700081.39668152	6614272.55684232	5552114.99215584	5140817.63310455	5034878	4923944.40848608	4694778.14865958	4562164.66773134	4305639.44256079	3473080.35907266	1.5355872607619	0.00966231188844667	0.618790496743279	up	NA	NA	NA	NA	NA	NA	NA	NA	NA	NA	NA	NA	NA	NA	NA	NA	NA	NA	NA	NA	--	--	--	--	--	--	--	--	IPR006843 [Plastid lipid-associated protein/fibrillin conserved domain]	chloroplast protein	--
H9XAC0	Peroxidase (Fragment)	CL314Contig1_03	7777071.76651449	6544695.53664548	7409861.70718844	6176861.28842196	8487860.75480163	8169876.40734488	8177364	8212690.73312338	7491784.73949327	3336513.17768037	3139486.06178625	2981220.39234911	2.12868256379817	0.000721932349059319	1.08996082636183	up	NA	NA	NA	NA	NA	NA	NA	NA	0.396000469003217	4.74301271336485e-05	-1.33642595592537	down	0.387038820701512	2.6566144746979e-05	-1.36944981630918	down	NA	NA	NA	NA	4	Molecular Function:peroxidase activity (GO:0004601),Biological Process:response to oxidative stress (GO:0006979),Molecular Function:heme binding (GO:0020037),Biological Process:oxidation-reduction process (GO:0055114)	peroxidase	1.11.1.7	ko00940 Phenylpropanoid biosynthesis ko01100 Metabolic pathways ko01110 Biosynthesis of secondary metabolites	--	--	--	IPR002016 [Haem peroxidase, plant/fungal/bacterial]	cytoplasm protein	--
H9XBP5	GST C-terminal domain-containing protein (Fragment)	CL1951Contig1_03	7892082.45479819	14379520.8749172	13027422.9249279	13069581.5854907	9407062.95093402	7156046.78616108	8083624.25	9009703.8639136	3414026.45612185	5376048.38700658	7054427.83961791	8175160.84478991	1.96434234210054	0.00202610916878598	0.974046381898348	up	1.97375654900308	0.0204101160967584	0.980944053013237	up	1.65513012810234	0.00258780898857323	0.726944647719967	up	NA	NA	NA	NA	NA	NA	NA	NA	NA	NA	NA	NA	--	--	glutathione S-transferase	2.5.1.18	ko00480 Glutathione metabolism	Glutathione S-transferase	O	Posttranslational modification, protein turnover, chaperones ;	IPR004046 [Glutathione S-transferase, C-terminal]	cytoplasm protein	--
K7NJV0	Uncharacterized protein (Fragment)	0_12630_01	0	0	0	0	0	0	488193.125	558753.805488957	797924.5734514	670233.897736492	870120.195877645	638931.858761705	-Inf	0	-Inf	down	-Inf	0	-Inf	down	NA	NA	NA	NA	NA	NA	NA	NA	Inf	0	Inf	up	Inf	0	Inf	up	--	--	--	--	--	--	--	--	--	--	--
K7NML8	KH domain-containing protein (Fragment)	2_4903_01	4300005.5132765	6704809.38474867	6726263.6604474	8171879.69889412	4872842.04696975	3794354.98298799	9631503.5625	9646516.36114229	7481256.90272267	15673968.1765655	13304094.2432968	12033218.2708774	0.526756355330501	0.00526050305279252	-0.924792279582824	down	NA	NA	NA	NA	1.66596863680222	0.00754251843759276	0.736361241066117	up	1.53260048680885	0.0209770495034765	0.615981669066511	up	3.16269299827801	0.00109366586361283	1.66115352064894	up	2.06361215822351	0.00421899742755992	1.04517185158243	up	1	Molecular Function:RNA binding (GO:0003723)	--	--	--	CCCH-type Zn-finger protein	R	General function prediction only ;	IPR004088 [K Homology domain, type 1]	--	--
O22429	Calcium binding protein	lp8	5672452.04363374	11348161.0224949	13579917.4992705	13416226.8297249	5467251.50293416	5692949.81914104	7259118.5	6678924.51697545	6401313.84299657	7183270.83996838	8343461.17227801	7520119.42604381	1.66375461108691	0.00305869527967761	0.734442664564214	up	1.88522703129085	0.00140025392633648	0.914738272668786	up	2.27797154247852	0.00933877953501083	1.18774972431488	up	NA	NA	NA	NA	NA	NA	NA	NA	NA	NA	NA	NA	1	Molecular Function:calcium ion binding (GO:0005509)	calcium-binding protein CML	--	ko04626 Plant-pathogen interaction	Calmodulin and related proteins (EF-Hand superfamily)	T	Signal transduction mechanisms ;	IPR002048 [EF-hand domain]	vacuole protein	--
Q06ZR9	Ferritin (Fragment)		20317712.1269245	60410606.103286	60338381.5378332	76084885.0201583	19642753.1084699	19210734.0458917	25365261.5	23005439.6756633	23313443.3490772	39586234.9489032	42099285.2367451	45221661.5012031	1.5510065706681	0.0131596615148803	0.633204798205216	up	2.74584950362829	0.014005495301102	1.45725255544894	up	3.32651484256006	0.0125283110913607	1.73401147088825	up	1.77036613226306	0.000504663153134731	0.824047757243721	up	2.14474580925028	0.000169761419817048	1.10080667268304	up	NA	NA	NA	NA	2	Biological Process:cellular iron ion homeostasis (GO:0006879),Molecular Function:ferric iron binding (GO:0008199)	ferritin heavy chain	1.16.3.2		Ferritin	P	Inorganic ion transport and metabolism ;	IPR008331 [Ferritin/DPS protein domain]	plastid protein	--
Q41072	Arabinogalactan-like protein	FLA4	1356760.31053826	1488098.67000636	1594715.16511832	1580989.88481638	1544689.50446147	1310373.34925178	615841.125	663574.227015022	0	1048136.34877165	869502.270391651	1095720.03799647	1.54770946659795	0.00198774735171899	0.630134676626343	up	2.43017443480247	0.000291458818459975	1.28105987234648	up	NA	NA	NA	NA	1.57017482108208	0.0275865112982104	0.650925195720139	up	NA	NA	NA	NA	0.455651377843064	0.00391197131087059	-1.13399766482921	down	--	--	--	--	--	--	--	--	IPR000782 [FAS1 domain]	cell membrane protein	--
Q41087	LP3-1	lp3-1	185415436.374567	240839766.10336	282855372.567827	334402217.172409	295959197.961701	278529232.513566	241301855.46875	233701702.346303	235745538.120478	222162015.87258	137144568.326156	149047860.812261	1.68799026794195	0.0371530084702977	0.755306586253418	up	NA	NA	NA	NA	NA	NA	NA	NA	NA	NA	NA	NA	NA	NA	NA	NA	NA	NA	NA	NA	1	Biological Process:response to stress (GO:0006950)	--	--	--	--	--	--	IPR003496 [ABA/WDS induced protein]	nucleus protein	--
Q41095	Water deficit inducible protein LP3-3 (Fragment)	lp3-3	131740233.882396	99709071.5824971	107094469.786452	110216704.274971	112141312.277123	106266505.367428	89455836.5625	80848049.9767474	93768167.0897207	52948754.9354784	76869134.8253047	66004928.0869323	1.61891371561437	0.00597853199285918	0.695026095354805	up	NA	NA	NA	NA	NA	NA	NA	NA	NA	NA	NA	NA	0.559257197044962	0.00765042255355989	-0.838416177533651	down	NA	NA	NA	NA	1	Biological Process:response to stress (GO:0006950)	--	--	--	--	--	--	IPR003496 [ABA/WDS induced protein]	nucleus protein	--
Q41096	Water deficit stress inducible protein LP3-2 (Fragment)	lp3-2	48772109.839941	229882448.163311	246251355.389715	187812132.20931	78641215.0544104	42613315.2952046	34570503.8125	36617002.4050124	71100174.9694173	93379590.9458271	131981089.122197	143450642.425651	1.80023197572445	0.0130125100972918	0.848182822479252	up	4.66622219312212	0.0011730644103872	2.22225500626837	up	3.90495239464903	0.00134293566526014	1.96530496055102	up	2.59201161630536	0.0171531906345605	1.37407218378912	up	2.16913844843668	0.0243189747528656	1.11712213807177	up	NA	NA	NA	NA	1	Biological Process:response to stress (GO:0006950)	--	--	--	--	--	--	IPR003496 [ABA/WDS induced protein]	nucleus protein	--
R4L645	ATP synthase subunit a, chloroplastic	atpI	2388151.12755184	4037640.78325296	3610021.79729703	6166415.5362096	4205796.47744193	1522096.83527835	4381400.25	2751340.12342956	1468997.09865755	2759869.20391458	1774659.30299362	825219.855106327	2.57737438098071	0.0436158579191353	1.36590211358656	up	NA	NA	NA	NA	NA	NA	NA	NA	NA	NA	NA	NA	NA	NA	NA	NA	NA	NA	NA	NA	2	Molecular Function:hydrogen ion transmembrane transporter activity (GO:0015078),Biological Process:ATP synthesis coupled proton transport (GO:0015986)	F-type H+-transporting ATPase subunit a	--	ko00190 Oxidative phosphorylation ko00195 Photosynthesis ko01100 Metabolic pathways	ATP synthase F0 subunit 6 and related proteins	C	Energy production and conversion ;	IPR000568 [ATP synthase, F0 complex, subunit A]	--	--
R4L6A0	30S ribosomal protein S7, chloroplastic	rps7	21795309.7589872	15488837.1809436	21203318.9049494	9071715.4197231	23289703.8282509	19795766.9167862	25989449.25	10046694.6769594	27519742.9859397	27084338.9815816	26950943.2305643	30555364.2991548	0.541003921745679	0.024886987143152	-0.886289042679014	down	NA	NA	NA	NA	NA	NA	NA	NA	NA	NA	NA	NA	NA	NA	NA	NA	NA	NA	NA	NA	--	--	small subunit ribosomal protein S7	--	ko03010 Ribosome	Ribosomal protein S7	J	Translation, ribosomal structure and biogenesis ;	IPR023798 [Ribosomal protein S7 domain]	plastid protein	--
A0A023SGT4	Phenylalanine ammonia-lyase	PAL	1634028.62423533	3291918.00263545	2121292.25634527	4096633.86053786	6249205.53391751	4558670.05231122	10039708.875	9863326.97187971	10365657.4935941	5240755.63581106	2382389.44462409	2299070.33453439	NA	NA	NA	NA	0.314180860486716	0.000306462169386319	-1.67033279879358	down	NA	NA	NA	NA	0.327804550509025	0.0178811180628343	-1.60909221314298	down	NA	NA	NA	NA	2.43280231293027	0.0463133949301797	1.28261909309079	up	--	--	phenylalanine ammonia-lyase	4.3.1.24	ko00360 Phenylalanine metabolism ko00940 Phenylpropanoid biosynthesis ko01100 Metabolic pathways ko01110 Biosynthesis of secondary metabolites	Phenylalanine and histidine ammonia-lyase	Q	Secondary metabolites biosynthesis, transport and catabolism ;	IPR001106 [Aromatic amino acid lyase]	--	--
A0A385JEN6	Mitochondrial protein YMF19	ATP8	37335604.954045	23209193.3703318	27343912.4897604	7605908.00691608	31797625.5003436	28636974.2273582	37680314	34212737.8588784	37194227.0597455	16378385.7027948	25177201.7599952	14615747.046606	NA	NA	NA	NA	0.533142034924102	0.0498277157525958	-0.907408160809745	down	NA	NA	NA	NA	0.514921034480091	0.00686262444067147	-0.957576889579564	down	0.574524055587693	0.0285693161021267	-0.799560794443293	down	NA	NA	NA	NA	2	Cellular Component:mitochondrion (GO:0005739),Cellular Component:integral component of membrane (GO:0016021)	F-type H+-transporting ATPase subunit b	--	ko00190 Oxidative phosphorylation ko00195 Photosynthesis ko01100 Metabolic pathways	--	--	--	IPR003319 [ATP synthase YMF19-like, N-terminal] ; IPR009455 [ATP synthase YMF19, uncharacterised, C-terminal]	mitochondrion protein	--
A0A3G6JA21	Fasciclin-like arabinogalactan protein 8	FLA5	1641325.13625233	1404660.54159123	1159642.0992659	789936.131217518	1734236.83014291	1654422.56998852	0	0	0	890910.958515033	786891.954220967	790076.241269163	NA	NA	NA	NA	Inf	0	Inf	up	NA	NA	NA	NA	Inf	0	Inf	up	0.490633546913329	4.47215962340076e-05	-1.02728221380297	down	-Inf	0	-Inf	down	--	--	--	--	--	--	--	--	IPR000782 [FAS1 domain]	cell membrane protein	--
A0A3G6JAC7	Expansin	lpha	708662.499093486	494859.750247566	509964.282897047	486889.096553438	691732.836540323	657428.651742157	832002.625	998095.914075422	925370.891543081	411895.004085904	469500.21041365	288511.214232784	NA	NA	NA	NA	0.541364427099892	0.0115469504962442	-0.885328003294364	down	NA	NA	NA	NA	0.424576087011692	0.00181817281011928	-1.23590497687337	down	0.568516275400281	0.00594285859609281	-0.814726443917292	down	NA	NA	NA	NA	--	--	--	--	--	--	--	--	IPR007117 [Expansin, cellulose-binding-like domain] ; IPR009009 [RlpA-like protein, double-psi beta-barrel domain]	cell wall protein	--
A0A3G6JDJ9	Cinnamyl alcohol dehydrogenase	CAD1	67907512.0708857	46831255.5538032	49077744.4348927	46031130.6934648	58478981.9905355	65820443.2837388	68601003.40625	83627420.223504	65230665.9132284	47099005.3387795	48138702.2807368	39862327.6706768	NA	NA	NA	NA	0.652721074940881	0.0117386929679357	-0.615461473354929	down	NA	NA	NA	NA	0.621266444065975	0.011600374856002	-0.686715961558976	down	NA	NA	NA	NA	NA	NA	NA	NA	1	Biological Process:oxidation-reduction process (GO:0055114)	cinnamyl-alcohol dehydrogenase	1.1.1.195	ko00940 Phenylpropanoid biosynthesis ko01100 Metabolic pathways ko01110 Biosynthesis of secondary metabolites	Alcohol dehydrogenase, class V	Q	Secondary metabolites biosynthesis, transport and catabolism ;	IPR013149 [Alcohol dehydrogenase, C-terminal] ; IPR013154 [Alcohol dehydrogenase, N-terminal]	cytoplasm protein	--
A0A3G6JFD6	Expansin-like B1	beta	0	0	0	0	702166.112470666	529780.405319842	2639309.625	2605063.83871315	2494628.84285015	0	0	0	NA	NA	NA	NA	-Inf	0	-Inf	down	NA	NA	NA	NA	-Inf	0	-Inf	down	NA	NA	NA	NA	4.18795361368077	0.000180543241883531	2.0662454628792	up	--	--	--	--	--	--	--	--	IPR007117 [Expansin, cellulose-binding-like domain] ; IPR009009 [RlpA-like protein, double-psi beta-barrel domain]	cell wall protein	--
A5HIY3	Thaumatin-like protein	THN	5718034.16849351	4748302.84070046	8233925.68788261	5273630.36752798	6366504.21695298	10418374.1942084	10160685.5	9426597.87147432	9494421.75278034	3169455.58374575	2708999.53578071	3059172.60817804	NA	NA	NA	NA	0.62774375911285	0.0313426411798456	-0.671752314268641	down	NA	NA	NA	NA	0.307328187584515	1.60396819173705e-05	-1.70214800051286	down	NA	NA	NA	NA	NA	NA	NA	NA	--	--	--	--	--	--	--	--	IPR001938 [Thaumatin]	vacuole protein	--
D4N2S2	1-aminocyclopropane-1-carboxylate oxidase 3	ACO3	95313786.0143849	84714009.6045344	88157985.1285837	57557525.7133648	114813367.557415	133139537.580489	168401839.40625	156278181.323962	164011846.090784	98011875.6301826	92017619.9131972	104666525.687691	NA	NA	NA	NA	0.471523133678195	0.00112287584282311	-1.08459954132722	down	NA	NA	NA	NA	0.60303033718999	0.000221044421110509	-0.729697511978232	down	NA	NA	NA	NA	NA	NA	NA	NA	2	Molecular Function:oxidoreductase activity (GO:0016491),Biological Process:oxidation-reduction process (GO:0055114)	aminocyclopropanecarboxylate oxidase	1.14.17.4	ko00270 Cysteine and methionine metabolism ko01100 Metabolic pathways ko01110 Biosynthesis of secondary metabolites	Iron/ascorbate family oxidoreductases	QR	Secondary metabolites biosynthesis, transport and catabolism ; General function prediction only ;	IPR005123 [Oxoglutarate/iron-dependent dioxygenase] ; IPR026992 [Non-haem dioxygenase N-terminal domain]	cytoplasm protein	--
H9V0U7	Uncharacterized protein (Fragment)	0_12636_01	4531325.59549537	7568764.07801814	7641915.41545659	7045329.97818219	3481203.6543352	4852743.96034338	11070776.5	13524831.2416222	10138966.295366	3527759.85316815	6462966.82372263	4991660.14482414	NA	NA	NA	NA	0.640745139063946	0.0154802124311339	-0.642177466161677	down	1.7299290196229	0.00233444616767141	0.790712844140116	up	0.431339299159404	0.00751847257347513	-1.21310492943054	down	NA	NA	NA	NA	2.69987068828976	0.00261223630858024	1.43289031030179	up	--	--	--	--	--	G protein-coupled seven transmembrane receptor	T	Signal transduction mechanisms ;	--	--	--
H9V143	DUF3598 domain-containing protein (Fragment)	2_6489_02	60460676.8258824	80405819.1441451	57809122.5652107	64512797.9120992	77807819.751348	73236336.3119346	39150079	41075365.8421602	43523526.6789614	43740184.2320895	43759404.4866495	45292059.8706065	NA	NA	NA	NA	1.63821757166566	0.0181356741859983	0.712126974023079	up	NA	NA	NA	NA	NA	NA	NA	NA	0.627842147980289	0.0358671872673191	-0.671526212445385	down	0.585088150614364	0.00541722749966749	-0.773274094339137	down	--	--	--	--	--	--	--	--	IPR022017 [Domain of unknown function DUF3598]	--	--
H9V1W1	Uncharacterized protein (Fragment)	0_9082_02	47515478.8233748	41816041.4892869	39298336.7532886	46938705.5209653	49496495.1532069	55106805.2964195	71892384	62222749.0430864	74580763.2968738	44228410.621947	46757755.0179423	37696026.4410787	NA	NA	NA	NA	0.613586975159998	0.00355585352609725	-0.704660236348207	down	NA	NA	NA	NA	0.616601448987516	0.00447922756597455	-0.697589815165518	down	NA	NA	NA	NA	NA	NA	NA	NA	1	Biological Process:carbohydrate metabolic process (GO:0005975)	--	--	--	--	--	--	IPR000490 [Glycoside hydrolase family 17]	extracell protein	--
H9V1Z9	Oxidored_FMN domain-containing protein (Fragment)	CL34Contig2_10	2553539.63287014	2506636.22606468	1905922.47600728	2510713.31320637	2591513.94794832	3380275.88164948	3382155.5	3314860.61201208	3839908.47621497	2192568.40696224	1998234.36783808	2310754.82636126	NA	NA	NA	NA	0.657048644251828	0.00978024083396879	-0.605927911214964	down	NA	NA	NA	NA	0.617026111055763	0.0020369074718542	-0.696596552848825	down	NA	NA	NA	NA	NA	NA	NA	NA	3	Molecular Function:FMN binding (GO:0010181),Molecular Function:oxidoreductase activity (GO:0016491),Biological Process:oxidation-reduction process (GO:0055114)	12-oxophytodienoic acid reductase	1.3.1.42	ko00592 alpha-Linolenic acid metabolism ko01100 Metabolic pathways ko01110 Biosynthesis of secondary metabolites	NADH:flavin oxidoreductase/12-oxophytodienoate reductase	CR	Energy production and conversion ; General function prediction only ;	IPR001155 [NADH:flavin oxidoreductase/NADH oxidase, N-terminal]	cytoplasm protein	--
H9V2L1	Uncharacterized protein (Fragment)	2_3184_02	1432043.51635596	1793962.23753315	1277703.98565461	1371174.53827123	0	1410774.64224056	2195562	2278583.78514899	2261343.13129146	1545719.02530517	1287494.62717406	1284159.47176375	NA	NA	NA	NA	0.659616668749108	0.0376939847648608	-0.600300238231716	down	NA	NA	NA	NA	0.611295360340214	0.000640003248720409	-0.710058477628489	down	NA	NA	NA	NA	1.57953329892563	0.0001488160291047	0.659498351575754	up	4	Molecular Function:structural constituent of ribosome (GO:0003735),Cellular Component:intracellular (GO:0005622),Cellular Component:ribosome (GO:0005840),Biological Process:translation (GO:0006412)	large subunit ribosomal protein L27	--	ko03010 Ribosome	Mitochondrial ribosomal protein MRP7 (L2)	J	Translation, ribosomal structure and biogenesis ;	IPR001684 [Ribosomal protein L27]	chloroplast protein	--
H9V4M9	Uncharacterized protein (Fragment)	CL106Contig1_04	27068138.8408261	13872164.3406827	15612743.8738054	13511044.4221732	23614568.0964121	21733907.6239571	37218320.875	32625085.1053248	35964151.9112133	11035510.2286337	13042595.8484234	12189130.5530934	NA	NA	NA	NA	0.406359937734655	0.000159527743068226	-1.29916991836913	down	0.593730498134897	0.00439997417254868	-0.752119873008856	down	0.342766030639584	9.94044744855718e-05	-1.5447039546789	down	0.500813754549421	0.00194207399767947	-0.997653909318627	down	NA	NA	NA	NA	--	--	small subunit ribosomal protein S10e	--	ko03010 Ribosome	40s ribosomal protein s10	J	Translation, ribosomal structure and biogenesis ;	IPR005326 [Plectin/S10, N-terminal]	--	--
H9V740	Uncharacterized protein (Fragment)	0_18478_02	1502673.99338422	2225850.05144267	2568457.26222149	2024294.07880827	1964512.28792752	1670554.46203529	1797399.875	1477932.62612302	1206058.49438375	2112468.75707515	1408608.44858437	1589272.57791105	NA	NA	NA	NA	1.52153681732057	0.0288558851824405	0.605529243825011	up	NA	NA	NA	NA	NA	NA	NA	NA	NA	NA	NA	NA	NA	NA	NA	NA	--	--	--	--	--	--	--	--	IPR021855 [Protein of unknown function DUF3464]	--	--
H9V805	Uncharacterized protein (Fragment)	CL85Contig2_06	19873320.3633459	14071352.5531902	13463187.020038	13570742.8229832	20440140.5469302	19078967.5160467	21791996.875	19908543.703914	20890032.3992498	14660721.4562087	14675505.8504537	12583390.2166705	NA	NA	NA	NA	0.656732802407033	0.000239346667715548	-0.606621578298067	down	NA	NA	NA	NA	NA	NA	NA	NA	NA	NA	NA	NA	NA	NA	NA	NA	--	--	anthocyanidin reductase [(2S)-flavan-3-ol-forming]	1.3.1.112	--	Flavonol reductase/cinnamoyl-CoA reductase	V	Defense mechanisms ;	--	--	--
H9V821	Uncharacterized protein (Fragment)	CL85Contig2_06	0	5086011.51943509	5546325.97694271	5339051.61370635	0	0	0	0	0	3308678.07262233	3326345.1661806	4028338.21477063	NA	NA	NA	NA	Inf	0	Inf	up	Inf	0	Inf	up	Inf	0	Inf	up	Inf	0	Inf	up	NA	NA	NA	NA	--	--	anthocyanidin reductase [(2S)-flavan-3-ol-forming]	1.3.1.112	--	Flavonol reductase/cinnamoyl-CoA reductase	V	Defense mechanisms ;	--	--	--
H9VCC2	DnaJ_C domain-containing protein (Fragment)	CL2379Contig1_01	28578772.7218647	23027146.3274889	21536945.8742053	25995784.3953676	28198584.9463127	28992274.2464306	14218637.625	14023791.9085088	14632031.2123266	28506390.9658781	26988505.997521	28317233.3234378	NA	NA	NA	NA	1.64573210647123	0.0180694826119699	0.718729511871206	up	NA	NA	NA	NA	1.95482645912877	1.1609489967939e-05	0.96704053711462	up	NA	NA	NA	NA	0.499879267157414	1.02657483853606e-06	-1.00034840341197	down	--	--	DnaJ homolog subfamily B member 4	--	--	Molecular chaperone (DnaJ superfamily)	O	Posttranslational modification, protein turnover, chaperones ;	IPR002939 [Chaperone DnaJ, C-terminal]	--	--
H9VCM7	Xyloglucan:xyloglucosyl transferase (Fragment)	0_4627_01	1153915.90883112	0	0	0	1276498.50928462	1263969.64332887	638758.3125	887376.27072029	653975.613024367	0	0	0	NA	NA	NA	NA	-Inf	0	-Inf	down	-Inf	0	-Inf	down	-Inf	0	-Inf	down	-Inf	0	-Inf	down	0.590114660518585	0.00484314452736547	-0.760932794498028	down	5	Cellular Component:cell wall (GO:0005618),Biological Process:carbohydrate metabolic process (GO:0005975),Biological Process:cellular glucan metabolic process (GO:0006073),Molecular Function:xyloglucan:xyloglucosyl transferase activity (GO:0016762),Cellular Component:apoplast (GO:0048046)	xyloglucan:xyloglucosyl transferase	2.4.1.207	--	--	--	--	IPR000757 [Glycoside hydrolase family 16] ; IPR010713 [Xyloglucan endo-transglycosylase, C-terminal]	extracell protein	--
H9VFU4	PEROXIDASE_4 domain-containing protein (Fragment)	2_10243_02	14591548.7393995	10328171.4301412	9073162.79912017	8464051.87190421	14985001.6036357	12415922.0676068	19810137.5	18748949.6174709	19566883.4503127	7392734.36206308	12165810.722459	7108265.6243761	NA	NA	NA	NA	0.479396487129111	9.22296041767594e-05	-1.06070875748976	down	0.663580506255301	0.0082881318563293	-0.591656589458397	down	0.458776179535801	0.00329583086719013	-1.12413760884687	down	0.635037881268932	0.0488266009722957	-0.655085440815512	down	NA	NA	NA	NA	--	--	peroxidase	1.11.1.7	ko00940 Phenylpropanoid biosynthesis ko01100 Metabolic pathways ko01110 Biosynthesis of secondary metabolites	--	--	--	--	--	--
H9VGE1	Peptidase A1 domain-containing protein (Fragment)	CL1136Contig1_03	3023352.62046734	1799852.94662118	2058094.56886476	2122873.56257623	2494476.64619947	2740214.45016028	3254878	3165805.93065614	2712779.82388655	1777418.93585713	1496312.6725631	1660619.45211181	NA	NA	NA	NA	0.65482507390337	0.00570071147865986	-0.610818529789606	down	NA	NA	NA	NA	0.540249700786063	0.00168965645527902	-0.888301726830035	down	0.597520578690751	0.00306644042436014	-0.742939694323105	down	NA	NA	NA	NA	--	--	--	--	--	Aspartyl protease	O	Posttranslational modification, protein turnover, chaperones ;	IPR032799 [Xylanase inhibitor, C-terminal]	--	--
H9VGG4	Uncharacterized protein (Fragment)	CL53Contig1_02	2159243.40658044	0	2281956.55876706	2524276.48168008	2161517.74928697	1746371.58067278	4317556.75	5261366.12228912	4492998.53060927	3288570.70008118	1965241.97664842	0	NA	NA	NA	NA	0.512321619362215	0.00952452709621266	-0.964878321797694	down	NA	NA	NA	NA	0.560031483225255	0.0445948553893487	-0.836420161616731	down	NA	NA	NA	NA	2.31936929913338	0.00114415155300023	1.21373254987177	up	--	--	elongation factor 2	--		Elongation factor 2	J	Translation, ribosomal structure and biogenesis ;	--	cytoplasm protein	--
H9VK00	DHHA1 domain-containing protein (Fragment)	UMN_5830_01	0	0	0	0	0	0	3971651.5	3678328.1274799	4128176.74873894	3189146.01756113	2475237.33006638	0	NA	NA	NA	NA	-Inf	0	-Inf	down	NA	NA	NA	NA	NA	NA	NA	NA	NA	NA	NA	NA	Inf	0	Inf	up	1	Molecular Function:nucleic acid binding (GO:0003676)	alanyl-tRNA synthetase	6.1.1.7	ko00970 Aminoacyl-tRNA biosynthesis	--	--	--	IPR003156 [DHHA1 domain]	--	--
H9VNX9	TAXi_C domain-containing protein (Fragment)	CL29Contig1_01	4348109.26425685	3587031.27164449	2796167.28144202	2912041.54672468	5490219.81107159	5874042.56376778	8619822.125	8887445.09046769	8033165.57081943	4288983.92792257	5823077.78004941	3461139.78525678	NA	NA	NA	NA	0.363942153118168	0.000105082852314985	-1.45821893578652	down	0.591587337247189	0.014727640035585	-0.757336922582563	down	0.531439760900071	0.00563027042621171	-0.912021924440515	down	NA	NA	NA	NA	1.62549826168421	0.0033168881676152	0.700882013203958	up	--	--	--	--	--	Aspartyl protease	O	Posttranslational modification, protein turnover, chaperones ;	IPR032799 [Xylanase inhibitor, C-terminal]	--	--
H9VPZ0	Ribosomal_S5_C domain-containing protein (Fragment)	CL1400Contig1_02	3208000.04436983	5008085.39460012	5341037.89406029	3951405.11964362	2420270.49650111	2796541.624789	3011594.21875	3213537.49288667	2904516.63959759	6084628.53619092	4435972.57017029	4629054.20008132	NA	NA	NA	NA	1.56638326670826	0.015841853176311	0.647437258176084	up	1.69742993993313	0.0147461180333805	0.763352029611737	up	1.65939089038346	0.0191181395848501	0.730653771279596	up	1.79821876245425	0.0168587876281366	0.846568542715248	up	NA	NA	NA	NA	3	Molecular Function:structural constituent of ribosome (GO:0003735),Cellular Component:ribosome (GO:0005840),Biological Process:translation (GO:0006412)	small subunit ribosomal protein S5	--	ko03010 Ribosome	40S ribosomal protein S2/30S ribosomal protein S5	J	Translation, ribosomal structure and biogenesis ;	IPR005324 [Ribosomal protein S5, C-terminal]	chloroplast protein	--
H9VRP1	Uncharacterized protein (Fragment)	CL1897Contig1_04	340711.762402944	0	0	0	0	0	328852.96875	321116.806856829	405405.156795552	0	0	0	NA	NA	NA	NA	-Inf	0	-Inf	down	NA	NA	NA	NA	-Inf	0	-Inf	down	NA	NA	NA	NA	NA	NA	NA	NA	--	--	--	--	--	Methyltransferase	R	General function prediction only ;	--	--	--
H9VRU0	Uncharacterized protein (Fragment)	CL2019Contig1_03	232946.491314072	704976.513694418	0	170139.003488171	247611.367353531	0	1612970.9375	1138440.54658402	1526652.27027375	296122.129648208	436079.213322246	0	NA	NA	NA	NA	0.306838175199412	0.0366587727078935	-1.70445010831558	down	NA	NA	NA	NA	0.256728762711148	0.0123088416031655	-1.96168315699449	down	NA	NA	NA	NA	5.9348576897957	0.00811200973028524	2.56921343632253	up	--	--	--	--	--	Methyltransferase	R	General function prediction only ;	--	--	--
H9VXU2	DLH domain-containing protein (Fragment)	2_8021_02	44729171.1663657	54769978.6419668	59817335.4276334	59062815.3324493	59621393.2886072	47518573.4590541	28107363.25	31083252.1399382	50879911.6014005	71369317.4688061	49776904.4239122	56317482.7814436	NA	NA	NA	NA	1.57762603803754	0.0442849699228358	0.657755268084567	up	NA	NA	NA	NA	NA	NA	NA	NA	NA	NA	NA	NA	NA	NA	NA	NA	1	Molecular Function:hydrolase activity (GO:0016787)	carboxymethylenebutenolidase	3.1.1.45	ko01100 Metabolic pathways ko01110 Biosynthesis of secondary metabolites	Predicted hydrolase related to dienelactone hydrolase	R	General function prediction only ;	IPR002925 [Dienelactone hydrolase]	--	--
H9W1G7	SHSP domain-containing protein (Fragment)	UMN_CL112Contig1_03	95986843.8105791	55409209.5134157	43903069.2384133	70224116.8328384	75877120.7146221	77432643.0752714	91904437.5625	83413553.4140474	98312302.6263137	61975925.5653586	61742129.1469221	64248257.4309965	NA	NA	NA	NA	0.619581967158678	0.0166347570964606	-0.690632939574178	down	NA	NA	NA	NA	NA	NA	NA	NA	NA	NA	NA	NA	NA	NA	NA	NA	--	--	HSP20 family protein	--	ko04141 Protein processing in endoplasmic reticulum	Molecular chaperone (small heat-shock protein Hsp26/Hsp42)	O	Posttranslational modification, protein turnover, chaperones ;	IPR002068 [Alpha crystallin/Hsp20 domain]	cytoplasm protein	--
H9W1P0	Uncharacterized protein (Fragment)	CL625Contig1_03	8127813.9056829	6778563.74253925	6899160.53411385	7798167.3339006	6435473.31105699	8448044.24500643	13867066.25	12024439.7690785	13921442.2963066	6315132.32478347	6302489.79936208	2258643.53645846	NA	NA	NA	NA	0.539419774703163	0.00095576459710294	-0.890519684282962	down	NA	NA	NA	NA	0.373653956566068	0.00502563437183984	-1.42022529602376	down	NA	NA	NA	NA	1.73014535823664	0.00315608719015205	0.790893251039807	up	--	--	--	--	ko00010 Glycolysis / Gluconeogenesis ko00071 Fatty acid degradation ko00350 Tyrosine metabolism ko01100 Metabolic pathways ko01110 Biosynthesis of secondary metabolites ko01200 Carbon metabolism	Alcohol dehydrogenase, class III	Q	Secondary metabolites biosynthesis, transport and catabolism ;	--	cytoplasm protein	--
H9W235	Uncharacterized protein (Fragment)	UMN_5367_02	12817948.0437435	15133587.5214719	35279896.9669234	13382726.6020153	12405297.7957675	33879383.8749069	44131769.75	39292869.0427921	43608379.2628478	37635944.9197987	34627156.3886601	12314149.7980092	NA	NA	NA	NA	0.502201806009743	0.0427551685628287	-0.993660878072823	down	NA	NA	NA	NA	NA	NA	NA	NA	NA	NA	NA	NA	2.149363212254	0.0354766096779553	1.10390929860582	up	1	Molecular Function:ATP binding (GO:0005524)	T-complex protein 1 subunit delta	--	--	Chaperonin complex component, TCP-1 delta subunit (CCT4)	O	Posttranslational modification, protein turnover, chaperones ;	IPR002423 [Chaperonin Cpn60/TCP-1 family]	cytoplasm protein	--
H9WAU3	Uncharacterized protein (Fragment)	CL3470Contig1_03	875035.117674887	328757.065454987	909214.87844268	376938.233374628	571428.187935729	775902.927419918	1582489.625	1570273.24238088	1394911.3729526	1227602.25048901	1363979.02894917	613247.693639745	NA	NA	NA	NA	0.355106828661913	0.00750139882184086	-1.49367499140836	down	NA	NA	NA	NA	NA	NA	NA	NA	NA	NA	NA	NA	2.04632079660967	0.00199521990411246	1.0330323305178	up	3	Molecular Function:threonine-type endopeptidase activity (GO:0004298),Cellular Component:proteasome core complex (GO:0005839),Biological Process:proteolysis involved in cellular protein catabolic process (GO:0051603)	20S proteasome subunit alpha 3	3.4.25.1	ko03050 Proteasome	20S proteasome, regulatory subunit alpha type PSMA4/PRE9	O	Posttranslational modification, protein turnover, chaperones ;	IPR001353 [Proteasome, subunit alpha/beta]	--	--
H9WBB6	Uncharacterized protein (Fragment)	CL934Contig2_04	243739584.597003	230431471.794278	252270316.586058	295524671.882662	224346044.627291	234749689.45187	159682006.5	149724351.458462	171361523.259575	166388341.569389	209288931.599212	191484337.601475	NA	NA	NA	NA	1.61871558118929	0.00788764860829173	0.694849517046025	up	NA	NA	NA	NA	NA	NA	NA	NA	NA	NA	NA	NA	NA	NA	NA	NA	--	--	--	--	--	Acyl-CoA synthetase	I	Lipid transport and metabolism ;	--	--	--
H9WCE4	Uncharacterized protein (Fragment)	UMN_2770_01	4262480.46929105	1601815.05375309	3934557.38356881	2008544.0698155	1656411.72196293	1854984.00071934	6334909.5	4743641.60075714	6951708.28457638	1263784.31164739	1738238.029077	1577481.07528653	NA	NA	NA	NA	0.418458567117161	0.0230560190476824	-1.25684331075872	down	NA	NA	NA	NA	0.253989879909108	0.00262799792274161	-1.97715708015688	down	NA	NA	NA	NA	2.31933966274767	0.0325826381739244	1.21371411531722	up	4	Cellular Component:signal peptidase complex (GO:0005787),Biological Process:signal peptide processing (GO:0006465),Molecular Function:peptidase activity (GO:0008233),Cellular Component:integral component of membrane (GO:0016021)	signal peptidase complex subunit 1	3.4.-.-	ko03060 Protein export	Signal peptidase subunit	U	Intracellular trafficking, secretion, and vesicular transport ;	IPR009542 [Microsomal signal peptidase 12kDa subunit]	--	--
H9WDB2	Uncharacterized protein (Fragment)	CL316Contig1_02	18353683.618404	15174931.4641354	14861291.4974954	11602881.4803314	20131659.3380216	20889125.356466	26931146.75	26039960.3127254	25517795.7662138	16258838.8951118	12066754.1419138	15055720.5820113	NA	NA	NA	NA	0.530509447083387	0.000537479682144098	-0.914549652627624	down	NA	NA	NA	NA	0.552706332429991	0.000875331123067107	-0.855414953091559	down	NA	NA	NA	NA	NA	NA	NA	NA	--	--	glutathione S-transferase	2.5.1.18	ko00480 Glutathione metabolism	Glutathione S-transferase	O	Posttranslational modification, protein turnover, chaperones ;	--	--	--
H9WKX6	DAGKa domain-containing protein (Fragment)	CL582Contig1_03	970878.281824338	701669.361323597	699606.75721344	999769.026380203	1134412.09522033	1253218.5799988	0	0	0	680105.59205708	709619.022704993	1249905.71601415	NA	NA	NA	NA	Inf	0	Inf	up	NA	NA	NA	NA	Inf	0	Inf	up	NA	NA	NA	NA	-Inf	0	-Inf	down	2	Molecular Function:diacylglycerol kinase activity (GO:0004143),Biological Process:protein kinase C-activating G-protein coupled receptor signaling pathway (GO:0007205)	diacylglycerol kinase (ATP)	2.7.1.107	ko00561 Glycerolipid metabolism ko00564 Glycerophospholipid metabolism ko01100 Metabolic pathways ko01110 Biosynthesis of secondary metabolites ko04070 Phosphatidylinositol signaling system	Diacylglycerol kinase	IT	Lipid transport and metabolism ; Signal transduction mechanisms ;	IPR000756 [Diacylglycerol kinase, accessory domain]	--	--
H9WLW1	Uncharacterized protein (Fragment)	UMN_4480_01	5655175.06439028	4401929.79674754	4589502.60629925	3869944.22911432	6109295.98383731	4578884.78632316	6861419.0625	7406419.79726841	7778832.26340441	4869899.75202442	3127488.07962578	3283426.57449914	NA	NA	NA	NA	0.583370458075313	0.000867423724747553	-0.777515764988888	down	NA	NA	NA	NA	0.511678808248394	0.00435262014040646	-0.96668961113498	down	NA	NA	NA	NA	NA	NA	NA	NA	--	--	--	--	--	--	--	--	--	--	--
H9WN61	Uncharacterized protein (Fragment)	UMN_2640_01	45684862.4331719	40024584.9734054	29725672.593904	30372948.6261402	39975355.328315	40115309.368701	56998618	52438702.8897941	50925482.7770415	41822731.3809466	40046098.400308	42618827.2835595	NA	NA	NA	NA	0.624354301022712	0.00613942035794816	-0.679563150301643	down	NA	NA	NA	NA	NA	NA	NA	NA	NA	NA	NA	NA	NA	NA	NA	NA	--	--	heat shock 70kDa protein 4	--		Molecular chaperones HSP105/HSP110/SSE1, HSP70 superfamily	O	Posttranslational modification, protein turnover, chaperones ;	IPR013126 [Heat shock protein 70 family]	endoplasmic reticulum protein	--
H9WNY2	Uncharacterized protein (Fragment)	CL163Contig2_03	2008181.29128835	2040789.02778599	2619689.90607281	2073668.56970301	1903941.13706296	1833351.39931298	3704783	3340265.05600703	3075617.7535016	2610448.98133374	2530570.21348184	2383560.36646142	NA	NA	NA	NA	0.665385818513531	0.0125174728396078	-0.587736976755295	down	NA	NA	NA	NA	NA	NA	NA	NA	NA	NA	NA	NA	1.76150237788534	0.00152818416385188	0.816806422355483	up	3	Molecular Function:structural constituent of ribosome (GO:0003735),Cellular Component:ribosome (GO:0005840),Biological Process:translation (GO:0006412)	small subunit ribosomal protein S3Ae	--	ko03010 Ribosome	40S ribosomal protein S3A	J	Translation, ribosomal structure and biogenesis ;	IPR001593 [Ribosomal protein S3Ae]	cytoplasm protein	--
H9WSD7	Uncharacterized protein (Fragment)	2_987_02	3784983.05384809	3539563.79498557	3458356.62002651	3570400.8050506	3815110.38002061	3781481.26560016	0	0	0	0	0	2755373.81780337	NA	NA	NA	NA	Inf	0	Inf	up	NA	NA	NA	NA	NA	NA	NA	NA	NA	NA	NA	NA	-Inf	0	-Inf	down	--	--	--	--	--	--	--	--	--	--	--
H9WY59	UN_NPL4 domain-containing protein (Fragment)	2_792_01	3660565.81244869	7810842.11624015	3999780.25442854	1682035.15727032	7942298.52107218	6861264.32777097	9445184.125	9666832.14858286	11025492.3469856	7247611.4686913	7590173.78163334	8783802.06694138	NA	NA	NA	NA	0.447703149514172	0.0402146094088605	-1.15938562750028	down	NA	NA	NA	NA	NA	NA	NA	NA	NA	NA	NA	NA	1.63221937917648	0.0475641864839588	0.706834976414528	up	--	--	nuclear protein localization protein 4 homolog	--	ko04141 Protein processing in endoplasmic reticulum	Nuclear pore complex, rNpl4 component (sc Npl4)	YU	Nuclear structure ; Intracellular trafficking, secretion, and vesicular transport ;	IPR024682 [Nuclear pore localisation protein Npl4, ubiquitin-like domain]	--	--
H9X0G1	Serine/threonine-protein phosphatase 2A activator (Fragment)	2_9652_01	3539603.61678358	3482441.91629433	4439071.31891868	3493174.57890437	3199177.66036597	3896481.79055592	1188661.125	922682.790358091	845659.278926471	638003.60655895	3209140.64680614	3194056.35663385	NA	NA	NA	NA	3.86022167178589	0.00107522792120272	1.94868369609535	up	NA	NA	NA	NA	NA	NA	NA	NA	NA	NA	NA	NA	0.278037616508392	0.000349830140351437	-1.84664801237443	down	1	Molecular Function:phosphatase activator activity (GO:0019211)	serine/threonine-protein phosphatase 2A activator	--		Phosphotyrosyl phosphatase activator	DT	Cell cycle control, cell division, chromosome partitioning ; Signal transduction mechanisms ;	IPR004327 [Phosphotyrosyl phosphatase activator, PTPA]	--	--
H9X360	Uncharacterized protein (Fragment)	0_16169_01	2593975.22173684	393854.292324569	2018971.48581433	970746.69021954	2169356.01415375	1875480.24514794	2985520.75	2584649.5626074	2317279.30029096	1359075.5221353	744836.567121006	1135317.14473428	NA	NA	NA	NA	0.428981817243596	0.043152983605091	-1.22101159571364	down	NA	NA	NA	NA	0.410681448752898	0.00423394478938639	-1.28390831532465	down	0.487923063223338	0.014630743108815	-1.03527441647781	down	NA	NA	NA	NA	3	Cellular Component:integral component of membrane (GO:0016021),Molecular Function:transmembrane transporter activity (GO:0022857),Biological Process:transmembrane transport (GO:0055085)	--	--	--	Predicted transporter (major facilitator superfamily)	R	General function prediction only ;	IPR005828 [Major facilitator, sugar transporter-like]	cell membrane protein	--
H9X3Q6	Phosphogluconate dehydrogenase (NADP(+)-dependent, decarboxylating) (Fragment)	CL1107Contig1_05	17913881.7089015	18608740.7173187	20714716.4643018	19358737.9745711	22603363.433418	18873502.130645	30948800	30684897.8225487	27335574.2142869	18838808.8954132	16022160.6636569	16509868.4941092	NA	NA	NA	NA	0.659578232042807	0.00155283184342852	-0.600384308365024	down	NA	NA	NA	NA	0.577399779464425	0.000990110009284248	-0.79235753834506	down	NA	NA	NA	NA	NA	NA	NA	NA	3	Molecular Function:phosphogluconate dehydrogenase (decarboxylating) activity (GO:0004616),Biological Process:pentose-phosphate shunt (GO:0006098),Biological Process:oxidation-reduction process (GO:0055114)	--	--	ko00030 Pentose phosphate pathway ko00480 Glutathione metabolism ko01100 Metabolic pathways ko01110 Biosynthesis of secondary metabolites ko01200 Carbon metabolism	6-phosphogluconate dehydrogenase	G	Carbohydrate transport and metabolism ;	IPR006114 [6-phosphogluconate dehydrogenase, C-terminal]	--	--
H9X6S3	Peptidase A1 domain-containing protein (Fragment)	CL1136Contig1_04	2911475.89382481	3635650.26259739	4201381.64195167	5407684.83907564	4269745.75157116	9706978.76193764	9869345	6736466.23641008	12167624.450487	2254800.76363023	4375522.55347162	4718430.67693377	NA	NA	NA	NA	0.460310575620836	0.0354895604661175	-1.11932050607211	down	NA	NA	NA	NA	0.394417758015726	0.0295337657021435	-1.34220358672002	down	NA	NA	NA	NA	NA	NA	NA	NA	--	--	--	--	--	Aspartyl protease	O	Posttranslational modification, protein turnover, chaperones ;	IPR032799 [Xylanase inhibitor, C-terminal]	--	--
H9XB10	Glyco_hydro_3_C domain-containing protein (Fragment)	0_10642_01	2257346.92396962	1484969.60413291	1784537.83365506	1305040.0364341	1914113.6241842	1578860.82499962	2363237.75	2507777.36313746	2415192.4824369	1182623.76143028	1360992.81525571	1239814.5119591	NA	NA	NA	NA	0.627836554780658	0.00346869306729998	-0.671539064907329	down	NA	NA	NA	NA	0.519259304517091	6.54271569860235e-05	-0.945472932184512	down	0.657951241874727	0.0318891121659445	-0.603947419303582	down	NA	NA	NA	NA	1	Biological Process:carbohydrate metabolic process (GO:0005975)	beta-glucosidase	3.2.1.21	ko00460 Cyanoamino acid metabolism ko00500 Starch and sucrose metabolism ko00940 Phenylpropanoid biosynthesis ko01100 Metabolic pathways ko01110 Biosynthesis of secondary metabolites	--	--	--	IPR002772 [Glycoside hydrolase family 3 C-terminal domain]	--	--
K7NI20	GST C-terminal domain-containing protein (Fragment)	0_18592_02	8620529.15350643	10833775.5388184	13513852.2815673	16525585.9468937	9716840.67929576	10190771.6980784	24238510.4375	26782414.2184934	22504940.606054	8617390.82320664	8627770.3219799	9685771.08007151	NA	NA	NA	NA	0.555902519767793	0.00616069346255883	-0.847096173408582	down	NA	NA	NA	NA	0.366278344760388	0.000274289227389097	-1.44898768685297	down	NA	NA	NA	NA	2.57731002850146	0.000348497018888143	1.36586609159362	up	--	--	glutathione S-transferase	2.5.1.18	ko00480 Glutathione metabolism	Glutathione S-transferase	O	Posttranslational modification, protein turnover, chaperones ;	IPR004046 [Glutathione S-transferase, C-terminal]	--	--
K7NJ14	GST C-terminal domain-containing protein (Fragment)	0_17758_01	8009624.03264632	2585217.68531687	2399861.13114595	2988215.52116911	6935301.71269233	7354905.4935745	4290295.5	3893988.98095737	4228701.43283147	3341250.83077548	3521489.15979785	3450756.30438411	NA	NA	NA	NA	0.642334921912292	0.00225007601809694	-0.638602361108044	down	0.357549537133651	0.000181804689172325	-1.48378495921706	down	NA	NA	NA	NA	0.462492123122457	0.000227990336664734	-1.1124993001318	down	0.556640352153348	0.000605488574813286	-0.845182598109017	down	--	--	glutathione S-transferase	2.5.1.18	ko00480 Glutathione metabolism	Glutathione S-transferase	O	Posttranslational modification, protein turnover, chaperones ;	IPR004046 [Glutathione S-transferase, C-terminal]	--	--
K7NJX0	Uncharacterized protein (Fragment)	0_12887_01	4135473.25651999	2270959.81088085	4550339.2902578	4443226.45891944	3217467.54719841	2468238.30830813	6829306.125	5404128.66285598	7633358.18176778	5445446.52370308	3392616.75121651	3286312.68289339	NA	NA	NA	NA	0.567002715399587	0.0440269129237182	-0.818572450576759	down	NA	NA	NA	NA	NA	NA	NA	NA	NA	NA	NA	NA	2.02285211816327	0.0144901423842016	1.01639085465113	up	--	--	DNA damage-inducible protein 1	--	--	--	--	--	--	--	--
K7NMB8	Peptidase A1 domain-containing protein (Fragment)	CL3308Contig1_01	668700.221149132	381527.746618044	298756.322407514	567874.677370781	857779.802487521	842660.693753111	0	0	0	552841.74589745	679061.684085663	614514.441109945	NA	NA	NA	NA	Inf	0	Inf	up	0.526840274718471	0.0202247861116915	-0.924562457122004	down	Inf	0	Inf	up	NA	NA	NA	NA	-Inf	0	-Inf	down	--	--	--	--	--	Aspartyl protease	O	Posttranslational modification, protein turnover, chaperones ;	IPR032799 [Xylanase inhibitor, C-terminal]	--	--
K7NND8	Uncharacterized protein (Fragment)	CL31Contig2_04	2976585.5041999	1811329.8606139	2579108.58647065	1897597.30179925	2578756.24425933	2609311.20034022	5729885.375	5820335.87137785	4140342.42096912	1955386.57676714	1072442.06876094	1287406.24088107	NA	NA	NA	NA	0.400752699660471	0.00630339782116065	-1.31921585579599	down	NA	NA	NA	NA	0.275021023966744	0.00334509155022714	-1.86238618529298	down	0.52852643137069	0.0121559000000559	-0.919952472940881	down	1.92176737526292	0.0110140957309295	0.942433712352096	up	1	Biological Process:carbohydrate metabolic process (GO:0005975)	--	--	--	--	--	--	IPR000490 [Glycoside hydrolase family 17]	extracell protein	--
O22430	Histone H2A	lp15	401913.14770016	3384665.1451644	0	2272044.29683404	0	346588.076689294	374347.28125	392135.581888839	1517327.53339271	4184383.1205518	1998066.8887236	3831583.41255139	NA	NA	NA	NA	3.71531024461752	0.0483025775093682	1.89348268712534	up	7.55738168179026	0.0478465742319358	2.91788648722637	up	4.38479194115029	0.0293629710936059	2.13250838825906	up	8.91918685458856	0.0482936800546125	3.15691218836009	up	NA	NA	NA	NA	1	Molecular Function:DNA binding (GO:0003677)	histone H2A	--		Histone 2A	B	Chromatin structure and dynamics ;	IPR007125 [Histone H2A/H2B/H3] ; IPR032454 [Histone H2A, C-terminal domain]	nucleus protein	--
O22598	NADPH:protochlorophyllide oxidoreductase porB (Fragment)	porB	10746786.4212363	12051086.2312808	13940944.5758852	12243626.8751938	11998171.0653568	12186087.0384461	7848755.5	7424240.90533498	8128481.70939592	13862150.9583476	13908577.0799595	13833290.3890103	NA	NA	NA	NA	1.63389925605986	0.00146141323775354	0.708319031669906	up	NA	NA	NA	NA	1.77783720427165	0.00101442985692907	0.830123223299933	up	NA	NA	NA	NA	NA	NA	NA	NA	--	--	protochlorophyllide reductase	1.3.1.33	ko00860 Porphyrin and chlorophyll metabolism ko01100 Metabolic pathways ko01110 Biosynthesis of secondary metabolites	Dehydrogenases with different specificities (related to short-chain alcohol dehydrogenases)	Q	Secondary metabolites biosynthesis, transport and catabolism ;	--	chloroplast protein	--
O24314	Water deficit inducible protein LP3	lp3	25823292.6754083	48499824.753985	59801014.0321168	36924472.4831356	32911009.5588179	27521327.920072	25181060.6875	27512794.6373311	23031608.0022463	51190519.2395881	37405629.4111265	38403260.9099828	NA	NA	NA	NA	1.91778702814894	0.0262340324254758	0.939442516762136	up	1.68366182021338	0.0472527079754973	0.751602388228205	up	1.67710310351163	0.0208874477537176	0.745971384401699	up	NA	NA	NA	NA	NA	NA	NA	NA	1	Biological Process:response to stress (GO:0006950)	--	--	--	--	--	--	IPR003496 [ABA/WDS induced protein]	nucleus protein	--
Q84KL6	(-)-alpha-pinene synthase, chloroplastic	PT1	4405838.48103676	4272764.83660903	5227624.94485747	5689951.91947267	1970222.69443479	1649263.59015923	8285487.9375	8426577.75492682	10047456.7148806	6503616.87784594	6897758.19510096	4138839.59590278	NA	NA	NA	NA	0.567661166358897	0.00536761445725293	-0.816898044515951	down	NA	NA	NA	NA	0.65547562478394	0.0406401916312109	-0.609385963040153	down	NA	NA	NA	NA	3.33438498612637	0.00384149765269914	1.73742068666086	up	4	Molecular Function:magnesium ion binding (GO:0000287),Biological Process:metabolic process (GO:0008152),Molecular Function:terpene synthase activity (GO:0010333),Molecular Function:lyase activity (GO:0016829)	isoprene synthase	4.2.3.27	ko00900 Terpenoid backbone biosynthesis ko01110 Biosynthesis of secondary metabolites	--	--	--	IPR001906 [Terpene synthase, N-terminal domain] ; IPR005630 [Terpene synthase, metal-binding domain]	chloroplast protein	--
S0BE91	Uncharacterized protein (Fragment)		640766.488572836	467437.814507498	500939.966064472	407777.558385213	646396.286432223	668549.393519849	691435.4375	829680.684997691	626467.430495208	547761.43256093	529132.186102555	342186.589261599	NA	NA	NA	NA	0.640792455799615	0.0174446088518922	-0.642070932228991	down	NA	NA	NA	NA	NA	NA	NA	NA	NA	NA	NA	NA	NA	NA	NA	NA	--	--	ADP-ribosylation factor-like protein 8	--	--	GTP-binding ADP-ribosylation factor-like protein	R	General function prediction only ;	--	--	--
A0A385JF21	Ribosomal protein L2	rpl2	0	487513.951858017	321652.043251737	578781.143170099	0	0	526063.25	339490.428890981	584756.913070194	266838.191507999	467887.28284337	300501.412875446	NA	NA	NA	NA	NA	NA	NA	NA	Inf	0	Inf	up	NA	NA	NA	NA	Inf	0	Inf	up	Inf	0	Inf	up	4	Molecular Function:structural constituent of ribosome (GO:0003735),Cellular Component:intracellular (GO:0005622),Cellular Component:ribosome (GO:0005840),Biological Process:translation (GO:0006412)	--	--	--	Mitochondrial/chloroplast ribosomal protein L2	J	Translation, ribosomal structure and biogenesis ;	IPR022666 [Ribosomal Proteins L2, RNA binding domain] ; IPR022669 [Ribosomal protein L2, C-terminal]	mitochondrion protein	--
A0A482NZH5	Geranylgeranyl diphosphate synthase (Fragment)		477571.559464007	0	0	0	728405.881647593	659246.098046872	701620.25	0	0	0	437062.709207827	0	NA	NA	NA	NA	NA	NA	NA	NA	-Inf	0	-Inf	down	NA	NA	NA	NA	NA	NA	NA	NA	NA	NA	NA	NA	1	Biological Process:isoprenoid biosynthetic process (GO:0008299)	--	--	ko00900 Terpenoid backbone biosynthesis ko01100 Metabolic pathways ko01110 Biosynthesis of secondary metabolites	Geranylgeranyl pyrophosphate synthase/Polyprenyl synthetase	H	Coenzyme transport and metabolism ;	IPR000092 [Polyprenyl synthetase]	chloroplast protein	--
H9V930	GH16 domain-containing protein (Fragment)	2_3698_01	963359.210098317	1845504.01733209	1636952.50277005	1404646.4054188	1246032.7549039	981663.832546027	1478105.375	1341018.81697521	1293177.34403766	1476933.0257799	1140829.58691791	1241626.5423908	NA	NA	NA	NA	NA	NA	NA	NA	1.53150030446845	0.0225964134306369	0.614945653750501	up	NA	NA	NA	NA	NA	NA	NA	NA	NA	NA	NA	NA	1	Biological Process:carbohydrate metabolic process (GO:0005975)	xyloglucan:xyloglucosyl transferase	2.4.1.207	--	--	--	--	IPR000757 [Glycoside hydrolase family 16]	extracell protein	--
H9V9D9	Pept_C1 domain-containing protein (Fragment)	CL3041Contig1_07	33220893.4822279	18179970.7528033	22815577.9321188	21626043.5624885	35018615.552613	35085707.7959313	26265847.1875	27343199.9069635	30155260.2290826	24602673.1087638	22551398.8593377	24360556.5774455	NA	NA	NA	NA	NA	NA	NA	NA	0.606063013155572	0.000867157522465381	-0.722460294520919	down	NA	NA	NA	NA	NA	NA	NA	NA	NA	NA	NA	NA	2	Biological Process:proteolysis (GO:0006508),Molecular Function:cysteine-type peptidase activity (GO:0008234)	cathepsin H	3.4.22.16		Cysteine proteinase Cathepsin L	O	Posttranslational modification, protein turnover, chaperones ;	IPR000668 [Peptidase C1A, papain C-terminal]	Golgi apparatus protein	--
H9VBI7	Thioredoxin-dependent peroxiredoxin (Fragment)	2_5450_01	7103159.72762234	18424315.7808662	22427481.1879648	22576177.6964502	8035344.17631581	6135216.41422445	18399942.5	18741516.6523406	19833839.3961312	16833979.9052694	20665955.6378986	22727711.4345112	NA	NA	NA	NA	NA	NA	NA	NA	2.9815177466223	0.000662671194425689	1.57604692401272	up	NA	NA	NA	NA	2.83108201466104	0.00200680963417398	1.50135354381479	up	2.67820097737342	6.96058651710985e-05	1.42126422734651	up	3	Molecular Function:antioxidant activity (GO:0016209),Molecular Function:oxidoreductase activity (GO:0016491),Biological Process:oxidation-reduction process (GO:0055114)	--	--	--	--	--	--	IPR000866 [Alkyl hydroperoxide reductase subunit C/ Thiol specific antioxidant]	--	--
H9VDZ0	Glutamate decarboxylase (Fragment)	0_17195_01	4708216.38045438	11344664.4012232	14708386.6349083	13454326.6249428	4990921.33972094	4227332.15251001	15660163.625	11471755.2992616	10982896.610329	3337284.11490707	9268791.09262943	10895818.9578255	NA	NA	NA	NA	NA	NA	NA	NA	2.83685514148579	0.00106368085539208	1.5042924840646	up	NA	NA	NA	NA	NA	NA	NA	NA	2.73686123497435	0.0299264400839998	1.45252228867092	up	3	Molecular Function:carboxy-lyase activity (GO:0016831),Biological Process:carboxylic acid metabolic process (GO:0019752),Molecular Function:pyridoxal phosphate binding (GO:0030170)	glutamate decarboxylase	4.1.1.15	ko00250 Alanine, aspartate and glutamate metabolism ko00410 beta-Alanine metabolism ko00430 Taurine and hypotaurine metabolism ko00650 Butanoate metabolism ko01100 Metabolic pathways ko01110 Biosynthesis of secondary metabolites	Glutamate decarboxylase/sphingosine phosphate lyase	E	Amino acid transport and metabolism ;	IPR002129 [Pyridoxal phosphate-dependent decarboxylase]	--	--
H9VI35	GST C-terminal domain-containing protein (Fragment)	0_1979_01	39650674.0742711	23734585.3395678	21567759.9903732	21666126.9336698	43653855.6272441	43395539.3825584	25225707.25	25928794.6707485	25397804.3367122	19150317.5908419	17273995.1306508	17752213.2821011	NA	NA	NA	NA	NA	NA	NA	NA	0.528559082467216	0.000173747150436227	-0.91986334945099	down	NA	NA	NA	NA	0.427596657170283	6.80198265372792e-05	-1.22567752036663	down	0.60420098276871	0.000217785624504425	-0.726899564190607	down	--	--	glutathione S-transferase	2.5.1.18	ko00480 Glutathione metabolism	Glutathione S-transferase	O	Posttranslational modification, protein turnover, chaperones ;	--	--	--
H9VQ19	Uncharacterized protein (Fragment)	CL4768Contig1_03	1880364.58481777	1068129.32770327	1012554.43808483	1461665.93906826	1812766.87685773	1930350.5911733	1365671.625	1237097.77206044	1612892.79048617	1056362.64259861	1336344.97506002	1248905.1364437	NA	NA	NA	NA	NA	NA	NA	NA	0.629921047416136	0.00883383033804139	-0.666757078400438	down	NA	NA	NA	NA	0.647572575119632	0.00179158166420106	-0.626886206493182	down	NA	NA	NA	NA	--	--	UDP-glucose 4-epimerase	5.1.3.2	ko00052 Galactose metabolism ko00520 Amino sugar and nucleotide sugar metabolism ko01100 Metabolic pathways	UDP-glucose 4-epimerase/UDP-sulfoquinovose synthase	M	Cell wall/membrane/envelope biogenesis ;	--	--	--
H9VTC5	Uncharacterized protein (Fragment)	CL1662Contig1_01	3725417.50520605	2209930.08425705	1866964.34487002	1919056.59964544	3470604.78347727	3393536.35350673	2296128.25	2690558.08483502	2390962.41449625	2160290.7012448	1684205.77227068	2001723.5227196	NA	NA	NA	NA	NA	NA	NA	NA	0.566213496838663	0.00047264630441469	-0.820581955692926	down	NA	NA	NA	NA	0.552073999849536	0.000781017324765965	-0.857066436469708	down	NA	NA	NA	NA	--	--	phytanoyl-CoA hydroxylase	1.14.11.18	ko04146 Peroxisome	Peroxisomal phytanoyl-CoA hydroxylase	I	Lipid transport and metabolism ;	IPR008775 [Phytanoyl-CoA dioxygenase]	--	--
H9VZM7	SHSP domain-containing protein (Fragment)	CL25Contig3_05	53825886.1556649	28042526.1503308	28177576.243007	29953724.0463173	74272039.7742075	64846467.9822852	38560635.5	36127669.5149066	37300465.5179976	25394515.9601368	19449492.8238061	21016509.2086927	NA	NA	NA	NA	NA	NA	NA	NA	0.446625189218443	0.0254155821404125	-1.16286347486058	down	0.588099303878728	0.00129955184421217	-0.765868312075497	down	0.341344553512242	0.00235742289430373	-1.55069936244255	down	0.580419924425945	0.0430250946342043	-0.78483105036705	down	--	--	HSP20 family protein	--	ko04141 Protein processing in endoplasmic reticulum	Molecular chaperone (small heat-shock protein Hsp26/Hsp42)	O	Posttranslational modification, protein turnover, chaperones ;	IPR002068 [Alpha crystallin/Hsp20 domain]	chloroplast protein	--
H9W9Y6	Uncharacterized protein (Fragment)	CL4079Contig1_04	94674924.5493926	27971798.8813697	29230537.0659071	22426462.87188	107675074.819472	102403363.84732	30000684.5	29732523.3698034	29503138.2750395	36459710.3964624	34934294.9019809	35936843.3203994	NA	NA	NA	NA	NA	NA	NA	NA	0.261289319267233	6.41764863934157e-05	-1.93627994212047	down	NA	NA	NA	NA	0.352189217819082	0.00293515127367511	-1.50557735277403	down	0.29281496749731	0.00271758387698361	-1.77193879474134	down	--	--	2-methylene-furan-3-one reductase	1.3.1.105	--	Zinc-binding oxidoreductase	CR	Energy production and conversion ; General function prediction only ;	--	--	--
H9WFS7	Bet_v_1 domain-containing protein (Fragment)	0_596_01	1391240.4532364	0	2910249.41817889	2993528.67701149	0	1831143.64393837	2578713.5	2667490.95843618	4041019.20765324	3898693.26874658	3809133.33147616	2971707.01798881	NA	NA	NA	NA	NA	NA	NA	NA	1.83211495500072	0.026765279113723	0.873510027346661	up	NA	NA	NA	NA	2.20944768348686	0.0182524254578543	1.14368577057551	up	NA	NA	NA	NA	2	Biological Process:defense response (GO:0006952),Biological Process:response to biotic stimulus (GO:0009607)	--	--	--	--	--	--	IPR000916 [Bet v I/Major latex protein]	cytoplasm protein	--
H9WH75	Uncharacterized protein (Fragment)	CL1838Contig1_02	667274.890784887	1243091.20596832	1204553.50708774	1188792.4215584	702231.143945433	792939.918320537	928251.0625	984842.764027087	1030264.44920208	865690.481875408	1080758.77759507	802504.372302103	NA	NA	NA	NA	NA	NA	NA	NA	1.68163145510483	0.000271932382708673	0.749861560437541	up	NA	NA	NA	NA	NA	NA	NA	NA	NA	NA	NA	NA	--	--	transcription initiation factor TFIIB	--	ko03022 Basal transcription factors	Transcription initiation factor TFIIB	K	Transcription ;	--	nucleus protein	--
H9WT28	Uncharacterized protein (Fragment)	2_1063_01	1660987.12405472	0	0	0	2043983.40173285	1857196.63495731	888959.25	0	0	0	0	0	NA	NA	NA	NA	NA	NA	NA	NA	-Inf	0	-Inf	down	NA	NA	NA	NA	-Inf	0	-Inf	down	NA	NA	NA	NA	--	--	--	--	--	Reductases with broad range of substrate specificities	R	General function prediction only ;	--	cytoplasm protein	--
H9X1G6	SHSP domain-containing protein (Fragment)	CL49Contig5_02	161769608.080969	68719044.6247962	73232058.4767933	75002939.3941103	163343325.804371	156196343.928953	81943301.125	78895519.2775414	88499743.4605244	64824358.1077963	61273094.937556	62241456.9040167	NA	NA	NA	NA	NA	NA	NA	NA	0.450758072815311	6.64518396923168e-06	-1.14957476516802	down	NA	NA	NA	NA	0.391305380200955	2.22877382764866e-06	-1.3536331483699	down	0.518042297034777	2.68163269068652e-05	-0.948858199232091	down	--	--	HSP20 family protein	--	ko04141 Protein processing in endoplasmic reticulum	Molecular chaperone (small heat-shock protein Hsp26/Hsp42)	O	Posttranslational modification, protein turnover, chaperones ;	IPR002068 [Alpha crystallin/Hsp20 domain]	chloroplast protein	--
H9X3A2	Uncharacterized protein (Fragment)	0_3211_01	324932.397561953	932989.534882053	1025645.13447328	785961.410929763	410430.872915029	424980.468509516	904058.4375	889560.628266561	1047451.65836131	632154.675185174	626797.901609891	645856.730625872	NA	NA	NA	NA	NA	NA	NA	NA	2.36533019317393	0.00230313427273964	1.24204159362946	up	NA	NA	NA	NA	1.64159054202739	0.00144115811939453	0.715094324039156	up	2.44847335205118	0.000698644529282726	1.29188249456707	up	--	--	nuclear protein localization protein 4 homolog	--	ko04141 Protein processing in endoplasmic reticulum	Nuclear pore complex, rNpl4 component (sc Npl4)	YU	Nuclear structure ; Intracellular trafficking, secretion, and vesicular transport ;	--	--	--
H9XB69	Uncharacterized protein (Fragment)	2_3444_01	2866557.67342109	6066553.74967078	5120368.41376927	6308633.85750818	3781598.95175947	4211542.47787988	6017176	7199954.34788741	5741118.27685323	4620141.31175655	5924557.05465522	6551465.98342924	NA	NA	NA	NA	NA	NA	NA	NA	1.6110534790064	0.0146532579756708	0.688004385178405	up	NA	NA	NA	NA	1.574276063047	0.0400285670689783	0.654688552196324	up	1.74574345429128	0.0106985265205548	0.803841563311175	up	--	--	(+)-neomenthol dehydrogenase	1.1.1.208	ko00902 Monoterpenoid biosynthesis ko01110 Biosynthesis of secondary metabolites	Dehydrogenases with different specificities (related to short-chain alcohol dehydrogenases)	Q	Secondary metabolites biosynthesis, transport and catabolism ;	IPR002347 [Short-chain dehydrogenase/reductase SDR]	--	--
K7NHS5	Fe2OG dioxygenase domain-containing protein (Fragment)	0_17649_01	40578935.043851	17985514.3680532	12971770.2129952	14086449.2861811	32279937.1008333	33961128.394355	35130030	22688909.2105124	15126679.9892987	11319679.22364	11584151.0701603	35826985.005491	NA	NA	NA	NA	NA	NA	NA	NA	0.421678839542483	0.00222680160642237	-1.2457834679895	down	NA	NA	NA	NA	NA	NA	NA	NA	NA	NA	NA	NA	2	Molecular Function:oxidoreductase activity (GO:0016491),Biological Process:oxidation-reduction process (GO:0055114)	--	--	--	Iron/ascorbate family oxidoreductases	QR	Secondary metabolites biosynthesis, transport and catabolism ; General function prediction only ;	IPR005123 [Oxoglutarate/iron-dependent dioxygenase]	cytoplasm protein	--
K7NNM7	Uncharacterized protein (Fragment)	0_2136_01	91795378.2147658	48851028.4501784	57754221.2822717	61474037.4654638	84996367.9478936	81652829.7141824	44468079.25	44832530.5373506	47606612.6706708	50029456.9180629	52428395.2683076	51714101.3014791	NA	NA	NA	NA	NA	NA	NA	NA	0.65034944775939	0.00326254971185769	-0.620712975084007	down	NA	NA	NA	NA	0.596537779772628	0.000345870455624712	-0.745314585693362	down	0.529735329106936	0.000209235057725542	-0.916656366830274	down	1	Molecular Function:protein binding (GO:0005515)	glutathione S-transferase	2.5.1.18	ko00480 Glutathione metabolism	Glutathione S-transferase	O	Posttranslational modification, protein turnover, chaperones ;	IPR004045 [Glutathione S-transferase, N-terminal]	--	--
O22599	NADPH-protochlorophyllide oxidoreductase (Fragment)	porA	19259205.021549	28659184.5209052	33084142.7571029	33521708.2154448	22260900.4284305	18191981.9303562	33291126.1875	30040508.3654241	28796849.2668057	36679736.6669122	34277093.1487603	35589267.6716604	NA	NA	NA	NA	NA	NA	NA	NA	1.59540621795153	0.00387222789914638	0.673923805813856	up	NA	NA	NA	NA	1.78433047916561	0.000370319195686165	0.835382844236858	up	1.54287829921132	0.00396060410515076	0.625624267969046	up	--	--	protochlorophyllide reductase	1.3.1.33	ko00860 Porphyrin and chlorophyll metabolism ko01100 Metabolic pathways ko01110 Biosynthesis of secondary metabolites	Dehydrogenases with different specificities (related to short-chain alcohol dehydrogenases)	Q	Secondary metabolites biosynthesis, transport and catabolism ;	IPR002347 [Short-chain dehydrogenase/reductase SDR]	chloroplast protein	--
O22601	Ferritin (Fragment)		20277684.3119384	39815458.031071	40965352.4457266	43600752.4562793	20356576.5602568	22064337.8809257	30007362.9375	25817144.7092231	31415884.0278856	40526839.7595845	50377680.9861255	37725695.3277871	NA	NA	NA	NA	NA	NA	NA	NA	1.98380131943356	8.3306072260896e-05	0.988267544968278	up	NA	NA	NA	NA	2.05156444691827	0.0268785573860471	1.03672447511224	up	NA	NA	NA	NA	2	Biological Process:cellular iron ion homeostasis (GO:0006879),Molecular Function:ferric iron binding (GO:0008199)	ferritin heavy chain	1.16.3.2		Ferritin	P	Inorganic ion transport and metabolism ;	IPR008331 [Ferritin/DPS protein domain]	chloroplast protein	--
Q50EK4	Cytochrome P450 750A1	CYP750A1	1296778.56338754	0	2965788.23155248	2339208.42845842	1892357.44705198	1348600.49834882	3456867	3424728.77991415	2951091.3487957	3094771.49891473	1509218.22390287	0	NA	NA	NA	NA	NA	NA	NA	NA	1.7536264996006	0.0436856155276088	0.810341504593509	up	NA	NA	NA	NA	NA	NA	NA	NA	2.16687044513639	0.0021560010204907	1.11561289881845	up	3	Molecular Function:iron ion binding (GO:0005506),Molecular Function:heme binding (GO:0020037),Biological Process:oxidation-reduction process (GO:0055114)	biphenyl-4-hydroxylase	--	--	Cytochrome P450 CYP2 subfamily	Q	Secondary metabolites biosynthesis, transport and catabolism ;	IPR001128 [Cytochrome P450]	endoplasmic reticulum protein	--
R4LC26	50S ribosomal protein L16, chloroplastic	rpl16	52355391.032117	31755415.8768475	33452692.3310498	35485140.6945575	57671910.8948163	55216754.3856343	31683747.5	30582326.9429828	30190728.1894469	33044173.6083783	31197668.3788239	30903369.4217099	NA	NA	NA	NA	NA	NA	NA	NA	0.609360791240735	0.000330363183399006	-0.714631420761166	down	NA	NA	NA	NA	0.575785983060958	0.000153500023144639	-0.796395426539308	down	0.559516660965662	0.000110239227692617	-0.837747003302032	down	3	Molecular Function:structural constituent of ribosome (GO:0003735),Cellular Component:ribosome (GO:0005840),Biological Process:translation (GO:0006412)	large subunit ribosomal protein L16	--	ko03010 Ribosome	Mitochondrial ribosomal protein L16	J	Translation, ribosomal structure and biogenesis ;	IPR016180 [Ribosomal protein L10e/L16]	chloroplast protein	--
A0A385JF31	Ribosomal protein S13	rps13	555903.532415665	546167.012711758	0	0	570326.033705887	403977.310176399	777116.25	763989.23080434	513781.689992443	332180.790601208	439211.740406645	447519.513389655	NA	NA	NA	NA	NA	NA	NA	NA	NA	NA	NA	NA	0.593177115376546	0.040569633386811	-0.753465154831884	down	NA	NA	NA	NA	NA	NA	NA	NA	5	Molecular Function:RNA binding (GO:0003723),Molecular Function:structural constituent of ribosome (GO:0003735),Cellular Component:intracellular (GO:0005622),Cellular Component:ribosome (GO:0005840),Biological Process:translation (GO:0006412)	small subunit ribosomal protein S13	--	ko03010 Ribosome	Ribosomal protein S18	J	Translation, ribosomal structure and biogenesis ;	IPR001892 [Ribosomal protein S13]	mitochondrion protein	--
A0A3G6J9E9	Caffeoyl-CoA O-methyltransferase	COMT1	6981477.82801659	9866412.87085776	8243554.67206548	5858346.97711259	7174362.31946981	7964302.15359184	9185755.375	9147934.95491255	7932818.3242755	5124175.3935457	2812352.18999785	6341420.88363698	NA	NA	NA	NA	NA	NA	NA	NA	NA	NA	NA	NA	0.543579988309714	0.0230025682685394	-0.879435750073012	down	NA	NA	NA	NA	NA	NA	NA	NA	1	Molecular Function:O-methyltransferase activity (GO:0008171)	caffeoyl-CoA O-methyltransferase	2.1.1.104	ko00360 Phenylalanine metabolism ko00940 Phenylpropanoid biosynthesis ko00941 Flavonoid biosynthesis ko00945 Stilbenoid, diarylheptanoid and gingerol biosynthesis ko01100 Metabolic pathways ko01110 Biosynthesis of secondary metabolites	O-methyltransferase	Q	Secondary metabolites biosynthesis, transport and catabolism ;	IPR002935 [O-methyltransferase, family 3]	--	--
A0A3G6JDK7	Fasciclin-like arabinogalactan protein 8	FLA6	11961120.4437759	21780819.6650181	25804841.4941828	14885432.6861802	15539822.1715434	12485640.8161214	32643246	30824971.5222225	23024858.8928879	17289963.4738841	13511249.0037398	12590005.7515063	NA	NA	NA	NA	NA	NA	NA	NA	NA	NA	NA	NA	0.501672735293639	0.0118962149010308	-0.9951815616596	down	NA	NA	NA	NA	2.16305242890801	0.00795838515122622	1.1130686343285	up	--	--	--	--	--	--	--	--	IPR000782 [FAS1 domain]	cell membrane protein	--
A0A481VAE1	Flavanone-3-hydroxylase	F3H	77024125.5210972	60433879.5179691	65263463.2341919	61178697.6422351	78577473.2545504	76821770.6636306	89977082.90625	91869573.4540478	89413058.916478	54567961.1344865	50540575.8037583	60943444.9703359	NA	NA	NA	NA	NA	NA	NA	NA	NA	NA	NA	NA	0.612151279961169	0.000356063410311731	-0.708039867002846	down	NA	NA	NA	NA	NA	NA	NA	NA	2	Molecular Function:oxidoreductase activity (GO:0016491),Biological Process:oxidation-reduction process (GO:0055114)	naringenin 3-dioxygenase	1.14.11.9	ko00941 Flavonoid biosynthesis ko01100 Metabolic pathways ko01110 Biosynthesis of secondary metabolites	Iron/ascorbate family oxidoreductases	QR	Secondary metabolites biosynthesis, transport and catabolism ; General function prediction only ;	IPR005123 [Oxoglutarate/iron-dependent dioxygenase] ; IPR026992 [Non-haem dioxygenase N-terminal domain]	cytoplasm protein	--
H9V6C4	Uncharacterized protein (Fragment)	CL4138Contig1_01	2927056.86049832	9282262.08065116	8291125.00824898	1861005.27381983	8622354.19728611	779218.881760811	8106997.84375	10182192.0359123	9779910.48714826	6229673.09249679	3690104.83101629	3301018.44147157	NA	NA	NA	NA	NA	NA	NA	NA	NA	NA	NA	NA	0.471008909876469	0.0114011714111952	-1.08617374393886	down	NA	NA	NA	NA	NA	NA	NA	NA	--	--	--	--	--	Flavonol reductase/cinnamoyl-CoA reductase	V	Defense mechanisms ;	--	--	--
H9V8G2	ACOX domain-containing protein (Fragment)	CL814Contig1_06	1636358.25271754	2629276.51374133	2226403.94356808	2134253.17569862	2072078.02634272	1710546.71420285	2970367.5625	3088605.8348119	2360037.03186325	1668073.24402969	1742545.57343468	1919681.50585117	NA	NA	NA	NA	NA	NA	NA	NA	NA	NA	NA	NA	0.633126703922824	0.0123466619039118	-0.659433848268433	down	NA	NA	NA	NA	1.55361447704148	0.0190234540138772	0.635628549393585	up	4	Molecular Function:acyl-CoA oxidase activity (GO:0003997),Cellular Component:peroxisome (GO:0005777),Biological Process:fatty acid beta-oxidation (GO:0006635),Biological Process:oxidation-reduction process (GO:0055114)	acyl-CoA oxidase	1.3.3.6	ko00071 Fatty acid degradation ko00592 alpha-Linolenic acid metabolism ko01040 Biosynthesis of unsaturated fatty acids ko01100 Metabolic pathways ko01110 Biosynthesis of secondary metabolites ko01212 Fatty acid metabolism ko04146 Peroxisome	--	--	--	IPR002655 [Acyl-CoA oxidase, C-terminal]	--	--
H9VAT7	Aminotran_1_2 domain-containing protein (Fragment)	CL3181Contig1_04	6740684.63447326	5909387.87771475	5438038.52989672	5780799.30354085	6800775.75447047	6641595.52561793	7634527.6875	7263015.89903172	7417922.96590469	4820849.68430203	4546708.617147	4559030.06446162	NA	NA	NA	NA	NA	NA	NA	NA	NA	NA	NA	NA	0.624077849019479	3.70752717005754e-05	-0.680202089214925	down	NA	NA	NA	NA	NA	NA	NA	NA	2	Biological Process:biosynthetic process (GO:0009058),Molecular Function:pyridoxal phosphate binding (GO:0030170)	--	--	--	Kynurenine aminotransferase, glutamine transaminase K	E	Amino acid transport and metabolism ;	IPR004839 [Aminotransferase, class I/classII]	--	--
H9VB23	Uncharacterized protein (Fragment)	CL2655Contig1_03	8750084.36038981	10742846.1296315	10081675.211841	10141886.0065725	10485962.8932478	9481319.06405206	11392328	12169299.6036	10815685.0035155	7793078.77193158	6823607.81152792	8031650.35221227	NA	NA	NA	NA	NA	NA	NA	NA	NA	NA	NA	NA	0.658816388427755	0.00191465236516338	-0.60205165152714	down	NA	NA	NA	NA	NA	NA	NA	NA	--	--	6-phosphofructokinase 1	2.7.1.11	ko00010 Glycolysis / Gluconeogenesis ko00030 Pentose phosphate pathway ko00051 Fructose and mannose metabolism ko00052 Galactose metabolism ko01100 Metabolic pathways ko01110 Biosynthesis of secondary metabolites ko01200 Carbon metabolism ko01230 Biosynthesis of amino acids ko03018 RNA degradation	Pyrophosphate-dependent phosphofructo-1-kinase	G	Carbohydrate transport and metabolism ;	--	cytoplasm protein	--
H9VB68	Glutathione peroxidase (Fragment)	0_13268_01	27402893.771191	31034876.2824365	57834320.1089344	33931448.6407613	58480660.8764988	67715968.4087553	66539301.5	59613271.5657621	72525443.4870233	34966252.3727802	33772025.076347	32078194.7597987	NA	NA	NA	NA	NA	NA	NA	NA	NA	NA	NA	NA	0.507436474141268	0.00103592320147236	-0.978700871954761	down	NA	NA	NA	NA	NA	NA	NA	NA	3	Molecular Function:glutathione peroxidase activity (GO:0004602),Biological Process:response to oxidative stress (GO:0006979),Biological Process:oxidation-reduction process (GO:0055114)	glutathione peroxidase	1.11.1.9	ko00480 Glutathione metabolism ko00590 Arachidonic acid metabolism	Glutathione peroxidase	O	Posttranslational modification, protein turnover, chaperones ;	IPR000889 [Glutathione peroxidase]	--	--
H9VC92	Dirigent protein (Fragment)	0_1145_01	20473342.5788444	12261150.0482995	16072308.8148089	22942434.4772234	19931564.9810472	20342864.9521977	22924720.25	23304955.0021003	26496540.3339567	12068097.2496208	9788389.2922034	10918961.3303784	NA	NA	NA	NA	NA	NA	NA	NA	NA	NA	NA	NA	0.45066895902784	0.000527187537205451	-1.14986001070679	down	0.539533328002768	0.00016203418759605	-0.890216014397013	down	NA	NA	NA	NA	--	--	--	--	--	--	--	--	IPR004265 [Plant disease resistance response protein]	--	--
H9VFX4	SHSP domain-containing protein (Fragment)	2_9760_02	39371359.505945	28396814.7765472	32774556.9262004	31282727.8427772	35178036.0698164	28207375.5313263	26280566.5	18201441.7093068	18918817.9195544	34720833.6835617	31854652.5796579	34276834.8884971	NA	NA	NA	NA	NA	NA	NA	NA	NA	NA	NA	NA	1.59070988991115	0.0102532312823907	0.669670744185363	up	NA	NA	NA	NA	0.616999010827113	0.0342786686757795	-0.696659918439675	down	--	--	HSP20 family protein	--	ko04141 Protein processing in endoplasmic reticulum	Molecular chaperone (small heat-shock protein Hsp26/Hsp42)	O	Posttranslational modification, protein turnover, chaperones ;	IPR002068 [Alpha crystallin/Hsp20 domain]	nucleus protein	--
H9VIA4	Peroxidase (Fragment)	0_8149_01	67040919.0869991	61752044.9261734	60542385.1129661	56916049.8261091	77034095.8147824	80306758.0004182	83674477	91355484.1449403	89259315.050394	53387671.5889224	53380865.8965222	50653120.4305109	NA	NA	NA	NA	NA	NA	NA	NA	NA	NA	NA	NA	0.595641488683053	0.000133593689442479	-0.747483848300016	down	NA	NA	NA	NA	NA	NA	NA	NA	4	Molecular Function:peroxidase activity (GO:0004601),Biological Process:response to oxidative stress (GO:0006979),Molecular Function:heme binding (GO:0020037),Biological Process:oxidation-reduction process (GO:0055114)	peroxidase	1.11.1.7	ko00940 Phenylpropanoid biosynthesis ko01100 Metabolic pathways ko01110 Biosynthesis of secondary metabolites	--	--	--	IPR002016 [Haem peroxidase, plant/fungal/bacterial]	--	--
H9VKN4	Uncharacterized protein (Fragment)	CL2115Contig1_03	2772714.75667856	2179924.210174	2352373.20391989	2314940.10427425	2723893.63548435	2672521.47541642	3315891.5	3332347.64186569	3154867.58048581	2103696.03644474	2005161.24151015	2205469.07711358	NA	NA	NA	NA	NA	NA	NA	NA	NA	NA	NA	NA	0.644114823382626	0.000136285234639121	-0.634610201021807	down	NA	NA	NA	NA	NA	NA	NA	NA	--	--	peroxisomal enoyl-CoA hydratase 2	4.2.1.119	--	Peroxisomal multifunctional beta-oxidation protein and related enzymes	I	Lipid transport and metabolism ;	--	--	--
H9VL91	Aldo_ket_red domain-containing protein (Fragment)	CL1452Contig1_03	33837801.7888156	29617088.0796756	34593941.4210073	30928894.4851947	39038500.5007701	37866094.2495255	43364203.75	43346306.7385895	39171677.3085312	30134779.3029822	19200606.0039981	24796877.3679433	NA	NA	NA	NA	NA	NA	NA	NA	NA	NA	NA	NA	0.588901924666257	0.0074983718859743	-0.76390070629687	down	NA	NA	NA	NA	NA	NA	NA	NA	--	--	aldehyde reductase	1.1.1.21	ko00040 Pentose and glucuronate interconversions ko00051 Fructose and mannose metabolism ko00052 Galactose metabolism ko00561 Glycerolipid metabolism ko00790 Folate biosynthesis ko01100 Metabolic pathways	Aldo/keto reductase family proteins	R	General function prediction only ;	IPR023210 [NADP-dependent oxidoreductase domain]	--	--
H9VMP5	KH_dom_type_1 domain-containing protein (Fragment)	CL1760Contig1_04	1032175.14623965	1584513.66763289	1757106.90668613	1575731.2877091	1734991.35434862	1554099.06002153	1791785.25	1889037.32559341	1913108.16259055	1181782.92641039	1038095.56844594	1450599.45979948	NA	NA	NA	NA	NA	NA	NA	NA	NA	NA	NA	NA	0.656153629075395	0.00712897974412152	-0.607894453891165	down	NA	NA	NA	NA	NA	NA	NA	NA	1	Molecular Function:RNA binding (GO:0003723)	poly(rC)-binding protein 3/4	--	--	PolyC-binding proteins alphaCP-1 and related KH domain proteins	AR	RNA processing and modification ; General function prediction only ;	IPR004088 [K Homology domain, type 1]	--	--
H9VQ40	Pectinesterase (Fragment)	CL1881Contig1_01	15106186.8753189	12858400.4916624	26802491.4013261	27567589.200695	17830496.5397597	16682163.2949174	11458316.625	11423165.5295233	11587551.5085734	24993867.8652941	21834495.4895156	24759371.5139959	NA	NA	NA	NA	NA	NA	NA	NA	NA	NA	NA	NA	2.07687095520316	0.00657628656835019	1.05441157820848	up	NA	NA	NA	NA	NA	NA	NA	NA	3	Cellular Component:cell wall (GO:0005618),Molecular Function:pectinesterase activity (GO:0030599),Biological Process:cell wall modification (GO:0042545)	pectinesterase	3.1.1.11	ko00040 Pentose and glucuronate interconversions ko01100 Metabolic pathways	--	--	--	IPR000070 [Pectinesterase, catalytic]	cell wall protein	--
H9VS37	Uncharacterized protein (Fragment)	2_3065_01	4009761.46707779	6024903.90906026	2972918.61634535	5237822.53819669	3351033.57853916	5970556.30872243	7032357.625	5978461.86693795	6682135.4403747	3485212.32560769	3576574.16275973	3986271.81241788	NA	NA	NA	NA	NA	NA	NA	NA	NA	NA	NA	NA	0.56101577131309	0.0011366065558786	-0.833886766343204	down	NA	NA	NA	NA	NA	NA	NA	NA	--	--	adipocyte plasma membrane-associated protein	--	--	Predicted alkaloid synthase/Surface mucin Hemomucin	R	General function prediction only ;	--	vacuole protein	--
H9VYE8	Uncharacterized protein (Fragment)	UMN_CL231Contig1_03	2846503.11983289	3053182.47524191	0	5368552.91900633	0	1995458.32591354	5921360.5	5071431.81573	6040624.71331968	2559647.13640713	0	2766979.91134534	NA	NA	NA	NA	NA	NA	NA	NA	NA	NA	NA	NA	0.469074441023914	0.00489349571093176	-1.09211120162674	down	NA	NA	NA	NA	2.34525026271646	0.00759273457566155	1.22974188159576	up	--	--	large subunit ribosomal protein L27Ae	--	ko03010 Ribosome	60s ribosomal protein L15/L27	J	Translation, ribosomal structure and biogenesis ;	--	--	--
H9VYQ0	Uncharacterized protein (Fragment)	0_17689_01	11018172.3569134	11199605.4576366	13576230.6699129	11661570.6692954	9882454.43353287	12095899.715628	18027595.25	16431138.4086897	15025182.4532756	11086697.8320724	10833490.5020644	10807155.5047905	NA	NA	NA	NA	NA	NA	NA	NA	NA	NA	NA	NA	0.66137335947455	0.0223142267397659	-0.596463160830997	down	NA	NA	NA	NA	NA	NA	NA	NA	--	--	sulfite reductase (ferredoxin)	1.8.7.1	ko00920 Sulfur metabolism ko01100 Metabolic pathways	--	--	--	--	--	--
H9W1F4	Uncharacterized protein (Fragment)	2_3802_02	0	0	0	5279881.00212333	3232260.7824513	2863665.02708302	3766193	3014920.38935535	3785850.979868	5769216.70933791	5663987.39468461	5406501.95119709	NA	NA	NA	NA	NA	NA	NA	NA	NA	NA	NA	NA	1.59361813542836	0.0016208632128381	0.672305970530481	up	1.84163506155554	0.000955927865123229	0.880987205269788	up	NA	NA	NA	NA	2	Cellular Component:monolayer-surrounded lipid storage body (GO:0012511),Cellular Component:integral component of membrane (GO:0016021)	--	--	--	--	--	--	IPR000136 [Oleosin]	--	--
H9W1S8	Uncharacterized protein (Fragment)	UMN_5064_02	4563482.87494292	3034078.35533189	3390939.66092439	3277852.87538633	4430863.64992785	4464610.2362374	3308874	3815347.44863839	3663273.53724906	2454511.32101985	2556589.84825644	2177944.84129744	NA	NA	NA	NA	NA	NA	NA	NA	NA	NA	NA	NA	0.666424041909514	0.00309017366198822	-0.585487646587906	down	0.534145858269464	6.35988395353554e-05	-0.904694344980761	down	NA	NA	NA	NA	--	--	--	--	--	--	--	--	IPR021102 [Peptide-N4-(N-acetyl-beta-glucosaminyl)asparagine amidase A]	--	--
H9W709	Uncharacterized protein (Fragment)	2_5911_01	1751875.65867385	1512427.94365339	1905258.11241221	1952801.67631248	2097950.77537688	1999024.91443574	2745647.75	2805874.03851555	2482793.60902341	1627676.86131803	1537102.85723049	1608494.03478084	NA	NA	NA	NA	NA	NA	NA	NA	NA	NA	NA	NA	0.594110825521175	0.00045514279128606	-0.751196018211214	down	NA	NA	NA	NA	NA	NA	NA	NA	--	--	--	--	--	Reductases with broad range of substrate specificities	R	General function prediction only ;	--	cytoplasm protein	--
H9W7A6	Uncharacterized protein (Fragment)	CL580Contig1_03	42716331.0192856	42559208.9037173	55616992.5405403	67000741.8524668	45958151.8355299	39790423.6263153	71129639	65343317.8966922	59661269.5441203	39630717.0025755	35348058.0915061	34151486.6175677	NA	NA	NA	NA	NA	NA	NA	NA	NA	NA	NA	NA	0.556406006702668	0.00143811813489221	-0.845790100252762	down	NA	NA	NA	NA	1.52675335088203	0.00388268803615714	0.610467011577481	up	2	Molecular Function:intramolecular transferase activity (GO:0016866),Biological Process:cellulose biosynthetic process (GO:0030244)	--	--	ko00520 Amino sugar and nucleotide sugar metabolism	--	--	--	IPR004901 [Reversibly glycosylated polypeptide family]	Golgi apparatus protein	--
H9WCW7	PPDK_N domain-containing protein (Fragment)	2_4077_01	28585999.9586393	27548923.4090153	27728670.1301577	27442566.1958563	34713995.5958051	32564526.4320265	41466170.25	38506978.5609413	37496803.559505	28010175.1294164	23607248.9895664	24058450.2171993	NA	NA	NA	NA	NA	NA	NA	NA	NA	NA	NA	NA	0.644214735846109	0.00162117007491614	-0.634386433407617	down	NA	NA	NA	NA	NA	NA	NA	NA	3	Molecular Function:ATP binding (GO:0005524),Molecular Function:kinase activity (GO:0016301),Biological Process:phosphorylation (GO:0016310)	phosphoglucan, water dikinase	2.7.9.5	--	--	--	--	IPR002192 [Pyruvate phosphate dikinase, PEP/pyruvate-binding]	chloroplast protein	--
H9WHG8	Peripheral subunit-binding (PSBD) domain-containing protein (Fragment)	0_480_01	23304411.5612358	17577263.4590809	17847900.854638	19741022.7144783	20803246.603659	23093953.8312333	24884199.75	24541895.3476516	25609769.2366024	14423800.9213584	16210665.154466	17961583.1265927	NA	NA	NA	NA	NA	NA	NA	NA	NA	NA	NA	NA	0.64763762813395	0.00117929340389386	-0.626741285366101	down	NA	NA	NA	NA	NA	NA	NA	NA	1	Biological Process:metabolic process (GO:0008152)	pyruvate dehydrogenase E2 component (dihydrolipoamide acetyltransferase)	2.3.1.12	ko00010 Glycolysis / Gluconeogenesis ko00020 Citrate cycle (TCA cycle) ko00620 Pyruvate metabolism ko01100 Metabolic pathways ko01110 Biosynthesis of secondary metabolites ko01200 Carbon metabolism	Dihydrolipoamide acetyltransferase	C	Energy production and conversion ;	IPR004167 [E3-binding domain]	--	--
H9WIR3	Uncharacterized protein (Fragment)	2_8851_01	2622932.60132873	752274.266438156	0	0	2320857.85550268	2101307.63653748	2793140	2650178.96200398	2583666.38024264	1815904.98289133	1753100.48650759	1635534.28994402	NA	NA	NA	NA	NA	NA	NA	NA	NA	NA	NA	NA	0.648380374130131	0.000318898008050775	-0.625087672405829	down	NA	NA	NA	NA	NA	NA	NA	NA	--	--	--	--	--	Dimeric dihydrodiol dehydrogenase	GQ	Carbohydrate transport and metabolism ; Secondary metabolites biosynthesis, transport and catabolism ;	--	--	--
H9WMR3	Amidohydro-rel domain-containing protein (Fragment)	0_10245_01	3853458.13902007	2475223.71256107	3943946.24278953	4543871.85576618	2470038.33505189	3664783.52347283	4530407.875	4161870.90035419	4198873.46138751	2940044.97086976	2212590.23302222	3218719.12658234	NA	NA	NA	NA	NA	NA	NA	NA	NA	NA	NA	NA	0.649387593656269	0.00945503313114378	-0.622848272230637	down	NA	NA	NA	NA	NA	NA	NA	NA	1	Molecular Function:hydrolase activity (GO:0016787)	guanine deaminase	3.5.4.3	ko00230 Purine metabolism ko01100 Metabolic pathways	Atrazine chlorohydrolase/guanine deaminase	FQ	Nucleotide transport and metabolism ; Secondary metabolites biosynthesis, transport and catabolism ;	IPR006680 [Amidohydrolase-related]	--	--
H9WQD8	AMP-binding_C domain-containing protein (Fragment)	CL1843Contig1_03	12471211.5781646	12550367.0331657	11416128.9535495	12323730.7419409	18031092.1230142	13993508.254701	17926041.25	15849464.35211	15123054.6021399	7310959.99970458	11817608.361609	11054814.9714847	NA	NA	NA	NA	NA	NA	NA	NA	NA	NA	NA	NA	0.617265277478967	0.0185220499798511	-0.69603745599337	down	NA	NA	NA	NA	NA	NA	NA	NA	--	--	--	--	--	Acyl-CoA synthetase	I	Lipid transport and metabolism ;	IPR025110 [AMP-binding enzyme C-terminal domain]	peroxisome protein	--
H9WW19	Transmembrane 9 superfamily member (Fragment)	CL1634Contig1_05	0	0	0	6034626.58286909	0	0	0	0	0	9401262.20169371	10182784.7082718	10222639.638067	NA	NA	NA	NA	NA	NA	NA	NA	NA	NA	NA	NA	Inf	0	Inf	up	Inf	0	Inf	up	NA	NA	NA	NA	1	Cellular Component:integral component of membrane (GO:0016021)	transmembrane 9 superfamily member 2/4	--	--	Endosomal membrane proteins, EMP70	U	Intracellular trafficking, secretion, and vesicular transport ;	IPR004240 [Nonaspanin (TM9SF)]	--	--
H9WX14	Uncharacterized protein (Fragment)	CL899Contig1_04	5164802.08199107	6323743.23939372	6531793.02621248	4144727.6350276	3762057.52392004	3262027.84583615	8037078.375	6778411.79184632	7615308.22155934	4274838.2251313	5155363.62276781	3710793.97327655	NA	NA	NA	NA	NA	NA	NA	NA	NA	NA	NA	NA	0.585846102917503	0.00522233855158237	-0.771406364911294	down	NA	NA	NA	NA	1.84026626525214	0.00734737628356971	0.879914522677513	up	1	Molecular Function:protein binding (GO:0005515)	--	--	--	Kelch repeat-containing proteins	R	General function prediction only ;	IPR006652 [Kelch repeat type 1]	--	--
H9WZ32	Phosphotransferase (Fragment)	2_7207_01	5016886.29175537	6098101.25914407	7456905.69803078	5268915.36172033	7153671.83651532	6108791.79321254	8660424.125	6789509.13084943	6073979.71423001	4827311.1554841	4211389.4699856	4101958.21004587	NA	NA	NA	NA	NA	NA	NA	NA	NA	NA	NA	NA	0.610514401065573	0.0253972147988518	-0.711902768387471	down	NA	NA	NA	NA	NA	NA	NA	NA	2	Molecular Function:ATP binding (GO:0005524),Biological Process:carbohydrate metabolic process (GO:0005975)	hexokinase	2.7.1.1	ko00010 Glycolysis / Gluconeogenesis ko00051 Fructose and mannose metabolism ko00052 Galactose metabolism ko00500 Starch and sucrose metabolism ko00520 Amino sugar and nucleotide sugar metabolism ko01100 Metabolic pathways ko01110 Biosynthesis of secondary metabolites ko01200 Carbon metabolism	Hexokinase	G	Carbohydrate transport and metabolism ;	IPR022673 [Hexokinase, C-terminal]	mitochondrion protein	--
H9X3M4	Lipoxygenase domain-containing protein (Fragment)	CL2043Contig1_01	1499500.78975257	1472514.26802364	1628209.91737326	1568125.16795441	1409846.04547672	1447743.88096379	2152322.75	1973392.30092511	2139765.96400385	1235492.39068941	1323577.35605286	1135134.13194968	NA	NA	NA	NA	NA	NA	NA	NA	NA	NA	NA	NA	0.589612173413287	0.000415687515911439	-0.762161783579081	down	NA	NA	NA	NA	NA	NA	NA	NA	2	Molecular Function:metal ion binding (GO:0046872),Biological Process:oxidation-reduction process (GO:0055114)	lipoxygenase	1.13.11.12	ko00591 Linoleic acid metabolism ko00592 alpha-Linolenic acid metabolism ko01100 Metabolic pathways ko01110 Biosynthesis of secondary metabolites	--	--	--	IPR013819 [Lipoxygenase, C-terminal]	cytoplasm protein	--
H9XAU6	Uncharacterized protein (Fragment)	0_6316_02	1110809.42110496	1051227.65310097	1164957.07502568	577623.18391906	1014049.30940536	870348.313096352	375068.6875	0	273549.542773127	1087942.1434474	1127434.13430921	1102376.27413167	NA	NA	NA	NA	NA	NA	NA	NA	NA	NA	NA	NA	3.41007226031992	0.000307464240823025	1.76980231065726	up	NA	NA	NA	NA	0.324828077406676	0.0062562899747423	-1.62225175366769	down	1	Biological Process:phosphatidylinositol phosphorylation (GO:0046854)	3'(2'), 5'-bisphosphate nucleotidase	3.1.3.7	ko00920 Sulfur metabolism ko01100 Metabolic pathways	Salt-sensitive 3'-phosphoadenosine-5'-phosphatase HAL2/SAL1	FP	Nucleotide transport and metabolism ; Inorganic ion transport and metabolism ;	IPR000760 [Inositol monophosphatase-like]	--	--
H9XBP7	GST C-terminal domain-containing protein (Fragment)	CL1951Contig1_03	21352651.0617539	19363352.5245888	16763229.7349076	22438991.087763	21007345.4675933	19701094.2457746	23737489.5	21485741.9002229	23475113.1210237	13327589.3858134	14311637.23186	16489959.6216209	NA	NA	NA	NA	NA	NA	NA	NA	NA	NA	NA	NA	0.642361712597693	0.00222093939421263	-0.638542190032729	down	NA	NA	NA	NA	NA	NA	NA	NA	--	--	glutathione S-transferase	2.5.1.18	ko00480 Glutathione metabolism	Glutathione S-transferase	O	Posttranslational modification, protein turnover, chaperones ;	IPR004046 [Glutathione S-transferase, C-terminal]	cytoplasm protein	--
K7NNZ9	SERPIN domain-containing protein (Fragment)	CL3278Contig1_01	89714684.3261864	88794947.9557534	91290637.8646187	84103876.7551225	94596437.2227984	77305111.3988346	128450976.1875	117218447.736092	113946848.487504	71477948.9469155	76330938.4180948	72577086.9614646	NA	NA	NA	NA	NA	NA	NA	NA	NA	NA	NA	NA	0.612836490542731	0.000557500660498807	-0.706425891688337	down	NA	NA	NA	NA	NA	NA	NA	NA	--	--	serpin B	--		Serpin	V	Defense mechanisms ;	IPR023796 [Serpin domain]	--	--
K7NS01	AB hydrolase-1 domain-containing protein (Fragment)	UMN_CL374Contig1_01	12146587.0259945	11475369.9680216	10850658.5193656	14112087.8995716	13154780.4380489	11761610.3125799	17067544	15104957.5580557	13120427.9744477	9365182.82909047	8538268.2189406	8957925.94527294	NA	NA	NA	NA	NA	NA	NA	NA	NA	NA	NA	NA	0.593058944752681	0.00618096417467399	-0.753752592011249	down	NA	NA	NA	NA	NA	NA	NA	NA	--	--	--	--	--	Soluble epoxide hydrolase	I	Lipid transport and metabolism ;	IPR000073 [Alpha/beta hydrolase fold-1]	--	--
Q9LL41	Phenylcoumaran benzylic ether reductase PT1	PCBER	447414385.034399	496714830.881642	530508184.335594	522294823.443207	434568501.691992	429254945.092668	808073712.203125	757198586.982439	756429030.457842	360882840.532716	339179529.439279	339729973.098377	NA	NA	NA	NA	NA	NA	NA	NA	NA	NA	NA	NA	0.447857926338043	2.09166199170071e-05	-1.15888695518304	down	NA	NA	NA	NA	1.77061801704009	4.71599705417848e-05	0.82425300691668	up	--	--	--	--	--	--	--	--	IPR008030 [NmrA-like domain]	cytoplasm protein	--
Q9LLZ8	Glycine-rich protein homolog		0	798975.438541543	0	0	1092013.89385743	0	1665242.75	1616272.72462258	1503598.04852116	0	0	0	NA	NA	NA	NA	NA	NA	NA	NA	NA	NA	NA	NA	-Inf	0	-Inf	down	NA	NA	NA	NA	NA	NA	NA	NA	--	--	--	--	--	--	--	--	--	--	--
U5MY99	4-coumarate:CoA ligase	4CL3	0	2259333.89691176	1617119.14568359	0	549861.868238509	0	4592600.9375	4416653.66545323	2925569.22461223	1378635.72702081	940539.19733926	0	NA	NA	NA	NA	NA	NA	NA	NA	NA	NA	NA	NA	0.291479994744901	0.0277236878863009	-1.77853122509017	down	NA	NA	NA	NA	NA	NA	NA	NA	2	Molecular Function:catalytic activity (GO:0003824),Biological Process:metabolic process (GO:0008152)	4-coumarate--CoA ligase	6.2.1.12	ko00130 Ubiquinone and other terpenoid-quinone biosynthesis ko00360 Phenylalanine metabolism ko00940 Phenylpropanoid biosynthesis ko01100 Metabolic pathways ko01110 Biosynthesis of secondary metabolites	Acyl-CoA synthetase	I	Lipid transport and metabolism ;	IPR000873 [AMP-dependent synthetase/ligase] ; IPR025110 [AMP-binding enzyme C-terminal domain]	peroxisome protein	--
A0A3G6J9T6	Glucan endo-1,3-beta-D-glucosidase	GH17b	7320228.91323535	6371934.80947899	8092880.41225878	7918496.33305453	8206069.23211298	8463271.59578373	3857084.84375	7396855.55425362	7814154.92726039	5631948.33083968	4385948.30591278	5869031.30264405	NA	NA	NA	NA	NA	NA	NA	NA	NA	NA	NA	NA	NA	NA	NA	NA	0.662243137781545	0.009367287478807	-0.594567105540976	down	NA	NA	NA	NA	1	Biological Process:carbohydrate metabolic process (GO:0005975)	--	--	--	--	--	--	IPR000490 [Glycoside hydrolase family 17] ; IPR012946 [X8 domain]	cell wall protein	--
A0A3G6JCI1	Chitinase-like protein 1	GH19b	924419.776824031	547905.699741132	747286.235016177	736721.071315056	1065259.27559918	843758.507710219	819285.1875	833807.175584732	739062.144313709	526757.500031144	644936.42950502	555067.260597488	NA	NA	NA	NA	NA	NA	NA	NA	NA	NA	NA	NA	NA	NA	NA	NA	0.609422707748794	0.00752699618575319	-0.714484837484847	down	NA	NA	NA	NA	3	Molecular Function:chitinase activity (GO:0004568),Biological Process:chitin catabolic process (GO:0006032),Biological Process:cell wall macromolecule catabolic process (GO:0016998)	--	--	--	Predicted chitinase	R	General function prediction only ;	IPR000726 [Glycoside hydrolase, family 19, catalytic]	vacuole protein	--
B2CBS5	Leucoanthocyanidin deoxygenase (Fragment)	LDOX-A	1369285.07014653	1658813.61754184	1465491.88993333	1965554.94697777	871262.729758514	1247450.50892634	0	0	639111.247366666	1803185.77487828	1884199.55761605	1837127.32500472	NA	NA	NA	NA	NA	NA	NA	NA	NA	NA	NA	NA	NA	NA	NA	NA	1.58386334176578	0.0425305250367108	0.663447862777346	up	NA	NA	NA	NA	2	Molecular Function:oxidoreductase activity (GO:0016491),Biological Process:oxidation-reduction process (GO:0055114)	leucoanthocyanidin dioxygenase	1.14.11.19	ko00941 Flavonoid biosynthesis ko01100 Metabolic pathways ko01110 Biosynthesis of secondary metabolites	Iron/ascorbate family oxidoreductases	QR	Secondary metabolites biosynthesis, transport and catabolism ; General function prediction only ;	IPR005123 [Oxoglutarate/iron-dependent dioxygenase]	cytoplasm protein	--
H9V0L7	Dirigent protein (Fragment)	UMN_CL16Contig1_04	5596483.78061421	2863973.34533887	9264393.01934985	11803147.5927814	2635085.69895219	6804540.71064412	10894324	10040732.1479239	13577306.1757061	11823541.1700343	12001513.0008952	8488964.57249373	NA	NA	NA	NA	NA	NA	NA	NA	NA	NA	NA	NA	NA	NA	NA	NA	2.14909430262501	0.0268270479344488	1.10372878985944	up	2.29529857702824	0.0164891869133916	1.19868183450182	up	--	--	--	--	--	--	--	--	IPR004265 [Plant disease resistance response protein]	--	--
H9V5C5	Uncharacterized protein (Fragment)	2_9287_01	19832857.7864932	25633590.1047623	26233898.6726427	16303518.6712308	12627827.9452454	21389333.1935782	23425851.5	20125349.0066853	34714892.8720024	32295689.0989666	23728973.4918191	32047002.3998495	NA	NA	NA	NA	NA	NA	NA	NA	NA	NA	NA	NA	NA	NA	NA	NA	1.63549923933694	0.0430217652699804	0.709731088430116	up	NA	NA	NA	NA	4	Molecular Function:structural constituent of ribosome (GO:0003735),Cellular Component:intracellular (GO:0005622),Cellular Component:ribosome (GO:0005840),Biological Process:translation (GO:0006412)	large subunit ribosomal protein L17	--	ko03010 Ribosome	Mitochondrial/chloroplast ribosomal protein L17	J	Translation, ribosomal structure and biogenesis ;	IPR000456 [Ribosomal protein L17]	chloroplast protein	--
H9V846	Phosphotransferase (Fragment)	CL4147Contig1_01	71763703.1446628	76178425.331298	57625263.3237302	66511566.0712457	80921762.2288338	74048089.8941022	60672109	59510715.7038567	51116494.3659854	44873954.6864747	49043862.8291217	54252890.9873604	NA	NA	NA	NA	NA	NA	NA	NA	NA	NA	NA	NA	NA	NA	NA	NA	0.653501456050829	0.00247510054013239	-0.613737644429057	down	NA	NA	NA	NA	2	Molecular Function:ATP binding (GO:0005524),Biological Process:carbohydrate metabolic process (GO:0005975)	hexokinase	2.7.1.1	ko00010 Glycolysis / Gluconeogenesis ko00051 Fructose and mannose metabolism ko00052 Galactose metabolism ko00500 Starch and sucrose metabolism ko00520 Amino sugar and nucleotide sugar metabolism ko01100 Metabolic pathways ko01110 Biosynthesis of secondary metabolites ko01200 Carbon metabolism	Hexokinase	G	Carbohydrate transport and metabolism ;	IPR022673 [Hexokinase, C-terminal]	mitochondrion protein	--
H9VBG6	Peptidase A1 domain-containing protein (Fragment)	UMN_5224_01	21882053.668359	16123027.0745727	18024590.483322	19548470.7164743	18843646.876862	17700558.9746345	16309582	17640696.3807991	13502445.4504404	11727903.9815756	10390074.7020625	14348851.4591292	NA	NA	NA	NA	NA	NA	NA	NA	NA	NA	NA	NA	NA	NA	NA	NA	0.624151373756427	0.0127260491265509	-0.680032130409981	down	NA	NA	NA	NA	--	--	--	--	--	Aspartyl protease	O	Posttranslational modification, protein turnover, chaperones ;	--	--	--
H9VBV6	Uncharacterized protein (Fragment)	2_207_02	11434829.8072503	16332014.4414281	14624375.5937393	15722683.7160428	9550616.5174953	11259945.1241289	18306099.875	18423940.9062397	20575047.0142776	16527881.8788301	17202282.8537626	17303179.8806624	NA	NA	NA	NA	NA	NA	NA	NA	NA	NA	NA	NA	NA	NA	NA	NA	1.58265545307983	0.000642983452309638	0.662347212369389	up	1.77715590416619	0.000927852823267832	0.829570249909799	up	4	Molecular Function:structural constituent of ribosome (GO:0003735),Cellular Component:intracellular (GO:0005622),Cellular Component:ribosome (GO:0005840),Biological Process:translation (GO:0006412)	large subunit ribosomal protein L3e	--	ko03010 Ribosome	60S ribosomal protein L3 and related proteins	J	Translation, ribosomal structure and biogenesis ;	IPR000597 [Ribosomal protein L3]	cytoplasm protein	--
H9VE48	Ldh_1_C domain-containing protein (Fragment)	CL1148Contig1_03	6142089.82814334	5731744.09942961	6405537.57898123	12221049.5391223	6172556.47786389	6234541.70874521	15152954.6875	14846564.21079	12241600.2959197	12853808.6150386	12241672.120395	10727403.1148398	NA	NA	NA	NA	NA	NA	NA	NA	NA	NA	NA	NA	NA	NA	NA	NA	1.93123730385303	0.011717946745937	0.949525448626859	up	2.27724896424656	0.0133452432179778	1.18729202526865	up	1	Biological Process:oxidation-reduction process (GO:0055114)	malate dehydrogenase	1.1.1.37	ko00020 Citrate cycle (TCA cycle) ko00270 Cysteine and methionine metabolism ko00620 Pyruvate metabolism ko00630 Glyoxylate and dicarboxylate metabolism ko00710 Carbon fixation in photosynthetic organisms ko01100 Metabolic pathways ko01110 Biosynthesis of secondary metabolites ko01200 Carbon metabolism	NAD-dependent malate dehydrogenase	C	Energy production and conversion ;	IPR022383 [Lactate/malate dehydrogenase, C-terminal]	peroxisome protein	--
H9VHM8	Uncharacterized protein (Fragment)	2_7121_02	24018669.4721763	18277435.918192	19707070.9201141	20545141.2890804	22960815.6630112	20726956.9561869	17833909	18790451.4398806	18202193.4795736	13175263.4765381	14141318.2170777	14155018.2090544	NA	NA	NA	NA	NA	NA	NA	NA	NA	NA	NA	NA	NA	NA	NA	NA	0.612520738376733	0.00102807447380316	-0.707169404001916	down	NA	NA	NA	NA	--	--	--	--	--	--	--	--	IPR011659 [WD40-like Beta Propeller]	--	--
H9VKS9	Eukaryotic translation initiation factor 3 30 kDa subunit (Fragment)	CL3310Contig1_01	25185170.6082924	14502188.540095	18768214.276672	16112060.0934863	21473878.0524575	22321541.0335768	24822831.09375	20652652.4005047	21270376.5047574	14316473.2786741	14435357.6334324	17154601.396766	NA	NA	NA	NA	NA	NA	NA	NA	NA	NA	NA	NA	NA	NA	NA	NA	0.665497823551486	0.00615868142110913	-0.587494146941949	down	NA	NA	NA	NA	3	Molecular Function:translation initiation factor activity (GO:0003743),Cellular Component:cytoplasm (GO:0005737),Cellular Component:eukaryotic translation initiation factor 3 complex (GO:0005852)	translation initiation factor 3 subunit J	--	ko03013 RNA transport	Translation initiation factor eIF3, p35 subunit	J	Translation, ribosomal structure and biogenesis ;	IPR013906 [Eukaryotic translation initiation factor 3 subunit J]	--	--
H9VLJ7	Uncharacterized protein (Fragment)	CL2642Contig1_01	1581014.5733152	2347729.11184583	2025898.5281797	2588166.50701733	1858817.11591317	1304367.32904278	2784938.625	2688077.90527107	2139983.24693922	2519364.49061147	2300345.24053227	2354251.56822579	NA	NA	NA	NA	NA	NA	NA	NA	NA	NA	NA	NA	NA	NA	NA	NA	1.51215437458267	0.00945273018660577	0.596605430614576	up	1.6046965458006	0.0204028837803458	0.68230050403913	up	--	--	--	--	--	FOG: PPR repeat	R	General function prediction only ;	IPR002885 [Pentatricopeptide repeat]	--	--
H9VV18	Prohibitin (Fragment)	CL4771Contig1_04	11967988.9956281	7649636.22109412	23313181.0388982	18274272.5001149	6643388.48179138	11856957.5213019	24079070.5	17999487.0602107	20575414.1756013	17020476.236542	19138498.4554527	18020893.861185	NA	NA	NA	NA	NA	NA	NA	NA	NA	NA	NA	NA	NA	NA	NA	NA	1.77823529101454	0.0131674966416749	0.830446230085067	up	2.05636349142286	0.0125240832948546	1.04009530389085	up	--	--	prohibitin 1	--	--	Prohibitin	O	Posttranslational modification, protein turnover, chaperones ;	--	--	--
H9VV91	Ldh_1_N domain-containing protein (Fragment)	CL1148Contig1_07	12099307.7215167	6624134.09420271	10439464.0854225	17469654.6839777	7261386.29879764	11546906.3463429	13347730.046875	16379621.8134527	19182607.0735005	20231054.0126647	17985323.8892523	13567210.1329668	NA	NA	NA	NA	NA	NA	NA	NA	NA	NA	NA	NA	NA	NA	NA	NA	1.67543217268809	0.0487306969920211	0.744533282419891	up	NA	NA	NA	NA	2	Molecular Function:oxidoreductase activity (GO:0016491),Biological Process:oxidation-reduction process (GO:0055114)	malate dehydrogenase	1.1.1.37	ko00020 Citrate cycle (TCA cycle) ko00270 Cysteine and methionine metabolism ko00620 Pyruvate metabolism ko00630 Glyoxylate and dicarboxylate metabolism ko00710 Carbon fixation in photosynthetic organisms ko01100 Metabolic pathways ko01110 Biosynthesis of secondary metabolites ko01200 Carbon metabolism	NAD-dependent malate dehydrogenase	C	Energy production and conversion ;	IPR001236 [Lactate/malate dehydrogenase, N-terminal]	peroxisome protein	--
H9VXD6	Uncharacterized protein (Fragment)	0_18144_01	4906681.36143588	2324892.36001109	4052011.31964875	2678498.39004926	3302940.91365541	4185742.49077588	3396295.5	2475993.00271755	2452208.10007282	2072453.46228566	1998642.90891801	1901565.85106742	NA	NA	NA	NA	NA	NA	NA	NA	NA	NA	NA	NA	NA	NA	NA	NA	0.481846426877075	0.0424731070503814	-1.05335468803079	down	NA	NA	NA	NA	1	Biological Process:metabolic process (GO:0008152)	--	--	--	UDP-glucuronosyl and UDP-glucosyl transferase	GC	Carbohydrate transport and metabolism ; Energy production and conversion ;	IPR002213 [UDP-glucuronosyl/UDP-glucosyltransferase]	--	--
H9W0E8	Uncharacterized protein (Fragment)	CL517Contig1_04	1388050.18152711	1220698.73290499	1139103.64309972	1014326.47789968	1315431.6135858	965755.322743722	1183957.125	1343901.43099953	866479.952929334	835477.241301042	720083.271193668	813925.485949225	NA	NA	NA	NA	NA	NA	NA	NA	NA	NA	NA	NA	NA	NA	NA	NA	0.645770748069849	0.032675070894878	-0.630906003223744	down	NA	NA	NA	NA	--	--	vacuolar protein sorting-associated protein 29	--	ko04144 Endocytosis	Membrane coat complex Retromer, subunit VPS29/PEP11	U	Intracellular trafficking, secretion, and vesicular transport ;	--	--	--
H9W129	Uncharacterized protein (Fragment)	CL119Contig1_02	2278899.00078466	2755747.40331603	1993558.1713204	4704742.40303983	2657745.91964927	2268491.9265529	2869522.40234375	2759919.84390604	1776451.1115822	1272281.43526469	1644916.08114549	1532817.41679703	NA	NA	NA	NA	NA	NA	NA	NA	NA	NA	NA	NA	NA	NA	NA	NA	0.617616990171144	0.00557142181420938	-0.695215654298044	down	NA	NA	NA	NA	4	Molecular Function:ATP binding (GO:0005524),Biological Process:protein folding (GO:0006457),Biological Process:response to stress (GO:0006950),Molecular Function:unfolded protein binding (GO:0051082)	molecular chaperone HtpG	--	ko04141 Protein processing in endoplasmic reticulum ko04626 Plant-pathogen interaction	Molecular chaperone (HSP90 family)	O	Posttranslational modification, protein turnover, chaperones ;	IPR001404 [Heat shock protein Hsp90 family]	endoplasmic reticulum protein	--
H9W6H2	Uncharacterized protein (Fragment)	CL2628Contig1_01	1627403.8577784	1500841.91787397	1872073.0302396	2649636.48651054	1459514.84526776	1778259.41349436	0	2610228.03668867	798617.150080447	3159417.87411362	3436982.09648884	2331275.43437193	NA	NA	NA	NA	NA	NA	NA	NA	NA	NA	NA	NA	NA	NA	NA	NA	1.83501511992383	0.0171144025542512	0.87579195045228	up	NA	NA	NA	NA	--	--	--	--	--	--	--	--	IPR008802 [Rubber elongation factor]	cytoplasm protein	--
H9WG89	Uncharacterized protein (Fragment)	CL3402Contig1_04	12272442.7999891	14115437.2989825	13818876.6761769	14276431.1186508	10898797.3453801	9380301.50092114	24955077	19355691.062193	19458578.6659638	16022407.1294383	20112683.4824266	18502052.4620194	NA	NA	NA	NA	NA	NA	NA	NA	NA	NA	NA	NA	NA	NA	NA	NA	1.67848096620367	0.00715661545161903	0.747156177119302	up	1.95902693092338	0.00684994821565126	0.970137230603228	up	4	Molecular Function:structural constituent of ribosome (GO:0003735),Cellular Component:intracellular (GO:0005622),Cellular Component:ribosome (GO:0005840),Biological Process:translation (GO:0006412)	large subunit ribosomal protein L27e	--	ko03010 Ribosome	60S ribosomal protein L27	J	Translation, ribosomal structure and biogenesis ;	IPR001141 [Ribosomal protein L27e]	--	--
H9WH81	RRM domain-containing protein (Fragment)	2_5255_01	123580876.783358	114075783.304435	95964860.29612	76987015.7841197	135180331.702528	125805085.510605	98341200.875	89362650.5763686	88910197.3400708	84068430.3494819	84876214.5512798	84404832.3763196	NA	NA	NA	NA	NA	NA	NA	NA	NA	NA	NA	NA	NA	NA	NA	NA	0.658792726331323	0.00635761844870991	-0.602103468395741	down	NA	NA	NA	NA	1	Molecular Function:nucleic acid binding (GO:0003676)	translation initiation factor 3 subunit G	--	ko03013 RNA transport	Translation initiation factor 3, subunit g (eIF-3g)	J	Translation, ribosomal structure and biogenesis ;	IPR000504 [RNA recognition motif domain]	chloroplast protein	--
H9WJB3	Tubulin beta chain (Fragment)	0_2321_02	41641861.5413477	52784111.4700584	47598027.6031704	48642104.664633	41118813.7590834	38126157.7403764	44965216.8125	53069292.5087192	49096477.4330569	60646995.8662488	61055567.6941103	60760612.4445648	NA	NA	NA	NA	NA	NA	NA	NA	NA	NA	NA	NA	NA	NA	NA	NA	1.50937179356275	0.00256545067144494	0.593948219159317	up	NA	NA	NA	NA	1	Molecular Function:GTPase activity (GO:0003924)	tubulin beta	--	ko04145 Phagosome	Beta tubulin	Z	Cytoskeleton ;	IPR003008 [Tubulin/FtsZ, GTPase domain]	cytoplasm protein	--
H9WKD5	Bet_v_1 domain-containing protein (Fragment)	CL20Contig1_01	253968441.369193	210940910.390532	172148065.947691	125990205.460649	254450313.368576	249336437.662036	70638559	258151597.887964	222177537.658366	177465086.986463	144098902.464775	181719650.385787	NA	NA	NA	NA	NA	NA	NA	NA	NA	NA	NA	NA	NA	NA	NA	NA	0.664177091605442	0.0176120111157768	-0.590360131753431	down	NA	NA	NA	NA	2	Biological Process:defense response (GO:0006952),Biological Process:response to biotic stimulus (GO:0009607)	--	--	--	--	--	--	IPR000916 [Bet v I/Major latex protein]	cytoplasm protein	--
H9WS54	Abhydrolase_3 domain-containing protein (Fragment)	2_2483_01	16584761.7642374	11762372.5942189	10569588.9012021	11247800.7154496	16892984.3706208	16162375.8821064	9273755.25	9526875.45072458	8817084.66051917	8059665.47633347	8888276.12965029	9635058.51285391	NA	NA	NA	NA	NA	NA	NA	NA	NA	NA	NA	NA	NA	NA	NA	NA	0.535514399214266	0.000106038426182138	-0.901002727389469	down	0.556358732394037	1.58205716756533e-05	-0.845912682157577	down	2	Biological Process:metabolic process (GO:0008152),Molecular Function:hydrolase activity (GO:0016787)	--	--	--	Arylacetamide deacetylase	V	Defense mechanisms ;	IPR013094 [Alpha/beta hydrolase fold-3]	nucleus protein	--
H9WTG5	4Fe-4S ferredoxin-type domain-containing protein (Fragment)	CL1758Contig1_04	15571797.3229096	3982417.74167706	4373599.07721377	4851571.97706371	7869627.27327673	15346639.6837669	2267065.5	2001463.67426978	4768665.34319764	4178894.77482123	5573603.22077053	1847313.80872719	NA	NA	NA	NA	NA	NA	NA	NA	NA	NA	NA	NA	NA	NA	NA	NA	0.299056217928206	0.0302026104771806	-1.74151138068979	down	0.232989056949101	0.0208243795717036	-2.10166589904649	down	--	--	--	--	ko00190 Oxidative phosphorylation ko01100 Metabolic pathways	NADH:ubiquinone oxidoreductase, NDUFS8/23 kDa subunit	C	Energy production and conversion ;	IPR017896 [4Fe-4S ferredoxin-type, iron-sulphur binding domain]	mitochondrion protein	--
H9WZ62	Ribosomal_L16 domain-containing protein (Fragment)	CL69Contig1_05	12306193.6835408	17268684.4416507	17135571.360381	17255143.4396575	12973781.6024766	9669764.46487696	23729858	24074807.2699399	21340356.1362035	17860780.9351075	15543989.1830268	19789729.9852869	NA	NA	NA	NA	NA	NA	NA	NA	NA	NA	NA	NA	NA	NA	NA	NA	1.52202850386203	0.0186470346049589	0.605995377235242	up	1.97841305540405	0.00100451093223718	0.984343665111687	up	3	Molecular Function:structural constituent of ribosome (GO:0003735),Cellular Component:ribosome (GO:0005840),Biological Process:translation (GO:0006412)	large subunit ribosomal protein L10e	--	ko03010 Ribosome	60s ribosomal protein L10	J	Translation, ribosomal structure and biogenesis ;	IPR016180 [Ribosomal protein L10e/L16]	--	--
H9X9L0	Methyltransf_11 domain-containing protein (Fragment)	0_16821_02	16772988.9621339	11700176.4864884	8647306.23716896	16184790.7962973	18845116.0180891	20136251.36115	9174097.125	10096221.4969226	13421753.7227648	6680677.55462574	10805145.709571	12437345.1204176	NA	NA	NA	NA	NA	NA	NA	NA	NA	NA	NA	NA	NA	NA	NA	NA	0.53669650854546	0.0120285212895505	-0.897821592132327	down	0.586359066626476	0.0089968693123836	-0.770143701572898	down	2	Biological Process:metabolic process (GO:0008152),Molecular Function:methyltransferase activity (GO:0008168)	--	--	--	SAM-dependent methyltransferases	IR	Lipid transport and metabolism ; General function prediction only ;	IPR013216 [Methyltransferase type 11]	--	--
K7NK48	Uncharacterized protein (Fragment)	CL246Contig1_02	8908727.69271626	6302865.05740425	5324862.4226976	6322178.2298323	8270369.11936153	8410138.40391156	5871675.125	3796566.05181204	6273081.07064397	5281304.34417431	5363620.91853478	6150718.2716434	NA	NA	NA	NA	NA	NA	NA	NA	NA	NA	NA	NA	NA	NA	NA	NA	0.656355822774171	0.000974228194355564	-0.607449955989196	down	0.622969858727748	0.0153079274233996	-0.682765732145228	down	--	--	--	--	--	Uncharacterized conserved protein	S	Function unknown ;	--	--	--
K7NLQ9	Uncharacterized protein (Fragment)	0_11707_01	1099965.90361484	764677.900551163	1872620.2793163	0	785871.298982252	890061.360557392	1540048.125	0	0	0	0	0	NA	NA	NA	NA	NA	NA	NA	NA	NA	NA	NA	NA	NA	NA	NA	NA	-Inf	0	-Inf	down	NA	NA	NA	NA	1	Biological Process:carbohydrate metabolic process (GO:0005975)	alpha-D-xyloside xylohydrolase	3.2.1.177	--	Maltase glucoamylase and related hydrolases, glycosyl hydrolase family 31	G	Carbohydrate transport and metabolism ;	IPR000322 [Glycoside hydrolase family 31]	extracell protein	--
Q4VT03	Putative LEA protein (Fragment)	ifg8612	80770293.5052282	74004066.7348293	73168686.5915166	68951036.4467823	90542529.7593133	91340909.2927678	77903261.1875	76889091.2308035	68377168.1516123	53589187.4742448	50186892.6569253	55610110.1856343	NA	NA	NA	NA	NA	NA	NA	NA	NA	NA	NA	NA	NA	NA	NA	NA	0.606830098186506	0.000781090794503028	-0.720635451247805	down	NA	NA	NA	NA	--	--	--	--	--	--	--	--	IPR004864 [Late embryogenesis abundant protein, LEA-14]	--	--
R4L654	30S ribosomal protein S18, chloroplastic	rps18	4592798.21005206	2748988.63662625	2586437.95874611	3841226.29077444	7993542.06365944	5559687.2903896	2339961.9375	1909349.74700665	2780659.52878196	1751975.10838898	2087437.0966333	3181756.19506413	NA	NA	NA	NA	NA	NA	NA	NA	NA	NA	NA	NA	NA	NA	NA	NA	0.386925919476537	0.0280092114689795	-1.36987071930406	down	0.387411029133243	0.0237068161962794	-1.36806306854212	down	4	Molecular Function:structural constituent of ribosome (GO:0003735),Cellular Component:intracellular (GO:0005622),Cellular Component:ribosome (GO:0005840),Biological Process:translation (GO:0006412)	small subunit ribosomal protein S18	--	ko03010 Ribosome	Mitochondrial/chloroplast ribosomal protein S18	J	Translation, ribosomal structure and biogenesis ;	IPR001648 [Ribosomal protein S18]	plastid protein	--
R4LAN1	DNA-directed RNA polymerase subunit alpha	rpoA	54569528.9504838	64420319.2468702	53857976.0240128	33485437.8843973	60613869.715506	52590705.6869066	52826580.875	38307063.6596786	38207627.6108228	33235636.934814	35777908.5093906	32151168.3626455	NA	NA	NA	NA	NA	NA	NA	NA	NA	NA	NA	NA	NA	NA	NA	NA	0.602981694922716	0.00109675258866993	-0.729813888856643	down	NA	NA	NA	NA	3	Molecular Function:DNA binding (GO:0003677),Molecular Function:DNA-directed 5'-3' RNA polymerase activity (GO:0003899),Molecular Function:protein dimerization activity (GO:0046983)	DNA-directed RNA polymerase subunit alpha	2.7.7.6	ko00230 Purine metabolism ko00240 Pyrimidine metabolism ko01100 Metabolic pathways ko03020 RNA polymerase	--	--	--	IPR011260 [RNA polymerase, alpha subunit, C-terminal] ; IPR011262 [DNA-directed RNA polymerase, insert domain] ; IPR011263 [DNA-directed RNA polymerase, RpoA/D/Rpb3-type]	plastid protein	--
A6N837	Sucrose synthase	SuSy1	19513159.8911706	26622921.2761431	29035429.9062249	26192203.2853057	17945122.6346844	18545303.2915383	31290479.125	28977209.3624097	28438490.7189167	24635068.1268142	24057013.0861129	24313748.0802941	NA	NA	NA	NA	NA	NA	NA	NA	NA	NA	NA	NA	NA	NA	NA	NA	NA	NA	NA	NA	1.58393749099502	0.000381952454428124	0.663515401572231	up	2	Biological Process:sucrose metabolic process (GO:0005985),Molecular Function:sucrose synthase activity (GO:0016157)	sucrose synthase	2.4.1.13	ko00500 Starch and sucrose metabolism ko01100 Metabolic pathways	Glycosyltransferase	M	Cell wall/membrane/envelope biogenesis ;	IPR000368 [Sucrose synthase] ; IPR001296 [Glycosyl transferase, family 1]	--	--
C3VYP4	30S ribosomal protein S8, chloroplastic	rps8	14644394.2065826	27500940.7043757	11560484.4562953	14446323.3187146	15534696.783145	16689618.5117934	27498001.09375	26740541.3563013	25865287.5539656	30252035.202441	15770901.7912677	15406381.5537644	NA	NA	NA	NA	NA	NA	NA	NA	NA	NA	NA	NA	NA	NA	NA	NA	NA	NA	NA	NA	1.70911106484418	0.00012683551480752	0.773246152130212	up	3	Molecular Function:structural constituent of ribosome (GO:0003735),Cellular Component:ribosome (GO:0005840),Biological Process:translation (GO:0006412)	small subunit ribosomal protein S8	--	ko03010 Ribosome	40S ribosomal protein S15/S22	J	Translation, ribosomal structure and biogenesis ;	IPR000630 [Ribosomal protein S8]	chloroplast protein	--
H9V4J8	SHSP domain-containing protein (Fragment)	2_8489_01	400054068.321093	365727524.640605	373315757.907544	334010138.141528	393491470.2577	370103532.394301	243195601.4375	256818082.269574	248963908.584134	296054241.561532	279166935.959622	277473854.396226	NA	NA	NA	NA	NA	NA	NA	NA	NA	NA	NA	NA	NA	NA	NA	NA	NA	NA	NA	NA	0.643645589528878	0.000153222008224498	-0.635661578866619	down	--	--	HSP20 family protein	--	ko04141 Protein processing in endoplasmic reticulum	Molecular chaperone (small heat-shock protein Hsp26/Hsp42)	O	Posttranslational modification, protein turnover, chaperones ;	IPR002068 [Alpha crystallin/Hsp20 domain]	nucleus protein	--
H9V595	Uncharacterized protein (Fragment)	CL1713Contig1_03	2527348.59478555	2551489.26750349	2541830.1910829	2182185.8106316	1804807.38231768	1468649.81051968	3088220.5	3073905.87559135	2905496.41525805	2370585.5883358	2678974.39436443	3545785.75537823	NA	NA	NA	NA	NA	NA	NA	NA	NA	NA	NA	NA	NA	NA	NA	NA	NA	NA	NA	NA	1.56316607085809	0.0266193475720608	0.644471058488538	up	--	--	--	--	--	Asparagine synthase (glutamine-hydrolyzing)	E	Amino acid transport and metabolism ;	--	--	--
H9VLB3	Ribosomal_L2 domain-containing protein (Fragment)	CL1541Contig1_06	30986607.7193698	35639071.3900899	27658373.5474859	34039366.1514479	28521473.7094139	29500790.648472	44982991	45639301.7813838	48395059.336687	33234527.5247713	35086091.4937816	37429045.9459703	NA	NA	NA	NA	NA	NA	NA	NA	NA	NA	NA	NA	NA	NA	NA	NA	NA	NA	NA	NA	1.56183702673381	0.000192966868914557	0.643243920195899	up	4	Molecular Function:structural constituent of ribosome (GO:0003735),Cellular Component:intracellular (GO:0005622),Cellular Component:ribosome (GO:0005840),Biological Process:translation (GO:0006412)	large subunit ribosomal protein L8e	--	ko03010 Ribosome	60s ribosomal protein L2/L8	J	Translation, ribosomal structure and biogenesis ;	IPR022666 [Ribosomal Proteins L2, RNA binding domain]	cytoplasm protein	--
H9VP85	HpcH_HpaI domain-containing protein (Fragment)	CL785Contig1_05	2505317.49945383	2729874.16304304	3702694.75688328	4919938.7295866	3402088.25805648	2896803.10349311	4750919.5	4906377.88860234	5628979.3752531	4590006.79477966	4165957.31542596	2307266.53187079	NA	NA	NA	NA	NA	NA	NA	NA	NA	NA	NA	NA	NA	NA	NA	NA	NA	NA	NA	NA	1.73624649360184	0.00449781499733589	0.795971780646786	up	1	Molecular Function:catalytic activity (GO:0003824)	--	--	--	--	--	--	IPR005000 [HpcH/HpaI aldolase/citrate lyase domain]	--	--
H9VPC9	GHMP_kinases_C domain-containing protein (Fragment)	2_8852_01	3473007.47896245	4237988.34167902	3811099.92144001	0	3697155.61492013	3544664.86174402	5607281	5643347.3059476	5560637.54532676	4934424.98178545	4526893.41592025	4198521.72091046	NA	NA	NA	NA	NA	NA	NA	NA	NA	NA	NA	NA	NA	NA	NA	NA	NA	NA	NA	NA	1.56897207504357	8.52317366025962e-06	0.649819675088246	up	--	--	N-acetylgalactosamine kinase	2.7.1.157	--	Galactokinase	G	Carbohydrate transport and metabolism ;	IPR013750 [GHMP kinase, C-terminal domain]	--	--
H9VR01	Uncharacterized protein (Fragment)	UMN_CL97Contig1_06	116855437.625716	96648920.5542401	99007200.955201	96177021.8050201	116640253.738608	110979142.72948	75811920	71177007.3163567	78906609.8190505	82833943.3274196	76845643.0029493	79490284.8846694	NA	NA	NA	NA	NA	NA	NA	NA	NA	NA	NA	NA	NA	NA	NA	NA	NA	NA	NA	NA	0.655767895874488	0.000181218571781277	-0.608742820781269	down	--	--	thiamine thiazole synthase	--	ko00730 Thiamine metabolism ko01100 Metabolic pathways	Protein involved in thiamine biosynthesis and DNA damage tolerance	R	General function prediction only ;	--	--	--
H9VRA7	Uncharacterized protein (Fragment)	CL1004Contig1_08	16545618.462258	18489407.7977144	11345479.5198417	11950676.5748583	21546744.0963678	21602257.0019663	11192694.3125	12070491.5542065	15172087.2693922	13225819.358539	16468064.0754084	18065586.5345507	NA	NA	NA	NA	NA	NA	NA	NA	NA	NA	NA	NA	NA	NA	NA	NA	NA	NA	NA	NA	0.643864948282074	0.0265237088735157	-0.635169982442077	down	1	Molecular Function:ATP binding (GO:0005524)	T-complex protein 1 subunit epsilon	--	--	Chaperonin complex component, TCP-1 epsilon subunit (CCT5)	O	Posttranslational modification, protein turnover, chaperones ;	IPR002423 [Chaperonin Cpn60/TCP-1 family]	--	--
H9VUB1	Uncharacterized protein (Fragment)	0_3483_01	5129852.60362799	7143698.33919594	9008022.10272085	5525252.42603159	7533026.74635929	6635351.90476263	10604966.3125	10500880.9660914	11203220.9637568	7137980.41992848	6564893.98776691	9839506.36137305	NA	NA	NA	NA	NA	NA	NA	NA	NA	NA	NA	NA	NA	NA	NA	NA	NA	NA	NA	NA	1.67419841828229	0.00411613183388634	0.743470519589738	up	1	Biological Process:carbohydrate metabolic process (GO:0005975)	alpha 1,3-glucosidase	3.2.1.84	ko00510 N-Glycan biosynthesis ko01100 Metabolic pathways ko04141 Protein processing in endoplasmic reticulum	Glucosidase II catalytic (alpha) subunit and related enzymes, glycosyl hydrolase family 31	GMO	Carbohydrate transport and metabolism ; Cell wall/membrane/envelope biogenesis ; Posttranslational modification, protein turnover, chaperones ;	IPR000322 [Glycoside hydrolase family 31]	extracell protein	--
H9W8V8	Uncharacterized protein (Fragment)	CL163Contig2_05	15899146.7499112	18456807.3661364	17889664.9102773	20969736.1617136	18229344.0209733	15315817.6734983	24987853	25058838.3682603	26060011.2803312	17791459.5249287	20044435.8853279	21780053.4245562	NA	NA	NA	NA	NA	NA	NA	NA	NA	NA	NA	NA	NA	NA	NA	NA	NA	NA	NA	NA	1.53924091655968	0.000741821490859945	0.622219054878831	up	3	Molecular Function:structural constituent of ribosome (GO:0003735),Cellular Component:ribosome (GO:0005840),Biological Process:translation (GO:0006412)	small subunit ribosomal protein S3Ae	--	ko03010 Ribosome	40S ribosomal protein S3A	J	Translation, ribosomal structure and biogenesis ;	IPR001593 [Ribosomal protein S3Ae]	cytoplasm protein	--
H9WFN5	SHSP domain-containing protein (Fragment)	CL3601Contig1_03	194111002.486754	169094567.947476	157040181.590864	121459475.772874	203359069.059357	202617467.394106	109552208	113718352.180068	114069161.470792	126143146.818046	146766270.371838	144113485.260589	NA	NA	NA	NA	NA	NA	NA	NA	NA	NA	NA	NA	NA	NA	NA	NA	NA	NA	NA	NA	0.562150852601635	1.20158772037417e-05	-0.830970766760197	down	--	--	HSP20 family protein	--	ko04141 Protein processing in endoplasmic reticulum	Molecular chaperone (small heat-shock protein Hsp26/Hsp42)	O	Posttranslational modification, protein turnover, chaperones ;	IPR002068 [Alpha crystallin/Hsp20 domain]	nucleus protein	--
H9WJS5	Abhydrolase_3 domain-containing protein (Fragment)	0_13090_01	0	494455.094187022	0	432547.80629847	0	0	548319.625	511398.137887891	385207.788182891	0	338121.332701504	223753.569238948	NA	NA	NA	NA	NA	NA	NA	NA	NA	NA	NA	NA	NA	NA	NA	NA	NA	NA	NA	NA	Inf	0	Inf	up	2	Biological Process:metabolic process (GO:0008152),Molecular Function:hydrolase activity (GO:0016787)	--	--	--	Arylacetamide deacetylase	V	Defense mechanisms ;	IPR013094 [Alpha/beta hydrolase fold-3]	nucleus protein	--
H9WJV1	40S ribosomal protein S26 (Fragment)	CL472Contig1_02	19998649.6527917	29088484.4806594	35812657.0749285	31745122.4375854	25082424.2392565	24946733.5614805	44914860	44547729.1520938	37925149.2056076	26189889.068808	29214844.2202955	33054641.964758	NA	NA	NA	NA	NA	NA	NA	NA	NA	NA	NA	NA	NA	NA	NA	NA	NA	NA	NA	NA	1.81910219654153	0.00247173143390298	0.863226595381957	up	4	Molecular Function:structural constituent of ribosome (GO:0003735),Cellular Component:intracellular (GO:0005622),Cellular Component:ribosome (GO:0005840),Biological Process:translation (GO:0006412)	small subunit ribosomal protein S26e	--	ko03010 Ribosome	40s ribosomal protein S26	J	Translation, ribosomal structure and biogenesis ;	IPR000892 [Ribosomal protein S26e]	--	--
H9WLM4	Uncharacterized protein (Fragment)	2_2559_01	141999938.214366	141118338.224939	112657160.172367	84977357.695994	129649225.522727	124126353.028085	73720011	86756475.8191725	88334630.8299457	104593654.217441	120517299.868784	137104383.023047	NA	NA	NA	NA	NA	NA	NA	NA	NA	NA	NA	NA	NA	NA	NA	NA	NA	NA	NA	NA	0.628667280085299	0.00222467027072673	-0.669631417005728	down	2	Molecular Function:hydrogen ion transmembrane transporter activity (GO:0015078),Biological Process:ATP synthesis coupled proton transport (GO:0015986)	F-type H+-transporting ATPase subunit b	--	ko00190 Oxidative phosphorylation ko00195 Photosynthesis ko01100 Metabolic pathways	--	--	--	IPR002146 [ATP synthase, F0 complex, subunit B/B', bacterial/chloroplast]	--	--
H9WMG6	Uncharacterized protein (Fragment)	2_9960_01	6428193.04200092	7849073.58545518	7718103.0995995	11570841.0730451	6738049.38363457	6292822.51966481	12430820.8125	10372823.8221739	11445187.8107745	8900260.65337768	7378470.5569191	8549414.12085869	NA	NA	NA	NA	NA	NA	NA	NA	NA	NA	NA	NA	NA	NA	NA	NA	NA	NA	NA	NA	1.76004512764217	0.00126332318503035	0.815612420107408	up	--	--	leucyl-tRNA synthetase	6.1.1.4	ko00970 Aminoacyl-tRNA biosynthesis	Leucyl-tRNA synthetase	J	Translation, ribosomal structure and biogenesis ;	--	--	--
H9X6V5	Uncharacterized protein (Fragment)	CL3161Contig1_04	22245350.1809798	23965009.1239588	27829761.6672397	23093208.8723502	31758443.27445	29131678.706585	16138763	20180995.1348802	17273757.9551139	20951299.813632	22082305.6274337	23165006.1949426	NA	NA	NA	NA	NA	NA	NA	NA	NA	NA	NA	NA	NA	NA	NA	NA	NA	NA	NA	NA	0.644652814210892	0.0330320815809312	-0.633405706553717	down	4	Molecular Function:structural constituent of ribosome (GO:0003735),Cellular Component:intracellular (GO:0005622),Cellular Component:ribosome (GO:0005840),Biological Process:translation (GO:0006412)	large subunit ribosomal protein L3e	--	ko03010 Ribosome	60S ribosomal protein L3 and related proteins	J	Translation, ribosomal structure and biogenesis ;	IPR000597 [Ribosomal protein L3]	cytoplasm protein	--
H9X8V1	Uncharacterized protein (Fragment)	0_3920_01	0	682951.844915735	0	0	3118495.34362948	3896551.48860411	1488451.5	1244845.07235879	0	1890251.88334493	1403005.49802252	0	NA	NA	NA	NA	NA	NA	NA	NA	NA	NA	NA	NA	NA	NA	NA	NA	NA	NA	NA	NA	0.389633403415	0.0343972967083692	-1.35981072938857	down	--	--	--	--	--	--	--	--	--	--	--
H9XBF0	GFO_IDH_MocA domain-containing protein (Fragment)	UMN_1507_01	3794553.43133296	3458538.07242393	0	3733765.62632543	4356437.94442477	3735261.42312839	0	0	0	0	0	2185391.24773754	NA	NA	NA	NA	NA	NA	NA	NA	NA	NA	NA	NA	NA	NA	NA	NA	NA	NA	NA	NA	-Inf	0	-Inf	down	1	Molecular Function:oxidoreductase activity (GO:0016491)	--	--	--	Dimeric dihydrodiol dehydrogenase	GQ	Carbohydrate transport and metabolism ; Secondary metabolites biosynthesis, transport and catabolism ;	IPR000683 [Oxidoreductase, N-terminal]	--	--
K7NM36	Uncharacterized protein (Fragment)	0_8089_01	1999666.72758079	2303355.8569679	2524611.14092262	2863460.56938407	2214100.83418883	2638397.86860487	3509332.125	3704605.14933005	3304371.68020207	2891850.41026163	2716976.5986753	2673791.46095207	NA	NA	NA	NA	NA	NA	NA	NA	NA	NA	NA	NA	NA	NA	NA	NA	NA	NA	NA	NA	1.53503429848705	0.00517408664088521	0.618270891233476	up	3	Molecular Function:iron ion binding (GO:0005506),Molecular Function:heme binding (GO:0020037),Biological Process:oxidation-reduction process (GO:0055114)	--	--	--	Cytochrome P450 CYP2 subfamily	Q	Secondary metabolites biosynthesis, transport and catabolism ;	IPR001128 [Cytochrome P450]	endoplasmic reticulum protein	--
O22431	60S ribosomal protein L10	RPL10	11210697.063351	25432927.1575221	25688969.3745912	15787060.0293741	16389364.7201848	9153374.83191548	23978034.5	28018847.5238117	24433744.7964467	27694407.0492949	13234778.6294703	15636271.5413133	NA	NA	NA	NA	NA	NA	NA	NA	NA	NA	NA	NA	NA	NA	NA	NA	NA	NA	NA	NA	2.0795504817671	0.00615650970327542	1.05627170730265	up	3	Molecular Function:structural constituent of ribosome (GO:0003735),Cellular Component:ribosome (GO:0005840),Biological Process:translation (GO:0006412)	large subunit ribosomal protein L10e	--	ko03010 Ribosome	60s ribosomal protein L10	J	Translation, ribosomal structure and biogenesis ;	IPR016180 [Ribosomal protein L10e/L16]	--	--
Q06IN7	1-aminocyclopropane-1-carboxylate synthase	ACS1	0	0	1556554.72588939	2098829.96049909	0	0	2557177.75	2231681.04241832	2505598.74619889	0	2193254.6343063	2071839.34355981	NA	NA	NA	NA	NA	NA	NA	NA	NA	NA	NA	NA	NA	NA	NA	NA	NA	NA	NA	NA	Inf	0	Inf	up	2	Biological Process:biosynthetic process (GO:0009058),Molecular Function:pyridoxal phosphate binding (GO:0030170)	aminotransferase	--	--	1-aminocyclopropane-1-carboxylate synthase, and related proteins	T	Signal transduction mechanisms ;	IPR004839 [Aminotransferase, class I/classII]	--	--
Q8L8I8	NBS/LRR (Fragment)		12150534.5660033	9613568.47265061	12667191.128252	1179021.75052399	11949806.0770293	12110393.5641461	6971902.375	7775703.09592618	7205201.2412448	9793333.80510237	8499590.70020205	11550455.0087974	NA	NA	NA	NA	NA	NA	NA	NA	NA	NA	NA	NA	NA	NA	NA	NA	NA	NA	NA	NA	0.606251355925804	4.26485252310909e-05	-0.722012026002922	down	1	Molecular Function:ADP binding (GO:0043531)	--	--	--	--	--	--	IPR002182 [NB-ARC]	cytoplasm protein	--
